# Supplementary material for: A genome-wide screen identifies YAP/WBP2 interplay conferring growth advantage on human epidermal stem cells
Source: Nat Commun. 2017 Mar 23;8:14744. doi: 10.1038/ncomms14744 (PMC5376649; doi:10.1038/ncomms14744)
Supplement: Supplementary Data 1 — List of genes target by the pooled shRNA library [file ncomms14744-s2.xlsx]

## Sheet: Dataset S1
Supplementary Dadaset 1	List of genes target by the pooled shRNA library
This table containts 3 tabs, one for each module of the DECIPHER shRNA library

## Sheet: HumanModule1
DECIPHER shRNA Library
Human Module 1
Signaling Pathway Targets
5,043 Genes
Cat.# DHPAC-M1-P (Plasmid)
PLEASE NOTE: The DECIPHER shRNA are designed for target mRNA associated with the RefSeq#, not the HUGO gene symbol. We can't guarantee that the gene symbols indicated below are accurate, as there may be synonyms, nomenclature updates/changes, or other discrepancies in naming that are beyond our control. Please see the HUGO Gene Nomenclature Committee website at http://www.genenames.org/hgnc-guide…
Refseq mRNA	Gene
NM_001088.1	AANAT
NM_001089.1	ABCA3
NM_003501.1	ACOX3
NM_001613.1	ACTA2
NM_001103.1	ACTN2
NM_000666.1	ACY1
NM_001124.1	ADM
NM_001134.1	AFP
NM_003659.1	AGPS
NM_001138.1	AGRP
NM_001622.1	AHSG
NM_000476.1	AK1
NM_000693.1	ALDH1A3
NM_001150.1	ANPEP
NM_000700.1	ANXA1
NM_001630.1	ANXA8
NM_001642.1	APLP2
NM_001643.1	APOA2
NM_001170.1	AQP7
NM_001654.1	ARAF
NM_001659.1	ARF3
NM_000047.1	ARSE
NM_003887.1	DDEF2
NM_001698.1	AUH
NM_001713.1	BHMT
NM_000713.1	BLVRB
NM_001719.1	BMP7
NM_001203.1	BMPR1B
NM_001727.1	BRS3
NM_001729.1	BTC
NM_001731.1	BTG1
NM_001584.1	MPPED2
NM_001738.1	CA1
NM_001739.1	CA5A
NM_000718.1	CACNA1B
NM_000720.1	CACNA1D
NM_003688.1	CASK
NM_001771.1	CD22
NM_001773.1	CD34
NM_001774.1	CD37
NM_001779.1	CD58
NM_001781.1	CD69
NM_001782.1	CD72
NM_001260.1	CDK8
NM_001819.1	CHGB
NM_000742.1	CHRNA2
NM_000748.1	CHRNB2
NM_001280.1	CIRBP
NM_001826.1	CKS1B
NM_003992.1	CLK3
NM_001297.1	CNGB1
NM_001841.1	CNR2
NM_001870.1	CPA3
NM_001873.1	CPE
NM_000098.1	CPT2
NM_000756.1	CRH
NM_001885.1	CRYAB
NM_003798.1	CTNNAL1
NM_001905.1	CTPS
NM_000769.1	CYP2C19
NM_001344.1	DAD1
NM_000788.1	DCK
NM_003670.1	BHLHB2
NM_003647.1	DGKE
NM_001360.1	DHCR7
NM_001379.1	DNMT1
NM_003859.1	DPM1
NM_001385.1	DPYS
NM_001945.1	HBEGF
NM_001395.1	DUSP9
NM_001957.1	EDNRA
NM_001962.1	EFNA5
NM_001965.1	EGR4
NM_001423.1	EMP1
NM_001978.1	EPB49
NM_003923.1	FOXH1
NM_003862.1	FGF18
NM_002007.1	FGF4
NM_002010.1	FGF9
NM_002012.1	FHIT
NM_002021.1	FMO1
NM_002022.1	FMO4
NM_002035.1	FVT1
NM_003505.1	FZD1
NM_003507.1	FZD7
NM_000818.1	GAD2
NM_000154.1	GALK1
NM_002048.1	GAS1
NM_002053.1	GBP1
NM_001493.1	GDI1
NM_002056.1	GFPT1
NM_003878.1	GGH
NM_002064.1	GLRX
NM_002067.1	GNA11
NM_002068.1	GNA15
NM_002079.1	GOT1
NM_001504.1	CXCR3
NM_000841.1	GRM4
NM_000842.1	GRM5
NM_000845.1	GRM8
NM_000853.1	GSTT1
NM_000179.1	MSH6
NM_002096.1	GTF2F1
NM_000855.1	GUCY1A2
NM_000857.1	GUCY1B3
NM_003865.1	HESX1
NM_000187.1	HGD
NM_002115.1	HK3
NM_002124.1	HLA-DRB1
NM_001531.1	MR1
NM_002133.1	HMOX1
NM_000194.1	HPRT1
NM_003806.1	HRK
NM_000413.1	HSD17B1
NM_002153.1	HSD17B2
NM_000414.1	HSD17B4
NM_002157.1	HSPE1
NM_000863.1	HTR1B
NM_000865.1	HTR1E
NM_000868.1	HTR2C
NM_000871.1	HTR6
NM_002160.1	TNC
NM_002171.1	IFNA10
NM_002172.1	IFNA14
NM_002175.1	IFNA21
NM_002169.1	IFNA5
NM_001553.1	IGFBP7
NM_001566.1	INPP4A
NM_003866.1	INPP4B
NM_002198.1	IRF1
NM_003604.1	IRS4
NM_002202.1	ISL1
NM_002204.1	ITGA3
NM_002209.1	ITGAL
NM_000889.1	ITGB7
NM_002220.1	ITPKA
NM_002246.1	KCNK3
NM_002291.1	LAMB1
NM_002294.1	LAMP2
NM_002315.1	LMO1
NM_002316.1	LMX1B
NM_002335.1	LRP5
NM_002337.1	LRPAP1
NM_000895.1	LTA4H
NM_002341.1	LTB
NM_002342.1	LTBR
NM_002346.1	LY6E
NM_002349.1	LY75
NM_002350.1	LYN
NM_003925.1	MBD4
NM_002415.1	MIF
NM_002416.1	CXCL9
NM_000901.1	NR3C2
NM_002425.1	MMP10
NM_002424.1	MMP8
NM_002435.1	MPI
NM_002454.1	MTRR
NM_002460.1	IRF4
NM_002461.1	MVD
NM_002469.1	MYF6
NM_003826.1	NAPG
NM_002495.1	NDUFS4
NM_002496.1	NDUFS8
NM_002507.1	NGFR
NM_002526.1	NT5E
NM_002539.1	ODC1
NM_002575.1	SERPINB2
NM_002599.1	PDE2A
NM_000923.1	PDE4C
NM_000283.1	PDE6B
NM_002608.1	PDGFB
NM_000284.1	PDHA1
NM_000925.1	PDHB
NM_003477.1	PDHX
NM_002616.1	PER1
NM_002619.1	PF4
NM_002621.1	CFP
NM_000292.1	PHKA2
NM_002645.1	PIK3C2A
NM_002650.1	PIK4CA
NM_002651.1	PI4KB
NM_003561.1	PLA2G10
NM_003706.1	PLA2G4C
NM_000301.1	PLG
NM_002676.1	PMM1
NM_002690.1	POLB
NM_002691.1	POLD1
NM_002693.1	POLG
NM_000938.1	POLR2B
NM_002696.1	POLR2G
NM_002698.1	POU2F2
NM_002710.1	PPP1CC
NM_002759.1	EIF2AK2
NM_000312.1	PROC
NM_000313.1	PROS1
NM_003891.1	PROZ
NM_000963.1	PTGS2
NM_002859.1	PXN
NM_002873.1	RAD17
NM_002885.1	RAP1GAP
NM_002912.1	REV3L
NM_002970.1	SAT1
NM_002977.1	SCN9A
NM_002981.1	CCL1
NM_002983.1	CCL3
NM_002984.1	CCL4
NM_002995.1	XCL1
NM_003002.1	SDHD
NM_000450.1	SELE
NM_003022.1	SH3BGRL
NM_003026.1	SH3GL2
NM_003036.1	SKI
NM_003037.1	SLAMF1
NM_000452.1	SLC10A2
NM_000339.1	SLC12A3
NM_003053.1	SLC18A1
NM_003127.1	SPTAN1
NM_003135.1	SRP19
NM_003140.1	SRY
NM_003745.1	SOCS1
NM_003765.1	STX10
NM_001057.1	TACR2
NM_003564.1	TAGLN2
NM_003189.1	TAL1
NM_000353.1	TAT
NM_003201.1	TFAM
NM_003212.1	TDGF1
NM_003234.1	TFRC
NM_003238.1	TGFB2
NM_003239.1	TGFB3
NM_000358.1	TGFBI
NM_001064.1	TKT
NM_003291.1	TPP2
NM_003299.1	HSP90B1
NM_003496.1	TRRAP
NM_000371.1	TTR
NM_001071.1	TYMS
NM_003358.1	UGCG
NM_001073.1	UGT2B11
NM_000377.1	WAS
NM_003391.1	WNT2
NM_001610.1	ACP2
NM_000017.1	ACADS
NM_001104.1	ACTN3
NM_000020.1	ACVRL1
NM_001115.1	ADCY8
NM_000025.1	ADRB3
NM_000026.1	ADSL
NM_000646.1	AGL
NM_000030.1	AGXT
NM_000658.1	AIRE
NM_000036.1	AMPD1
NM_001147.1	ANGPT2
NM_000039.1	APOA1
NM_000040.1	APOC3
NM_000639.1	FASLG
NM_000055.1	BCHE
NM_000061.1	BTK
NM_000064.1	C3
NM_000562.1	C8A
NM_000606.1	C8G
NM_000067.1	CA2
NM_000069.1	CACNA1S
NM_000071.1	CBS
NM_001247.1	ENTPD6
NM_001248.1	ENTPD3
NM_001249.1	ENTPD5
NM_000073.1	CD3G
NM_001258.1	CDK3
NM_000076.1	CDKN1C
NM_000078.1	CETP
NM_000751.1	CHRND
NM_000392.1	ABCC2
NM_000096.1	CP
NM_001348.1	DAPK3
NM_000107.1	DDB2
NM_000115.1	EDNRB
NM_000118.1	ENG
NM_000120.2	EPHX1
NM_000121.2	EPOR
NM_000122.1	ERCC3
NM_001441.1	FAAH
NM_001443.1	FABP1
NM_001442.1	FABP4
NM_001444.1	FABP5
NM_000137.1	FAH
NM_000807.1	GABRA2
NM_000811.1	GABRA6
NM_000820.1	GAS6
NM_001509.1	GPX5
NM_001510.1	GRID2
NM_000859.1	HMGCR
NM_000197.1	HSD17B3
NM_000415.1	IAPP
NM_000417.1	IL2RA
NM_000210.1	ITGA6
NM_000214.1	JAG1
NM_000222.1	KIT
NM_000422.1	KRT17
NM_000230.1	LEP
NM_000234.1	LIG1
NM_000236.1	LIPC
NM_000242.1	MBL2
NM_000243.1	MEFV
NM_000247.1	MICA
NM_000250.1	MPO
NM_000251.1	MSH2
NM_000254.1	MTR
NM_000255.1	MUT
NM_000431.1	MVK
NM_000432.1	MYL2
NM_000258.1	MYL3
NM_000262.1	NAGA
NM_000435.1	NOTCH3
NM_000270.1	NP
NM_000274.1	OAT
NM_000277.1	PAH
NM_000448.1	RAG1
NM_001034.1	RRM2
NM_001052.1	SSTR4
NM_001053.1	SSTR5
NM_000375.1	UROS
NM_000201.1	ICAM1
NM_000416.1	IFNGR1
NM_000206.1	IL2RG
NM_000211.1	ITGB2
NM_000229.1	LCAT
NM_000065.1	C6
NM_000395.1	CSF2RB
NM_000440.1	PDE6A
NM_001381.2	DOK1
NM_002194.2	INPP1
NM_001567.2	INPPL1
NM_004043.1	ASMT
NM_004849.1	ATG5
NM_004330.1	BNIP2
NM_004334.1	BST1
NM_004344.1	CETN2
NM_004354.1	CCNG2
NM_004072.1	CMKLR1
NM_004383.1	CSK
NM_004078.1	CSRP1
NM_004861.1	GAL3ST1
NM_004388.1	CTBS
NM_004394.1	DAP
NM_004699.1	FAM50A
NM_004454.1	ETV5
NM_004106.1	FCER1G
NM_004465.1	FGF10
NM_004476.1	FOLH1
NM_004193.1	GBF1
NM_004246.1	GLP2R
NM_004488.1	GP5
NM_004832.1	GSTO1
NM_004492.1	GTF2A2
NM_004128.1	GTF2F2
NM_004821.1	HAND1
NM_004494.1	HDGF
NM_004807.1	HS6ST1
NM_004521.1	KIF5B
NM_004190.1	LIPF
NM_004784.1	NDST3
NM_004688.1	NMI
NM_004864.1	GDF15
NM_004658.1	RASAL1
NM_004165.1	RRAD
NM_004591.1	CCL20
NM_004168.1	SDHA
NM_004603.1	STX1A
NM_004853.1	STX8
NM_004179.1	TPH1
NM_004666.1	VNN1
NM_004629.1	FANCG
NM_001153.2	ANXA4
NM_001154.2	ANXA5
NM_002108.2	HAL
NM_004939.1	DDX1
NM_005110.1	GFPT2
NM_004969.1	IDE
NM_005101.1	ISG15
NM_005015.1	OXA1L
NM_005018.1	PDCD1
NM_005020.1	PDE1C
NM_005044.1	PRKX
NM_005051.1	QARS
NM_005123.1	NR1H4
NM_005071.1	SLC1A6
NM_005172.1	ATOH1
NM_005448.1	BMP15
NM_005193.1	CDX4
NM_005235.1	ERBB4
NM_005236.1	ERCC4
NM_005251.1	FOXC2
NM_005269.1	GLI1
NM_005271.1	GLUD1
NM_005309.1	GPT
NM_005373.1	MPL
NM_005382.1	NEFM
NM_005383.1	NEU2
NM_005413.1	SIX3
NM_005427.1	TP73
NM_005431.1	XRCC2
NM_000054.2	AVPR2
NM_001540.2	HSPB1
NM_001101.2	ACTB
NM_001621.2	AHR
NM_005881.1	BCKDK
NM_005713.1	COL4A3BP
NM_005513.1	GTF2E1
NM_005769.1	CHST4
NM_005528.1	DNAJC4
NM_005531.1	IFI16
NM_005544.1	IRS1
NM_005548.1	KARS
NM_005566.1	LDHA
NM_005693.1	NR1H3
NM_005582.1	CD180
NM_005587.1	MEF2A
NM_005592.1	MUSK
NM_005593.1	MYF5
NM_005609.1	PYGM
NM_005610.1	RBBP4
NM_005621.1	S100A12
NM_005639.1	SYT1
NM_005655.1	KLF10
NM_005657.1	TP53BP1
NM_005715.1	UST
NM_004014.1	DMD
NM_000557.2	GDF5
NM_006017.1	PROM1
NM_005891.1	ACAT2
NM_006057.1	B3GALT5
NM_006110.1	CD2BP2
NM_006111.1	ACAA2
NM_006018.1	GPR109B
NM_006043.1	HS3ST2
NM_006042.1	HS3ST3A1
NM_006041.1	HS3ST3B1
NM_005913.1	MC5R
NM_005919.1	MEF2B
NM_005928.1	MFGE8
NM_006092.1	NOD1
NM_006406.1	PRDX4
NM_006419.1	CXCL13
NM_006139.1	CD28
NM_006304.1	SHFM1
NM_006395.1	ATG7
NM_006145.1	DNAJB1
NM_006441.1	MTHFS
NM_006156.1	NEDD8
NM_006163.1	NFE2
NM_006168.1	NKX6-1
NM_006475.1	POSTN
NM_006193.1	PAX4
NM_006202.1	PDE4A
NM_006205.1	PDE6H
NM_006219.1	PIK3CB
NM_006235.1	POU2AF1
NM_006259.1	PRKG2
NM_006265.1	RAD21
NM_006272.1	S100B
NM_006278.1	ST3GAL4
NM_006280.1	SSR4
NM_006456.1	ST6GALNAC2
NM_006342.1	TACC3
NM_006286.1	TFDP2
NM_006297.1	XRCC1
NM_004929.2	CALB1
NM_006488.1	KHK
NM_006668.1	CYP46A1
NM_006566.1	CD226
NM_006579.1	EBP
NM_006700.1	TRAFD1
NM_006496.1	GNAI3
NM_006681.1	NMU
NM_006661.1	PDE10A
NM_006502.1	POLH
NM_006666.1	RUVBL2
NM_006516.1	SLC2A1
NM_006682.1	FGL2
NM_006564.1	CXCR6
NM_006876.1	B3GNT6
NM_004366.2	CLCN2
NM_006732.1	FOSB
NM_006794.1	GPR75
NM_007007.1	CPSF6
NM_006931.1	SLC2A3
NM_006129.2	BMP1
NM_004343.2	CALR
NM_006484.1	DYRK1B
NM_001466.2	FZD2
NM_007278.1	GABARAP
NM_007232.1	HRH3
NM_007199.1	IRAK3
NM_007117.1	TRH
NM_007255.1	B4GALT7
NM_000833.2	GRIN2A
NM_000834.2	GRIN2B
NM_000838.2	GRM1
NM_000419.2	ITGA2B
NM_002309.2	LIF
NM_006341.2	MAD2L2
NM_002377.2	MAS1
NM_002524.2	NRAS
NM_001963.2	EGF
NM_001992.2	F2R
NM_002225.2	IVD
NM_002406.2	MGAT1
NM_003005.2	SELP
NM_000430.2	PAFAH1B1
NM_000810.2	GABRA5
NM_001922.2	DCT
NM_004733.2	SLC33A1
NM_007289.1	MME
NM_006325.2	RAN
NM_001611.2	ACP5
NM_001619.2	ADRBK1
NM_000479.2	AMH
NM_001099.2	ACPP
NM_002882.2	RANBP1
NM_005739.2	RASGRP1
NM_000612.2	IGF2
NM_000754.2	COMT
NM_005803.2	FLOT1
NM_005252.2	FOS
NM_000827.2	GRIA1
NM_000852.2	GSTP1
NM_001607.2	ACAA1
NM_001494.2	GDI2
NM_005574.2	LMO2
NM_007360.1	KLRK1
NM_003734.2	AOC3
NM_004506.2	HSF2
NM_000595.2	LTA
NM_007308.1	SNCA
NM_006869.1	CENTA1
NM_012099.1	CD3EAP
NM_012113.1	CA14
NM_012117.1	CBX5
NM_012131.1	CLDN17
NM_012152.1	EDG7
NM_012183.1	FOXD3
NM_012202.1	GNG3
NM_012203.1	GRHPR
NM_012269.1	HYAL4
NM_012391.1	SPDEF
NM_012240.1	SIRT4
NM_001660.2	ARF4
NM_001662.2	ARF5
NM_001663.2	ARF6
NM_005181.2	CA3
NM_006144.2	GZMA
NM_000397.2	CYBB
NM_013284.1	POLM
NM_013351.1	TBX21
NM_013266.1	CTNNA3
NM_004417.2	DUSP1
NM_012486.1	PSEN2
NM_005428.2	VAV1
NM_002017.2	FLI1
NM_012476.1	VAX2
NM_006350.2	FST
NM_000487.3	ARSA
NM_004335.2	BST2
NM_000033.2	ABCD1
NM_001040.2	SHBG
NM_012079.2	DGAT1
NM_013979.1	BNIP1
NM_012164.2	FBXW2
NM_005880.2	DNAJA2
NM_007318.1	PSEN1
NM_014384.1	ACAD8
NM_014482.1	BMP10
NM_014246.1	CELSR1
NM_014343.1	CLDN15
NM_014395.1	DAPP1
NM_014595.1	NT5C
NM_014214.1	IMPA2
NM_014454.1	SESN1
NM_014589.1	PLA2G2E
NM_014191.1	SCN8A
NM_014229.1	SLC6A11
NM_014311.1	SMUG1
NM_014383.1	ZBTB32
NM_014232.1	VAMP2
NM_015599.1	PGM3
NM_014814.1	PSMD6
NM_014641.1	MDC1
NM_015313.1	ARHGEF12
NM_014707.1	HDAC9
NM_014726.1	TBKBP1
NM_004052.2	BNIP3
NM_001953.2	ECGF1
NM_007334.1	KLRD1
NM_005561.2	LAMP1
NM_013983.1	NRG2
NM_013987.1	PARK2
NM_001058.2	TACR1
NM_001059.1	TACR3
NM_016238.1	ANAPC7
NM_016204.1	GDF2
NM_016602.1	CCR10
NM_016218.1	POLK
NM_016452.1	CAPN9
NM_016328.1	GTF2IRD1
NM_015917.1	GSTK1
NM_015991.1	C1QA
NM_015993.1	PLLP
NM_016123.1	IRAK4
NM_016161.1	A4GNT
NM_016546.1	C1RL
NM_016561.1	BFAR
NM_016029.1	DHRS7
NM_016039.1	C14orf166
NM_016235.1	GPRC5B
NM_016280.1	CES4
NM_016541.1	GNG13
NM_016166.1	PIAS1
NM_016147.1	PPME1
NM_015900.1	PLA1A
NM_015884.1	MBTPS2
NM_016539.1	SIRT6
NM_016538.1	SIRT7
NM_016437.1	TUBG2
NM_015831.1	ACHE
NM_015844.1	MBD1
NM_004992.2	MECP2
NM_013417.1	IARS
NM_002003.2	FCN1
NM_002134.2	HMOX2
NM_016657.1	KDELR3
NM_000527.2	LDLR
NM_002314.2	LIMK1
NM_000477.3	ALB
NM_017423.1	GALNT7
NM_017417.1	GALNT8
NM_015922.1	NSDHL
NM_005536.2	IMPA1
NM_016937.1	POLA
NM_005524.2	HES1
NM_003014.2	SFRP4
NM_016831.1	PER3
NM_002197.1	ACO1
NM_017456.1	PSCD1
NM_013385.2	PSCD4
NM_018081.1	WDR79
NM_018137.1	PRMT6
NM_018216.1	PANK4
NM_018245.1	OGDHL
NM_018248.1	NEIL3
NM_018324.1	OLAH
NM_017668.1	NDE1
NM_017670.1	OTUB1
NM_017830.1	OCIAD1
NM_017852.1	NLRP2
NM_017881.1	C9orf95
NM_017897.1	OXSM
NM_017919.1	STX17
NM_018654.1	GPRC5D
NM_018486.1	HDAC8
NM_018470.1	C10orf110
NM_018485.1	GPR77
NM_017450.1	BAIAP2
NM_016730.1	FOLR1
NM_002191.2	INHA
NM_002193.1	INHBB
NM_002301.2	LDHC
NM_000607.1	ORM1
NM_017489.1	TERF1
NM_019023.1	PRMT7
NM_018965.1	TREM2
NM_018943.1	TUBA8
NM_012328.1	DNAJB9
NM_019851.1	FGF20
NM_001924.2	GADD45A
NM_006705.2	GADD45G
NM_002293.2	LAMC1
NM_002965.2	S100A9
NM_000399.2	EGR2
NM_020156.1	C1GALT1
NM_005644.2	TAF12
NM_004481.2	GALNT2
NM_004482.2	GALNT3
NM_000687.1	AHCY
NM_016734.1	PAX5
NM_000717.2	CA4
NM_001216.1	CA9
NM_019901.1	ABCC1
NM_005689.1	ABCB6
NM_007188.2	ABCB8
NM_020038.1	ABCC3
NM_012089.1	ABCB10
NM_000888.3	ITGB6
NM_020369.1	FSCN3
NM_020353.1	PLSCR4
NM_020357.1	PCNP
NM_020389.1	TRPC7
NM_020321.1	ACCN3
NM_020529.1	NFKBIA
NM_020634.1	GDF3
NM_020660.1	GJD2
NM_020661.1	AICDA
NM_020905.1	RDH14
NM_020547.1	AMHR2
NM_020996.1	FGF6
NM_014268.1	MAPRE2
NM_001993.2	F3
NM_000133.2	F9
NM_000404.1	GLB1
NM_000590.1	IL9
NM_000600.1	IL6
NM_000615.1	NCAM1
NM_021074.1	NDUFV2
NM_021068.1	IFNA4
NM_000602.1	SERPINE1
NM_000620.1	NOS1
NM_000866.1	HTR1F
NM_005570.2	LMAN1
NM_001105.2	ACVR1
NM_021105.1	PLSCR1
NM_004238.1	TRIP12
NM_021127.1	PMAIP1
NM_021139.1	UGT2B4
NM_021268.1	IFNA17
NM_004701.2	CCNB2
NM_000134.2	FABP2
NM_006367.2	CAP1
NM_002858.2	ABCD3
NM_000045.2	ARG1
NM_000672.2	ADH6
NM_021132.1	PPP3CB
NM_020651.2	PELI1
NM_001614.2	ACTG1
NM_021574.1	BCR
NM_003503.2	CDC7
NM_004219.2	PTTG1
NM_000605.2	IFNA2
NM_000875.2	IGF1R
NM_014413.2	EIF2AK1
NM_000537.2	REN
NM_021002.1	IFNA6
NM_020402.2	CHRNA10
NM_021803.1	IL21
NM_021805.1	SIGIRR
NM_017545.2	HAO1
NM_021804.1	ACE2
NM_000613.1	HPX
NM_003850.1	SUCLA2
NM_002253.1	KDR
NM_021928.1	SPCS3
NM_000932.1	PLCB3
NM_005229.2	ELK1
NM_000667.2	ADH1A
NM_014223.2	NFYC
NM_002910.4	RENBP
NM_001618.2	PARP1
NM_021905.1	GABBR1
NM_022120.1	OXCT2
NM_022128.1	RBKS
NM_022162.1	NOD2
NM_004962.2	GDF10
NM_005811.2	GDF11
NM_021971.1	GMPPB
NM_021111.1	RECK
NM_022490.1	POLR1E
NM_022569.1	NDST4
NM_003350.2	UBE2V2
NM_012128.2	CLCA4
NM_001102.2	ACTN1
NM_001436.2	FBL
NM_021991.1	JUP
NM_003353.2	UCN
NM_022751.1	FAM59A
NM_022759.1	FLJ21865
NM_001748.3	CAPN2
NM_022406.1	XRCC4
NM_021141.2	XRCC5
NM_012200.2	B3GAT3
NM_005186.2	CAPN1
NM_002371.2	MAL
NM_012262.2	HS2ST1
NM_003259.2	ICAM5
NM_022650.1	RASA1
NM_000812.2	GABRB1
NM_004084.2	DEFA1
NM_022977.1	ACSL4
NM_005225.1	E2F1
NM_001949.2	E2F3
NM_004092.2	ECHS1
NM_022802.1	CTBP2
NM_005763.2	AASS
NM_002427.2	MMP13
NM_004995.2	MMP14
NM_022965.1	FGFR3
NM_000707.2	AVPR1B
NM_004942.2	DEFB4
NM_020474.2	GALNT1
NM_004964.2	HDAC1
NM_003883.2	HDAC3
NM_006044.2	HDAC6
NM_000521.2	HEXB
NM_024013.1	IFNA1
NM_006900.2	IFNA13
NM_024045.1	DDX50
NM_024090.1	ELOVL6
NM_021969.1	NR0B2
NM_002893.2	RBBP7
NM_023019.1	DCTN1
NM_022874.1	SMN1
NM_004967.2	IBSP
NM_003355.2	UCP2
NM_022803.1	UCP3
NM_006208.1	ENPP1
NM_000499.2	CYP1A1
NM_000104.2	CYP1B1
NM_004972.2	JAK2
NM_001408.1	CELSR2
NM_000256.2	MYBPC3
NM_006926.1	SFTPA2
NM_024501.1	HOXD1
NM_024537.1	CARS2
NM_024608.1	NEIL1
NM_024827.1	HDAC11
NM_024865.1	NANOG
NM_025019.1	TUBA4
NM_025234.1	WDR61
NM_006005.2	WFS1
NM_002005.2	FES
NM_000068.2	CACNA1A
NM_000765.2	CYP3A7
NM_021822.1	APOBEC3G
NM_022089.1	ATP13A2
NM_024417.1	FDXR
NM_000425.2	L1CAM
NM_020415.2	RETN
NM_000778.2	CYP4A11
NM_000779.2	CYP4B1
NM_001082.3	CYP4F2
NM_024165.1	PHF1
NM_006273.2	CCL7
NM_000861.2	HRH1
NM_022304.1	HRH2
NM_022051.1	EGLN1
NM_015317.1	PUM2
NM_024415.1	DDX4
NM_000412.2	HRG
NM_000168.2	GLI3
NM_030762.1	BHLHB3
NM_030965.1	ST6GALNAC5
NM_030978.1	ARPC5L
NM_021979.2	HSPA2
NM_030671.1	PTPRO
NM_000772.1	CYP2C18
NM_000771.2	CYP2C9
NM_004541.2	NDUFA1
NM_005000.2	NDUFA5
NM_001061.2	TBXAS1
NM_006389.2	HYOU1
NM_005956.2	MTHFD1
NM_012238.3	SIRT1
NM_030593.1	SIRT2
NM_031283.1	TCF7L1
NM_000780.2	CYP7A1
NM_004820.2	CYP7B1
NM_001631.2	ALPI
NM_012241.2	SIRT5
NM_031308.1	EPPK1
NM_017460.3	CYP3A4
NM_000103.2	CYP19A1
NM_000784.2	CYP27A1
NM_000786.2	CYP51A1
NM_004391.1	CYP8B1
NM_005201.2	CCR8
NM_001497.2	B4GALT1
NM_003779.2	B4GALT3
NM_004776.2	B4GALT5
NM_004775.2	B4GALT6
NM_031866.1	FZD8
NM_031892.1	SH3KBP1
NM_031900.1	AGXT2
NM_004990.2	MARS
NM_000517.3	HBA2
NM_005080.2	XBP1
NM_031313.1	ALPPL2
NM_004739.2	MTA2
NM_002129.2	HMGB2
NM_022436.2	ABCG5
NM_013402.3	FADS1
NM_004265.2	FADS2
NM_032181.1	FAM176A
NM_032305.1	POLR3GL
NM_032330.1	CAPNS2
NM_015247.1	CYLD
NM_031263.1	HNRPK
NM_032103.1	PPP1R12B
NM_032526.1	NT5C1A
NM_032579.1	RETNLB
NM_032580.1	HES7
NM_032607.1	CREB3L3
NM_021624.2	HRH4
NM_007204.3	DDX20
NM_005331.3	HBQ1
NM_020165.2	RAD18
NM_004874.2	BAG4
NM_004049.2	BCL2A1
NM_004050.2	BCL2L2
NM_005755.2	EBI3
NM_018144.2	SEC61A2
NM_001716.2	BLR1
NM_004360.2	CDH1
NM_001792.2	CDH2
NM_001795.2	CDH5
NM_002755.2	MAP2K1
NM_000937.2	POLR2A
NM_004805.2	POLR2D
NM_006232.2	POLR2H
NM_016310.2	POLR3K
NM_032941.1	RECQL
NM_012423.2	RPL13A
NM_001017.2	RPS13
NM_021974.2	POLR2F
NM_032989.1	BAD
NM_033013.1	NR1I2
NM_000930.2	PLAT
NM_022040.2	LAT2
NM_032996.1	CASP9
NM_005409.3	CXCL11
NM_016152.2	RARB
NM_005762.2	TRIM28
NM_001363.2	DKC1
NM_004723.2	ARHGEF2
NM_015320.2	ARHGEF4
NM_000800.2	FGF1
NM_033195.1	LDHAL6B
NM_003395.1	WNT9A
NM_030589.2	CYP2A7
NM_000777.2	CYP3A5
NM_002009.2	FGF7
NM_033164.1	FGF8
NM_015355.1	SUZ12
NM_001844.3	COL2A1
NM_003549.2	HYAL3
NM_033221.1	TRIM14
NM_000894.2	LHB
NM_000975.2	RPL11
NM_000976.2	RPL12
NM_002948.2	RPL15
NM_033251.1	RPL13
NM_033301.1	RPL8
NM_033304.1	ADRA1A
NM_001753.3	CAV1
NM_033337.1	CAV3
NM_020981.2	B3GALT1
NM_003783.2	B3GALT2
NM_000647.3	CCR2
NM_005247.2	FGF3
NM_002245.2	KCNK1
NM_006310.2	NPEPPS
NM_002646.2	PIK3C2B
NM_033332.1	CDC14B
NM_005633.2	SOS1
NM_033440.1	ELA2A
NM_004624.2	VIPR1
NM_002732.2	PRKACG
NM_012411.2	PTPN22
NM_000681.2	ADRA2A
NM_001629.2	ALOX5AP
NM_005538.2	INHBC
NM_006013.2	RPL10
NM_005105.2	RBM8A
NM_000989.2	RPL30
NM_003064.2	SLPI
NM_000495.3	COL4A5
NM_000162.2	GCK
NM_033500.1	HK1
NM_020770.1	CGN
NM_001786.2	CDC2
NM_012115.2	CASP8AP2
NM_003914.2	CCNA1
NM_033642.1	FGF13
NM_006513.2	SARS
NM_005983.2	SKP2
NM_033487.1	CDC2L1
NM_004359.1	CDC34
NM_001847.1	COL4A6
NM_052956.1	ACSM1
NM_032415.2	CARD11
NM_052819.1	CARD14
NM_004933.2	CDH15
NM_001428.2	ENO1
NM_001975.2	ENO2
NM_032587.2	CARD6
NM_001256.2	CDC27
NM_001976.2	ENO3
NM_000968.2	RPL4
NM_000507.2	FBP1
NM_053039.1	UGT2B28
NM_005022.2	PFN1
NM_006289.2	TLN1
NM_054025.1	B3GAT1
NM_001872.2	CPB2
NM_057157.1	CYP26A1
NM_057095.1	CYP3A43
NM_003394.2	WNT10B
NM_005430.2	WNT1
NM_001798.2	CDK2
NM_000075.2	CDK4
NM_001237.2	CCNA2
NM_001759.2	CCND2
NM_001760.2	CCND3
NM_001799.2	CDK7
NM_004626.2	WNT11
NM_003396.1	WNT9B
NM_033131.2	WNT3A
NM_001261.2	CDK9
NM_004255.2	COX5A
NM_001862.2	COX5B
NM_022549.2	FEZ1
NM_033118.2	MYLK2
NM_000675.3	ADORA2A
NM_000801.2	FKBP1A
NM_004117.2	FKBP5
NM_001010.2	RPS6
NM_025225.2	PNPLA3
NM_057182.1	CCNE1
NM_057735.1	CCNE2
NM_000623.2	BDKRB2
NM_058216.1	RAD51C
NM_030775.2	WNT5B
NM_058238.1	WNT7B
NM_000094.2	COL7A1
NM_032027.2	TM2D1
NM_001239.2	CCNH
NM_006835.2	CCNI
NM_004665.2	VNN2
NM_001303.2	COX10
NM_006000.1	TUBA4A
NM_006001.1	TUBA3C
NM_020973.2	GBA3
NM_001241.2	CCNT2
NM_006095.1	ATP8A1
NM_078467.1	CDKN1A
NM_004064.2	CDKN1B
NM_052945.2	TNFRSF13C
NM_005192.2	CDKN3
NM_016574.2	DRD2
NM_079422.1	MYL1
NM_019888.2	MC3R
NM_006009.2	TUBA1A
NM_004374.2	COX6C
NM_080658.1	ACY3
NM_080678.1	UBE2F
NM_080646.1	TBX1
NM_080600.1	MAG
NM_006380.2	APPBP2
NM_000962.2	PTGS1
NM_002827.2	PTPN1
NM_002828.2	PTPN2
NM_080491.1	GAB2
NM_014061.3	MAGEH1
NM_080741.1	NEU4
NM_012208.2	HARS2
NM_002109.3	HARS
NM_000175.2	GPI
NM_080682.1	VCAM1
NM_003593.2	FOXN1
NM_080681.1	COL11A2
NM_080649.1	APEX1
NM_014481.2	APEX2
NM_033068.2	ACPT
NM_001639.2	APCS
NM_006709.2	EHMT2
NM_002835.2	PTPN12
NM_080588.1	PTPN7
NM_004843.2	IL27RA
NM_003105.3	SORL1
NM_007128.2	VPREB1
NM_007191.2	WIF1
NM_004395.2	DBN1
NM_002836.2	PTPRA
NM_002462.2	MX1
NM_003882.2	WISP1
NM_003881.2	WISP2
NM_000775.2	CYP2J2
NM_002837.2	PTPRB
NM_016304.2	RSL24D1
NM_130767.1	ACOT12
NM_002118.3	HLA-DMB
NM_130766.1	SKIP
NM_006292.2	TSG101
NM_006120.2	HLA-DMA
NM_003825.2	SNAP23
NM_130811.1	SNAP25
NM_004782.2	SNAP29
NM_005985.2	SNAI1
NM_030820.2	COL21A1
NM_130802.1	MEN1
NM_130473.1	MADD
NM_130440.1	PTPRF
NM_002843.2	PTPRJ
NM_002846.2	PTPRN
NM_012245.2	SNW1
NM_021083.2	XK
NM_004451.3	ESRRA
NM_133443.1	GPT2
NM_003591.2	CUL2
NM_001202.2	BMP4
NM_007051.2	FAF1
NM_058243.1	BRD4
NM_003265.2	TLR3
NM_018030.3	OSBPL1A
NM_080911.1	UNG
NM_004656.2	BAP1
NM_130839.1	UBE3A
NM_133436.1	ASNS
NM_003390.2	WEE1
NM_004111.4	FEN1
NM_000766.3	CYP2A13
NM_000774.3	CYP2F1
NM_133484.1	TANK
NM_003725.2	HSD17B6
NM_013254.2	TBK1
NM_003181.2	T
NM_002211.2	ITGB1
NM_003493.2	HIST3H3
NM_000143.2	FH
NM_004560.2	ROR2
NM_003494.2	DYSF
NM_016289.2	CAB39
NM_000099.2	CST3
NM_005647.2	TBL1X
NM_004810.2	GRAP2
NM_003286.2	TOP1
NM_001067.2	TOP2A
NM_001068.2	TOP2B
NM_017458.2	MVP
NM_014203.2	AP2A1
NM_001690.2	ATP6V1A
NM_015994.2	ATP6V1D
NM_134421.1	HPCAL1
NM_000618.2	IGF1
NM_000743.2	CHRNA3
NM_001546.2	ID4
NM_003044.2	SLC6A12
NM_003687.2	PDLIM4
NM_001991.2	EZH1
NM_002062.2	GLP1R
NM_002397.2	MEF2C
NM_004308.2	ARHGAP1
NM_004075.2	CRY1
NM_004567.2	PFKFB4
NM_004578.2	RAB4A
NM_004705.2	PRKRIR
NM_004273.2	CHST3
NM_005026.2	PIK3CD
NM_005316.2	GTF2H1
NM_005521.2	TLX1
NM_006288.2	THY1
NM_006665.2	HPSE
NM_016282.2	AK3
NM_016269.2	LEF1
NM_016621.2	PHF21A
NM_016169.2	SUFU
NM_018010.2	IFT57
NM_025193.2	HSD3B7
NM_005065.3	SEL1L
NM_138284.1	IL17D
NM_002514.2	NOV
NM_002764.2	PRPS1
NM_003766.2	BECN1
NM_002867.2	RAB3B
NM_004897.2	MINPP1
NM_021958.2	HLX
NM_020134.2	DPYSL5
NM_030928.2	CDT1
NM_138335.1	GNPDA2
NM_138452.1	DHRS1
NM_133633.1	SYN3
NM_016335.2	PRODH
NM_004584.2	RAD9A
NM_002878.2	RAD51L3
NM_133482.1	RAD50
NM_002875.2	RAD51
NM_003579.2	RAD54L
NM_005053.2	RAD23A
NM_006019.2	TCIRG1
NM_003721.2	RFXANK
NM_000538.2	RFXAP
NM_004469.2	FIGF
NM_004958.2	FRAP1
NM_005429.2	VEGFC
NM_003598.1	TEAD2
NM_002663.2	PLD2
NM_003027.2	SH3GL3
NM_002945.2	RPA1
NM_015650.2	TRAF3IP1
NM_014143.2	CD274
NM_015714.2	G0S2
NM_016026.2	RDH11
NM_018466.2	ALG13
NM_022787.2	NMNAT1
NM_002721.3	PPP6C
NM_002689.2	POLA2
NM_004130.2	GYG1
NM_004143.2	CITED1
NM_006305.2	ANP32A
NM_006247.2	PPP5C
NM_013248.2	NXT1
NM_033285.2	TP53INP1
NM_012415.2	RAD54B
NM_134423.1	RAD52
NM_133445.1	GRIN3A
NM_006068.2	TLR6
NM_022475.1	HHIP
NM_014234.3	HSD17B8
NM_000300.2	PLA2G2A
NM_002573.2	PAFAH1B3
NM_003136.2	SRP54
NM_007103.2	NDUFV1
NM_006164.2	NFE2L2
NM_007355.2	HSP90AB1
NM_012116.2	CBLC
NM_012229.2	NT5C2
NM_016581.2	ECSIT
NM_016931.2	NOX4
NM_005240.1	ETV3
NM_005999.2	TSNAX
NM_002054.2	GCG
NM_016610.2	TLR8
NM_017442.2	TLR9
NM_002569.2	FURIN
NM_138633.1	AKAP7
NM_138271.1	ATRX
NM_138924.1	GAMT
NM_013267.2	GLS2
NM_000439.3	PCSK1
NM_002594.2	PCSK2
NM_005155.5	PPT2
NM_138687.1	PIP5K2B
NM_138619.1	GGA3
NM_022893.2	BCL11A
NM_020396.2	BCL2L10
NM_138578.1	BCL2L1
NM_005178.2	BCL3
NM_004893.2	H2AFY
NM_002074.2	GNB1
NM_130463.2	ATP6V1G2
NM_133262.2	ATP6V1G3
NM_004231.2	ATP6V1F
NM_138565.1	CTTN
NM_001828.4	CLC
NM_015423.2	AASDHPPT
NM_138923.1	TAF1
NM_001743.3	CALM2
NM_000762.4	CYP2A6
NM_000767.4	CYP2B6
NM_001893.3	CSNK1D
NM_007276.3	CBX3
NM_000710.2	BDKRB1
NM_017614.3	BHMT2
NM_000063.3	C2
NM_022562.2	GH1
NM_006106.2	YAP1
NM_002750.2	MAPK8
NM_002749.2	MAPK7
NM_138982.1	MAPK10
NM_139012.1	MAPK14
NM_005456.2	MAPK8IP1
NM_002754.3	MAPK13
NM_139178.1	ALKBH3
NM_001706.2	BCL6
NM_138723.1	BCL2L14
NM_138992.1	BACE2
NM_138937.1	REG3A
NM_020983.2	ADCY6
NM_130786.2	A1BG
NM_016222.2	DDX41
NM_000193.2	SHH
NM_003072.2	SMARCA4
NM_014992.1	DAAM1
NM_002075.2	GNB3
NM_001033.2	RRM1
NM_006284.2	TAF10
NM_002649.2	PIK3CG
NM_002752.3	MAPK9
NM_001769.2	CD9
NM_139078.1	MAPKAPK5
NM_003074.2	SMARCC1
NM_003075.2	SMARCC2
NM_004595.2	SMS
NM_006610.2	MASP2
NM_015230.2	ARAP2
NM_004615.2	TSPAN7
NM_139274.1	ACSS2
NM_004054.2	C3AR1
NM_003038.2	SLC1A4
NM_012400.2	PLA2G2D
NM_016207.2	CPSF3
NM_017636.2	TRPM4
NM_018646.2	TRPV6
NM_022369.2	STRA6
NM_024700.2	SNIP1
NM_032554.2	GPR81
NM_001319.5	CSNK1G2
NM_004210.3	NEURL
NM_001672.2	ASIP
NM_000016.2	ACADM
NM_005046.2	KLK7
NM_005357.2	LIPE
NM_001146.3	ANGPT1
NM_000699.2	AMY2A
NM_001955.2	EDN1
NM_016009.2	SH3GLB1
NM_016361.2	ACP6
NM_018238.2	AGK
NM_020169.2	LXN
NM_003651.3	CSDA
NM_003844.2	TNFRSF10A
NM_003269.2	NR2E1
NM_004385.2	VCAN
NM_004198.2	CHRNA6
NM_005347.2	HSPA5
NM_005611.2	RBL2
NM_006215.2	SERPINA4
NM_006204.2	PDE6C
NM_006087.2	TUBB4
NM_001875.2	CPS1
NM_002093.2	GSK3B
NM_014905.2	GLS
NM_014601.2	EHD2
NM_015944.2	AMDHD2
NM_015999.2	ADIPOR1
NM_001778.2	CD48
NM_016615.2	SLC6A13
NM_019009.2	TOLLIP
NM_002633.2	PGM1
NM_014750.3	DLGAP5
NM_003879.3	CFLAR
NM_017837.2	PIGV
NM_018448.2	CAND1
NM_019619.2	PARD3
NM_052890.2	PGLYRP2
NM_033261.2	IDI2
NM_021189.2	CADM3
NM_022367.2	SEMA4A
NM_025235.2	TNKS2
NM_005984.1	SLC25A1
NM_144707.1	PROM2
NM_001587.3	OCRL
NM_002542.4	OGG1
NM_145024.1	CES7
NM_145043.1	NEIL2
NM_145065.1	PELI3
NM_012479.2	YWHAG
NM_006826.2	YWHAQ
NM_003403.3	YY1
NM_016946.3	F11R
NM_016248.2	AKAP11
NM_005100.2	AKAP12
NM_007202.2	AKAP10
NM_139275.1	AKAP1
NM_139289.1	AKAP4
NM_006422.2	AKAP3
NM_004857.2	AKAP5
NM_004274.3	AKAP6
NM_005858.2	AKAP8
NM_003656.3	CAMK1
NM_001824.2	CKM
NM_144492.1	CLDN14
NM_006580.2	CLDN16
NM_021101.3	CLDN1
NM_007315.2	STAT1
NM_003877.3	SOCS2
NM_006268.3	DPF2
NM_002957.3	RXRA
NM_007207.3	DUSP10
NM_057158.2	DUSP4
NM_020039.2	ACCN2
NM_007110.3	TEP1
NM_005502.2	ABCA1
NM_003742.2	ABCB11
NM_005164.2	ABCD2
NM_139343.1	BIN1
NM_001635.2	AMPH
NM_001197.3	BIK
NM_030753.3	WNT3
NM_001063.2	TF
NM_033012.2	TNFSF11
NM_020168.3	PAK6
NM_005923.3	MAP3K5
NM_002405.2	MFNG
NM_005339.3	HIP2
NM_145177.1	DHRSX
NM_003379.3	VIL2
NM_003676.2	DEGS1
NM_145071.1	CISH
NM_021032.2	FGF12
NM_012190.2	ALDH1L1
NM_012198.2	GCA
NM_030662.2	MAP2K2
NM_007052.3	NOX1
NM_005068.2	SIM1
NM_002964.3	S100A8
NM_005546.3	ITK
NM_021833.3	UCP1
NM_003151.2	STAT4
NM_004003.2	CRAT
NM_003152.2	STAT5A
NM_145259.1	ACVR1C
NM_145236.1	B3GNT7
NM_017964.2	SLC30A6
NM_016479.3	SHISA5
NM_145113.1	MAX
NM_145159.1	JAG2
NM_020655.2	JPH3
NM_021219.2	JAM2
NM_006656.4	NEU3
NM_015929.2	LIPT1
NM_002757.2	MAP2K5
NM_002446.2	MAP3K10
NM_006301.2	MAP3K12
NM_145342.1	MAP3K7IP2
NM_145333.1	MAP3K7
NM_001836.2	CMA1
NM_145322.1	OSBPL3
NM_002598.2	PDCD2
NM_005917.2	MDH1
NM_005918.2	MDH2
NM_003406.2	YWHAZ
NM_016368.3	ISYNA1
NM_018686.3	CMAS
NM_012295.2	CABIN1
NM_144499.1	GNAT1
NM_003899.2	ARHGEF7
NM_080805.2	COL13A1
NM_003300.2	TRAF3
NM_004620.2	TRAF6
NM_004080.1	DGKB
NM_002257.2	KLK1
NM_130847.1	AMOTL1
NM_145693.1	LPIN1
NM_014646.2	LPIN2
NM_001163.2	APBA1
NM_005503.2	APBA2
NM_145689.1	APBB1
NM_005204.2	MAP3K8
NM_004579.2	MAP4K2
NM_145638.1	OSBPL5
NM_013258.3	PYCARD
NM_001263.2	CDS1
NM_003818.2	CDS2
NM_000897.2	LTC4S
NM_145792.1	MGST1
NM_030882.2	APOL2
NM_005749.2	TOB1
NM_145748.1	TXNRD2
NM_001657.2	AREG
NM_007197.2	FZD10
NM_017412.2	FZD3
NM_014291.2	GCAT
NM_014303.2	PES1
NM_014248.2	RBX1
NM_032482.1	DOT1L
NM_000291.2	PGK1
NM_000891.2	KCNJ2
NM_021155.2	CD209
NM_080725.1	SRXN1
NM_000155.2	GALT
NM_006274.2	CCL19
NM_000846.3	GSTA2
NM_001513.2	GSTZ1
NM_145813.1	AIFM1
NM_145904.1	HMGA1
NM_031885.2	BBS2
NM_006025.2	P11
NM_005842.2	SPRY2
NM_147164.1	CNTFR
NM_004512.3	IL11RA
NM_147157.1	SIGMAR1
NM_134442.2	CREB1
NM_003824.2	FADD
NM_148960.1	CLDN19
NM_147166.1	AKAP9
NM_002986.2	CCL11
NM_001880.2	ATF2
NM_147200.1	TRAF3IP2
NM_004204.2	PIGQ
NM_006311.2	NCOR1
NM_002793.2	PSMB1
NM_002794.3	PSMB2
NM_002795.2	PSMB3
NM_002796.2	PSMB4
NM_002797.2	PSMB5
NM_005442.2	EOMES
NM_018955.2	UBB
NM_148173.1	PEMT
NM_022479.1	WBSCR17
NM_005408.2	CCL13
NM_004590.2	CCL16
NM_002987.2	CCL17
NM_002990.3	CCL22
NM_002985.2	CCL5
NM_003839.2	TNFRSF11A
NM_003842.3	TNFRSF10B
NM_002988.2	CCL18
NM_012193.2	FZD4
NM_004169.3	SHMT1
NM_052887.2	TIRAP
NM_152266.1	C19orf40
NM_152359.1	CPT1C
NM_152410.1	PACRG
NM_152435.1	AMDHD1
NM_152443.1	RDH12
NM_152463.1	EME1
NM_152565.1	ATP6V0D2
NM_152594.1	SPRED1
NM_152755.1	CNPY4
NM_004900.3	APOBEC3B
NM_003837.2	FBP2
NM_145699.2	APOBEC3A
NM_014508.2	APOBEC3C
NM_000676.2	ADORA2B
NM_000691.3	ALDH3A1
NM_006409.2	ARPC1A
NM_005720.2	ARPC1B
NM_000561.2	GSTM1
NM_000848.2	GSTM2
NM_000850.3	GSTM4
NM_000851.2	GSTM5
NM_001512.2	GSTA4
NM_152889.1	CHST13
NM_152892.1	LRWD1
NM_002801.2	PSMB10
NM_002798.1	PSMB6
NM_002799.2	PSMB7
NM_002786.2	PSMA1
NM_152132.1	PSMA3
NM_002789.3	PSMA4
NM_002790.2	PSMA5
NM_002791.1	PSMA6
NM_152255.1	PSMA7
NM_001909.3	CTSD
NM_001910.2	CTSE
NM_001911.2	CTSG
NM_000396.2	CTSK
NM_001333.2	CTSL2
NM_004079.3	CTSS
NM_152868.1	KCNJ4
NM_012323.2	MAFF
NM_003100.2	SNX2
NM_003794.2	SNX4
NM_152240.1	ZMAT3
NM_017528.2	WBSCR22
NM_001192.2	TNFRSF17
NM_000878.2	IL2RB
NM_148902.1	TNFRSF18
NM_012452.2	TNFRSF13B
NM_005731.2	ARPC2
NM_005717.2	ARPC5
NM_152831.1	ACE
NM_007068.2	DMC1
NM_003653.2	COPS3
NM_019886.2	CHST7
NM_152247.1	CPT1B
NM_152253.1	CHKB
NM_025080.2	ASRGL1
NM_030964.2	SPRY4
NM_003139.2	SRPR
NM_152996.1	ST6GALNAC3
NM_001066.2	TNFRSF1B
NM_003327.2	TNFRSF4
NM_001065.2	TNFRSF1A
NM_021044.2	DHH
NM_032634.2	PIGO
NM_033198.2	PIGS
NM_015477.1	SIN3A
NM_005719.2	ARPC3
NM_003153.3	STAT6
NM_152916.1	EMR2
NM_030920.2	ANP32E
NM_153280.1	UBE1
NM_153047.1	FYN
NM_021192.2	HOXD11
NM_152998.1	EZH2
NM_148977.1	PANK1
NM_005870.3	SAP18
NM_003117.3	SPAM1
NM_152872.1	FAS
NM_001561.4	TNFRSF9
NM_003810.2	TNFSF10
NM_006573.3	TNFSF13B
NM_003326.2	TNFSF4
NM_017861.1	PIGX
NM_014224.1	PGA5
NM_014602.1	PIK3R4
NM_024420.1	PLA2G4A
NM_032045.3	KREMEN1
NM_004182.2	UXT
NM_003797.2	EED
NM_153292.1	NOS2A
NM_024408.2	NOTCH2
NM_001244.2	TNFSF8
NM_003811.2	TNFSF9
NM_153201.1	HSPA8
NM_153426.1	PITX2
NM_006260.2	DNAJC3
NM_004498.1	ONECUT1
NM_006916.1	RPE
NM_007162.1	TFEB
NM_015296.1	DOCK9
NM_015649.1	IRF2BP1
NM_017563.1	IL17RD
NM_020892.1	DTX2
NM_153699.1	GSTA5
NM_014389.1	PELP1
NM_002604.1	PDE7A
NM_002055.2	GFAP
NM_000847.3	GSTA3
NM_005124.2	NUP153
NM_002802.2	PSMC1
NM_002803.2	PSMC2
NM_002806.2	PSMC6
NM_153321.1	PMP22
NM_024960.3	PANK2
NM_024594.2	PANK3
NM_153747.1	PIGC
NM_032732.2	IL17RC
NM_153481.1	IL17RE
NM_144701.2	IL23R
NM_001558.2	IL10RA
NM_000628.3	IL10RB
NM_000572.2	IL10
NM_000641.2	IL11
NM_000882.2	IL12A
NM_002182.2	IL1RAP
NM_000566.2	FCGR1A
NM_000924.2	PDE1B
NM_001265.2	CDX2
NM_007034.3	DNAJB4
NM_014207.2	CD5
NM_018068.2	PIWIL2
NM_020145.2	SH3GLB2
NM_022836.2	DCLRE1B
NM_004959.3	NR5A1
NM_014417.2	BBC3
NM_031207.2	HYI
NM_016459.2	PACAP
NM_004712.3	HGS
NM_002187.2	IL12B
NM_153701.1	IL12RB1
NM_001559.2	IL12RB2
NM_005085.2	NUP214
NM_153276.1	SLC22A6
NM_153378.1	SLC22A12
NM_004496.2	FOXA1
NM_021784.3	FOXA2
NM_004497.2	FOXA3
NM_005907.2	MAN1A1
NM_003010.2	MAP2K4
NM_017410.2	HOXC13
NM_007312.3	HYAL1
NM_153326.1	AKR1A1
NM_020299.3	AKR1B10
NM_001628.2	AKR1B1
NM_003739.4	AKR1C3
NM_001818.2	AKR1C4
NM_139247.2	ADCY4
NM_003863.2	DPM2
NM_014230.2	SRP68
NM_006147.2	IRF6
NM_153253.28	SIPA1
NM_170672.1	RASGRP3
NM_002123.2	HLA-DQB1
NM_002127.3	HLA-G
NM_033554.2	HLA-DPA1
NM_002121.4	HLA-DPB1
NM_012316.3	KPNA6
NM_002265.4	KPNB1
NM_006907.2	PYCR1
NM_002891.3	RASGRF1
NM_156036.1	HOXB6
NM_002239.2	KCNJ3
NM_000890.3	KCNJ5
NM_021073.2	BMP5
NM_013391.2	DMGDH
NM_015897.2	PIAS4
NM_004983.2	KCNJ9
NM_001351.2	DAZL
NM_002442.2	MSI1
NM_005627.2	SGK
NM_001958.2	EEF1A2
NM_032378.2	EEF1D
NM_016138.3	COQ7
NM_004898.2	CLOCK
NM_152879.2	DGKD
NM_002807.2	PSMD1
NM_002808.3	PSMD2
NM_002809.2	PSMD3
NM_004137.2	KCNMB1
NM_002250.2	KCNN4
NM_002714.2	PPP1R10
NM_015547.2	ACOT11
NM_006930.2	SKP1A
NM_001080.3	ALDH5A1
NM_000689.3	ALDH1A1
NM_170696.1	ALDH1A2
NM_000692.3	ALDH1B1
NM_000690.2	ALDH2
NM_003748.2	ALDH4A1
NM_005589.2	ALDH6A1
NM_170784.1	MKKS
NM_002233.2	KCNA4
NM_002234.2	KCNA5
NM_031886.2	KCNA7
NM_171830.1	KCNMB3
NM_000594.2	TNF
NM_171825.1	CAMK2A
NM_033028.2	BBS4
NM_000614.2	CNTF
NM_172014.1	TNFSF14
NM_053052.2	SNAP47
NM_032564.2	DGAT2
NM_172078.1	CAMK2B
NM_021137.3	TNFAIP1
NM_006290.2	TNFAIP3
NM_007115.2	TNFAIP6
NM_172088.1	TNFSF13
NM_004518.2	KCNQ2
NM_000238.2	KCNH2
NM_014505.4	KCNMB4
NM_002247.2	KCNMA1
NM_001221.2	CAMK2D
NM_172172.1	CAMK2G
NM_001136.3	AGER
NM_032741.3	AGPAT1
NM_006872.2	GTF2A1L
NM_001320.5	CSNK2B
NM_005345.4	HSPA1A
NM_005346.3	HSPA1B
NM_001560.2	IL13RA1
NM_000640.2	IL13RA2
NM_002188.2	IL13
NM_002189.2	IL15RA
NM_172174.1	IL15
NM_005007.2	NFKBIL1
NM_006873.2	STON1
NM_018672.2	ABCA5
NM_005211.2	CSF1R
NM_000757.3	CSF1
NM_007285.6	GABARAPL2
NM_173077.1	CPO
NM_003240.2	LEFTY2
NM_015352.1	POFUT1
NM_172209.1	TAPBP
NM_012473.3	TXN2
NM_172337.1	OTX2
NM_005045.2	RELN
NM_021976.3	RXRB
NM_020997.2	LEFTY1
NM_005573.2	LMNB1
NM_032737.2	LMNB2
NM_080284.2	ABCA6
NM_015120.2	ALMS1
NM_004975.2	KCNB1
NM_172201.1	KCNE2
NM_153500.1	CAMKK2
NM_000758.2	CSF2
NM_172249.1	CSF2RA
NM_172313.1	CSF3R
NM_000759.2	CSF3
NM_172234.1	IL17RB
NM_013278.3	IL17C
NM_022789.2	IL25
NM_002190.2	IL17A
NM_003855.2	IL18R1
NM_172348.1	IL4
NM_022455.3	NSD1
NM_031483.3	ITCH
NM_004599.2	SREBF2
NM_001744.3	CAMK4
XM_210334.1	LOC284064
NM_005840.1	SPRY3
NM_018397.1	CHDH
NM_006162.3	NFATC1
NM_001562.2	IL18
NM_172358.1	CD46
NM_005638.3	VAMP7
NM_000910.2	NPY2R
NM_173685.1	NSMCE2
NM_173561.1	UNC5CL
NM_021603.2	FXYD2
NM_002471.1	MYH6
NM_173087.1	CAPN3
NM_173062.1	CAST
NM_003032.2	ST6GAL1
NM_003033.2	ST3GAL1
NM_003047.2	SLC9A1
NM_003200.1	TCF3
NM_002872.3	RAC2
NM_138713.2	NFAT5
NM_170665.2	ATP2A2
NM_173165.1	NFATC3
NM_006785.2	MALT1
NM_022168.2	IFIH1
NM_173176.1	PTK2B
NM_153831.2	PTK2
NM_005975.2	PTK6
NM_173162.1	KCNH7
NM_000576.2	IL1B
NM_173842.1	IL1RN
NM_003856.2	IL1RL1
NM_000575.3	IL1A
NM_000877.2	IL1R1
NM_173343.1	IL1R2
NM_173157.1	NR4A1
NM_006186.2	NR4A2
NM_173200.1	NR4A3
NM_001405.2	EFNA2
NM_018063.3	HELLS
NM_174858.1	AK5
NM_172139.2	IL28B
NM_016584.2	IL23A
NM_172341.1	PSENEN
NM_175067.1	TAAR6
NM_174856.1	IDH3B
NM_005896.2	IDH1
NM_002168.2	IDH2
NM_005530.2	IDH3A
NM_174869.1	IDH3G
NM_003244.2	TGIF1
NM_000518.4	HBB
NM_019842.2	KCNQ5
NM_174970.1	ST3GAL3
NM_003034.2	ST8SIA1
NM_174955.1	ATP2A3
NM_001843.2	CNTN1
NM_001516.3	GTF2H3
NM_018209.2	ARFGAP1
NM_014570.3	ARFGAP3
NM_000819.3	GART
NM_170743.2	IL28RA
NM_000588.3	IL3
NM_003146.2	SSRP1
NM_002183.2	IL3RA
NM_032501.2	ACSS1
NM_175720.1	TPO
NM_004905.2	PRDX6
NM_000564.2	IL5RA
NM_000879.2	IL5
NM_004774.2	PPARBP
NM_006892.3	DNMT3B
NM_175630.1	DNMT3A
NM_019857.3	CTPS2
NM_000249.2	MLH1
NM_000831.2	GRIK3
NM_002184.2	IL6ST
NM_002185.2	IL7R
NM_000880.2	IL7
NM_000584.2	IL8
NM_006588.2	SULT1C4
NM_006763.2	BTG2
NM_006806.3	BTG3
NM_002815.2	PSMD11
NM_175932.1	PSMD13
NM_002563.2	P2RY1
NM_176072.1	P2RY2
NM_017434.3	DUOX1
NM_175867.1	DNMT3L
NM_016408.2	CDK5RAP1
NM_004364.2	CEBPA
NM_005194.2	CEBPB
NM_001212.3	C1QBP
NM_002045.2	GAP43
NM_176874.1	SULT4A1
NM_024649.4	BBS1
NM_001316.2	CSE1L
NM_175862.2	CD86
NM_014619.2	GRIK4
NM_006639.2	CYSLTR1
NM_020377.2	CYSLTR2
NM_022788.3	P2RY12
NM_004154.3	P2RY6
NM_004304.3	ALK
NM_177478.1	FTMT
NM_000634.2	CXCR1
NM_001557.2	IL8RB
NM_176786.1	IL9R
NM_006844.3	ILVBL
NM_001503.2	GPLD1
NM_176895.1	PPAP2A
NM_177414.1	PPAP2B
NM_177543.1	PPAP2C
NM_006238.2	PPARD
NM_177542.1	SNRPD2
NM_177525.1	MEST
NM_177438.1	DICER1
NM_177536.1	SULT1A1
NM_003167.2	SULT2A1
NM_022806.2	SNRPN
NM_005256.2	GAS2
NM_177528.1	SULT1A2
NM_014465.2	SULT1B1
NM_005420.2	SULT1E1
NM_003620.2	PPM1D
NM_020965.2	MAGI3
NM_002703.3	PPAT
NM_173465.2	COL23A1
NM_000940.1	PON3
NM_003848.1	SUCLG2
NM_003320.3	TUB
NM_031899.2	GORASP1
NM_138704.2	NDNL2
NM_176801.1	ADD1
NM_006332.3	IFI30
NM_003106.2	SOX2
NM_178034.1	PLA2G4D
NM_017672.2	TRPM7
NM_031917.2	ANGPTL6
NM_178025.1	GGTL3
NM_001491.2	GCNT2
NM_021912.2	GABRB3
NM_003741.2	CHRD
NM_006941.3	SOX10
NM_005986.2	SOX1
NM_003107.2	SOX4
NM_002909.3	REG1A
NM_013345.2	GPR132
NM_005113.2	GOLGA5
NM_178156.1	FUT8
NM_002818.2	PSME2
NM_005789.2	PSME3
NM_020482.3	FHL5
NM_032852.2	ATG4C
NM_178324.1	SPTLC1
NM_006263.2	PSME1
NM_178579.1	PSMF1
NM_021081.3	GHRH
NM_000178.2	GSS
NM_178329.1	CCR3
NM_004789.3	LHX2
NM_000872.3	HTR7
NM_006244.2	PPP2R5B
NM_013371.2	IL19
NM_001838.2	CCR7
NM_002110.2	HCK
NM_015657.3	ABCA12
NM_001668.2	ARNT
NM_001486.2	GCKR
NM_021133.2	RNASEL
NM_178271.1	ATG4A
NM_032885.4	ATG4D
NM_015617.1	PYGO1
NM_181054.1	HIF1A
NM_004507.2	HUS1
NM_001852.3	COL9A2
NM_181050.1	AXIN1
NM_021798.2	IL21R
NM_021116.1	ADCY1
NM_002505.3	NFYA
NM_002719.2	PPP2R5C
NM_180977.1	PPP2R5D
NM_007227.3	GPR45
NM_004429.3	EFNB1
NM_001964.2	EGR1
NM_004430.2	EGR3
NM_002001.2	FCER1A
NM_005479.2	FRAT1
NM_012083.2	FRAT2
NM_021258.2	IL22RA1
NM_052962.2	IL22RA2
NM_006850.2	IL24
NM_000565.2	IL6R
NM_178583.1	WDFY3
NM_020429.1	SMURF1
NM_181361.1	KCNMB2
NM_181353.1	ID1
NM_014697.1	NOS1AP
NM_006904.6	PRKDC
NM_178502.2	DTX3
NM_178177.2	NMNAT3
NM_178819.2	AGPAT6
NM_006572.3	GNA13
NM_175886.2	PRPS1L1
NM_177550.2	SLC13A5
NM_144665.2	SESN3
NM_138287.2	DTX3L
NM_133328.2	DEDD2
NM_022121.2	PERP
NM_021005.2	NR2F2
NM_017733.2	PIGG
NM_013308.2	GPR171
NM_006100.2	ST3GAL6
NM_005302.2	GPR37
[truncated: 3,050 more rows]

## Sheet: HumanModule2
DECIPHER shRNA Library
Human Module 2
Disease-Associated Targets
5,412 Genes
Cat.# DHDAC-M2-P (Plasmid)
PLEASE NOTE: The DECIPHER shRNA are designed for target mRNA associated with the RefSeq#, not the HUGO gene symbol. We can't guarantee that the gene symbols indicated below are accurate, as there may be synonyms, nomenclature updates/changes, or other discrepancies in naming that are beyond our control. Please see the HUGO Gene Nomenclature Committee website at http://www.genenames.org/hgnc-guide…
Refseq mRNA	Gene
NM_001646.1	APOC4
NM_001670.1	ARVCF
NM_001827.1	CKS2
NM_001294.1	CLPTM1
NM_001907.1	CTRL
NM_001359.1	DECR1
NM_003868.1	FGF16
NM_003614.1	GALR3
NM_001483.1	GBAS
NM_001501.1	GNRH2
NM_001506.1	GPR32
NM_001507.1	MLNR
NM_001511.1	CXCL1
NM_002195.1	INSL4
NM_002432.1	MNDA
NM_000441.1	SLC26A4
NM_002712.1	PPP1R7
NM_002865.1	RAB2A
NM_003374.1	VDAC1
NM_003408.1	ZFP37
NM_001187.1	BAGE
NM_001452.1	FOXF2
NM_001524.1	HCRT
NM_000261.1	MYOC
NM_000340.1	SLC2A2
NM_004833.1	AIM2
NM_004791.1	ITGBL1
NM_004823.1	KCNK6
NM_004851.1	NAPSA
NM_004552.1	NDUFS5
NM_004800.1	TM9SF2
NM_004787.1	SLIT2
NM_004197.1	STK19
NM_004941.1	DHX8
NM_005024.1	SERPINB10
NM_005290.1	GPR15
NM_005294.1	GPR21
NM_005372.1	MOS
NM_005694.1	COX17
NM_005796.1	NUTF2
NM_005778.1	RBM5
NM_005620.1	S100A11
NM_005761.1	PLXNC1
NM_006071.1	PKDREJ
NM_006061.1	CRISP3
NM_006207.1	PDGFRL
NM_006269.1	RP1
NM_006271.1	S100A1
NM_006637.1	OR5I1
NM_006559.1	KHDRBS1
NM_006796.1	AFG3L2
NM_006755.1	TALDO1
NM_006983.1	MMP23B
NM_007275.1	TUSC2
NM_007223.1	GPR176
NM_007240.1	DUSP12
NM_003951.2	SLC25A14
NM_002634.2	PHB
NM_001878.2	CRABP2
NM_002590.2	PCDH8
NM_005332.2	HBZ
NM_007354.1	C3orf27
NM_001142.2	AMELX
NM_012114.1	CASP14
NM_012313.1	KIR2DS3
NM_012352.1	OR1A2
NM_012360.1	OR1F1
NM_012403.1	ANP32C
NM_012431.1	SEMA3E
NM_013393.1	FTSJ2
NM_005317.2	GZMM
NM_013938.1	OR10H3
NM_013974.1	DDAH2
NM_014404.1	CACNG5
NM_014586.1	HUNK
NM_014471.1	SPINK4
NM_014226.1	RAGE
NM_014347.1	ZNF324
NM_014727.1	MLL4
NM_015556.1	SIPA1L1
NM_014860.1	SUPT7L
NM_014754.1	PTDSS1
NM_016608.1	ARMCX1
NM_016644.1	PRR16
NM_016373.1	WWOX
NM_016445.1	PLEK2
NM_016321.1	RHCG
NM_003857.2	GALR2
NM_018004.1	TMEM45A
NM_018049.1	PLEKHJ1
NM_018203.1	KLHDC8A
NM_018316.1	KLHL26
NM_018354.1	C20orf46
NM_017814.1	TMEM161A
NM_017817.1	RAB20
NM_017880.1	C2orf42
NM_018401.1	STK32B
NM_018658.1	KCNJ16
NM_002538.2	OCLN
NM_006860.2	RABL4
NM_019013.1	FAM64A
NM_018949.1	UTS2R
NM_018971.1	GPR27
NM_017506.1	OR7A5
NM_019602.1	BTNL2
NM_020237.1	C8orf17
NM_020344.1	SLC24A2
NM_020370.1	GPR84
NM_016205.1	PDGFC
NM_014332.1	SMPX
NM_016441.1	CRIM1
NM_020637.1	FGF22
NM_020646.1	ASCL3
NM_020672.1	S100A14
NM_000735.2	CGA
NM_012326.2	MAPRE3
NM_002487.2	NDN
NM_005950.1	MT1G
NM_004690.2	LATS1
NM_021188.1	ZNF410
NM_021198.1	CTDSP1
NM_021235.1	EPS15L1
NM_002355.2	M6PR
NM_021254.1	C21orf59
NM_021733.1	TSKS
NM_017416.1	IL1RAPL2
NM_014577.1	BRD1
NM_002463.1	MX2
NM_021947.1	SRR
NM_003554.1	OR1E2
NM_015480.1	PVRL3
NM_003555.1	OR1G1
NM_015596.1	KLK13
NM_001832.2	CLPS
NM_022127.1	SLC28A3
NM_022337.1	RAB38
NM_006687.2	ACTL7A
NM_004973.2	JARID2
NM_004076.3	CRYBB3
NM_016192.2	TMEFF2
NM_021920.2	SCT
NM_006032.2	CPNE6
NM_005217.2	DEFA3
NM_000915.2	OXT
NM_023070.1	ZNF643
NM_023918.1	TAS2R8
NM_024025.1	DUSP26
NM_024039.1	MIS12
NM_024108.1	TRAPPC6A
NM_024018.1	BTN2A3
NM_024303.1	ZSCAN5A
NM_024322.1	CENPO
NM_024409.1	NPPC
NM_024589.1	ROGDI
NM_024792.1	FAM57A
NM_024888.1	LPPR3
NM_024893.1	TMEM90B
NM_025212.1	CXXC4
NM_017541.2	CRYGS
NM_004398.2	DDX10
NM_030783.1	PTDSS2
NM_030952.1	NUAK2
NM_012377.1	OR7C2
NM_017778.2	WHSC1L1
NM_030901.1	OR7A17
NM_031310.1	PLVAP
NM_031296.1	RAB33B
NM_031481.1	SLC25A18
NM_030908.1	OR2A4
NM_031907.1	USP26
NM_032043.1	BRIP1
NM_006641.2	CCR9
NM_000394.2	CRYAA
NM_015292.1	ESYT1
NM_018901.2	PCDHA10
NM_013453.2	SPANXA1
NM_018935.2	PCDHB15
NM_018936.2	PCDHB2
NM_018937.2	PCDHB3
NM_015669.2	PCDHB5
NM_032525.1	TUBB6
NM_032553.1	GPR174
NM_032591.1	SLC9A7
NM_032858.1	MAEL
NM_032918.1	RERG
NM_001623.3	AIF1
NM_007079.2	PTP4A3
NM_001794.2	CDH4
NM_032971.1	PCDH11Y
NM_014323.2	PATZ1
NM_014005.3	PCDHA9
NM_003823.2	TNFRSF6B
NM_015001.2	SPEN
NM_033126.1	PSKH2
NM_004932.2	CDH6
NM_005765.2	ATP6AP2
NM_005117.2	FGF19
NM_033017.2	TRIM4
NM_021619.2	PRDM12
NM_025227.1	BPIL1
NM_020638.2	FGF23
NM_033258.1	GNG8
NM_033256.1	PPP1R14A
NM_033277.1	LACRT
NM_033043.1	CGB5
NM_000737.2	CGB
NM_003618.2	MAP4K3
NM_033416.1	IMP4
NM_005322.2	HIST1H1B
NM_004926.2	ZFP36L1
NM_003813.2	ADAM21
NM_005612.3	REST
NM_018718.1	TSGA14
NM_004361.2	CDH7
NM_006727.2	CDH10
NM_001797.2	CDH11
NM_021153.2	CDH19
NM_031891.2	CDH20
NM_001796.2	CDH8
NM_003944.2	SELENBP1
NM_022054.2	KCNK13
NM_012162.1	FBXL6
NM_001253.2	CDC5L
NM_052963.1	TOP1MT
NM_052967.1	MAS1L
NM_033415.2	ARMC6
NM_016601.2	KCNK9
NM_033329.1	SIGLEC12
NM_014466.2	TEKT2
NM_003386.1	ZAN
NM_020191.2	MRPS22
NM_022839.2	MRPS11
NM_053278.1	TAAR8
NM_054021.1	GPR101
NM_013363.2	PCOLCE2
NM_003728.2	UNC5C
NM_004460.2	FAP
NM_005648.2	TCEB1
NM_025216.2	WNT10A
NM_052953.2	LRRC3B
NM_001861.2	COX4I1
NM_000420.2	KEL
NM_004724.2	ZW10
NM_016087.2	WNT16
NM_024083.2	ASPSCR1
NM_020427.2	SLURP1
NM_080388.1	S100A16
NM_052944.2	SLC5A11
NM_007049.2	BTN2A1
NM_001240.2	CCNT1
NM_080474.1	SERPINB12
NM_032609.2	COX4I2
NM_004373.2	COX6A1
NM_005205.2	COX6A2
NM_002830.2	PTPN4
NM_001745.2	CAMLG
NM_001864.2	COX7A1
NM_001866.2	COX7B
NM_001867.2	COX7C
NM_014970.2	KIFAP3
NM_020633.2	VN1R1
NM_003495.2	HIST1H4I
NM_018488.2	TBX4
NM_053046.2	EGLN2
NM_080744.1	SRCRB4D
NM_001649.2	SHROOM2
NM_023010.2	UPF3B
NM_033177.2	BAT4
NM_015542.2	UPF2
NM_014978.1	SORCS3
NM_021197.2	WFDC1
NM_000972.2	RPL7A
NM_080916.1	DGUOK
NM_018492.2	PBK
NM_004283.2	RAB3D
NM_130808.1	CPNE4
NM_003098.2	SNTA1
NM_021818.2	SAV1
NM_003172.2	SURF1
NM_032108.2	SEMA6B
NM_002000.2	FCAR
NM_006354.2	TADA3
NM_002849.2	PTPRR
NM_007003.2	PAGE4
NM_001322.2	CST2
NM_001899.2	CST4
NM_005492.2	CST8
NM_006527.2	SLBP
NM_006453.2	TBL3
NM_006932.3	SMTN
NM_016257.2	HPCAL4
NM_002143.2	HPCA
NM_018425.2	PI4K2A
NM_052865.2	C20orf72
NM_138393.1	REEP6
NM_138454.1	NXNL1
NM_002944.2	ROS1
NM_006701.2	TXNL4A
NM_024021.2	MS4A4A
NM_024071.2	ZFYVE21
NM_021146.2	ANGPTL7
NM_022067.2	VIPAR
NM_024505.2	NOX5
NM_024944.2	CHODL
NM_005059.2	RLN2
NM_001934.2	DLX4
NM_030666.2	SERPINB1
NM_138702.1	MAGEC3
NM_138800.1	TRIM43
NM_001323.2	CST6
NM_017509.2	KLK15
NM_006330.2	LYPLA1
NM_007260.2	LYPLA2
NM_005329.2	HAS3
NM_002443.2	MSMB
NM_002713.2	PPP1R8
NM_004716.2	PCSK7
NM_018180.2	DHX32
NM_021058.3	HIST1H2BJ
NM_012474.3	UCK2
NM_014313.2	TMEM50A
NM_000100.2	CSTB
NM_057176.2	BSND
NM_021931.2	DHX35
NM_002059.3	GH2
NM_001317.3	CSH1
NM_020991.3	CSH2
NM_139158.1	CDK15
NM_139165.1	RAET1E
NM_000919.2	PAM
NM_005706.2	TSSC4
NM_000355.2	TCN2
NM_002770.2	PRSS2
NM_012404.2	ANP32D
NM_003601.2	SMARCA5
NM_004865.2	TBPL1
NM_138691.2	TMC1
NM_012304.3	FBXL7
NM_015080.2	NRXN2
NM_003932.3	ST13
NM_138327.1	TAAR1
NM_006943.2	SOX12
NM_002967.2	SAFB
NM_022909.3	CENPH
NM_005560.3	LAMA5
NM_003473.2	STAM
NM_014243.1	ADAMTS3
NM_004616.2	TSPAN8
NM_139283.1	PPTC7
NM_004163.3	RAB27B
NM_014470.2	RND1
NM_024899.2	CEP76
NM_032792.2	ZBTB45
NM_014263.2	YME1L1
NM_003487.2	TAF15
NM_003619.2	PRSS12
NM_015985.2	ANGPT4
NM_004582.2	RABGGTB
NM_018146.2	RNMTL1
NM_020693.2	DSCAML1
NM_006905.2	PSG1
NM_013328.2	PYCR2
NM_014039.2	C11orf54
NM_020126.3	SPHK2
NM_033104.2	STON2
NM_021815.2	SLC5A7
NM_030795.2	STMN4
NM_024067.2	C7orf26
NM_144581.1	C14orf149
NM_144610.1	FLJ25006
NM_144617.1	HSPB6
NM_144648.1	LRGUK
NM_144669.1	GLT1D1
NM_144690.1	ZNF582
NM_004793.2	LONP1
NM_145064.1	STAC3
NM_003927.3	MBD2
NM_003926.5	MBD3
NM_007196.2	KLK8
NM_001310.2	CREBL2
NM_001887.3	CRYBB1
NM_005641.2	TAF6
NM_005652.2	TERF2
NM_004194.2	ADAM22
NM_022161.2	BIRC7
NM_012161.2	FBXL5
NM_003571.2	BFSP2
NM_003325.3	HIRA
NM_002101.3	GYPC
NM_006799.2	PRSS21
NM_004158.2	PSPN
NM_004473.3	FOXE1
NM_020157.2	OTOR
NM_145296.1	CADM4
NM_022111.2	CLSPN
NM_018098.4	ECT2
NM_004708.2	PDCD5
NM_024895.3	PDZD7
NM_144991.2	C21orf29
NM_145068.2	TRPV3
NM_016084.3	RASD1
NM_014310.3	RASD2
NM_012449.2	STEAP1
NM_145664.1	SPANXB2
NM_031896.3	CACNG7
NM_006078.2	CACNG2
NM_014405.2	CACNG4
NM_003916.3	AP1S2
NM_017613.2	DONSON
NM_012317.2	LDOC1
NM_002413.3	MGST2
NM_004528.2	MGST3
NM_014349.2	APOL3
NM_019101.2	APOM
NM_020828.1	ZFP28
NM_022897.2	RANBP17
NM_032603.2	LOXL3
NM_004925.3	AQP3
NM_002989.2	CCL21
NM_006664.2	CCL27
NM_001157.2	ANXA11
NM_001304.3	CPD
NM_016150.3	ASB2
NM_019598.2	KLK12
NM_002504.3	NFX1
NM_147191.1	MMP21
NM_001161.3	NUDT2
NM_148897.1	SDR9C7
NM_014346.1	TBC1D22A
NM_080823.2	SRMS
NM_004881.2	TP53I3
NM_002767.2	PRPSAP2
NM_007217.3	PDCD10
NM_003841.2	TNFRSF10C
NM_015956.2	MRPL4
NM_012170.2	FBXO22
NM_016113.3	TRPV2
NM_021625.3	TRPV4
NM_007129.2	ZIC2
NM_012464.3	TLL1
NM_012465.2	TLL2
NM_152324.1	C13orf16
NM_152445.1	FAM161B
NM_152465.1	PROCA1
NM_152570.1	LINGO2
NM_152635.1	OIT3
NM_152726.1	EFHA1
NM_018242.2	SLC47A1
NM_015510.3	DHRS7B
NM_020070.2	IGLL1
NM_002404.1	MFAP4
NM_005676.3	RBM10
NM_014426.2	SNX5
NM_005850.3	SF3B4
NM_004906.3	WTAP
NM_015641.2	TES
NM_014452.3	TNFRSF21
NM_022349.2	MS4A6A
NM_152260.1	RPUSD2
NM_152896.1	UHRF2
NM_006240.2	PPEF1
NM_006239.2	PPEF2
NM_139320.1	CHRFAM7A
NM_153263.1	ZNF549
NM_153270.1	KLHL34
NM_014621.2	HOXD4
NM_153360.1	APCDD1L
NM_152386.2	SGPP2
NM_016614.2	TTRAP
NM_020675.3	SPC25
NM_031480.2	RIOK1
NM_006898.4	HOXD3
NM_138966.2	NETO1
NM_003057.2	SLC22A1
NM_003058.2	SLC22A2
NM_003809.2	TNFSF12
NM_005118.2	TNFSF15
NM_001640.3	APEH
NM_153444.1	OR5P2
NM_153445.1	OR5P3
NM_152899.1	IL4I1
NM_015913.2	TXNDC12
NM_013321.1	SNX8
NM_022094.2	CIDEC
NM_153269.1	C20orf96
NM_018092.3	NETO2
NM_025220.2	ADAM33
NM_006606.2	RBBP9
NM_005029.3	PITX3
NM_032545.2	CFC1
NM_015160.1	PMPCA
NM_015557.1	CHD5
NM_018981.1	DNAJC10
NM_020832.1	ZNF687
NM_020927.1	VAT1L
NM_021222.1	PRUNE
NM_024316.1	LENG1
NM_032430.1	BRSK1
NM_014611.1	MDN1
NM_018973.3	DPM3
NM_004298.2	NUP155
NM_053044.2	HTRA3
NM_033204.2	ZNF101
NM_153837.1	GPR114
NM_003667.2	LGR5
NM_016454.2	TMEM85
NM_002532.3	NUP88
NM_139136.2	KCNC2
NM_004977.2	KCNC3
NM_000220.2	KCNJ1
NM_018484.2	SLC22A11
NM_021977.2	SLC22A3
NM_003059.2	SLC22A4
NM_019102.2	HOXA5
NM_003792.2	EDF1
NM_145214.2	TRIM11
NM_006355.2	TRIM38
NM_002617.3	PEX10
NM_012248.2	SEPHS2
NM_004463.2	FGD1
NM_004982.2	KCNJ8
NM_138962.2	MSI2
NM_016276.3	SGK2
NM_033123.2	PLCZ1
NM_024996.5	GFM1
NM_032548.2	ABTB1
NM_002243.3	KCNJ15
NM_002248.3	KCNN1
NM_002251.3	KCNS1
NM_007182.4	RASSF1
NM_014596.4	ZNRD1
NM_032507.2	PGBD1
NM_024554.2	PGBD5
NM_033450.2	ABCC10
NM_004974.2	KCNA2
NM_002252.3	KCNS3
NM_032890.2	DISP1
NM_022568.2	ALDH8A1
NM_172140.1	IL29
NM_054020.2	CATSPER2
NM_018230.2	NUP133
NM_006291.2	TNFAIP2
NM_004519.2	KCNQ3
NM_004700.2	KCNQ4
NM_003776.2	MRPL40
NM_002125.3	HLA-DRB5
NM_001990.2	EYA3
NM_172365.1	C14orf50
NM_173039.1	AQP11
NM_020944.2	GBA2
NM_012458.2	TIMM13
NM_003636.2	KCNAB2
NM_004732.2	KCNAB3
NM_004770.2	KCNB2
NM_012282.2	KCNE1L
NM_012281.2	KCND2
NM_004980.3	KCND3
NM_133329.4	KCNG3
NM_172347.1	KCNG4
NM_005549.2	KCNA10
NM_002236.4	KCNF1
NM_024507.2	KREMEN2
NM_014443.2	IL17B
NM_003853.2	IL18RAP
NM_015162.3	ACSBG1
NM_024923.2	NUP210
NM_002399.2	MEIS2
NM_139280.1	ORMDL3
NM_012335.2	MYO1F
NM_014288.3	ITGB3BP
NM_006293.2	TYRO3
NM_173605.1	KCNRG
NM_173553.1	TRIML2
NM_173548.1	ZNF584
NM_173546.1	KLHDC8B
NM_005031.3	FXYD1
NM_003665.2	FCN3
NM_002821.3	PTK7
NM_139318.3	KCNH5
NM_030779.2	KCNH6
NM_144633.2	KCNH8
NM_002558.2	P2RX1
NM_006858.2	TMED1
NM_019010.1	KRT20
NM_006614.2	CHL1
NM_053277.1	CLIC6
NM_052995.2	CLRN1
NM_019104.1	LIN37
NM_020530.3	OSM
NM_145806.2	ZNF511
NM_005330.3	HBE1
NM_000559.2	HBG1
NM_000184.2	HBG2
NM_004349.2	RUNX1T1
NM_017692.2	APTX
NM_014379.2	KCNV1
NM_133497.2	KCNV2
NM_174924.1	PDILT
NM_174928.1	N6AMT2
NM_175056.1	ZPLD1
NM_175607.1	CNTN4
NM_014361.2	CNTN5
NM_014461.2	CNTN6
NM_007002.2	ADRM1
NM_012226.3	P2RX2
NM_002559.2	P2RX3
NM_002560.2	P2RX4
NM_002561.2	P2RX5
NM_016038.2	SBDS
NM_001700.3	AZU1
NM_032383.3	HPS3
NR_001278.1	CYP2B7P1
NM_003147.4	SSX2
NM_005635.2	SSX1
NM_005636.3	SSX4
NM_175839.1	SMOX
NM_012378.1	OR8B8
NM_002814.2	PSMD10
NM_003845.1	DYRK4
NM_176096.1	CDK5RAP3
NM_001805.2	CEBPE
NM_005187.4	CBFA2T3
NM_177437.1	TAS2R60
NM_152616.3	TRIM42
NM_017424.2	CECR1
NM_018190.2	BBS7
NM_012280.2	FTSJ1
NM_002088.3	GRIK5
NM_005361.2	MAGEA2
NM_005362.3	MAGEA3
NM_005363.2	MAGEA6
NM_030768.2	ILKAP
NM_003626.2	PPFIA1
NM_003625.2	PPFIA2
NM_006432.3	NPC2
NM_030788.2	TM7SF4
NM_032221.3	CHD6
NM_006587.2	CORIN
NM_138697.2	TAS1R1
NM_012110.2	CHIC2
NM_006530.2	YEATS4
NM_012315.1	KLK9
NM_005678.3	SNURF
NM_005379.2	MYO1A
NM_022735.3	ACBD3
NM_022130.3	GOLPH3
NM_080618.2	CTCFL
NM_178019.1	CATSPER3
NM_002707.3	PPM1G
NM_138423.2	CASC4
NM_032146.3	ARL6
NM_014634.2	PPM1F
NM_178033.1	CYP4X1
NM_178168.1	OR10A5
NM_012156.2	EPB41L1
NM_005634.2	SOX3
NM_021131.3	PPP2R4
NM_032311.3	POLDIP3
NM_012167.1	FBXO11
NM_014564.2	LHX3
NM_014906.3	PPM1E
NM_152422.3	PTPDC1
NM_013439.2	PILRA
NM_013440.3	PILRB
NM_000555.2	DCX
NM_178431.1	LCE3A
NM_178433.1	LCE3B
NM_005568.2	LHX1
NM_033343.2	LHX4
NM_006765.2	TUSC3
NM_022842.3	CDCP1
NM_178510.1	ANKK1
NM_032023.3	RASSF4
NR_001435.1	HLA-DPB2
NM_178862.1	STT3B
NM_003108.3	SOX11
NM_031439.2	SOX7
NM_006306.2	SMC1A
NM_025163.2	PIGZ
NM_014249.2	NR2E3
NM_144773.2	PROKR2
NM_005286.2	NPBWR2
NM_012174.1	FBXW8
NM_021260.1	ZFYVE1
NM_006243.2	PPP2R5A
NM_006547.2	IGF2BP3
NM_016557.2	CCRL1
NM_006317.3	BASP1
NM_018419.2	SOX18
NM_012118.2	CCRN4L
NM_178134.2	CYP4Z1
NM_006246.2	PPP2R5E
NM_181429.1	TAS2R42
NM_005711.3	EDIL3
NM_014932.2	NLGN1
NM_020795.2	NLGN2
NM_020742.2	NLGN4X
NM_174936.2	PCSK9
NM_012398.1	PIP5K1C
NM_173798.2	ZCCHC12
NM_173850.2	SERPINA12
NM_175068.2	KRT73
NM_175924.2	ILDR1
NM_178564.2	NRBP2
NM_178840.2	C1orf64
NM_175911.2	OR2L13
NM_178170.2	NEK8
NM_178169.2	RASSF3
NM_178130.2	TXNDC6
NM_178125.2	TRIM50
NM_152617.2	RNF168
NM_032810.2	ATAD1
NM_014360.2	NKX2-8
NM_007271.2	STK38
NM_006174.2	NPY5R
NM_005281.2	GPR3
NM_007022.3	CYB561D2
NM_017917.2	PPP2R3C
NM_033125.2	SLC22A16
NM_018050.2	MANSC1
NM_022827.2	SPATA20
NM_144589.2	COMTD1
NM_005268.2	GJB5
NM_022157.2	RRAGC
NM_017625.2	ITLN1
NM_032017.1	STK40
NM_052850.2	GADD45GIP1
NM_006987.2	RPH3AL
NM_005415.3	SLC20A1
NM_032016.2	STARD3NL
NM_006528.2	TFPI2
NM_005424.2	TIE1
NM_144644.2	SPATA4
NM_006022.2	TSC22D1
NM_153700.2	STRC
NM_181536.1	PKD1L3
NM_178556.3	TRIML1
NM_032797.4	AIFM2
NM_006183.3	NTS
NM_020689.3	SLC24A3
NM_002914.3	RFC2
NM_181532.2	ERAS
NM_000192.3	TBX5
NM_001913.2	CUX1
NM_005650.1	TCF20
NM_005906.3	MAK
NM_014484.3	MOCS3
NM_002466.2	MYBL2
NM_022118.3	RBM26
NM_018685.2	ANLN
NM_024783.2	AGBL2
NM_007216.3	HPS5
NM_002031.2	FRK
NM_006653.3	FRS3
NM_014215.1	INSRR
NM_004042.3	ARSF
NM_015608.2	C10orf137
NM_004798.2	KIF3B
NM_015374.1	SUN2
NM_003364.2	UPP1
NM_004914.2	RAB36
NM_002916.3	RFC4
NM_006995.3	BTN2A2
NM_020246.2	SLC12A9
NM_024747.4	HPS6
NM_032164.2	ZNF394
NM_021183.3	RAP2C
NM_022477.2	NDRG3
NM_012395.2	CDK14
NM_005142.2	GIF
NM_017990.3	PDPR
NM_014071.2	NCOA6
NM_033426.2	KIAA1737
NM_005249.3	FOXG1
NM_006379.2	SEMA3C
NM_181756.1	ZNF233
NM_181791.1	GPR141
NM_006458.2	TRIM3
NM_001235.2	SERPINH1
NM_031459.3	SESN2
NM_014321.2	ORC6L
NM_005558.3	LAD1
NM_173575.2	STK32C
NM_006648.3	WNK2
NM_181843.1	NUDT8
NM_016086.2	STYXL1
NM_007066.3	PKIG
NM_006823.2	PKIA
NM_032471.4	PKIB
NM_024411.2	PDYN
NM_016201.2	AMOTL2
NM_012307.2	EPB41L3
NM_006375.2	ENOX2
NM_001167.2	XIAP
NM_182490.1	ZNF227
NM_031454.1	SELO
NM_182658.1	C20orf185
NM_002597.3	PDC
NM_002718.3	PPP2R3A
NM_013448.2	BAZ1A
NM_022463.3	NXN
NM_182702.1	PRSS42
NM_182691.1	SRPK2
NM_006358.2	SLC25A17
NM_019885.2	CYP26B1
NM_000195.2	HPS1
NM_012244.2	SLC7A8
NM_016143.3	NSFL1C
NM_032427.1	MAML2
NM_000297.2	PKD2
NM_025204.2	TRABD
NM_005892.3	FMNL1
NM_138295.2	PKD1L1
NM_145657.1	GSX1
NM_003906.3	MCM3AP
NM_032485.4	MCM8
NM_152403.2	EGFLAM
NM_006047.4	RBM12
NM_172231.2	SF4
NM_005506.2	SCARB2
NM_016112.2	PKD2L1
NM_006466.2	POLR3F
NM_144996.2	ARL13B
NM_015458.3	MTMR9
NM_182920.1	ADAMTS9
NM_031417.2	MARK4
NM_182973.1	TMPRSS9
NM_005276.2	GPD1
NM_017879.1	ZNF416
NM_002868.2	RAB5B
NM_004227.3	CYTH3
NM_001177.3	ARL1
NM_015655.2	ZNF337
NM_020376.2	PNPLA2
NM_023940.2	RASL11B
NM_032635.2	TMEM147
NM_032726.2	PLCD4
NM_033414.2	ZNF622
NM_138432.2	SDSL
NM_138453.2	RAB3C
NM_138455.2	CTHRC1
NM_005583.3	LYL1
NM_014338.3	PISD
NM_020142.3	NDUFA4L2
NM_024029.3	YIPF2
NM_012140.3	SLC25A10
NM_024670.3	SUV39H2
NM_020185.3	DUSP22
NM_024321.3	RBM42
NM_003946.3	NOL3
NM_006374.3	STK25
NM_014488.3	RAB30
NM_145754.2	KIFC2
NM_015141.2	GPD1L
NM_024057.2	NUP37
NM_021252.3	RAB18
NM_018275.3	C7orf43
NM_004697.3	PRPF4
NM_018120.3	ARMC1
NM_178014.2	TUBB
NM_007067.3	MYST2
NM_020685.3	C3orf14
NM_019070.3	DDX49
NM_024698.4	SLC25A22
NM_144685.3	HIPK4
NM_152268.2	PARS2
NM_152553.2	RNF217
NM_153240.3	NPHP3
NM_015102.2	NPHP4
NM_014425.2	INVS
NM_173477.2	USH1G
NM_138358.2	C19orf52
NM_005401.3	PTPN14
NM_014078.4	MRPL13
NM_003696.2	OR6A2
NM_181786.2	HKR1
NM_001305.3	CLDN4
NM_153488.3	MAGEA2B
NM_012346.3	NUP62
NM_012408.3	ZMYND8
NM_012409.2	PRND
NM_002813.4	PSMD9
NM_015945.10	SLC35C2
NM_003312.4	TST
NM_001806.2	CEBPG
NM_004794.2	RAB33A
NM_004290.3	RNF14
NM_020673.2	RAB22A
NM_015576.1	ERC2
NM_194249.1	DND1
NM_194255.1	SLC19A1
NM_002494.2	NDUFC1
NM_002870.2	RAB13
NM_012173.3	FBXO25
NM_019592.5	RNF20
NM_003176.2	SYCP1
NM_015148.2	PASK
NM_015243.2	VPS13B
NM_004531.3	MOCS2
NM_020358.2	TRIM49
NM_014012.4	REM1
NM_018993.2	RIN2
NM_020640.2	DCUN1D1
NM_007045.2	FGFR1OP
NM_080819.2	GPR78
NM_001332.2	CTNND2
NM_153361.2	MGC42105
NM_030935.3	TSC22D4
NM_145914.2	ZSCAN21
NM_018337.2	ZNF444
NM_005773.2	ZNF256
NM_013330.3	NME7
NM_197975.1	BTNL3
NM_021907.3	DTNB
NM_005127.2	CLEC2B
NM_016453.2	NCKIPSD
NM_014771.2	RNF40
NM_005785.2	RNF41
NM_015896.2	ZMYND10
NM_024047.3	NUDT9
NM_014142.2	NUDT5
NM_007083.3	NUDT6
NM_139022.2	TSPAN32
NM_004571.3	PKNOX1
NM_017610.6	RNF111
NM_002296.2	LBR
NM_153486.2	LDHD
NM_006735.3	HOXA2
NM_003422.2	MZF1
NM_080878.2	ITLN2
NM_031479.3	INHBE
NM_194460.1	RNF126
NM_152620.2	TRIM60
NM_018073.5	TRIM68
NM_006242.3	PPP1R3D
NM_032322.3	RNF135
NM_003445.2	ZNF155
NM_033389.2	SSH2
NM_005009.2	NME4
NM_020664.3	DECR2
NM_003452.2	ZNF189
NM_002513.2	NME3
NM_004215.3	EBAG9
NR_001578.1	TDH
NM_002956.2	CLIP1
NM_014365.2	HSPB8
NM_019034.2	RHOF
NM_006833.4	COPS6
NM_173631.2	ZNF547
NM_052900.2	CSMD3
NM_015064.2	ERC1
NM_007218.3	RNF139
NM_003335.2	UBA7
NM_021030.2	ZNF14
NM_003092.3	SNRPB2
NR_001566.1	TERC
NM_033553.2	GUCA2A
NM_183062.2	PRSS38
NM_005298.2	GPR25
NM_022098.2	XPNPEP3
NM_017744.4	ST7L
NM_152696.3	HIPK1
NM_019071.2	ING3
NM_005537.3	ING1
NM_032329.4	ING5
NM_007368.2	RASA3
NM_017654.2	SAMD9
NM_001406.3	EFNB3
NM_024312.3	GNPTAB
NM_006364.2	SEC23A
NM_013281.2	FLRT3
NM_020897.1	HCN3
NM_002154.3	HSPA4
NM_004673.3	ANGPTL1
NM_005543.2	INSL3
NM_014937.2	INPP5F
NM_014499.2	P2RY10
NM_005754.2	G3BP1
NM_006282.2	STK4
NM_007005.3	TLE4
NM_024496.2	C14orf4
NM_001334.2	CTSO
NM_198458.1	ZNF497
NM_198533.1	HSD11B1L
NM_030640.1	DUSP16
NM_001728.2	BSG
NM_033254.2	BOC
NM_021948.3	BCAN
NM_014453.2	CHMP2A
NM_005324.3	H3F3B
NM_021572.4	ENPP5
NM_002030.3	FPR3
NM_133467.2	CITED4
NM_178822.3	IGSF10
NM_015545.2	PTCD1
NM_006909.1	RASGRF2
NM_024560.2	ACSS3
NM_019022.3	TMX3
NM_198542.1	ZNF773
NM_005793.3	NME6
NM_003637.3	ITGA10
NM_005737.3	ARL4C
NM_003048.3	SLC9A2
NM_015191.1	SIK2
NM_004545.3	NDUFB1
NM_014048.3	MKL2
NM_012284.1	KCNH3
NM_015949.2	GET4
NM_138811.3	C7orf31
NM_001268.2	RCBTB2
NM_004804.2	CIAO1
NM_152484.2	ZNF569
NM_018298.9	MCOLN3
NM_022474.2	MPP5
NM_198887.1	NUP43
NM_018689.1	KIAA1199
NM_080861.3	SPSB3
NM_003130.2	SRI
NM_005742.2	PDIA6
NM_138795.2	ARL8A
NM_173547.2	TRIM65
NM_032217.3	ANKRD17
NM_153634.2	CPNE8
NM_006910.4	RBBP6
NM_001532.2	SLC29A2
NM_017593.3	BMP2K
NM_015319.2	TENC1
NM_003021.3	SGTA
NM_005226.2	S1PR3
NM_013262.3	MYLIP
NM_016578.3	RSF1
NM_003377.3	VEGFB
NM_021079.3	NMT1
NM_005851.3	CDK2AP2
NM_025150.3	TARS2
NM_005002.3	NDUFA9
NM_003357.3	SCGB1A1
NM_005003.2	NDUFAB1
NM_030777.3	SLC2A10
NM_198935.1	SS18L1
NM_006811.2	SERINC3
NM_144677.2	MGAT5B
NM_025164.3	SIK3
NM_198944.1	OR7C1
NM_198976.1	TH1L
NM_017516.1	RAB39
NM_199051.1	FAM5C
NM_002820.2	PTHLH
NM_006712.3	FASTK
NM_130807.2	MOBKL2A
NM_017926.2	C14orf118
NM_032233.2	SETD3
NM_024091.2	FASTKD3
NM_018105.2	THAP1
NM_012311.2	KIN
NM_020886.2	USP28
NM_152618.2	BBS12
NM_004749.2	TBRG4
NM_052910.1	SLITRK1
NM_014926.2	SLITRK3
NM_173078.2	SLITRK4
NM_032229.2	SLITRK6
NM_006977.2	ZBTB25
NM_018509.2	LRRC59
NM_018186.2	C1orf112
NM_021156.2	TMX4
NM_025194.2	ITPKC
NM_030791.2	SGPP1
NM_032812.7	PLXDC2
NM_054030.2	MRGPRX2
NM_020200.5	PRTFDC1
NM_152573.2	RASEF
NM_173562.3	KCTD20
NM_194293.2	XIRP1
NM_198586.2	NHLRC1
NM_017523.2	XAF1
NM_152704.2	FAM123A
NM_020216.3	RNPEP
NM_014410.4	CLUL1
NM_016108.2	AIG1
NM_138430.3	ADPRHL1
NM_020182.3	PMEPA1
NM_007112.3	THBS3
NM_004899.3	BRE
NM_015424.3	CHRDL2
NM_012112.4	TPX2
NM_199227.1	MAP1D
NM_199243.1	GPR150
NM_020850.1	RANBP10
NM_138364.2	PRMT10
NM_004918.2	TCL1B
NM_005370.4	RAB8A
NM_015345.2	DAAM2
NM_080626.5	BRI3BP
NM_001125.2	ADPRH
NM_021783.2	EDA2R
NM_012446.2	SSBP2
NM_025195.2	TRIB1
NM_020312.1	COQ9
NM_012261.2	C20orf103
NM_000723.3	CACNB1
NM_005802.2	TOPORS
NM_007263.3	COPE
NM_003288.2	TPD52L2
NM_014946.3	SPAST
NM_003119.2	SPG7
NM_021826.4	FASTKD5
NM_004738.3	VAPB
NM_014588.4	VSX1
NM_018197.2	ZFP64
NM_138969.2	SDR16C5
NM_005973.4	PRCC
NM_015062.3	PPRC1
NM_006526.2	ZNF217
NM_022482.3	GZF1
NM_021220.2	OVOL2
NM_005879.2	TRAIP
NM_030665.3	RAI1
NM_033197.2	C20orf114
NM_014458.3	KLHL20
NM_006777.3	ZBTB33
NM_199511.1	CCDC80
NM_030773.2	TUBB1
NM_004568.4	SERPINB6
NM_005764.3	PDZK1IP1
NM_144575.2	CAPN13
NM_012067.2	AKR7A3
NM_177551.3	GPR109A
NM_201280.1	MUTED
NM_020440.2	PTGFRN
NM_014632.2	MICAL2
NM_033520.1	C19orf33
NM_024704.3	KIF16B
NM_198544.2	APITD1
NM_201253.1	CRB1
NM_020531.2	C20orf3
NM_033550.3	TP53RK
NM_014297.3	ETHE1
NM_020639.2	RIPK4
NM_003689.2	AKR7A2
NM_199069.1	NDUFAF3
NM_198503.2	KCNT2
NM_002725.3	PRELP
NM_012406.3	PRDM4
NM_018699.2	PRDM5
NM_002723.3	PRB4
NM_013239.3	PPP2R3B
NM_020786.1	PDP2
NM_138445.2	GPR146
NM_018456.4	EAF2
NM_017680.3	ASPN
NM_024761.3	MOBKL2B
NM_147156.3	SGMS1
NM_014889.2	PITRM1
NM_006733.2	CENPI
NM_015902.4	UBR5
NM_152740.2	HIBADH
NM_001374.2	DNASE1L2
NM_052853.3	ADCK2
NM_174922.3	ADCK5
NM_006054.2	RTN3
NM_173468.2	MOBKL1A
NM_152754.2	SEMA3D
NM_005632.2	SOLH
NM_201520.1	SLC25A35
NM_004073.2	PLK3
NM_015638.2	TRPC4AP
NM_003872.2	NRP2
NM_002994.3	CXCL5
NM_003660.2	PPFIA3
NM_015266.1	SLC9A8
NM_005277.3	GPM6A
NM_001465.3	FYB
NM_016290.3	UIMC1
NM_002825.5	PTN
NM_032902.5	PPP1R16A
NM_002697.2	POU2F1
NM_003627.4	SLC43A1
NM_003025.2	SH3GL1
NM_013355.3	PKN3
NM_015017.3	USP33
NM_033549.3	TRIM41
NM_016417.2	GLRX5
NM_012470.2	TNPO3
NM_004213.3	SLC28A1
NM_005466.2	MED6
NM_006644.2	HSPH1
NM_006874.2	ELF2
NM_004467.3	FGL1
NM_004781.3	VAMP3
NM_014516.2	CNOT3
NM_024335.2	IRX6
NM_004792.2	PPIG
NM_005170.2	ASCL2
NM_004040.2	RHOB
NM_005140.1	CNGA2
NM_203288.1	RP9
NM_138350.2	THAP3
NM_174944.2	TSSK4
NM_004740.3	TIAF1
NM_005981.3	TSPAN31
NM_005455.3	ZRANB2
NM_198923.2	MRGPRD
NM_002939.3	RNH1
NM_138768.2	MYEOV
NM_080739.2	C20orf141
NM_032339.3	C17orf37
NM_033342.2	TRIM7
NM_033341.3	BIRC8
NM_030906.2	STK33
NM_005547.2	IVL
NM_000942.4	PPIB
NM_005095.2	ZMYM4
NM_138964.2	PROKR1
NM_001656.3	TRIM23
NM_203463.1	LASS6
NM_014790.3	JAKMIP2
NM_030979.2	PABPC3
NM_019045.3	WDR44
NM_015367.2	BCL2L13
NM_017550.1	MIER2
NM_033540.2	MFN1
NM_005978.3	S100A2
NM_032429.1	LZTS2
NM_020382.3	SETD8
NM_004771.3	MMP20
NM_020697.2	KCNS2
NM_005038.2	PPID
NM_006347.3	PPIH
NM_006756.2	TCEA1
NM_020435.2	GJC2
NM_020791.1	TAOK1
NM_004984.2	KIF5A
NM_205859.1	OR2K2
NM_012367.1	OR2B6
NM_004783.2	TAOK2
NM_021077.3	NMB
NM_032566.2	SPINK7
NM_001387.2	DPYSL3
NM_033419.3	PGAP3
NM_023932.2	DLK2
NM_130441.2	CLEC4C
NM_001401.3	LPAR1
NM_206827.1	RASL11A
NM_014366.4	GNL3
NM_019096.3	GTPBP2
NM_003980.3	MAP7
NM_032271.2	TRAF7
NM_002428.2	MMP15
NM_178817.3	MRAP
NM_001246.2	ENTPD2
NM_001389.3	DSCAM
NM_005980.2	S100P
NM_005987.2	SPRR1A
NM_006997.2	TACC2
NM_021136.2	RTN1
NM_005441.2	CHAF1B
NM_004074.2	COX8A
NM_001338.3	CXADR
NM_004672.3	MAP3K6
NM_015278.3	SASH1
NM_206880.1	OR2V2
NM_012363.1	OR1N1
NM_006175.3	NRAP
NM_014908.3	DOLK
NM_007084.2	SOX21
NM_014106.2	ZNF770
NM_206997.1	GPR152
NM_021201.4	MS4A7
NM_004834.3	MAP4K4
NM_006115.3	PRAME
NM_004577.3	PSPH
NM_018132.3	CENPQ
NM_058186.3	FAM3B
NM_002888.2	RARRES1
NM_002728.4	PRG2
NM_007108.2	TCEB2
NM_002652.2	PIP
NM_080574.2	C20orf70
NM_004744.3	LRAT
NM_015069.2	ZNF423
NM_032295.2	SLC37A3
NM_014353.4	RAB26
NM_032304.2	HAGHL
NM_003205.3	TCF12
NM_014188.2	SSU72
NM_024026.4	MRP63
NM_004436.2	ENSA
NM_000428.2	LTBP2
NM_024889.3	C10orf81
NR_002140.1	OR6W1P
NM_207172.1	NPSR1
NM_152911.2	PAOX
NM_018046.3	AGGF1
NM_207117.2	C14orf68
NM_007264.3	GPR182
NM_207336.1	ZNF467
NM_020800.1	IFT80
NM_032423.2	ZNF528
NM_144778.2	MBNL2
NM_004319.1	ASTN1
NM_052897.3	MBD6
NM_006699.3	MAN1A2
NM_144691.3	CAPN12
NM_007122.3	USF1
NM_003815.3	ADAM15
NM_006829.2	C10orf116
NM_004979.4	KCND1
NM_014661.3	FAM53B
NM_144564.4	SLC39A3
NM_213601.1	TMED8
NM_203365.2	RAPH1
NM_017431.2	PRKAG3
NM_145040.2	PRKCDBP
NM_001755.2	CBFB
NM_000423.2	KRT2
NM_025058.3	TRIM46
NM_020230.4	PPAN
NM_198480.2	ZNF615
NM_019606.4	MEPCE
NM_005996.3	TBX3
NM_003852.3	TRIM24
NM_005783.3	TXNDC9
NM_003137.3	SRPK1
NM_005622.3	ACSM3
NM_003289.3	TPM2
NM_020451.2	SEPN1
NM_024870.2	PREX2
NM_016607.3	ARMCX3
NM_015925.5	LSR
NM_001001395.1	LMO3
NM_020804.2	PACSIN1
NM_012292.2	HMHA1
NM_022768.4	RBM15
NM_001001290.1	SLC2A9
NM_001001329.1	PRKCSH
NM_003070.3	SMARCA2
NM_006470.3	TRIM16
NM_000983.3	RPL22
NM_001022.3	RPS19
NM_001001503.1	NDUFV3
NM_001001396.1	ATP2B4
NM_016519.4	AMBN
NM_014840.2	NUAK1
NM_001551.2	IGBP1
NM_024103.2	SLC25A23
NR_002145.1	OR2L1P
NM_003118.2	SPARC
NM_001001658.1	OR9A2
NM_001001661.1	ZNF425
NM_001001676.1	LCN9
NM_001001485.1	ATP2C1
NM_173537.2	GTF2IRD2
NM_001001567.1	PDE9A
NM_006198.2	PCP4
NM_006585.2	CCT8
NM_007193.3	ANXA10
NM_013280.4	FLRT1
NM_003225.2	TFF1
NM_012175.3	FBXO3
NM_012180.2	FBXO8
NM_001001435.2	CCL4L1
NM_012168.4	FBXO2
NM_005407.1	SALL2
NM_003638.1	ITGA8
NM_001001827.1	OR2T35
NM_001001821.1	OR2T34
NM_001001824.1	OR2T27
NM_001420.3	ELAVL3
NM_001001851.1	ITIH5
NM_032859.2	ABHD13
NM_032287.2	LDOC1L
NM_153251.2	ZDHHC20
NM_020307.2	CCNL1
NM_005872.2	BCAS2
NM_018184.2	ARL8B
NM_005130.3	FGFBP1
NM_138703.3	MAGEE2
NM_016013.2	NDUFAF1
NM_031948.3	PRSS27
NM_178523.3	ZNF616
NM_145662.2	SPANXA2
NM_006952.3	UPK1B
NM_173351.1	OR6B3
NM_012364.1	OR1Q1
NM_012217.2	TPSD1
NM_003700.1	OR2D2
NM_001001914.1	OR2G3
NM_001001913.1	OR52N1
NM_001001918.1	OR14C36
NM_001001915.1	OR2G2
NM_001001921.1	OR5AS1
NM_001001954.1	OR5A2
NM_001001956.1	OR13C9
NM_001001958.1	OR7G3
NM_001001959.1	OR11L1
NM_054105.1	OR6C2
NM_194286.2	SRRM4
NM_000281.2	PCBD1
NM_175741.1	C15orf55
NM_001001965.1	OR4D5
NM_001001968.1	OR6S1
NM_001001966.1	OR14A16
NM_001001960.1	OR5W2
NM_001001964.1	OR2T11
NM_001001967.1	OR5D13
NM_001001963.1	OR2L8
NM_198490.1	RAB43
NM_001001974.1	PLEKHA1
NM_182757.2	RNF144B
NM_001001992.1	USP16
NM_153694.3	SYCP3
NM_018058.4	CRTAC1
NM_052863.2	SCGB3A1
NM_006951.3	TAF5
NM_001002255.1	SUMO4
NM_020994.2	CTAG2
NM_030973.2	MED25
NM_014924.3	KIAA0831
NM_021175.2	HAMP
NM_001002000.1	GMPR2
NM_006545.4	NPRL2
NM_079834.2	SCAMP4
NM_018697.3	LANCL2
NM_015173.2	TBC1D1
NM_022346.3	NCAPG
NM_001650.4	AQP4
NM_016028.4	SUV420H1
NM_014317.3	PDSS1
NM_001001991.1	PAMR1
NM_001002837.1	INPP5J
NM_013392.2	NRBP1
NM_017807.2	OSGEP
NM_016337.2	EVL
NM_006568.2	CGRRF1
NM_018071.3	FLJ10357
NM_024605.3	ARHGAP10
NM_003814.4	ADAM20
NM_006988.3	ADAMTS1
NM_021221.2	LY6G5B
NM_001002876.1	CENPM
NM_001002907.1	OR8K1
NM_001002917.1	OR8D1
NM_001002918.1	OR8D2
NM_001002905.1	OR8G1
NM_001001936.1	AFAP1L2
NM_001002877.1	THOC5
NM_213609.2	FAM19A1
NM_001002925.1	OR5AP2
NM_206919.1	ARL9
NM_001003398.1	BICD1
NM_022720.5	DGCR8
NM_152511.3	DUSP18
NM_001003656.1	PPP2R2D
NM_017829.5	CECR5
NM_012176.2	FBXO4
NM_001003395.1	TPD52L1
NM_006498.2	LGALS2
NM_001003684.1	UQCR10
NM_022727.4	TRMT2A
NM_001003750.1	OR8I2
NM_014891.5	PDAP1
NM_001003794.1	MGLL
NM_001003789.1	RABL2B
NM_020831.3	MKL1
NM_032608.5	MYO18B
NM_001003722.1	GLE1
NM_024764.2	CATSPERB
NM_001003818.1	TRIM6
NM_001003828.1	PARVB
NM_001003801.1	SMARCD3
NM_032037.2	TSSK6
NM_001003810.1	HNRNPD
NM_002372.2	MAN2A1
NM_006122.2	MAN2A2
NM_001003811.1	TEX11
NM_014729.2	TOX
NM_001003892.1	DUPD1
NM_030955.2	ADAMTS12
NM_033049.2	MUC13
NM_017946.2	FKBP14
NM_001273.2	CHD4
NM_001004023.1	DYRK3
NM_080672.3	PHACTR3
NM_005604.2	POU3F2
NM_012255.3	XRN2
NM_001004064.1	OR8J3
NM_145165.2	CHURC1
NM_017988.4	SCYL2
NM_014580.3	SLC2A8
NM_001004124.1	OR4P4
NM_139209.2	GRK7
NM_001004137.1	OR52M1
NM_001004134.1	OR10AD1
NM_001004136.1	OR2T2
NM_006072.4	CCL26
NM_001810.5	CENPB
NM_006407.3	ARL6IP5
NM_001004320.1	TMEM195
NM_133460.1	ZNF418
NM_001004298.2	C10orf90
NM_001004456.1	OR1M1
NM_001004463.1	OR10G7
NM_001004454.1	OR1L8
NM_001004465.1	OR10H4
NM_001004461.1	OR10A6
NM_001004469.1	OR10J5
NM_001004472.1	OR10R2
NM_001004466.1	OR10H5
NM_001004475.1	OR10T2
NM_001004479.1	OR11H4
NM_001004473.1	OR10K1
NM_001004478.1	OR10Z1
NM_001004485.1	OR13F1
NM_001004480.1	OR11H6
NM_001004487.1	OR13J1
NM_001004483.1	OR13C8
NM_001004486.1	OR13H1
NM_001004450.1	OR1B1
NM_001004724.1	OR4N5
NM_001004726.1	OR4X1
NM_001004728.1	OR5A1
NM_001004725.1	OR4S1
NM_001004730.1	OR5AR1
NM_001004727.1	OR4X2
NM_001004729.1	OR5AN1
NM_001004738.1	OR5L1
NM_001004735.1	OR5D14
NM_001004737.1	OR5K2
NM_001004743.1	OR5M9
NM_001004745.1	OR5T1
NM_001004742.1	OR5M3
NM_001004747.1	OR5T3
NM_001004744.1	OR5R1
NM_001004749.1	OR51A7
NM_001004746.1	OR5T2
NM_001004755.1	OR51L1
NM_001004748.1	OR51A2
NM_001004758.1	OR51S1
NM_001004713.1	OR1I1
NM_001004451.1	OR1J1
NM_001004457.1	OR1N2
NM_001004459.1	OR1S2
NM_001004462.1	OR10G4
NM_001004458.1	OR1S1
NM_001004476.1	OR10K2
NM_001004460.1	OR10A2
NM_001004481.1	OR13C2
NM_001004474.1	OR10S1
NM_001004477.1	OR10X1
NM_001004484.1	OR13D1
NM_001004491.1	OR2AK2
NM_001004492.1	OR2B11
NM_001004684.1	OR2D3
NM_001004687.1	OR2L3
NM_001004689.1	OR2M3
NM_001004688.1	OR2M2
NM_001004690.1	OR2M5
NM_001004691.1	OR2M7
NM_001004692.1	OR2T12
NM_001004693.1	OR2T10
NM_001004694.1	OR2T29
NM_001004695.1	OR2T33
NM_001004696.1	OR2T4
NM_001004699.1	OR2Z1
NM_001004700.1	OR4C11
NM_001004702.1	OR4C3
NM_001004704.1	OR4C6
NM_001004705.1	OR4D10
NM_001004706.1	OR4D11
NM_001004708.1	OR4D6
NM_001004711.1	OR4D9
NM_001004712.1	OR4K14
NM_001004715.1	OR4K17
NM_001004714.1	OR4K13
NM_001004731.1	OR5AU1
NM_001004717.1	OR4L1
NM_001004723.1	OR4N2
NM_001004734.1	OR14I1
NM_001004753.1	OR51F2
NM_001004759.1	OR51T1
NM_001004434.1	SLC30A2
NM_002959.4	SORT1
NM_001005165.1	OR52E4
NM_001005181.1	OR56B4
NM_001005174.1	OR52N2
NM_001005178.1	OR52W1
NM_001005188.1	OR6X1
NM_001005185.1	OR6N1
NM_001005187.1	OR6T1
NM_001005189.1	OR6Y1
NM_001005191.1	OR7D4
NM_001005192.1	OR7G1
NM_001005196.1	OR8B4
NM_001005197.1	OR8D4
NM_001005199.1	OR8H1
NM_001005200.1	OR8H2
NM_001005201.1	OR8H3
NM_001005205.1	OR8J1
NM_001005202.1	OR8K3
NM_001005204.1	OR8U1
NM_001005213.1	OR9G1
NM_001005168.1	OR52E8
NM_001005180.1	OR56B1
NM_001005184.1	OR6K6
NM_001005190.1	OR7A10
NM_001005193.1	OR7G2
NM_001005194.1	OR8A1
NM_001005195.1	OR8B12
NM_001004750.1	OR51B6
NM_001004752.1	OR51F1
NM_001004703.1	OR4C46
NM_001004467.1	OR10J3
NM_001004490.1	OR2AG2
NM_001005224.1	OR4F3
NM_001005183.1	OR6C76
NM_145691.3	ATPAF2
NM_006805.3	HNRNPA0
NM_080818.3	OXGR1
NM_001004439.1	ITGA11
NM_006029.4	PNMA1
NM_178539.3	FAM19A2
NM_015051.1	ERP44
NM_001004128.2	QSOX1
NM_054106.1	OR5AC2
NM_001005234.1	OR1L3
NM_001005235.1	OR1L4
NM_001005238.1	OR51G2
NM_001005239.1	OR11H1
NM_001005237.1	OR51G1
NM_001005241.1	OR4N4
NM_001005243.1	OR9K2
NM_001005240.1	OR4F17
NM_001005275.1	OR4A15
NM_001005276.1	OR2AE1
NM_001005274.1	OR4A16
NM_001005279.1	OR6K2
NM_001005278.1	OR6N2
NM_001005280.1	OR10A7
NM_001005282.1	OR5M8
NM_001005286.1	OR6F1
NM_001005289.1	OR52H1
NM_001001920.1	OR4C15
NM_001005211.1	OR9I1
NM_001005277.1	OR4F16
NM_001005284.1	OR9G4
NM_001005285.1	OR2AT4
NM_002107.3	H3F3A
NM_021983.4	HLA-DRB4
NM_005384.2	NFIL3
NM_012181.3	FKBP8
NM_001730.3	KLF5
NM_001005335.1	HNRNPL
NM_017504.1	OR2M4
NM_001005324.1	OR10V1
NM_001005326.1	OR4F6
NM_001005323.1	OR5AK2
NM_001005340.1	GPNMB
NM_021199.2	SQRDL
NM_152743.2	C7orf27
NM_145243.3	OMA1
NM_001005338.1	OR5H1
NM_015002.2	FBXO21
NM_001129.3	AEBP1
NM_001005413.1	ZWINT
NM_002444.2	MSN
NM_000299.2	PKP1
NM_025205.3	MED28
NM_006390.2	IPO8
NM_144596.2	TTC8
NM_003851.2	CREG1
NM_001393.2	ECM2
NM_002106.3	H2AFZ
NM_005057.2	RBBP5
NM_030904.1	OR2T1
NM_001003745.1	OR10A3
NM_001005466.1	OR10G2
NM_001005467.1	OR8B3
NM_001005465.1	OR10G3
NM_001005469.1	OR5B3
NM_013941.2	OR10C1
NM_001005470.1	OR4B1
NM_001005471.1	OR2T6
NM_054107.1	OR1J2
NM_206899.1	OR10P1
NM_001001657.1	OR2Y1
NM_001001674.1	OR4F15
NM_001001919.1	OR13C4
NM_001001923.1	OR5C1
NM_001001952.1	OR5D18
NM_001005482.1	OR5H2
NM_001005483.1	OR4K5
NM_001005489.1	OR5B17
NM_001005487.1	OR13G1
NM_001005491.1	OR10AG1
NM_001005492.1	OR5J2
NM_001005494.1	OR6C4
NM_001005500.1	OR4M1
NM_001005501.1	OR4K2
NM_175883.1	OR7D2
NM_001005479.1	OR5H6
NM_003697.1	OR5F1
NM_001005486.1	OR4K15
NM_001005484.1	OR4F5
NM_001005495.1	OR2T3
NM_001005503.1	OR11G2
NM_172194.1	OR4Q3
NM_004581.3	RABGGTA
NM_015455.3	CNOT6
NM_001005367.1	TTYH1
NM_025250.2	TTYH3
NM_001005474.1	NFKBIZ
NM_004489.4	GPS2
NM_080859.1	OR1K1
NM_001005522.1	OR2T8
NM_005285.3	NPBWR1
NM_001005490.1	OR6C74
NM_001005493.1	OR6C6
NM_001005499.1	OR6C70
NM_001005504.1	OR4F21
NM_001005517.1	OR5K4
NM_001005567.1	OR51B5
NM_032932.3	RAB11FIP4
NM_007165.4	SF3A2
NM_018412.3	ST7
NM_001005738.1	FPR2
NM_015215.1	CAMTA1
NM_017780.2	CHD7
NM_005262.2	GFER
NM_030948.1	PHACTR1
NM_006469.4	IVNS1ABP
NM_152384.2	BBS5
NM_001005850.1	ZNF835
NM_001005853.1	OR6B2
NM_001005785.1	DAZ2
NM_000081.2	LYST
NR_002183.1	FAM10A4
NM_004947.3	DOCK3
NM_006836.1	GCN1L1
NM_001005752.1	GJB3
NM_001871.2	CPB1
NM_021937.3	EEFSEC
NM_001005914.1	SEMA3B
NM_016388.2	TRAT1
NM_015914.5	TXNDC11
NM_001006624.1	PDPN
NM_153259.2	MCOLN2
NM_182904.3	P4HA3
NM_002623.3	PFDN4
NM_015253.1	WSCD1
NM_000740.2	CHRM3
NM_080927.3	DCBLD2
NM_002615.4	SERPINF1
NM_012339.3	TSPAN15
NM_033452.2	TRIM47
NM_033276.2	XRCC6BP1
NM_001006616.1	TSPAN17
NM_015231.1	NUP160
NM_001006634.1	ARHGAP17
NM_016604.3	KDM3B
NM_020760.1	HECW2
NM_020737.1	LRFN2
NM_133463.1	AMZ1
NM_014712.1	SETD1A
NM_053282.4	SH2D1B
NM_000053.2	ATP7B
NM_138813.2	ATP8B3
NM_021110.1	COL14A1
NM_001006932.1	RPS6KA2
NM_001006944.1	RPS6KA4
NM_025132.3	WDR19
NM_001006946.1	SDC1
NM_001007067.1	SDCBP
NM_014631.2	SH3PXD2A
NM_001006610.1	SIAH1
NM_014037.2	SLC6A16
NM_015549.1	PLEKHG3
NM_014678.3	SAPS2
NM_025176.4	NINL
NM_173602.2	DIP2B
NM_003677.3	DENR
NM_014787.2	DNAJC6
NM_001007157.1	PHF14
NM_001722.2	POLR3D
NM_033089.6	ZCCHC3
NM_001007088.1	ZNF182
NM_001007094.1	ZNF37A
NM_001802.1	CDR2
NM_016343.3	CENPF
NM_001829.2	CLCN3
NM_152380.2	TBX15
NM_003235.4	TG
NM_020040.3	TUBB4Q
NM_001006943.1	EPHA8
NM_006818.3	MLLT11
NM_013251.2	TAC3
NM_032783.3	CBR4
NM_014851.2	KLHL21
NM_001007236.1	ERVK6
NM_080390.3	TCEAL2
NM_005067.5	SIAH2
NM_001007259.1	SETD4
NM_001007269.1	GEMIN7
NM_181745.2	GPR120
NM_012341.2	GTPBP4
NM_001007470.1	TRPM3
NM_001007278.1	TRIM13
NM_001007279.1	RASL10A
NM_021115.3	SEZ6L
NM_001007156.1	NTRK3
NM_019601.3	SUSD2
NM_001007239.1	METTL13
NM_002430.2	MN1
NM_001007565.1	TFG
NM_001007563.1	IGFBPL1
NM_001007271.1	DUSP13
NM_001007559.1	SS18
NM_019043.3	APBB1IP
NM_030957.2	ADAMTS10
NM_025218.2	ULBP1
NM_032447.3	FBN3
NM_024100.3	WDR18
NM_001008211.1	OPTN
NM_005387.4	NUP98
NM_001008392.1	CTDSPL
NM_015409.3	EP400
NM_001008389.1	UMOD
NM_001008225.1	CNOT4
NM_001008220.1	CPLX2
NM_020393.2	PGLYRP4
NM_080879.2	RAB40A
NM_017521.2	FEV
NM_016315.2	GULP1
NM_002903.2	RCVRN
NM_001008394.1	EID3
NM_138294.2	PATE1
NM_153451.2	ORAOV1
NM_032414.2	PROK1
NM_138300.3	PYGO2
NM_018151.3	RIF1
NM_001299.4	CNN1
NM_016004.2	IFT52
NM_020154.2	C15orf24
NM_024948.2	FAM188A
NM_005168.3	RND3
NM_013275.4	ANKRD11
NM_014064.2	METTL11A
NM_005058.2	RBMY1A1
NM_000146.3	FTL
NM_153609.2	TMPRSS6
NM_001008222.1	ZDHHC9
NM_001006641.1	SLC25A25
NM_018656.2	SLC35E3
NM_004671.2	PIAS2
NM_006902.3	PRRX1
NM_001008572.1	TTLL1
NM_003455.2	ZNF202
NM_015622.5	C7orf28A
NM_014028.3	OSTM1
NM_006103.3	WFDC2
NM_183061.1	SLC9A10
NM_014473.2	DIMT1L
NM_017823.3	DUSP23
NM_152516.2	COMMD1
NM_007348.2	ATF6
NM_020461.3	TUBGCP6
NM_020401.2	NUP107
NM_001008564.1	NUPL1
NM_001006617.1	MAPKAP1
NM_031965.2	GSG2
NM_012419.4	RGS17
NM_001007537.1	C1QTNF9B
NM_006082.2	TUBA1B
NM_001008938.1	CKAP5
NM_020193.3	C11orf30
NM_001008726.1	WDR89
NM_001008756.1	GCET2
NM_006431.2	CCT2
NM_001008895.1	CUL4A
NM_006969.2	ZNF28
NM_001008801.1	ZNF468
NM_001009565.1	CDKL4
NM_001009552.1	PPP2CB
NM_005468.2	NAALADL1
NM_014732.2	KIAA0513
NM_003870.3	IQGAP1
NM_006618.3	KDM5B
NM_001004195.2	OR4F4
NM_001009569.1	MLLT10
NM_015140.2	TTLL12
NM_001005218.1	OR5B21
NM_031272.3	TEX14
NM_024070.3	PVRIG
NM_001009880.1	C22orf9
NM_003311.3	PHLDA2
NM_015097.1	CLASP2
NM_015525.2	IBTK
NM_014359.3	OPTC
NM_012447.2	STAG3
NM_194251.2	GPR151
NM_212554.2	METTL10
NM_001010977.1	C13orf39
NM_001010984.1	C1orf124
NM_001009923.1	C20orf30
NM_005940.3	MMP11
NM_001009186.1	CCT6A
NM_015626.8	WSB1
NM_001010935.1	RAP1A
NM_004944.2	DNASE1L3
NM_012073.3	CCT5
NM_025135.2	FHOD3
NM_001009958.1	ZNF655
NM_002557.3	OVGP1
NM_001009932.1	DNASE1L1
NM_001010972.1	ZYX
NM_001011546.1	DSTN
NM_001011548.1	MAGEA4
NM_004675.2	DIRAS3
NM_001011649.1	CDK5RAP2
NM_001011719.1	ARSH
NM_001008800.1	CCT3
NM_177401.4	MIDN
NM_003785.3	PAGE1
NM_033215.3	PPP1R3F
NM_032538.1	TTBK1
NM_001012267.1	CENPP
NM_022755.4	IPPK
NM_153834.3	GPR112
NM_000830.3	GRIK1
NM_021632.3	ZNF350
NM_001011705.1	LECT1
NM_006217.3	SERPINI2
NM_001564.2	ING2
NM_145290.2	GPR125
NM_015460.2	MYRIP
NM_001914.2	CYB5A
NM_178815.3	ARL5B
NM_016065.3	MRPS16
NM_016246.2	HSD17B14
NM_001012333.1	MDK
NM_001012393.1	OPCML
NM_002016.1	FLG
NM_005748.3	YAF2
NM_013336.3	SEC61A1
NM_001012456.1	SEC61G
NM_003449.3	TRIM26
NM_001012409.1	SGOL1
NM_015025.2	MYT1L
NM_001012426.1	FOXP4
NM_001012512.1	GRP
NM_016518.2	PIPOX
NM_001012644.1	DUSP15
NM_003094.2	SNRPE
NM_002570.3	PCSK6
NM_001013354.1	OR11H12
NM_001013355.1	OR2G6
NM_003155.2	STC1
NM_003714.2	STC2
NM_001257.3	CDH13
NM_207333.2	ZNF320
NM_005314.2	GRPR
NM_020433.4	JPH2
NM_003019.4	SFTPD
NM_198996.2	LIPI
NM_001013257.1	BCAM
NM_001013406.1	KRIT1
NM_003867.2	FGF17
NM_025048.2	GPR110
NM_001012750.1	ABI1
NM_005213.3	CSTA
NM_001013437.1	SEH1L
NM_015136.2	STAB1
NM_003262.3	SEC62
NM_003294.3	TPSAB1
NM_052841.3	TSSK3
NM_004108.2	FCN2
NM_001012720.1	RGR
NM_004262.2	TMPRSS11D
NM_001011544.1	MAGEA11
NM_021071.2	ART4
NM_006578.3	GNB5
NM_001013628.1	DCAF12L2
NM_001013742.1	DGKK
NM_138689.2	PPP1R14B
NM_001014283.1	DCUN1D2
NM_015011.1	MYO16
NM_153610.3	CMYA5
NM_019609.3	CPXM1
NM_001900.4	CST5
NM_001014449.1	DDX19B
NM_021951.2	DMRT1
NM_139248.2	LIPH
NM_013231.4	FLRT2
[truncated: 3,419 more rows]

## Sheet: HumanModule3
DECIPHER shRNA Library
Human Module 3
Cell Surface, Extracellular, & DNA Binding Targets
4,922 Genes
Cat.# DHCSC-M3-P (Plasmid)
PLEASE NOTE: The DECIPHER shRNA are designed for target mRNA associated with the RefSeq#, not the HUGO gene symbol. We can't guarantee that the gene symbols indicated below are accurate, as there may be synonyms, nomenclature updates/changes, or other discrepancies in naming that are beyond our control. Please see the HUGO Gene Nomenclature Committee website at http://www.genenames.org/hgnc-guide…
Refseq mRNA	Gene
NM_001321.1	CSRP2
NM_001925.1	DEFA4
NM_001474.1	GAGE4
NM_002177.1	IFNW1
NM_002477.1	MYL5
NM_003847.1	PEX11A
NM_003846.1	PEX11B
NM_002720.1	PPP4C
NM_003834.1	RGS11
NM_003961.1	RHBDL1
NM_003799.1	RNMT
NM_001012.1	RPS8
NM_002960.1	S100A3
NM_002962.1	S100A5
NM_003143.1	SSBP1
NM_003149.1	STAC
NM_003168.1	SUPT4H1
NM_003460.1	ZP2
NM_001545.1	ICT1
NM_004066.1	CETN1
NM_004522.1	KIF5C
NM_004564.1	PET112L
NM_004696.1	SLC16A4
NM_005315.1	GSC2
NM_005444.1	RQCD1
NM_005814.1	GPA33
NM_005714.1	KCNK7
NM_005600.1	NIT1
NM_005827.1	SLC35B1
NM_006052.1	DSCR3
NM_005997.1	VPS72
NM_006365.1	C1orf61
NM_006308.1	HSPB3
NM_006181.1	NTN3
NM_006189.1	OMP
NM_006396.1	SSSCA1
NM_006236.1	POU3F3
NM_006558.1	KHDRBS3
NM_006519.1	DYNLT1
NM_006863.1	LILRA1
NM_007031.1	HSF2BP
NM_007062.1	PWP1
NM_006942.1	SOX15
NM_007213.1	PRAF2
NM_002370.2	MAGOH
NM_005258.2	GCHFR
NM_007317.1	KIF22
NM_001563.2	IMPG1
NM_012135.1	FAM50B
NM_012155.1	EML2
NM_012278.1	ITGB1BP2
NM_012313.1	KIR2DS3
NM_012227.1	GTPBP6
NM_012243.1	SLC35A3
NM_001930.2	DHPS
NM_013442.1	STOML2
NM_012091.2	ADAT1
NM_014449.1	GPR162
NM_015383.1	NBPF14
NM_014380.1	NGFRAP1
NM_014584.1	ERO1L
NM_014440.1	IL1F6
NM_014606.1	HERC3
NM_014254.1	TMEM5
NM_014512.1	KIR2DS1
NM_014462.1	LSM1
NM_014341.1	MTCH1
NM_014062.1	NOB1
NM_015679.1	TRUB2
NM_014665.1	LRRC14
NM_014636.1	RALGPS1
NM_014830.1	ZBTB39
NM_014717.1	ZNF536
NM_014808.1	FARP2
NM_014813.1	LRIG2
NM_014930.1	ZNF510
NM_014068.1	PSORS1C1
NM_016523.1	KLRF1
NM_015899.1	PLEKHA9
NM_016331.1	ZNF639
NM_016348.1	C5orf4
NM_016057.1	COPZ1
NM_016116.1	ASB4
NM_006150.3	PRICKLE3
NM_013265.2	C11orf2
NM_016944.1	TAS2R4
NM_018024.1	WDYHV1
NM_018112.1	TMEM38B
NM_018143.1	KLHL11
NM_018255.1	ELP2
NM_018283.1	NUDT15
NM_018346.1	RSAD1
NM_017665.1	ZCCHC10
NM_017700.1	FLJ20184
NM_017703.1	FBXL12
NM_017849.1	TMEM127
NM_017850.1	C1orf109
NM_017854.1	TMEM160
NM_017878.1	HRASLS2
NM_017887.1	C1orf123
NM_017949.1	CUEDC1
NM_018402.1	IL26
NM_018663.1	PXMP2
NM_000804.2	FOLR3
NM_019556.1	MOSPD1
NM_019073.1	SPATA6
NM_020163.1	SEMA3G
NM_007044.2	KATNA1
NM_020426.1	LYZL6
NM_014428.1	TJP3
NM_020649.1	CBX8
NM_021010.1	DEFA5
NM_021182.1	HMHB1
NM_021232.1	PRODH2
NM_006454.2	MXD4
NM_003116.1	SPAG4
NM_004339.2	PTTG1IP
NM_021107.1	MRPS12
NM_012265.1	RHBDD3
NM_022055.1	KCNK12
NM_022107.1	GPSM3
NM_022112.1	TP53AIP1
NM_022170.1	EIF4H
NM_022473.1	ZFP106
NM_022493.1	NARFL
NM_022494.1	ZDHHC6
NM_001318.2	CSHL1
NM_006506.2	RASA2
NM_006660.3	CLPX
NM_022895.1	C12orf43
NM_001926.2	DEFA6
NM_023921.1	TAS2R10
NM_023922.1	TAS2R14
NM_023936.1	MRPS34
NM_015442.1	CNOT10
NM_016458.2	C8orf30A
NM_024074.1	TMEM38A
NM_024096.1	DCTPP1
NM_024106.1	ZNF426
NM_024330.1	SLC27A3
NM_024518.1	ULBP3
NM_024573.1	C6orf211
NM_024578.1	OCEL1
NM_024623.1	OGFOD2
NM_024728.1	C7orf10
NM_024741.1	ZNF408
NM_024836.1	ZNF672
NM_024886.1	C10orf95
NM_024967.1	ZNF556
NM_025069.1	ZNF703
NM_025146.1	NAA50
NM_025231.1	ZSCAN16
NM_025261.1	LY6G6C
NM_025228.1	TRAF3IP3
NM_006582.2	GMEB1
NM_030769.1	NPL
NM_030809.1	CSRNP2
NM_030980.1	ISG20L2
NM_031440.1	RTP3
NM_031937.1	TBC1D10A
NM_031944.1	MIXL1
NM_006923.2	SDF2
NM_006313.1	USP15
NM_015528.1	RNF167
NM_032134.1	QRICH2
NM_032140.1	C16orf48
NM_032319.1	C2orf7
NM_032343.1	CHCHD6
NM_032346.1	PDCD2L
NM_018906.2	PCDHA3
NM_018907.2	PCDHA4
NM_018908.2	PCDHA5
NM_022551.2	RPS18
NM_018931.2	PCDHB11
NM_018934.2	PCDHB14
NM_018938.2	PCDHB4
NM_018939.2	PCDHB6
NM_019120.2	PCDHB8
NM_032602.1	GJA10
NM_032498.1	RHOXF2
NM_032752.1	ZNF496
NM_032788.1	ZNF514
NM_032840.1	SPRYD3
NM_032847.1	C8orf76
NM_032848.1	C12orf52
NM_032872.1	SYTL1
NM_032875.1	FBXL20
NM_020414.3	DDX24
NM_014583.2	LMCD1
NM_002588.2	PCDHGC3
NM_000558.3	HBA1
NM_005864.2	EFS
NM_020815.1	PCDH10
NM_016580.2	PCDH12
NM_001028.2	RPS25
NM_006808.2	SEC61B
NM_015894.2	STMN3
NM_005642.2	TAF7
NM_002277.2	KRT31
NM_004138.2	KRT33A
NM_021013.3	KRT34
NM_002279.3	KRT33B
NM_021160.1	BAT5
NM_025245.1	PBX4
NM_033284.1	TBL1Y
NM_033296.1	MRFAP1
NM_000979.2	RPL18
NM_000980.2	RPL18A
NM_006771.3	KRT38
NM_033142.1	CGB7
NM_003933.3	BAIAP3
NM_033418.1	C1orf156
NM_033377.1	CGB1
NM_033378.1	CGB2
NM_033257.2	DGCR6L
NM_003510.2	HIST1H2AK
NM_003519.3	HIST1H2BL
NM_003520.3	HIST1H2BN
NM_003521.2	HIST1H2BM
NM_003536.2	HIST1H3H
NM_003546.2	HIST1H4L
NM_016167.3	NOL7
NM_016558.2	SCAND1
NM_000996.2	RPL35A
NM_001000.2	RPL39
NM_052891.1	PGLYRP3
NM_005697.3	SCAMP2
NM_004062.2	CDH16
NM_022358.2	KCNK15
NM_018135.2	MRPS18A
NM_018262.2	IFT122
NM_052969.1	RPL39L
NM_014018.2	MRPS28
NM_005061.2	RPL3L
NM_017481.2	UBQLN3
NM_021248.1	CDH22
NM_054028.1	AMAC1L2
NM_001003.2	RPLP1
NM_006625.3	SFRS13A
NM_004632.2	DAP3
NM_021821.2	MRPS35
NM_016093.2	RPL26L1
NM_000992.2	RPL29
NM_057161.2	KLHDC3
NM_058222.1	TECTB
NM_020958.2	PPP4R4
NM_014293.2	NPTXR
NM_013375.2	ABT1
NM_006576.2	AVIL
NM_006800.2	MSL3
NM_004642.2	CDK2AP1
NM_057179.1	TWIST2
NM_032489.2	ACRBP
NM_080655.1	C9orf30
NM_003917.2	AP1G2
NM_004718.2	COX7A2L
NM_080593.1	HIST1H2BK
NM_080862.1	SPSB4
NM_023011.2	UPF3A
NM_016312.2	WBP11
NM_006711.2	RNPS1
NM_006571.2	DCTN6
NM_080746.2	RPL10L
NM_016304.2	RSL24D1
NM_022555.3	HLA-DRB3
NM_015983.2	UBE2D4
NM_021052.2	HIST1H2AE
NM_003513.2	HIST1H2AB
NM_033161.2	SURF4
NM_016324.2	ZNF274
NM_002919.2	RFX3
NM_130776.1	XAGE3
NM_130777.1	XAGE2
NM_001898.2	CST1
NM_017924.2	C14orf119
NM_021181.3	SLAMF7
NM_032809.2	FAM73B
NM_020524.2	PBXIP1
NM_138422.1	ADAT3
NM_138431.1	MFSD3
NM_138446.1	C7orf30
NM_003796.2	C19orf2
NM_032588.2	TRIM63
NM_080869.1	WFDC12
NM_016144.2	COMMD10
NM_025217.2	ULBP2
NM_004695.2	SLC16A5
NM_020992.2	PDLIM1
NM_024102.2	WDR77
NM_006911.2	RLN1
NM_004856.4	KIF23
NM_018034.2	WDR70
NM_025232.2	REEP4
NM_138769.1	RHOT2
NM_138797.1	ANKRD54
NM_138802.1	ZFAND2B
NM_004622.2	TSN
NM_013268.2	LGALS13
NM_022042.2	SLC26A1
NM_052961.2	SLC26A8
NM_022779.7	DDX31
NM_020162.2	DHX33
NM_001707.2	BCL7B
NM_004765.2	BCL7C
NM_021063.2	HIST1H2BD
NM_005321.2	HIST1H1E
NM_005323.3	HIST1H1T
NM_139118.1	YY1AP1
NM_139164.1	STARD4
NM_139175.1	RNF133
NM_032195.1	SON
NM_005804.2	DDX39
NM_003542.3	HIST1H4C
NM_005319.3	HIST1H1C
NM_003524.2	HIST1H2BH
NM_003525.2	HIST1H2BI
NM_003526.2	HIST1H2BC
NM_003538.3	HIST1H4A
NM_003544.2	HIST1H4B
NM_138329.1	NLRP6
NM_007000.2	UPK1A
NM_003532.2	HIST1H3E
NM_003534.2	HIST1H3G
NM_015230.2	ARAP2
NM_003543.3	HIST1H4H
NM_003545.3	HIST1H4E
NM_007208.2	MRPL3
NM_004617.2	TM4SF4
NM_003963.2	TM4SF5
NM_003270.2	TSPAN6
NM_005643.2	TAF11
NM_006473.2	TAF6L
NM_139250.1	CTAG1A
NM_016134.2	PGCP
NM_017566.2	KLHDC4
NM_020839.2	WDR48
NM_003516.2	HIST2H2AA3
NM_003096.2	SNRPG
NM_012460.2	TIMM9
NM_016073.2	HDGFRP3
NM_019006.2	ZFAND6
NM_018200.2	HMG20A
NM_021245.2	MYOZ1
NM_053276.2	VIT
NM_007241.2	SNF8
NM_013401.2	RAB3IL1
NM_016505.2	ZCCHC17
NM_016447.2	MPP6
NM_017768.3	LRRC40
NM_018025.2	GPATCH1
NM_016485.3	VTA1
NM_018376.2	NIPSNAP3B
NM_017547.2	FOXRED1
NM_021633.2	KLHL12
NM_022071.2	SH2D4A
NM_025181.2	SLC35F5
NM_023074.2	ZNF649
NM_144593.1	RHEBL1
NM_144608.1	HEXIM2
NM_144723.1	ZMAT2
NM_144726.1	RNF145
NM_144660.1	SAMD8
NM_144694.1	ZNF570
NM_007367.2	RALY
NM_003512.3	HIST1H2AC
NM_003522.3	HIST1H2BF
NM_003523.2	HIST1H2BE
NM_021018.2	HIST1H3F
NM_003537.3	HIST1H3B
NM_003609.2	HIRIP3
NM_145041.1	TMEM106A
NM_014835.2	OSBPL2
NM_002927.3	RGS13
NM_004206.2	SEC22C
NM_005681.2	TAF1A
NM_005679.2	TAF1C
NM_012160.3	FBXL4
NM_003518.3	HIST1H2BG
NM_145169.1	SFT2D1
NM_001448.2	GPC4
NM_144693.1	ZNF558
NM_032801.3	JAM3
NM_145804.1	ABTB2
NM_145805.1	ISL2
NM_002517.2	NPAS1
NM_032461.2	SPANXB1
NM_022661.2	SPANXC
NM_005707.1	PDCD7
NM_000727.2	CACNG1
NM_006539.2	CACNG3
NM_031897.2	CACNG6
NM_003528.2	HIST2H2BE
NM_001519.2	BRF1
NM_018310.2	BRF2
NM_031420.2	MRPL9
NM_032523.2	OSBPL6
NM_030643.3	APOL4
NM_025104.2	DBF4B
NM_004209.4	SYNGR3
NM_015047.1	KIAA0090
NM_022343.2	GLIPR2
NM_007234.3	DCTN3
NM_002991.2	CCL24
NM_016115.3	ASB3
NM_080874.2	ASB5
NM_022135.2	POPDC2
NM_014433.2	RTDR1
NM_005866.2	SIGMAR1
NM_032596.3	C9orf24
NM_018449.2	UBAP2
NM_024907.5	FBXO17
NM_016649.3	ESF1
NM_005624.2	CCL25
NM_005064.3	CCL23
NM_005623.2	CCL8
NR_000008.1	SNORD22
NM_058229.2	FBXO32
NM_018378.2	FBXL8
NM_002018.2	FLII
NM_017775.2	TTC19
NM_024586.3	OSBPL9
NM_006593.2	TBR1
NM_152304.1	RAB42
NM_152316.1	C11orf46
NM_152323.1	SPIC
NM_152417.1	TMEM68
NM_152420.1	C9orf41
NM_152437.1	ZNF664
NM_152436.1	GLIPR1L2
NM_152457.1	ZNF597
NM_152489.1	UBE2U
NM_152495.1	CNIH3
NM_152545.1	RASGEF1B
NM_152588.1	TMTC2
NM_152625.1	ZNF366
NM_152652.1	ZNF48
NM_152770.1	C4orf22
NM_152772.1	TCP11L2
NM_018019.2	MED9
NM_006478.3	GAS2L1
NM_152310.1	ELOVL3
NM_152604.1	ZNF383
NM_022081.4	HPS4
NM_023945.2	MS4A5
NM_013322.2	SNX10
NM_013323.2	SNX11
NM_013346.2	SNX12
NM_016224.3	SNX9
NM_004768.2	SFRS11
NM_004592.2	SFRS8
NM_030960.2	SPACA1
NM_054114.3	TAGAP
NM_003820.2	TNFRSF14
NM_032871.3	RELT
NM_004242.2	HMGN3
NM_006353.2	HMGN4
NM_145652.2	WFDC5
NM_014748.2	SNX17
NM_145911.1	ZNF23
NM_016470.6	C20orf111
NM_153208.1	IQCK
NM_153271.1	SNX33
NM_021186.2	ZP4
NM_153345.1	TMEM139
NM_020679.2	MIF4GD
NM_019558.2	HOXD8
NM_021149.2	COTL1
NM_153450.1	MED19
NM_153453.1	VGLL2
NM_139282.1	RHOXF1
NM_153615.1	RGL4
NM_153608.1	ZNF114
NM_153697.1	ANKRD44
NM_005494.2	DNAJB6
NM_020858.1	SEMA6D
NM_004515.2	ILF2
NM_144580.1	C1orf85
NM_006955.1	ZNF33B
NM_001378.1	DYNC1I2
NM_007280.1	OIP5
NM_015161.1	ARL6IP1
NM_020861.1	ZBTB2
NM_021218.1	C9orf80
NM_030645.1	SH3BP5L
NM_152361.1	EID2B
NM_153702.1	ELMOD2
NM_153713.1	LIX1L
NM_024630.2	ZDHHC14
NM_012477.2	WBP1
NM_015540.2	RPAP1
NM_006503.2	PSMC4
NM_002540.3	ODF2
NM_024615.2	PARP8
NM_024897.2	PAQR6
NM_032775.2	KLHL22
NM_032823.3	C9orf3
NM_145010.2	ENKUR
NM_145011.2	ZNF25
NM_025209.2	EPC1
NM_153449.2	SLC2A14
NM_015911.2	ZNF691
NM_020677.2	NMRAL1
NM_020678.2	LRTM1
NM_002805.4	PSMC5
NM_018953.2	HOXC5
NM_006897.1	HOXC9
NM_032109.2	OTP
NM_003068.3	SNAI2
NM_031895.4	CACNG8
NM_080863.4	ASB16
NM_012256.2	ZNF212
NM_012189.2	CABYR
NM_024014.2	HOXA6
NM_002240.2	KCNJ6
NM_033510.1	DISP2
NM_001131.2	CRISP1
NM_030663.2	SMCP
NM_020939.1	CPNE5
NM_007243.1	NRM
NM_138346.1	KIAA2013
NM_032380.3	GFM2
NM_024618.2	NLRX1
NM_005047.2	PSMD5
NM_013348.2	KCNJ14
NM_021614.2	KCNN2
NM_025236.2	RNF39
NM_016521.2	TFDP3
NM_172138.1	IL28A
NM_032857.2	LACTB
NM_017426.2	NUP54
NM_172193.1	KLHDC1
NM_014050.2	MRPL42
NM_002482.2	NASP
NM_003114.3	SPAG1
NM_007245.2	ATXN2L
NM_016069.8	TIMM16
NM_002949.2	MRPL12
NM_004927.2	MRPL49
NM_003517.2	HIST2H2AC
NM_014562.2	OTX1
NM_147192.2	DMBX1
NM_022728.2	NEUROD6
NM_014325.2	CORO1C
NM_002268.3	KPNA4
NM_033033.3	KRT82
NM_004872.3	TMEM59
NM_015255.1	UBR2
NM_013937.2	OR11A1
NM_002587.3	PCDH1
NM_001133.2	AFM
NM_017590.4	ZC3H7B
NM_005692.3	ABCF2
NM_021932.4	RIC8A
NM_016483.4	PHF7
NM_032556.4	IL1F10
NM_012275.2	IL1F5
NM_014438.3	IL1F8
NM_019618.2	IL1F9
NM_015515.3	KRT23
NM_174913.1	C14orf21
NM_175619.1	ZAR1
NM_174923.1	CCDC107
NM_174910.1	TCTE3
NM_174942.1	GAS2L3
NM_005076.2	CNTN2
NM_032214.2	SLA2
NM_018326.2	GIMAP4
NM_175054.2	HIST4H4
NM_003854.2	IL1RL2
NM_006938.2	SNRPD1
NM_007107.2	SSR3
NM_020319.1	ANKMY2
NR_001280.1	PCDHB17
NR_001281.1	PCDHB18
NM_004830.2	MED23
NM_004269.2	MED27
NM_021014.2	SSX3
NM_173358.2	SSX7
NM_020650.2	RCN3
NR_001283.1	TOP1P2
NM_017589.2	BTG4
NM_032112.2	MRPL43
NM_033445.2	HIST3H2A
NM_017893.2	SEMA4G
NM_033449.1	FCHSD1
NM_015607.2	C1orf77
NM_176882.1	TAS2R40
NM_176888.1	TAS2R19
NM_032656.2	DHX37
NM_176886.1	TAS2R45
NM_014599.4	MAGED2
NM_175065.2	HIST2H2AB
NM_012199.2	EIF2C1
NM_173849.2	GSC
NM_003622.2	PPFIBP1
NM_173523.2	MAGEB6
NM_030801.2	MAGED4B
NM_172311.1	STON1-GTF2A1L
NM_014183.2	DYNLRB1
NM_030877.3	CTNNBL1
NM_014802.1	KIAA0528
NM_015530.3	GORASP2
NM_006940.4	SOX5
NM_018026.2	PACS1
NM_172366.2	FBXO16
NM_017873.2	ASB6
NM_006779.2	CDC42EP2
NM_006449.3	CDC42EP3
NM_145057.2	CDC42EP5
NM_016434.2	RTEL1
NM_006795.2	EHD1
NM_016311.3	ATPIF1
NM_007190.2	SEC23IP
NM_178570.1	RTN4RL2
NM_030789.2	HM13
NM_007017.2	SOX30
NM_018303.4	EXOC2
NM_024034.3	GDAP1L1
NM_018998.2	FBXW5
NM_014594.1	ZNF354C
NM_032807.3	FBXO18
NM_175064.2	SPDYE1
NM_022363.2	LHX5
NM_015439.2	CCDC28A
NM_014432.2	IL20RA
NM_014962.2	BTBD3
NM_005791.1	MPHOSPH10
NM_181449.1	CD300E
NM_024019.2	NEUROG2
NM_021916.2	ZNF70
NM_174902.2	LDLRAD3
NM_178863.2	KCTD13
NM_178518.2	TMEM102
NM_178174.2	TREML1
NM_177963.2	SYT12
NM_175747.2	OLIG3
NM_178818.2	CMTM4
NM_017645.3	HAUS6
NM_152753.2	SCUBE3
NM_020194.4	MFF
NM_022451.9	NOC3L
NM_030959.2	OR12D3
NM_024656.2	GLT25D1
NM_014278.2	HSPA4L
NM_130898.2	CREB3L4
NM_024731.2	KLHL36
NM_020152.2	C21orf7
NM_004779.4	CNOT8
NM_001312.2	CRIP2
NM_018099.3	FAR2
NM_018306.2	TMEM40
NM_017898.3	MOSC2
NM_032219.2	MFSD7
NM_144697.2	C1orf51
NM_020147.2	THAP10
NM_024323.3	C19orf57
NM_024031.2	PRR14
NM_052940.3	LRRC42
NM_006471.2	MYL12A
NM_024613.2	PLEKHF2
NM_020360.2	PLSCR3
NM_013237.2	PRELID1
NM_015361.2	R3HDM1
NM_002871.3	RABIF
NM_016090.2	RBM7
NM_004809.3	STOML1
NM_153685.2	C12orf53
NM_002212.2	EIF6
NM_004189.2	SOX14
NM_015339.2	ADNP
NM_024325.4	ZNF343
NM_020398.2	SPINLW1
NM_152707.2	SLC25A16
NM_133640.3	MED22
NM_138410.2	CMTM7
NM_015078.2	MCF2L2
NM_020183.3	ARNTL2
NM_181602.1	KRTAP6-1
NM_181604.1	KRTAP6-2
NM_004124.2	GMFB
NM_015946.4	PELO
NM_032118.2	WDR54
NM_017810.2	ZNF434
NM_019065.2	NECAB2
NM_017801.2	CMTM6
NM_178868.3	CMTM8
NM_181715.1	CRTC2
NM_178821.1	WDR69
NM_031492.2	RBM4B
NM_005386.2	NNAT
NM_012417.2	PITPNC1
NM_173728.2	ARHGEF15
NM_001937.3	DPT
NM_016139.2	CHCHD2
NM_006418.3	OLFM4
NM_181790.1	GPR142
NM_181788.1	H1FNT
NM_181840.1	KCNK18
NM_002288.3	LAIR2
NM_006392.2	NOP56
NM_016118.3	NUB1
NM_018487.2	TMEM176A
NM_058219.2	EXOSC6
NM_018639.3	WSB2
NR_001530.1	TTTY9A
NM_021045.1	ZNF248
NM_022106.1	C20orf177
NM_182594.1	ZNF454
NM_014160.3	MKRN2
NM_021250.2	LILRA5
NM_031910.3	C1QTNF6
NM_001149.2	ANK3
NM_173083.2	LIN9
NM_030570.2	UPK3B
NM_007125.3	UTY
NM_182485.1	CPEB2
NM_012090.3	MACF1
NM_006754.2	SYPL1
NM_144598.2	LRRC28
NM_152657.3	GGN
NM_021946.2	BCORL1
NM_007344.2	TTF1
NM_015590.2	GPATCH4
NM_014468.2	VENTX
NM_147129.2	ALS2CL
NM_182633.1	ZNF713
NM_182547.2	TMED4
NM_182838.1	SLC35E2
NM_016106.2	SCFD1
NM_014065.2	ASTE1
NM_005831.3	CALCOCO2
NM_004540.2	NCAM2
NM_133498.2	SPACA4
NM_019020.2	TBC1D16
NM_016240.2	SCARA3
NM_003693.2	SCARF1
NM_153334.3	SCARF2
NM_014015.3	DEXI
NM_025182.2	KIAA1539
NM_015190.3	DNAJC9
NM_005833.2	RABEPK
NM_020119.3	ZC3HAV1
NM_016170.3	TLX2
NM_021177.3	LSM2
NM_021226.2	ARHGAP22
NM_020803.3	KLHL8
NM_012306.2	FAIM2
NM_020378.2	NAT14
NM_024038.2	C19orf43
NM_024051.2	GGCT
NM_024299.2	PPDPF
NM_024315.2	C7orf23
NM_025268.2	TMEM121
NM_031452.2	FAM103A1
NM_032486.2	DCTN5
NM_032765.2	TRIM52
NM_033504.2	TMEM54
NM_016223.3	PACSIN3
NM_030813.3	CLPB
NM_138447.1	ZNF689
NM_017748.3	CWC25
NM_015953.3	NOSIP
NM_032204.3	ASCC2
NM_017803.3	DUS2L
NM_003427.3	ZNF76
NM_014312.3	VSIG2
NM_014437.3	SLC39A1
NM_015942.3	MTERFD1
NM_018561.3	USP49
NM_022762.3	RMND5B
NM_024901.3	DENND2D
NM_145233.2	ZNF625
NM_020755.2	SERINC1
NM_006749.3	SLC20A2
NM_144661.2	C10orf82
NM_145244.2	DDIT4L
NM_004731.3	SLC16A7
NM_173481.2	C19orf21
NM_174887.2	IFT20
NM_178820.3	FBXO27
NM_178439.3	GMCL1
NM_178824.3	WDR49
NM_030883.3	OR2H1
NM_014408.3	TRAPPC3
NM_014547.3	TMOD3
NM_015654.3	NAT9
NM_015980.3	HMP19
NM_016049.3	FAM158A
NM_024954.3	UBTD1
NM_020189.4	ENY2
NM_144689.3	ZNF420
NM_152603.2	ZNF567
NM_032351.3	MRPL45
NM_021727.3	FADS3
NM_022110.3	FKBPL
NM_004118.3	FOXS1
NM_006555.3	YKT6
NM_001388.3	DRG2
NM_024684.2	C11orf67
NM_001612.4	ACRV1
NM_004175.3	SNRPD3
NM_138960.3	TGIF2LX
NM_139214.2	TGIF2LY
NM_004202.2	TMSB4Y
NM_014635.3	GCC2
NM_001001.3	RPL36AL
NM_006651.3	CPLX1
NM_005365.4	MAGEA9
NM_006400.3	DCTN2
NM_016208.2	VPS28
NM_005469.2	ACOT8
NM_012425.3	RSU1
NM_017495.4	RBM38
NM_015018.2	DOPEY1
NM_004294.2	MTRF1
NM_194250.1	ZNF804A
NM_032015.3	RNF26
NM_004902.2	RBM39
NM_014731.2	ProSAPiP1
NM_130466.2	UBE3B
NM_181713.3	UBXN2A
NM_020177.2	FEM1C
NM_004109.3	FDX1
NM_182970.2	RIMS4
NM_006388.2	KAT5
NM_022497.3	MRPS25
NM_025196.2	GRPEL1
NM_138792.2	LEO1
NM_145028.3	C6orf81
NM_012129.2	CLDN12
NM_025098.2	MOGAT2
NM_007139.2	ZNF92
NM_005649.2	ZNF354A
NM_022782.2	MPHOSPH9
NM_018357.2	LARP6
NM_014666.2	CLINT1
NM_014026.3	DCPS
NM_014519.2	ZNF232
NM_018437.3	HEMGN
NM_016511.2	CLEC1A
NM_080387.4	CLEC4D
NM_002937.3	RNASE4
NM_022064.2	RNF123
NM_024539.3	RNF128
NM_007147.2	ZNF175
NM_006349.2	ZNHIT1
NM_003437.2	ZNF136
NM_003440.2	ZNF140
NM_138462.2	ZMYND19
NM_032327.2	ZDHHC16
NM_005667.2	RNF103
NM_030936.2	RNF32
NM_003462.3	DNALI1
NM_002975.2	CLEC11A
NM_006631.2	ZNF266
NM_006703.2	NUDT3
NM_003666.2	BLZF1
NM_019591.2	ZNF26
NM_004644.3	AP3B2
NM_198085.1	RNF148
NM_032876.4	JUB
NM_015995.2	KLF13
NM_032413.2	C15orf48
NM_198180.1	QRFP
NM_004099.4	STOM
NM_003769.2	SFRS9
NM_014117.2	C16orf72
NM_015918.3	POP5
NM_003733.2	OASL
NM_021008.2	DEAF1
NM_014552.2	GRHL1
NM_016271.3	RNF138
NM_016422.3	RNF141
NM_003968.3	UBA3
NM_015394.4	ZNF10
NM_021180.2	GRHL3
NM_198282.1	TMEM173
NM_005481.2	MED16
NM_018119.2	POLR3E
NM_024531.3	GPR172A
NM_018416.2	FOXJ2
NM_015490.3	SEC31B
NM_003091.3	SNRPB
NM_018434.4	RNF130
NM_170607.2	MLX
NM_002999.2	SDC4
NM_001422.2	ELF5
NM_016107.3	ZFR
NM_003930.3	SKAP2
NM_014723.2	SNPH
NM_004788.2	UBE4A
NM_145178.2	ATOH7
NM_015966.2	ERGIC3
NM_052931.3	SLAMF6
NM_182505.3	C9orf85
NM_198482.1	SH2D6
NM_198496.1	VWA2
NM_198546.1	SPATA21
NM_198563.1	TMEM110
NM_198565.1	LRRC33
NM_058187.3	C21orf63
NM_030968.2	C1QTNF1
NM_004922.2	SEC24C
NM_014258.2	SYCP2
NM_016129.2	COPS4
NM_016563.2	RASL12
NM_006397.2	RNASEH2A
NM_014260.2	PFDN6
NM_032117.2	MND1
NM_013441.2	RCAN3
NM_006430.2	CCT4
NM_176813.3	AGR3
NM_003195.4	TCEA2
NM_006602.2	TCFL5
NM_198795.1	TDRD1
NM_012388.2	PLDN
NM_016307.3	PRRX2
NM_017888.2	ACSM5
NM_024680.2	E2F8
NM_006141.2	DYNC1LI2
NM_052951.2	DNTTIP1
NM_005478.3	INSL5
NM_004311.2	ARL3
NM_024997.2	ATF7IP2
NM_015496.3	KIAA1429
NM_017805.2	RASIP1
NM_022785.2	EFCAB6
NM_152493.2	ZNF362
NM_004200.2	SYT7
NM_004561.2	OVOL1
NM_180991.4	SLCO4C1
NM_052876.2	NACC1
NM_016399.2	TRIAP1
NM_001092.3	ABR
NR_001589.1	HBBP1
NM_006443.2	C6orf108
NM_004214.4	FIBP
NM_031953.2	SNX25
NM_017553.1	INO80
NM_153614.2	DNAJB13
NM_018039.2	KDM4D
NM_032348.2	MXRA8
NM_032349.2	NUDT16L1
NM_032773.2	LRCH3
NM_015698.3	GPKOW
NM_080670.2	SLC35A4
NM_020232.3	PSMG2
NM_004596.3	SNRPA
NM_016533.4	NINJ2
NM_015517.3	HINFP
NM_015602.2	TOR1AIP1
NM_017634.2	KCTD9
NM_022917.4	NOL6
NM_020062.3	SLC2A4RG
NM_016354.3	SLCO4A1
NM_018052.3	VAC14
NM_018128.4	TSR1
NM_006428.3	MRPL28
NM_030811.3	MRPS26
NM_022899.3	ACTR8
NM_002269.2	KPNA5
NM_003530.3	HIST1H3D
NM_006455.2	SC65
NM_199005.1	ZNF322B
NM_015448.1	DPCD
NM_020063.1	BARHL2
NM_021202.1	TP53INP2
NM_032194.1	RPF2
NM_138352.1	SAMD1
NM_183241.1	C9orf142
NM_033515.2	ARHGAP18
NM_015368.3	PANX1
NM_052959.2	PANX3
NM_023015.3	INTS3
NM_024959.2	SLC24A6
NM_000316.2	PTH1R
NM_015275.1	KIAA1033
NM_014450.2	SIT1
NM_016524.2	SYT17
NM_017649.3	CNNM2
NM_007284.3	TWF2
NM_017519.1	ARID1B
NM_002822.3	TWF1
NM_152655.2	ZNF585A
NM_024806.2	C11orf63
NM_152898.2	FERD3L
NM_015567.1	SLITRK5
NM_007235.3	XPOT
NM_014166.2	MED4
NM_032356.3	LSMD1
NM_024506.3	GLB1L
NM_144717.2	IL20RB
NM_032368.3	LZIC
NM_153034.2	ZNF488
NM_012482.3	ZNF281
NM_152540.3	SCFD2
NM_021630.4	PDLIM2
NM_004669.2	CLIC3
NM_147128.3	ZNRF2
NM_000725.2	CACNB3
NM_024832.3	RIN3
NM_015201.3	BOP1
NM_004164.2	RBP2
NR_001591.1	psiTPTE22
NM_020131.3	UBQLN4
NM_052913.2	TMEM200A
NM_198998.1	AQP12A
NM_016030.5	TTC15
NM_002936.3	RNASEH1
NM_199249.1	C19orf48
NM_138799.2	MBOAT2
NM_012139.2	SERGEF
NM_152640.3	DCP1B
NM_021174.4	KIAA1967
NM_014169.2	CHMP4A
NM_016585.3	THEG
NM_013313.3	YPEL1
NM_145266.4	NUDCD2
NM_015288.4	PHF15
NM_199346.1	PFN4
NM_199351.1	ILDR2
NM_199328.1	CLDN8
NM_021209.3	NLRC4
NM_007024.4	TMEM115
NM_032947.3	C5orf62
NM_006710.4	COPS8
NM_032391.2	PRAC
NM_005040.2	PRCP
NM_003349.4	TMEM189-UBE2V1
NM_014948.2	UBOX5
NM_022156.3	DUS1L
NM_018683.3	RNF114
NM_018102.3	ZNF334
NM_022095.3	ZNF335
NM_032819.3	ZNF341
NM_003279.2	TNNC2
NM_006809.4	TOMM34
NM_000608.2	ORM2
NM_080867.2	SOCS4
NM_030815.2	PDRG1
NM_080749.2	NEURL2
NM_015457.2	ZDHHC5
NM_145261.2	DNAJC19
NM_015443.2	KIAA1267
NM_016620.2	ZNF644
NM_032907.3	UBL7
NM_177551.3	GPR109A
NM_014761.2	KIAA0174
NM_015216.2	PPIP5K2
NM_022104.3	PCIF1
NM_006366.2	CAP2
NM_006136.2	CAPZA2
NM_004368.2	CNN2
NM_004321.4	KIF1A
NM_198531.3	ATP9B
NM_014829.2	DDX46
NM_013388.4	PREB
NM_024504.2	PRDM14
NM_017704.2	ANKRD49
NM_078483.2	SLC36A1
NM_006647.1	NOXA1
NM_024641.2	MANEA
NM_014320.2	HEBP2
NM_017655.4	GIPC2
NM_016215.3	EGFL7
NM_006716.3	DBF4
NM_005964.1	MYH10
NM_005686.2	SOX13
NM_021800.2	DNAJC12
NM_014003.3	DHX38
NM_015150.1	RFTN1
NM_015950.3	MRPL2
NM_033025.4	SYDE1
NM_017735.3	TTC27
NM_016127.4	TMEM66
NM_016606.2	REEP2
NM_138787.2	C11orf74
NM_003375.2	VDAC2
NM_022821.2	ELOVL1
NM_199262.2	SP6
NM_006464.2	TGOLN2
NM_144582.2	TEX261
NM_006463.3	STAMBP
NM_006928.3	SILV
NM_005760.2	CEBPZ
NM_138967.2	SCAMP5
NM_005716.2	GIPC1
NM_032738.3	FCRLA
NM_006499.3	LGALS8
NM_020857.2	VPS18
NM_006338.2	LRRN2
NM_003009.2	SEPW1
NM_019069.3	WDR5B
NM_016284.3	CNOT1
NM_014807.3	C2CD2L
NM_013242.2	C16orf80
NM_024598.2	C16orf57
NM_018268.2	WDR41
NM_144653.3	NACC2
NM_054113.2	CIB3
NM_003431.2	ZNF124
NM_014779.2	TSC22D2
NM_016623.3	FAM49B
NM_014419.3	DKKL1
NM_031287.2	SF3B5
NM_005425.4	TNP2
NM_005451.3	PDLIM7
NM_003251.2	THRSP
NM_019008.4	SMCR7L
NM_203373.1	FBXL22
NM_203374.1	ZNF784
NM_012106.3	ARL2BP
NM_078471.3	MYO18A
NM_198540.2	B3GNT8
NM_203403.1	C9orf150
NM_002155.3	HSPA6
NM_203412.1	UBL4B
NM_014730.2	MLEC
NM_015362.3	C17orf81
NM_003720.2	PSMG1
NM_152414.3	BHLHE22
NM_014335.2	EID1
NM_033224.3	PURB
NM_152562.2	CDCA2
NM_032582.3	USP32
NM_015213.2	DENND5A
NM_002196.2	INSM1
NM_153219.2	ZNF524
NM_006383.2	CIB2
NM_203459.1	CAMSAP1L1
NM_001938.2	DR1
NM_006187.2	OAS3
NM_053049.2	UCN3
NM_138456.3	BATF2
NM_002934.2	RNASE2
NM_002935.2	RNASE3
NM_002677.3	PMP2
NM_133444.1	ZNF526
NM_024095.3	ASB8
NM_133368.1	RSPRY1
NM_020404.2	CD248
NM_014811.3	KIAA0649
NM_006352.3	ZNF238
NM_005729.3	PPIF
NM_152329.3	PPIL5
NM_018445.4	SELS
NM_016332.2	SEPX1
NM_016427.2	TCEB3B
NM_007372.2	DDX42
NM_001169.2	AQP8
NM_014554.2	SENP1
NM_153703.3	PODN
NM_005597.2	NFIC
NM_030793.3	FBXO38
NM_022658.3	HOXC8
NM_145256.2	LRRC25
NM_152393.2	KBTBD5
NM_001496.3	GFRA3
NM_015043.3	TBC1D9B
NM_002533.2	NVL
NM_006791.2	MORF4L1
NM_005128.2	DOPEY2
NM_015433.2	FAM119B
NM_021205.4	RHOU
NM_002727.2	SRGN
NM_015621.2	CCDC69
NM_014178.6	STXBP6
NM_016195.2	KIF20B
NM_021648.4	TSPYL4
NM_005988.2	SPRR2A
NM_015169.3	RRS1
NM_006848.2	CCDC85B
NM_018482.2	ASAP1
NM_004709.2	CXorf1
NM_022758.4	C6orf106
NM_015441.1	OLFML2B
NM_052923.1	SCAND3
NM_017594.3	DIRAS2
NM_206998.1	SCGB1D4
NM_004272.3	HOMER1
NM_004839.2	HOMER2
NM_005619.3	RTN2
NM_032899.4	FAM83A
NM_016121.3	KCTD3
NM_002824.4	PTMS
NM_020317.3	C1orf63
NM_005750.2	C4orf6
NM_003480.2	MFAP5
NM_017558.2	HYDIN
NM_013306.3	SNX15
NM_021237.3	SELK
NM_080430.2	SELM
NM_023012.4	RSRC2
NM_018205.2	LRRC20
NM_015100.2	POGZ
NM_004365.2	CETN3
NM_207310.1	CCDC74B
NM_207330.1	NIPAL1
NM_207332.1	ERICH1
NM_207340.1	ZDHHC24
NM_014096.2	SLC43A3
NM_003213.2	TEAD4
NM_021038.3	MBNL1
NM_032815.3	NFATC2IP
NM_144565.2	DUOXA1
NM_014010.3	ASTN2
NM_020137.3	GRIPAP1
NM_018237.2	CCAR1
NM_014292.3	CBX6
NM_017753.2	LPPR1
NM_003367.2	USF2
NM_212481.1	ARID5A
NM_004127.4	GPS1
NM_003586.2	DOC2A
NM_024052.4	C17orf39
NM_004987.3	LIMS1
NM_005418.3	ST5
NM_005510.3	DOM3Z
NM_012153.3	EHF
NM_020158.3	EXOSC5
NM_033397.2	ITPRIP
NM_030613.2	ZFP2
NM_144631.4	ZNF513
NM_014154.2	ARMC8
NM_170601.3	SIAE
NM_213649.1	SFXN4
NM_172089.2	TNFSF12-TNFSF13
NM_012276.3	LILRA4
NM_013310.3	C2orf27A
NM_214461.1	C2orf27B
NM_001001330.1	REEP3
NM_001001325.1	SPINK5L2
NM_018651.2	ZNF167
NM_005810.3	KLRG1
NM_173517.3	VKORC1L1
NM_001001342.1	BLOC1S2
NM_001001414.1	NCCRP1
NM_012257.3	HBP1
NM_003827.2	NAPA
NM_001001481.1	UBE2W
NM_030913.3	SEMA6C
NM_012338.3	TSPAN12
NM_033063.1	MAP6
NM_012121.4	CDC42EP4
NM_001001551.1	C9orf103
NM_014747.2	RIMS3
NM_001001563.1	TIMM50
NM_004907.2	IER2
NM_001001656.1	OR9A4
NM_001001659.1	OR2A14
NM_001001662.1	ZNF782
NM_001001667.1	OR6V1
NM_198517.2	TBC1D10C
NM_022136.3	SAMSN1
NM_001001713.1	SH3BGR
NM_005049.2	PWP2
NM_175857.3	KRTAP8-1
NM_030891.3	LRRC3
NM_153029.3	N4BP1
NM_006948.4	HSPA13
NM_207007.2	CCL4L2
NM_019059.2	TOMM7
NM_001002.3	RPLP0
NR_002157.1	OR2A9P
NM_032286.2	MED10
NM_033512.2	TSPYL5
NM_006324.2	CFDP1
NM_030971.3	SFXN3
NM_014371.2	AKAP8L
NM_005601.3	NKG7
NM_003695.2	LY6D
NM_052972.2	LRG1
NM_014315.2	KLHDC2
NM_032593.2	HINT2
NM_032782.3	HAVCR2
NM_005875.2	EIF1B
NM_001001894.1	TTC3
NM_001001895.1	UBASH3A
NM_198401.2	ANKRD46
NM_001001912.1	OR4E2
NM_001001953.1	OR10G9
NM_054104.1	OR6C3
NM_024837.2	ATP8B4
NM_032816.3	CCDC123
NM_033547.3	INTS4
NM_001001961.1	OR13C3
NM_173473.2	C10orf104
NM_001001994.1	GPM6B
NM_178483.2	C20orf79
NM_033108.2	HSFY1
NM_001001877.1	HSFY2
NM_013396.3	USP25
NM_001002032.1	HN1
NM_014947.3	FOXJ3
NM_014957.2	DENND3
NM_001001976.1	ATE1
NM_014912.3	CPEB3
NM_001001977.1	ATP5E
NM_003972.2	BTAF1
NM_014138.3	FAM156A
NM_194317.2	LYPD6
NM_001002264.1	EPSTI1
NM_004854.3	CHST10
NM_001281.2	TBCB
NM_031426.2	AIF1L
NM_032036.2	IFI27L2
NM_133455.2	EMID1
NM_020140.2	ANKS1B
NM_001002292.1	WLS
NM_014591.4	KCNIP2
NM_016535.3	ZNF581
NM_004275.3	MED20
NM_005499.2	UBA2
NM_020190.2	OLFML3
NM_021223.2	MYL7
NM_001002759.1	C10orf78
NM_024491.2	CEP70
NM_022060.2	ABHD4
NM_001002257.1	LCLAT1
NM_001638.2	APOF
NM_004728.2	DDX21
NM_014623.2	MEA1
NM_005926.2	MFAP1
NM_018696.2	ELAC1
NM_019042.3	PUS7
NM_001002843.1	ZNF280D
NM_031444.2	C22orf13
NM_018724.3	IL20
NM_012374.1	OR4D1
NM_001002920.1	POTEA
NM_001002017.1	HCFC1R1
NM_001002880.1	CBY1
NM_001002760.1	BPY2B
NM_016570.2	ERGIC2
NM_001284.2	AP3S1
NM_001002926.1	TWISTNB
NM_015635.2	GAPVD1
NM_016091.2	EIF3L
NM_004147.3	DRG1
NM_015194.1	MYO1D
NM_001003694.1	BRPF1
NM_001003693.1	LY6G6F
NM_003162.2	STRN
NM_001003712.1	OSBPL8
NM_001003690.1	MAD2L1BP
NM_032431.2	SYVN1
NM_001003792.1	RBMS3
NM_002490.3	NDUFA6
NM_020929.1	LRRC4C
NM_001003796.1	NHP2L1
NM_001003809.1	DLGAP1
NM_152703.2	SAMD9L
NM_001003827.1	TRIM34
NM_001003891.1	MED15
NM_006421.3	ARFGEF1
NM_020809.2	ARHGAP20
NM_001003800.1	BICD2
NM_024337.3	IRX1
NM_001003803.1	ATP5S
NM_033439.2	IL33
NM_001003799.1	TARP
NM_001004051.1	GPRASP2
NM_020830.3	WDFY1
NM_004704.3	RRP9
NM_001004055.1	LRRC29
NM_178422.4	PAQR7
NM_002271.4	IPO5
NM_001003954.1	ANXA13
NM_018364.3	RSBN1
NM_001004135.1	OR2A12
NM_014287.3	NOMO1
NM_001004060.1	NOMO2
NM_032808.5	LINGO1
NM_001004452.1	OR1J4
NM_001004464.1	OR10G8
NM_001004482.1	OR13C5
NM_001004739.1	OR5L2
NM_025224.2	ZBTB46
NM_001004488.1	OR2A25
NM_001004685.1	OR2F2
NM_001004697.1	OR2T5
NM_001004431.1	METRNL
NM_022750.2	PARP12
NM_015041.1	CLUAP1
NM_018713.2	SLC30A10
NM_018967.2	SNTG1
NM_004710.3	SYNGR2
NM_001005182.1	OR6C1
NM_020170.3	NCLN
NR_002169.1	OR1F2P
NM_030940.3	ISCA1
NM_002566.4	P2RY11
NM_018930.3	PCDHB10
NM_018932.3	PCDHB12
NM_012416.2	RANBP6
NM_001005287.1	OR2A1
NM_001005281.1	OR6B1
NM_012329.2	MMD
NM_005374.3	MPP2
NM_001005332.1	MAGED1
NM_001005329.1	OR51A4
NM_001005339.1	RGS10
NM_017592.1	MED29
NM_005702.2	ERAL1
NM_058190.2	C21orf70
NM_015322.3	FEM1B
NM_006360.3	EIF3M
NM_032389.3	ARFGAP2
NM_001005158.1	SFMBT1
NM_007183.2	PKP3
NM_001005373.1	LRSAM1
NM_006012.2	CLPP
NM_001005368.1	ZNF32
NM_003875.2	GMPS
NM_001005468.1	OR8B2
NM_001005496.1	OR5D16
NM_001005463.1	EBF3
NM_015353.1	KCTD2
NM_001005409.1	SF3A1
NM_016433.3	GLTP
NM_012365.1	OR2A5
NM_030946.1	OR14J1
NM_001005514.1	OR5H14
NM_001005516.1	OR5K3
NM_001005518.1	OR6C65
NM_001005515.1	OR5H15
NM_001005519.1	OR6C68
NM_001005527.1	FAM19A4
NM_032646.5	TTYH2
NM_001005497.1	OR6C75
NM_018226.3	RNPEPL1
NM_006802.2	SF3A3
NM_001005526.1	SF3B1
NM_001005366.1	KDM2B
NM_004468.3	FHL3
NM_019107.3	C19orf10
NM_001005732.1	C21orf34
NM_033407.2	DOCK7
NM_017821.3	RHBDL2
NM_001537.2	HSBP1
NM_015289.2	VPS39
NM_001005739.1	VPS54
NM_001004470.1	ST8SIA6
NM_006944.2	SPP2
NM_001005375.1	DAZ4
NR_002181.1	PPY2
NM_015393.2	PARM1
NM_022147.2	RTP4
NM_001006109.1	C3orf37
NM_031449.3	ZMIZ2
NM_013286.3	RBM15B
NM_014820.3	TOMM70A
NM_015378.2	VPS13D
NM_152735.3	ZBTB9
NM_014597.3	DNTTIP2
NM_001006635.1	MTX2
NM_173582.3	PGM2L1
NM_019091.3	PLEKHA3
NM_015251.2	ATMIN
NM_001006656.1	ZNF473
NM_020805.1	KLHL14
NM_020917.1	ZFP14
NM_020893.1	KIAA1529
NM_020807.1	ZNF319
NM_020225.1	STOX2
NM_144566.1	ZNF700
NM_001464.3	ADAM2
NM_017691.2	LRRC49
NM_001006945.1	C1orf103
NM_006638.2	RPP40
NM_001006612.1	WBP5
NM_001006615.1	WDR31
NM_001006622.1	WDR33
NM_001006639.1	TCEAL1
NM_001006935.1	TCEAL4
NM_001006684.1	TCEAL8
NM_006842.2	SF3B2
NM_032451.1	SPIRE2
NM_001007022.1	ODF2L
NM_020782.1	KLHDC5
NM_024896.2	ERMP1
NM_001007188.1	DEPDC5
NM_001005909.1	IP6K2
NM_033213.2	ZNF670
NM_017906.2	PAK1IP1
NM_003439.1	ZKSCAN1
NM_032825.3	ZNF382
NM_001007072.1	ZSCAN2
NM_003703.1	NOP14
NM_016002.2	SCCPDH
NM_001007102.1	L3MBTL3
NM_003770.4	KRT37
NM_016172.2	UBAC1
NM_006537.2	USP3
NM_001006600.1	ERBB2IP
NM_018321.3	BRIX1
NM_024576.3	OGFRL1
NM_018384.3	GIMAP5
NM_153236.3	GIMAP7
NM_001007249.1	OR8G2
NM_000994.3	RPL32
NM_032758.3	PHF5A
NM_002854.2	PVALB
NM_001007466.1	TULP4
NM_001007267.1	PLA2R1
NM_015705.4	SGSM3
NM_001007464.1	RWDD1
NM_001007237.1	IGSF3
NM_001007467.1	SFI1
NM_004997.2	MYBPH
NM_004998.2	MYO1E
NM_004499.3	HNRNPAB
NM_001007246.1	BRWD1
NM_001007544.1	C1orf186
NM_001007538.1	SHISA2
NM_001007226.1	SPOP
NM_001007553.1	CSDE1
NM_007146.2	VEZF1
NM_001007225.1	IGF2BP2
NM_001007794.1	CEPT1
NM_181716.2	CENPV
NM_144680.2	ZNF18
NM_016216.2	DBR1
NM_001008528.1	MXRA7
NM_001008272.1	TAGLN3
NM_012288.3	TRAM2
NM_005969.3	NAP1L4
NM_057175.3	NAA15
NM_002501.2	NFIX
NM_002515.2	NOVA1
NM_152641.2	ARID2
NM_006628.4	ARPP19
NM_014170.2	GTPBP8
NM_001008493.1	ENAH
NM_016206.2	VGLL3
NM_001008224.1	UACA
NM_006590.2	USP39
NM_001008390.1	CGGBP1
NM_007261.2	CD300A
NM_001008396.1	WDHD1
NM_001005404.3	YPEL2
NM_007157.3	ZXDB
NM_032866.3	CGNL1
NM_005966.3	NAB1
NM_017619.3	RNPC3
NM_013337.2	TIMM22
NM_001008536.1	TCHHL1
NM_020347.2	LZTFL1
NM_022165.2	LIN7B
NM_001001552.3	LEMD1
NM_005836.2	HRSP12
NM_015686.2	FAM155B
NM_033542.2	SYS1
NM_007364.2	TMED3
NM_015947.2	ASCC1
NM_015193.3	ARC
NM_001008534.1	AKAP14
NM_006480.4	RGS14
NM_130782.2	RGS18
NM_001006681.1	SPIN2B
NM_003281.3	TNNI1
NM_001008387.1	REG3G
NM_080864.2	RLN3
NM_001008566.1	TPST2
NM_006298.2	ZNF192
NM_015475.3	FAM98A
NM_019037.2	EXOSC4
NM_006893.2	LGTN
NM_001001872.2	C14orf37
NM_001008703.1	C6orf1
NM_001008695.1	THAP7
NM_001008697.1	TFIP11
NM_020243.4	TOMM22
NM_012455.2	PSD4
NM_138285.3	NUP35
NM_002779.3	PSD
NM_020903.2	USP29
NM_001008707.1	EML1
NM_033088.2	FAM40A
NM_001008735.1	HMGB1L1
NM_001008778.1	SPDYC
NM_001008779.1	SPDYA
NM_001008860.1	NIPA2
NM_032433.2	ZNF333
NM_006345.3	SLC30A9
NM_001008710.1	RBPMS
NM_001009182.1	SIP1
NM_021184.3	C6orf47
NM_000837.1	GRINA
NM_005776.2	CNIH
NM_003370.3	VASP
NM_001008728.1	HMGB4
NM_001008494.1	ISX
NM_001009566.1	CLSTN1
NM_018191.3	RCBTB1
NM_178568.2	RTN4RL1
NM_014680.2	KIAA0100
NM_016247.2	IMPG2
NM_001009568.1	SMPDL3B
NM_006677.1	USP19
NM_015009.1	PDZRN3
NM_001009584.1	ARMCX6
NM_001009567.1	MRC1L1
NM_003089.4	SNRNP70
NM_001009905.1	B3GNTL1
NM_021646.1	ZNF500
NM_001009813.1	MEIS3
NM_006570.4	RRAGA
NM_004645.2	COIL
NM_017859.2	UCKL1
NM_001009992.1	ZNF648
NM_198274.2	SMYD1
NM_001010846.1	SHE
NM_001010974.1	BCAS4
NM_001010987.1	IFIT1B
NM_175876.3	EXOC8
NM_001009936.1	PHF19
NM_006584.2	CCT6B
NM_001009959.1	ERMN
NM_025251.1	KIAA1688
NM_020724.1	RNF150
NM_007352.2	CELA3B
NM_001010983.1	GLT8D1
NM_005223.3	DNASE1
NM_001375.2	DNASE2
NM_001009996.1	DALRD3
NM_022481.5	ARAP3
NM_152624.4	DCP2
NM_018431.3	DOK5
NM_030581.3	WDR59
NM_153687.2	IKBIP
NM_001972.2	ELANE
NM_001006115.2	IP6K1
NM_001011543.1	MAGEA10
NM_021049.3	MAGEA5
NM_022149.4	MAGEF1
NM_014045.3	LRP10
NM_020310.2	MNT
NM_017811.3	UBE2R2
NM_001011724.1	HNRNPA1L2
NM_024640.3	YRDC
NM_001011667.1	CHCHD7
NM_018181.4	ZNF532
NM_001011663.1	PCGF6
NM_152903.4	KBTBD6
NM_002258.2	KLRB1
NM_001011554.1	SLC13A3
NM_006315.4	PCGF3
NM_014679.3	CEP57
NM_002302.2	LECT2
NM_001011885.1	BTBD1
NM_017797.3	BTBD2
NM_006998.3	SCGN
NM_001012320.1	ZNF302
NM_001206.2	KLF9
NM_182536.2	GKN2
NM_007006.2	NUDT21
NM_032160.2	DSEL
NM_001012428.1	ASB11
NM_001012420.2	GOLGA8G
NM_001012478.1	U2AF2
NM_001012514.1	ITM2C
NM_032048.2	EMILIN2
NM_001010854.1	TTC7B
NM_001009608.1	C20orf94
NM_015315.3	LARP1
NM_001012665.1	DYNC2LI1
NM_001012989.1	UBE2NL
NM_001012631.1	IL32
NM_001012643.2	MYPOP
NM_025009.3	CEP135
NM_001013258.1	ZNF789
NM_020647.2	JPH1
NM_001012753.1	ZNF763
NM_005898.4	CAPRIN1
NM_005385.3	NKTR
NM_001009894.2	C12orf29
NM_001013253.1	LSP1
NM_001013257.1	BCAM
NM_032449.1	CC2D1B
NM_181721.2	FOXR1
NM_194314.2	ZBTB41
NM_001620.1	AHNAK
NM_001013031.1	SORCS1
NM_017564.9	STAB2
NM_017588.2	WDR5
NM_001012661.1	SLC3A2
NM_001013442.1	EPGN
NM_001013438.1	FXR1
NM_182828.2	GDF7
NM_001013658.1	PTX4
NM_001013661.1	VSIG8
NM_001013735.1	FOXB2
NM_001012729.1	DUXA
NM_001012728.1	DPRX
NM_001012659.1	ARGFX
NM_030772.3	GJA9
NM_015086.1	DDN
NM_001014336.1	IL31
NM_032804.5	ADO
NM_017559.2	FNDC8
NM_001014445.1	NLE1
NM_001014434.1	LHX9
NM_001013845.1	CXorf40B
NM_001013746.1	ZNF107
NM_001013841.1	STAP2
NM_003567.2	BCAR3
NM_001013843.1	SLTM
NM_001014764.1	TMEM93
NM_022153.1	C10orf54
NM_001014765.1	FBXO44
NM_014220.2	TM4SF1
NM_014399.3	TSPAN13
NM_014892.3	RBM16
NM_001014842.1	TM9SF1
NM_001014433.2	CUTA
NM_152284.3	CHMP4C
NM_001014972.1	ZNF638
NM_002380.3	MATN2
NM_014616.1	ATP11B
NM_001015002.1	LLGL2
NM_030945.2	C1QTNF3
NM_015987.3	HEBP1
NM_020853.1	KIAA1467
NM_014900.3	COBLL1
NM_001009909.2	LUZP2
NM_006782.3	ZFPL1
NM_017736.3	THUMPD1
NM_001015881.1	TSC22D3
NM_001017372.1	SLC27A6
NM_017790.3	RGS3
NM_001015508.1	PURG
NM_001015045.1	FAM13A
NM_016077.3	PTRH2
NM_001017396.1	ZNF2
NM_017644.3	KLHL24
NM_021729.4	VPS11
NM_003902.3	FUBP1
NM_080628.1	C20orf118
NM_001121.2	ADD3
NM_004943.1	DMWD
NM_001017523.1	BTBD11
NM_001017434.1	PGBD2
NM_001017405.1	MAEA
NM_020912.1	FLYWCH1
NM_020967.2	NCOA5
NM_018994.1	FBXO42
NM_001017418.1	SPRR2B
NM_018341.1	C6orf70
NM_001017931.1	PAGE3
NM_024663.3	NPEPL1
NM_001010924.1	FAM171A1
NM_001017981.1	RNF215
NM_033199.3	UCN2
NM_005445.3	SMC3
NM_001017916.1	CYB561
NM_006743.3	RBM3
NM_030771.1	CCDC34
NM_006562.4	LBX1
NM_001017926.1	ZHX1
NM_015089.2	CUL9
NM_012264.3	TMEM184B
NM_152379.2	C1orf131
NM_018086.2	FIGN
NM_001018058.1	TFEC
NM_152285.2	ARRDC1
NM_018657.3	MYNN
NM_001017928.2	CCDC58
NM_001018070.1	CORO1B
NM_052844.3	WDR34
NM_001017526.1	ARHGAP8
NM_016256.2	NAGPA
NM_001018089.1	NARG2
NM_173808.2	NEGR1
NM_001018088.1	VPS13C
NM_016478.3	ZC3HC1
NM_207341.2	ZP1
NM_014997.2	KLHDC10
NM_001018136.1	NME1-NME2
NM_013238.2	DNAJC15
NM_017913.2	CDC37L1
NM_001024380.1	TM2D2
NM_013452.2	VCX
NM_016217.2	HECA
NM_001024680.1	FBXO48
NM_003112.3	SP4
NM_001024843.1	TNRC6B
NM_019030.2	DHX29
NM_023920.2	TAS2R13
NM_002904.5	RDBP
NM_001024924.1	EXOC1
NM_016943.2	TAS2R3
NM_018980.2	TAS2R5
NM_015199.2	ANKRD28
NM_001025070.1	RPS14
NM_001025068.1	ARPP21
NM_000981.3	RPL19
NM_014612.3	FAM120A
NM_001025104.1	CSN1S1
NM_003423.2	ZNF43
NM_006980.3	MTERF
NM_015476.2	C18orf10
NM_001025233.1	CLLU1
NM_001025234.1	TSPAN4
NM_001024855.1	ZNF197
NM_001025247.1	TAF5L
NM_001025091.1	ABCF1
NM_001018090.1	GCOM1
NM_001018102.1	GRINL1A
NM_006460.2	HEXIM1
NM_031954.3	KCTD10
NM_017864.2	INTS8
NR_002191.2	PPP1R2P9
NM_002952.3	RPS2
NR_002330.1	ST7OT1
NM_002216.2	ITIH2
NM_153370.2	PI16
NM_004069.3	AP2S1
NM_014976.1	PDCD11
NM_001025580.1	AMMECR1
NM_173505.2	ANKRD29
NM_024620.3	ZNF329
NM_001025593.1	ARFIP1
NM_001025604.1	ARRDC2
NR_002323.1	TUG1
NM_001010887.2	ACER2
NM_022105.3	DIDO1
NM_016075.2	VPS36
NM_031941.3	USHBP1
NM_001817.2	CEACAM4
NM_014511.3	KIR2DL3
NM_001029863.1	C6orf120
NM_001016.3	RPS12
NM_001009.3	RPS5
NM_001008.3	RPS4Y1
NM_001013.3	RPS9
NM_152654.2	DAND5
NM_001029887.1	HELT
NM_001029884.1	PLEKHG1
NM_001029881.1	CIB4
NM_001029874.1	REP15
NM_001029875.1	RGS7BP
NM_001020.4	RPS16
NM_001024.3	RPS21
NM_001029896.1	WDR45
NM_001029.3	RPS26
NM_001031.4	RPS28
NM_015042.1	ZNF609
NM_001019.4	RPS15A
NM_001025.4	RPS23
NM_001030007.1	AP1G1
NM_001029989.1	KIAA0101
NM_016213.3	TRIP4
NM_017944.3	USP47
NM_015594.2	TBC1D29
NM_000971.3	RPL7
NM_021992.2	TMSB15A
NM_000661.4	RPL9
NM_001010877.2	ZNF311
NM_007104.4	RPL10A
NM_001031719.1	DHRS12
NM_001031730.1	TSPAN18
NM_152760.2	SNX32
NM_001004317.2	LIN28B
NM_004831.3	MED26
NM_001031800.1	TIPRL
NM_001031807.1	LBXCOR1
NM_001031666.1	MS4A3
NM_003737.2	DCHS1
NM_014979.1	SV2C
NM_018072.4	HEATR1
NM_004477.2	FRG1
NM_030918.5	SNX27
NM_022553.4	VPS52
NM_022151.4	MOAP1
NM_015285.2	WDR7
NM_015113.3	ZZEF1
NM_001032289.1	SLC35A2
NM_001032279.1	RCE1
NM_001010978.2	LDLRAD1
NM_001032396.1	PJA1
NM_001002901.2	FCRLB
NM_001032393.1	HNRNPH2
NM_001011722.2	ARHGEF10L
NM_032199.1	ARID5B
NM_004501.3	HNRNPU
NM_001033050.1	MTERFD3
NM_173832.3	ZFP41
NM_001033028.1	CYFIP1
NM_001033030.1	FAIM
NM_014388.5	C1orf107
NM_001033504.1	TMEM98
NM_032141.2	CCDC55
NM_145260.2	OSR1
NM_175769.1	TCF23
NM_001029964.2	TTLL13
NM_004748.3	CCPG1
NM_007274.3	ACOT7
NM_016494.3	RNF181
NM_138328.2	RHBDL3
NM_001033576.1	UNC45B
NM_004773.2	ZNHIT3
NM_001025072.2	C3orf17
NM_007347.3	AP4E1
NM_005245.3	FAT1
NM_030758.3	OSBP2
NM_001033714.1	NOP2
NM_001032730.1	USP48
NM_000967.3	RPL3
NM_015035.3	ZHX3
NM_015920.3	RPS27L
NM_025165.2	ELL3
NM_007047.3	BTN3A2
NM_020385.2	REXO4
NM_199244.2	FOXD4L4
NM_015261.2	NCAPD3
NR_002569.1	SCARNA9
NM_001034025.1	ERP29
NM_030651.3	PRRT1
NM_030652.2	EGFL8
NM_001033925.1	TIAL1
NM_001034194.1	EXOSC9
NM_001034833.1	NHP2
NM_020144.4	PAPOLB
NR_002589.1	SNORD51
NM_000985.3	RPL17
NM_007160.3	OR2H2
NM_000978.3	RPL23
NM_000995.3	RPL34
NM_000986.3	RPL24
NM_000987.3	RPL26
NM_015414.3	RPL36
NM_021029.4	RPL36A
NM_007209.3	RPL35
NM_001034837.1	KCNIP1
NM_152391.3	PQLC3
NM_001035254.1	FAM102A
NM_000997.4	RPL37
NM_000998.4	RPL37A
NM_000999.3	RPL38
NM_001035267.1	RPL41
NM_001035534.1	FAM129B
NM_001037125.1	UNKL
NM_001037131.1	AGAP1
NM_001037161.1	ACOT1
NM_007277.4	EXOC3
NM_006544.3	EXOC5
NM_001037174.1	ARL5A
NM_004286.4	GTPBP1
NM_001037328.1	STAU1
NM_001010861.2	LPPR5
NM_032521.2	PARD6B
NM_020765.2	UBR4
NM_006084.4	IRF9
NM_019044.3	CCDC93
NM_016612.2	SLC25A37
NM_001037535.1	SCML1
NM_001037304.1	THYN1
NM_001037494.1	DYNLL1
NM_147189.2	FAM110B
NM_139161.3	CRB3
NM_003758.2	EIF3J
NM_003753.3	EIF3D
NM_175617.3	MT1E
NM_175861.2	TMTC1
NR_002473.2	LOC440354
NM_001024209.2	SPRR2E
NM_003498.4	SNN
NM_019029.2	CPVL
NM_001037639.1	PARL
NM_001037637.1	BTF3
NM_013234.2	EIF3K
NM_003754.2	EIF3F
NM_032025.3	EIF2A
NM_001037814.1	GAB4
NM_017596.2	KIF21B
NM_014521.2	SH3BP4
NM_003095.2	SNRPF
NM_006321.2	ARIH2
NM_016647.2	C8orf55
NR_002612.1	DLEU2
NM_032373.3	PCGF5
NM_052875.3	VPS26B
NM_030579.2	CYB5B
NM_007350.3	PHLDA1
NM_144963.2	FAM91A1
NM_002144.3	HOXB1
NM_017409.3	HOXC10
NM_004405.3	DLX2
NM_005221.5	DLX5
NM_015904.3	EIF5B
NM_001989.3	EVX1
NM_024419.3	PGS1
[truncated: 2,929 more rows]
