# Supplementary material for: A genome-wide screen identifies YAP/WBP2 interplay conferring growth advantage on human epidermal stem cells
Source: Nat Commun. 2017 Mar 23;8:14744. doi: 10.1038/ncomms14744 (PMC5376649; doi:10.1038/ncomms14744)
Supplement: Supplementary Data 2 — Bioinformatics pipeline for gene target hit identification [file ncomms14744-s3.xlsx]

## Sheet: Bioinformatics Pipeline 
Supplementary Dataset 2	Bioinformatics pipeline for gene target hit identification
	(for schematic overview please refer to Supplementary Figure 1)
		NHK	SCC13
	no of unique shRNAs in the pool	82305	82305
	no of unique targeted genes	15256	15256
	no of usable targets after raw reads filter	15251	15184
	no of non-usable targets after raw reads filter	5	72
	no of targeted genes affected by at least one shRNA (change in shRNA abundance with p <0.05)	1543	10184
	no of targeted genes not affected by at least one shRNA (change in shRNA abundance with p >0.05)	13708	5000
	no of target gene hits excluded by cut-offs (average log2-fold change in shRNA abundance <0.7, <2 shRNAs with p <0.05 targeting the given gene, messy factor >0)	902	4075
	total no of target gene hits (shRNAs enriched or depleted)	641	6109
	no of significant target gene hits whose shRNAs were depleted	396	5836
	no of significant target gene hits whose shRNAs were enriched	245	273
