# Supplementary material for: A genome-wide screen identifies YAP/WBP2 interplay conferring growth advantage on human epidermal stem cells
Source: Nat Commun. 2017 Mar 23;8:14744. doi: 10.1038/ncomms14744 (PMC5376649; doi:10.1038/ncomms14744)
Supplement: Supplementary Data 3 — Ranked gene target hits [file ncomms14744-s4.xlsx]

## Sheet: Dataset S3
Supplementary Dataset 3	Ranked gene target hits
	This table consists of 5 tabs
	NHK processed	NHK processed data including all 3 DECIPHER modules for both replicates and time points
	SCC13 processed	SCC13 processed data including all 3 DECIPHER modules for both replicates and time points
	NHK screen	Ranked list for NHK gene target hits
	SCC13 screen	Ranked list for SCC13 gene target hits
	Intersections NHK_SCC13	Gene target list overlap between NHK and SCC13

## Sheet: NHK_processed.csv
Cellecta ID	Gene Symbol	Synonyms	Entrez Gene ID	RefSeq ID	t=14 N1 NHK	t=14 N2 NHK	t=0 N1 NHK	t=0 N2 NHK	Average t=14	Average t=0	Average fold change	pval
CLL-H-000022	A1BG	A1B; GAB; HYST2477; ABG; DKFZp686F0970	1	NM_130786.2	65.2999	48.7131	117	58.8292	57.0065	87.9146	0.64843	0.469204
CLL-H-000025	A1BG	A1B; GAB; HYST2477; ABG; DKFZp686F0970	1	NM_130786.2	368.39	403.963	503	544.459	386.176	523.729	0.737358	0.427501
CLL-H-000027	A1BG	A1B; GAB; HYST2477; ABG; DKFZp686F0970	1	NM_130786.2	634.518	720.004	919	893.974	677.261	906.487	0.747127	0.382519
CLL-H-000024	A1BG	A1B; GAB; HYST2477; ABG; DKFZp686F0970	1	NM_130786.2	469.42	589.31	562	673.652	529.365	617.826	0.856819	0.773898
CLL-H-000026	A1BG	A1B; GAB; HYST2477; ABG; DKFZp686F0970	1	NM_130786.2	826.721	362.378	664	347.208	594.55	505.604	1.17592	0.60729
CLL-H-000023	A1BG	A1B; GAB; HYST2477; ABG; DKFZp686F0970	1	NM_130786.2	172.49	41.5844	78	41.5265	107.037	59.7633	1.79102	0.420835
CLL-H-027499	A2BP1	FOX1; HRNBP1	54715	NM_001142333.1	658.486	850.297	812	1024.84	754.392	918.42	0.821402	0.671493
CLL-H-027496	A2BP1	FOX1; HRNBP1	54715	NM_001142333.1	522.121	492.342	598	620.363	507.231	609.181	0.832644	0.572777
CLL-H-027498	A2BP1	FOX1; HRNBP1	54715	NM_001142333.1	83.5393	74.5232	108	76.925	79.0312	92.4625	0.854738	0.802237
CLL-H-027500	A2BP1	FOX1; HRNBP1	54715	NM_001142333.1	726.055	602.294	609	713.417	664.174	661.209	1.00449	0.769344
CLL-H-027497	A2BP1	FOX1; HRNBP1	54715	NM_001142333.1	238.333	91.6268	200	91.8137	164.98	145.907	1.13072	0.771375
CLL-H-000029	A2M	alpha 2M; CPAMD5; S863-7; FWP007; DKFZp779B086	2	NM_000014.4	170.026	99.8025	192	128.04	134.914	160.02	0.843109	0.796162
CLL-H-000032	A2M	alpha 2M; CPAMD5; S863-7; FWP007; DKFZp779B086	2	NM_000014.4	510.078	398.022	617	341.44	454.05	479.22	0.947477	0.989394
CLL-H-000028	A2M	alpha 2M; CPAMD5; S863-7; FWP007; DKFZp779B086	2	NM_000014.4	202.06	110.496	202	89.9741	156.278	145.987	1.07049	0.811155
CLL-H-000031	A2M	alpha 2M; CPAMD5; S863-7; FWP007; DKFZp779B086	2	NM_000014.4	1165.54	1292.68	1028	1204.27	1229.11	1116.13	1.10122	0.498506
CLL-H-000030	A2M	alpha 2M; CPAMD5; S863-7; FWP007; DKFZp779B086	2	NM_000014.4	591.395	875.649	647	662.117	733.522	654.559	1.12064	0.589179
CLL-H-000037	A4GALT	P1; A14GALT; A4GALT1; PK	53947	NM_017436.4	622.197	671.291	939	1039.32	646.744	989.158	0.653833	0.166386
CLL-H-000035	A4GALT	P1; A14GALT; A4GALT1; PK	53947	NM_017436.4	82.5489	78.4163	114	83.053	80.4826	98.5265	0.816862	0.780916
CLL-H-000034	A4GALT	P1; A14GALT; A4GALT1; PK	53947	NM_017436.4	462.027	198.417	452	264.155	330.222	358.077	0.922209	0.928787
CLL-H-000036	A4GALT	P1; A14GALT; A4GALT1; PK	53947	NM_017436.4	1203.74	1574.27	1377	1599.92	1389	1488.46	0.933178	0.997839
CLL-H-000033	A4GALT	P1; A14GALT; A4GALT1; PK	53947	NM_017436.4	554.433	986.144	608	719.793	770.288	663.896	1.16025	0.62587
CLL-H-000038	A4GNT	alpha4GnT; MGC149493	51146	NM_016161.1	478.044	558.419	681	792.464	518.232	736.732	0.703419	0.300672
CLL-H-000043	A4GNT	alpha4GnT; MGC149493	51146	NM_016161.1	681.336	781.787	828	1062.39	731.561	945.193	0.773981	0.533138
CLL-H-000039	A4GNT	alpha4GnT; MGC149493	51146	NM_016161.1	473.116	520.399	497	695.569	496.757	596.285	0.833088	0.737759
CLL-H-000040	A4GNT	alpha4GnT; MGC149493	51146	NM_016161.1	255.039	76.04	293	102.663	165.54	197.831	0.836771	0.823839
CLL-H-000041	A4GNT	alpha4GnT; MGC149493	51146	NM_016161.1	219.309	124.753	208	123.426	172.031	165.713	1.03813	0.846325
CLL-H-000042	A4GNT	alpha4GnT; MGC149493	51146	NM_016161.1	1216.06	1095.45	766	957.417	1155.75	861.708	1.34124	0.14502
CLL-H-54978	AAA1		404744	NM_207284.1	129.779	92.0518	198	128.976	110.916	163.488	0.678433	0.393233
CLL-H-54979	AAA1		404744	NM_207284.1	754.282	739.91	645	659.325	747.096	652.162	1.14557	0.303329
CLL-H-54977	AAA1		404744	NM_207284.1	88.7965	45.4433	77	36.1133	67.1199	56.5566	1.18677	0.547436
CLL-H-54976	AAA1		404744	NM_207284.1	1557.35	1395.92	873	901.8	1476.64	887.4	1.66401	0.00232001
CLL-H-54975	AAA1		404744	NM_207284.1	537.658	878.57	356	441.614	708.114	398.807	1.77558	0.166215
CLL-H-027502	AAAS	ADRACALA; AAASb; DKFZp586G1624; GL003; ADRACALIN; AAA	8086	NM_001173466.1	717.455	814.868	978	1083.15	766.162	1030.58	0.74343	0.291059
CLL-H-027504	AAAS	ADRACALA; AAASb; DKFZp586G1624; GL003; ADRACALIN; AAA	8086	NM_001173466.1	563.89	324.97	567	287.848	444.43	427.424	1.03979	0.828556
CLL-H-027501	AAAS	ADRACALA; AAASb; DKFZp586G1624; GL003; ADRACALIN; AAA	8086	NM_001173466.1	158.479	139.273	156	125.313	148.876	140.657	1.05843	0.800442
CLL-H-027505	AAAS	ADRACALA; AAASb; DKFZp586G1624; GL003; ADRACALIN; AAA	8086	NM_001173466.1	191.649	208.909	203	140.202	200.279	171.601	1.16712	0.58028
CLL-H-027503	AAAS	ADRACALA; AAASb; DKFZp586G1624; GL003; ADRACALIN; AAA	8086	NM_001173466.1	987.729	988.348	558	705.973	988.039	631.986	1.56339	0.0182716
CLL-H-000048	AACS	FLJ41251; SUR-5; FLJ12389; ACSF1	65985	NM_023928.3	402.888	624.954	828	862.829	513.921	845.414	0.607892	0.140986
CLL-H-000045	AACS	FLJ41251; SUR-5; FLJ12389; ACSF1	65985	NM_023928.3	49.2829	16.6338	68	26.5308	32.9583	47.2654	0.697303	0.577718
CLL-H-000047	AACS	FLJ41251; SUR-5; FLJ12389; ACSF1	65985	NM_023928.3	2115.47	2087.54	2437	2811.11	2101.5	2624.06	0.80086	0.522455
CLL-H-000046	AACS	FLJ41251; SUR-5; FLJ12389; ACSF1	65985	NM_023928.3	80.0847	66.535	81	46.1406	73.3099	63.5703	1.15321	0.727474
CLL-H-000044	AACS	FLJ41251; SUR-5; FLJ12389; ACSF1	65985	NM_023928.3	1244.39	1140.6	774	914.737	1192.5	844.368	1.41229	0.0971785
CLL-H-000050	AADAC	CES5A1; DAC	13	NM_001086.2	389.335	436.042	610	738.249	412.689	674.125	0.612184	0.138059
CLL-H-000049	AADAC	CES5A1; DAC	13	NM_001086.2	1027.55	1099.02	1259	1492.65	1063.28	1375.82	0.772833	0.442927
CLL-H-000051	AADAC	CES5A1; DAC	13	NM_001086.2	88.7092	34.4556	115	43.8335	61.5824	79.4168	0.775434	0.69125
CLL-H-000052	AADAC	CES5A1; DAC	13	NM_001086.2	30.8018	36.8319	54	26.5308	33.8169	40.2654	0.839849	0.841272
CLL-H-000053	AADAC	CES5A1; DAC	13	NM_001086.2	946.232	1096.64	969	1043.93	1021.44	1006.47	1.01487	0.741574
CLL-H-000056	AADAT	KATII; KAT2	51166	NM_182662.1	665.319	822.183	1009	1234.26	743.751	1121.63	0.663098	0.251255
CLL-H-000054	AADAT	KATII; KAT2	51166	NM_182662.1	62.8357	40.3963	73	41.5265	51.616	57.2633	0.901381	0.932767
CLL-H-000057	AADAT	KATII; KAT2	51166	NM_182662.1	83.781	35.6438	87	26.5308	59.7124	56.7654	1.05191	0.89597
CLL-H-000055	AADAT	KATII; KAT2	51166	NM_182662.1	1128.58	1413.87	1033	1283.86	1271.22	1158.43	1.09737	0.5835
CLL-H-000058	AADAT	KATII; KAT2	51166	NM_182662.1	156.473	33.2675	71	32.2984	94.8704	51.6492	1.83682	0.453162
CLL-H-027507	AAK1	KIAA1048; MGC138170	22848	NM_014911.3	595.832	641.388	1144	1136.5	618.61	1140.25	0.54252	0.0094715
CLL-H-027508	AAK1	KIAA1048; MGC138170	22848	NM_014911.3	196.563	69.6364	260	109.184	133.1	184.592	0.721048	0.557661
CLL-H-027510	AAK1	KIAA1048; MGC138170	22848	NM_014911.3	110.567	130.721	181	129.035	120.644	155.018	0.778258	0.592359
CLL-H-027509	AAK1	KIAA1048; MGC138170	22848	NM_014911.3	77.3967	57.4195	102	54.5919	67.4081	78.296	0.86094	0.80462
CLL-H-027506	AAK1	KIAA1048; MGC138170	22848	NM_014911.3	754.311	857.627	612	624.085	805.969	618.042	1.30407	0.143718
CLL-H-54982	AAMP		14	NM_001087.3	61.4745	51.2693	135	100.085	56.3719	117.543	0.479587	0.110893
CLL-H-54984	AAMP		14	NM_001087.3	70.2566	34.9564	123	56.7494	52.6065	89.8747	0.585331	0.317411
CLL-H-54980	AAMP		14	NM_001087.3	411.781	494.05	605	655.198	452.916	630.099	0.718801	0.207587
CLL-H-54983	AAMP		14	NM_001087.3	571.81	512.693	479	512.808	542.252	495.904	1.09346	0.428089
CLL-H-54981	AAMP		14	NM_001087.3	96.6028	75.7388	99	44.3677	86.1708	71.6839	1.20209	0.530231
CLL-H-54985	AAMP		14	NM_001087.3	707.444	755.058	387	367.323	731.251	377.162	1.93883	0.000521278
CLL-H-000062	AANAT	SNAT; AA-NAT	15	NM_001088.1	162.634	87.9213	171	119.965	125.277	145.483	0.861116	0.839215
CLL-H-000064	AANAT	SNAT; AA-NAT	15	NM_001088.1	1567.2	1814.27	1629	1887.15	1690.73	1758.07	0.961695	0.902253
CLL-H-000060	AANAT	SNAT; AA-NAT	15	NM_001088.1	611.108	1114.46	842	947.035	862.785	894.518	0.964525	0.936376
CLL-H-000059	AANAT	SNAT; AA-NAT	15	NM_001088.1	819.328	504.953	607	665.578	662.141	636.289	1.04063	0.699375
CLL-H-000063	AANAT	SNAT; AA-NAT	15	NM_001088.1	1127.35	1323.57	979	1168.51	1225.46	1073.76	1.14128	0.439843
CLL-H-000061	AANAT	SNAT; AA-NAT	15	NM_001088.1	518.703	140.199	296	123.426	329.451	209.713	1.57096	0.492921
CLL-H-000065	AARS		16	NM_001605.2	401.656	268.516	521	309.142	335.086	415.071	0.807298	0.609863
CLL-H-000069	AARS		16	NM_001605.2	203.292	60.5944	224	50.7546	131.943	137.377	0.960444	0.989667
CLL-H-000068	AARS		16	NM_001605.2	179.883	333.863	257	276.843	256.873	266.922	0.962353	0.945251
CLL-H-000067	AARS		16	NM_001605.2	734.315	831.688	568	695.569	783.002	631.785	1.23935	0.280074
CLL-H-000066	AARS		16	NM_001605.2	458.331	375.448	385	276.843	416.889	330.922	1.25978	0.370819
CLL-H-000071	AARS2	KIAA1270; AARSL; bA444E17.1	57505	NM_020745.2	163.866	55.8419	209	84.2065	109.854	146.603	0.749327	0.649265
CLL-H-000073	AARS2	KIAA1270; AARSL; bA444E17.1	57505	NM_020745.2	146.617	86.7332	164	70.3644	116.675	117.182	0.995671	0.946652
CLL-H-000074	AARS2	KIAA1270; AARSL; bA444E17.1	57505	NM_020745.2	194.668	159.209	225	119.965	176.938	172.483	1.02583	0.867788
CLL-H-000070	AARS2	KIAA1270; AARSL; bA444E17.1	57505	NM_020745.2	397.96	523.963	341	396.809	460.961	368.904	1.24954	0.345171
CLL-H-000072	AARS2	KIAA1270; AARSL; bA444E17.1	57505	NM_020745.2	78.8527	80.7925	75	36.9125	79.8226	55.9562	1.42652	0.456267
CLL-H-54986	AARSD1	MGC2744	80755	NM_025267.2	1229.49	1637.12	1619	1812.89	1433.31	1715.94	0.835288	0.647883
CLL-H-54987	AARSD1	MGC2744	80755	NM_025267.2	161.005	79.2344	180	90.799	120.12	135.4	0.887149	0.970951
CLL-H-54988	AARSD1	MGC2744	80755	NM_025267.2	304.445	142.156	213	148.58	223.3	180.79	1.23514	0.363347
CLL-H-54990	AARSD1	MGC2744	80755	NM_025267.2	591.326	713.11	534	481.854	652.218	507.927	1.28408	0.132978
CLL-H-54989	AARSD1	MGC2744	80755	NM_025267.2	142.465	71.078	74	45.3995	106.771	59.6998	1.78847	0.0971614
CLL-H-000077	AASDH	LYS2; ACSF4; NRPS1098; NRPS998	132949	NM_181806.2	189.739	288.715	330	318.37	239.227	324.185	0.737933	0.499628
CLL-H-000076	AASDH	LYS2; ACSF4; NRPS1098; NRPS998	132949	NM_181806.2	388.103	422.973	500	580.218	405.538	540.109	0.750845	0.461783
CLL-H-000075	AASDH	LYS2; ACSF4; NRPS1098; NRPS998	132949	NM_181806.2	130.6	62.9707	128	55.3687	96.7852	91.6843	1.05563	0.859642
CLL-H-000079	AASDH	LYS2; ACSF4; NRPS1098; NRPS998	132949	NM_181806.2	178.651	77.2282	161	72.6714	127.939	116.836	1.09504	0.788156
CLL-H-000078	AASDH	LYS2; ACSF4; NRPS1098; NRPS998	132949	NM_181806.2	158.937	68.9113	139	48.4476	113.924	93.7238	1.21553	0.658422
CLL-H-000083	AASDHPPT	DKFZp566E2346; CGI-80; LYS2; AASD-PPT; LYS5	60496	NM_015423.2	356.069	496.636	622	686.341	426.353	654.171	0.651746	0.206001
CLL-H-000081	AASDHPPT	DKFZp566E2346; CGI-80; LYS2; AASD-PPT; LYS5	60496	NM_015423.2	501.454	332.675	769	460.252	417.064	614.626	0.678566	0.244292
CLL-H-000080	AASDHPPT	DKFZp566E2346; CGI-80; LYS2; AASD-PPT; LYS5	60496	NM_015423.2	1090.38	1423.37	1476	1682.98	1256.88	1579.49	0.795751	0.573056
CLL-H-000085	AASDHPPT	DKFZp566E2346; CGI-80; LYS2; AASD-PPT; LYS5	60496	NM_015423.2	136.76	109.308	155	113.044	123.034	134.022	0.918011	0.955558
CLL-H-000084	AASDHPPT	DKFZp566E2346; CGI-80; LYS2; AASD-PPT; LYS5	60496	NM_015423.2	2476.47	3086.75	2515	2801.89	2781.61	2658.44	1.04633	0.66694
CLL-H-000082	AASDHPPT	DKFZp566E2346; CGI-80; LYS2; AASD-PPT; LYS5	60496	NM_015423.2	315.411	213.863	230	176.488	264.637	203.244	1.30206	0.399178
CLL-H-000091	AASS	LORSDH; LKR/SDH; LKRSDH	10157	NM_005763.2	246.415	131.882	329	216.861	189.148	272.93	0.693028	0.410602
CLL-H-000087	AASS	LORSDH; LKR/SDH; LKRSDH	10157	NM_005763.2	444.778	338.616	523	494.858	391.697	508.929	0.76965	0.506972
CLL-H-000086	AASS	LORSDH; LKR/SDH; LKRSDH	10157	NM_005763.2	1522.84	1437.63	1534	1704.89	1480.24	1619.45	0.914038	0.927329
CLL-H-000089	AASS	LORSDH; LKR/SDH; LKRSDH	10157	NM_005763.2	59.1395	58.2182	67	42.68	58.6788	54.84	1.07	0.837623
CLL-H-000090	AASS	LORSDH; LKR/SDH; LKRSDH	10157	NM_005763.2	826.721	1315.25	885	978.18	1070.99	931.59	1.14963	0.587607
CLL-H-000088	AASS	LORSDH; LKR/SDH; LKRSDH	10157	NM_005763.2	521.167	201.981	438	160.338	361.574	299.169	1.20859	0.67953
CLL-H-027514	AATF	CHE1; DED; CHE-1	26574	NM_012138.3	41.7696	23.2121	67	34.7403	32.4909	50.8702	0.638702	0.415974
CLL-H-027515	AATF	CHE1; DED; CHE-1	26574	NM_012138.3	485.265	536.322	598	799.027	510.794	698.514	0.731258	0.431777
CLL-H-027511	AATF	CHE1; DED; CHE-1	26574	NM_012138.3	1363.66	1502.68	1662	1765.55	1433.17	1713.78	0.836263	0.570468
CLL-H-027512	AATF	CHE1; DED; CHE-1	26574	NM_012138.3	1320.66	1397.61	981	1040.97	1359.14	1010.98	1.34437	0.101059
CLL-H-027513	AATF	CHE1; DED; CHE-1	26574	NM_012138.3	85.9963	18.3254	50	21.0923	52.1609	35.5462	1.46741	0.627074
CLL-H-027518	AATK	AATYK1; LMTK1; AATYK; KIAA0641; LMR1	9625	NM_001080395.2	285.016	373.837	574	609.196	329.427	591.598	0.556843	0.0298585
CLL-H-027520	AATK	AATYK1; LMTK1; AATYK; KIAA0641; LMR1	9625	NM_001080395.2	41.7696	26.8772	77	39.7032	34.3234	58.3516	0.588217	0.323158
CLL-H-027516	AATK	AATYK1; LMTK1; AATYK; KIAA0641; LMR1	9625	NM_001080395.2	94.596	56.1978	102	62.0363	75.3969	82.0181	0.919271	0.922937
CLL-H-027517	AATK	AATYK1; LMTK1; AATYK; KIAA0641; LMR1	9625	NM_001080395.2	702.713	849.075	763	805.231	775.894	784.115	0.989515	0.8488
CLL-H-027519	AATK	AATYK1; LMTK1; AATYK; KIAA0641; LMR1	9625	NM_001080395.2	218.676	78.1882	155	52.1105	148.432	103.555	1.43336	0.547202
CLL-H-000094	ABAT	NPD009; GABAT; GABA-AT	18	NM_020686.4	87.4772	102.179	145	119.965	94.828	132.483	0.715776	0.574358
CLL-H-000095	ABAT	NPD009; GABAT; GABA-AT	18	NM_020686.4	1160.61	1240.4	1354	1373.84	1200.51	1363.92	0.880191	0.800826
CLL-H-000096	ABAT	NPD009; GABAT; GABA-AT	18	NM_020686.4	841.506	1069.31	858	982.794	955.409	920.397	1.03804	0.703955
CLL-H-000093	ABAT	NPD009; GABAT; GABA-AT	18	NM_020686.4	985.658	509.706	928	474.094	747.682	701.047	1.06652	0.742724
CLL-H-000092	ABAT	NPD009; GABAT; GABA-AT	18	NM_020686.4	773.742	748.519	581	615.977	761.13	598.488	1.27175	0.251027
CLL-H-000102	ABCA1	CERP; ABC-1; MGC164864; MGC165011; HDLDT1; ABC1; TGD; FLJ14958	19	NM_005502.2	486.669	708.123	721	822.456	597.396	771.728	0.774102	0.559915
CLL-H-000101	ABCA1	CERP; ABC-1; MGC164864; MGC165011; HDLDT1; ABC1; TGD; FLJ14958	19	NM_005502.2	915.43	831.688	967	1053.16	873.559	1010.08	0.864842	0.757024
CLL-H-000098	ABCA1	CERP; ABC-1; MGC164864; MGC165011; HDLDT1; ABC1; TGD; FLJ14958	19	NM_005502.2	328.963	212.674	393	230.703	270.819	311.851	0.868423	0.796177
CLL-H-000099	ABCA1	CERP; ABC-1; MGC164864; MGC165011; HDLDT1; ABC1; TGD; FLJ14958	19	NM_005502.2	135.528	87.9213	135	96.8952	111.725	115.948	0.963579	0.980677
CLL-H-000097	ABCA1	CERP; ABC-1; MGC164864; MGC165011; HDLDT1; ABC1; TGD; FLJ14958	19	NM_005502.2	672.712	1109.71	833	975.873	891.211	904.437	0.985376	0.886701
CLL-H-000100	ABCA1	CERP; ABC-1; MGC164864; MGC165011; HDLDT1; ABC1; TGD; FLJ14958	19	NM_005502.2	831.649	986.144	682	752.091	908.897	717.046	1.26756	0.235588
CLL-H-000106	ABCA10	EST698739	10349	NM_080282.3	701.049	1085.95	1159	1293.09	893.498	1226.04	0.728765	0.453091
CLL-H-000104	ABCA10	EST698739	10349	NM_080282.3	163.866	102.179	207	95.7417	133.022	151.371	0.878784	0.856288
CLL-H-000103	ABCA10	EST698739	10349	NM_080282.3	659.159	666.538	740	709.411	662.849	724.706	0.914645	0.926829
CLL-H-000105	ABCA10	EST698739	10349	NM_080282.3	155.241	83.1688	121	88.8206	119.205	104.91	1.13626	0.714247
CLL-H-000107	ABCA10	EST698739	10349	NM_080282.3	1245.63	1188.13	822	821.302	1216.88	821.651	1.48101	0.067412
CLL-H-000110	ABCA12	LI2; FLJ41584; ICR2B; DKFZp434G232	26154	NM_015657.3	692.425	901.787	908	1076.23	797.106	992.114	0.803442	0.61668
CLL-H-000111	ABCA12	LI2; FLJ41584; ICR2B; DKFZp434G232	26154	NM_015657.3	336.356	371.883	421	416.419	354.12	418.709	0.845741	0.747426
CLL-H-000113	ABCA12	LI2; FLJ41584; ICR2B; DKFZp434G232	26154	NM_015657.3	147.849	46.3369	148	56.5222	97.0928	102.261	0.94946	0.986331
CLL-H-000112	ABCA12	LI2; FLJ41584; ICR2B; DKFZp434G232	26154	NM_015657.3	29.5697	43.9606	41	34.6054	36.7652	37.8027	0.972554	0.972929
CLL-H-000108	ABCA12	LI2; FLJ41584; ICR2B; DKFZp434G232	26154	NM_015657.3	205.756	67.7232	153	65.7503	136.74	109.375	1.25019	0.655031
CLL-H-000109	ABCA12	LI2; FLJ41584; ICR2B; DKFZp434G232	26154	NM_015657.3	183.579	135.446	132	106.123	159.513	119.062	1.33975	0.445348
CLL-H-000116	ABCA13	FLJ33951; FLJ33876; FLJ16398; DKFZp313D2411	154664	NM_152701.2	118.279	45.1488	114	63.4433	81.7139	88.7216	0.921014	0.952158
CLL-H-000118	ABCA13	FLJ33951; FLJ33876; FLJ16398; DKFZp313D2411	154664	NM_152701.2	879.7	893.47	929	987.408	886.585	958.204	0.925257	0.967529
CLL-H-000117	ABCA13	FLJ33951; FLJ33876; FLJ16398; DKFZp313D2411	154664	NM_152701.2	1489.58	1937.83	1459	1797.18	1713.7	1628.09	1.05259	0.693551
CLL-H-000119	ABCA13	FLJ33951; FLJ33876; FLJ16398; DKFZp313D2411	154664	NM_152701.2	347.445	212.674	238	259.541	280.06	248.77	1.12578	0.613011
CLL-H-000115	ABCA13	FLJ33951; FLJ33876; FLJ16398; DKFZp313D2411	154664	NM_152701.2	92.4055	22.5744	84	14.9957	57.4899	49.4978	1.16146	0.855144
CLL-H-000114	ABCA13	FLJ33951; FLJ33876; FLJ16398; DKFZp313D2411	154664	NM_152701.2	1314.62	1172.68	929	1016.25	1243.65	972.623	1.27866	0.205914
CLL-H-000120	ABCA2	MGC129761; ABC2	20	NM_212533.2	43.1225	24.9506	84	38.066	34.0366	61.033	0.557675	0.338019
CLL-H-000121	ABCA2	MGC129761; ABC2	20	NM_212533.2	584.003	616.637	632	744.017	600.32	688.008	0.872547	0.807136
CLL-H-000124	ABCA2	MGC129761; ABC2	20	NM_212533.2	1328.17	1594.46	1585	1736.04	1461.32	1660.52	0.880038	0.806042
CLL-H-000123	ABCA2	MGC129761; ABC2	20	NM_212533.2	526.095	185.348	519	181.102	355.721	350.051	1.0162	0.93309
CLL-H-000122	ABCA2	MGC129761; ABC2	20	NM_212533.2	2063.72	1455.45	1139	1161.59	1759.59	1150.29	1.52968	0.0437923
CLL-H-000128	ABCA3	ABC-C; EST111653; MGC72201; LBM180; ABC3	21	NM_001089.1	113.351	64.1588	224	140.729	88.7547	182.364	0.486689	0.150845
CLL-H-000126	ABCA3	ABC-C; EST111653; MGC72201; LBM180; ABC3	21	NM_001089.1	349.909	343.368	446	468.327	346.638	457.163	0.758238	0.499011
CLL-H-000130	ABCA3	ABC-C; EST111653; MGC72201; LBM180; ABC3	21	NM_001089.1	779.902	295.843	849	317.216	537.873	583.108	0.922423	0.936417
CLL-H-000127	ABCA3	ABC-C; EST111653; MGC72201; LBM180; ABC3	21	NM_001089.1	200.828	92.6738	175	77.2855	146.751	126.143	1.16337	0.682228
CLL-H-000129	ABCA3	ABC-C; EST111653; MGC72201; LBM180; ABC3	21	NM_001089.1	1196.34	1518.42	1035	1167.36	1357.38	1101.18	1.23266	0.327438
CLL-H-000125	ABCA3	ABC-C; EST111653; MGC72201; LBM180; ABC3	21	NM_001089.1	937.607	1258.22	667	707.104	1097.92	687.052	1.59801	0.0980924
CLL-H-000131	ABCA4	RMP; STGD; ARMD2; DKFZp781N1972; STGD1; FFM; RP19; CORD3; ABC10; ABCR	24	NM_000350.2	224.237	368.319	351	416.419	296.278	383.709	0.772142	0.618805
CLL-H-000134	ABCA4	RMP; STGD; ARMD2; DKFZp781N1972; STGD1; FFM; RP19; CORD3; ABC10; ABCR	24	NM_000350.2	643.142	670.103	757	762.473	656.622	759.736	0.864277	0.76313
CLL-H-000132	ABCA4	RMP; STGD; ARMD2; DKFZp781N1972; STGD1; FFM; RP19; CORD3; ABC10; ABCR	24	NM_000350.2	691.193	489.508	519	522.542	590.35	520.771	1.13361	0.503191
CLL-H-000135	ABCA4	RMP; STGD; ARMD2; DKFZp781N1972; STGD1; FFM; RP19; CORD3; ABC10; ABCR	24	NM_000350.2	214.381	58.2182	175	47.2941	136.299	111.147	1.2263	0.762435
CLL-H-000133	ABCA4	RMP; STGD; ARMD2; DKFZp781N1972; STGD1; FFM; RP19; CORD3; ABC10; ABCR	24	NM_000350.2	96.1017	24.9506	43	10.3816	60.5262	26.6908	2.26768	0.335508
CLL-H-000139	ABCA5	FLJ16381; DKFZp779N2435; DKFZp451F117; EST90625; ABC13	23461	NM_018672.2	71.4602	48.7131	103	61.1363	60.0867	82.0681	0.732156	0.627235
CLL-H-000141	ABCA5	FLJ16381; DKFZp779N2435; DKFZp451F117; EST90625; ABC13	23461	NM_018672.2	640.678	679.608	798	866.289	660.143	832.145	0.793303	0.531942
CLL-H-000137	ABCA5	FLJ16381; DKFZp779N2435; DKFZp451F117; EST90625; ABC13	23461	NM_018672.2	1427.97	1129.91	1294	1369.22	1278.94	1331.61	0.960446	0.919233
CLL-H-000138	ABCA5	FLJ16381; DKFZp779N2435; DKFZp451F117; EST90625; ABC13	23461	NM_018672.2	225.469	52.2775	195	56.5222	138.873	125.761	1.10426	0.874398
CLL-H-000136	ABCA5	FLJ16381; DKFZp779N2435; DKFZp451F117; EST90625; ABC13	23461	NM_018672.2	1415.65	1632.48	1265	1407.29	1524.07	1336.14	1.14065	0.407765
CLL-H-000140	ABCA5	FLJ16381; DKFZp779N2435; DKFZp451F117; EST90625; ABC13	23461	NM_018672.2	1460.01	1304.56	982	1167.36	1382.28	1074.68	1.28623	0.189755
CLL-H-000147	ABCA6	FLJ43498; EST155051	23460	NM_080284.2	1775.42	1721.59	1796	2135.16	1748.51	1965.58	0.889563	0.843355
CLL-H-000143	ABCA6	FLJ43498; EST155051	23460	NM_080284.2	70.2282	60.5944	94	50.7546	65.4113	72.3773	0.903754	0.931913
CLL-H-000144	ABCA6	FLJ43498; EST155051	23460	NM_080284.2	632.053	720.004	514	574.45	676.029	544.225	1.24219	0.297356
CLL-H-000146	ABCA6	FLJ43498; EST155051	23460	NM_080284.2	171.258	27.3269	117	28.8379	99.2925	72.9189	1.36168	0.73772
CLL-H-000145	ABCA6	FLJ43498; EST155051	23460	NM_080284.2	1400.87	944.56	847	821.302	1172.71	834.151	1.40588	0.107864
CLL-H-000142	ABCA6	FLJ43498; EST155051	23460	NM_080284.2	240.254	58.2182	150	58.8292	149.236	104.415	1.42927	0.604209
CLL-H-000148	ABCA7	ABCA-SSN; ABCX; FLJ40025	10347	NM_019112.3	379.478	387.329	431	532.924	383.404	481.962	0.795506	0.603005
CLL-H-000149	ABCA7	ABCA-SSN; ABCX; FLJ40025	10347	NM_019112.3	242.718	70.0994	188	68.0573	156.409	128.029	1.22167	0.728522
CLL-H-000150	ABCA7	ABCA-SSN; ABCX; FLJ40025	10347	NM_019112.3	179.883	84.3569	124	92.2811	132.12	108.141	1.22174	0.599265
CLL-H-000152	ABCA7	ABCA-SSN; ABCX; FLJ40025	10347	NM_019112.3	1155.68	2274.07	1310	1478.81	1714.88	1394.4	1.22983	0.581102
CLL-H-000151	ABCA7	ABCA-SSN; ABCX; FLJ40025	10347	NM_019112.3	868.611	721.192	542	659.81	794.902	600.905	1.32284	0.188797
CLL-H-000154	ABCA8	MGC163152; KIAA0822	10351	NM_007168.2	537.184	710.499	835	951.649	623.841	893.325	0.698337	0.305969
CLL-H-000153	ABCA8	MGC163152; KIAA0822	10351	NM_007168.2	145.385	129.506	174	107.277	137.445	140.638	0.977294	0.956873
CLL-H-000155	ABCA8	MGC163152; KIAA0822	10351	NM_007168.2	2356.96	2353.68	1727	1872.15	2355.32	1799.58	1.30882	0.16058
CLL-H-000157	ABCA8	MGC163152; KIAA0822	10351	NM_007168.2	189.739	137.823	141	106.123	163.781	123.562	1.3255	0.457653
CLL-H-000156	ABCA8	MGC163152; KIAA0822	10351	NM_007168.2	549.504	299.408	418	177.641	424.456	297.821	1.42521	0.273024
CLL-H-000162	ABCA9	EST640918; DKFZp686F2450; MGC75415	10350	NM_080283.3	271.056	96.2382	308	116.505	183.647	212.252	0.865229	0.849645
CLL-H-000159	ABCA9	EST640918; DKFZp686F2450; MGC75415	10350	NM_080283.3	38.1943	14.2575	33	24.2238	26.2259	28.6119	0.916607	0.979204
CLL-H-000161	ABCA9	EST640918; DKFZp686F2450; MGC75415	10350	NM_080283.3	560.593	1064.56	678	779.776	812.577	728.888	1.11482	0.703291
CLL-H-000158	ABCA9	EST640918; DKFZp686F2450; MGC75415	10350	NM_080283.3	524.863	106.931	358	107.277	315.897	232.638	1.35789	0.696938
CLL-H-000160	ABCA9	EST640918; DKFZp686F2450; MGC75415	10350	NM_080283.3	826.721	862.579	556	618.284	844.65	587.142	1.43858	0.102497
CLL-H-000163	ABCB1	PGY1; MGC163296; GP170; ABC20; CD243; P-gp; MDR1; CLCS	5243	NM_000927.3	272.288	460.993	535	684.034	366.64	609.517	0.601526	0.270937
CLL-H-000166	ABCB1	PGY1; MGC163296; GP170; ABC20; CD243; P-gp; MDR1; CLCS	5243	NM_000927.3	155.241	86.7332	231	115.351	120.987	173.176	0.698638	0.489796
CLL-H-000164	ABCB1	PGY1; MGC163296; GP170; ABC20; CD243; P-gp; MDR1; CLCS	5243	NM_000927.3	779.902	1278.42	1163	1291.94	1029.16	1227.47	0.838443	0.769958
CLL-H-000165	ABCB1	PGY1; MGC163296; GP170; ABC20; CD243; P-gp; MDR1; CLCS	5243	NM_000927.3	245.182	106.931	251	102.663	176.057	176.831	0.99562	0.94595
CLL-H-000167	ABCB1	PGY1; MGC163296; GP170; ABC20; CD243; P-gp; MDR1; CLCS	5243	NM_000927.3	1100.24	1771.5	895	1102.76	1435.87	998.88	1.43748	0.317093
CLL-H-000170	ABCB10	EST20237; M-ABC2; MTABC2	23456	NM_012089.1	401.656	573.865	689	777.469	487.76	733.234	0.665217	0.261002
CLL-H-000169	ABCB10	EST20237; M-ABC2; MTABC2	23456	NM_012089.1	724.459	648.717	726	869.75	686.588	797.875	0.86052	0.758963
CLL-H-000173	ABCB10	EST20237; M-ABC2; MTABC2	23456	NM_012089.1	309.25	357.626	386	357.589	333.438	371.795	0.896834	0.89274
CLL-H-000168	ABCB10	EST20237; M-ABC2; MTABC2	23456	NM_012089.1	50.515	26.1388	42	36.9125	38.3269	39.4562	0.971377	0.980148
CLL-H-000172	ABCB10	EST20237; M-ABC2; MTABC2	23456	NM_012089.1	1400.87	1729.91	1452	1569.93	1565.39	1510.97	1.03602	0.682966
CLL-H-000171	ABCB10	EST20237; M-ABC2; MTABC2	23456	NM_012089.1	227.933	65.3469	159	65.7503	146.64	112.375	1.30492	0.64544
CLL-H-000175	ABCB11	PFIC-2; BSEP; SPGP; ABC16; PFIC2; PGY4	8647	NM_003742.2	40.6584	35.6438	78	48.4476	38.1511	63.2238	0.603429	0.419545
CLL-H-000179	ABCB11	PFIC-2; BSEP; SPGP; ABC16; PFIC2; PGY4	8647	NM_003742.2	210.684	74.8519	216	87.6671	142.768	151.834	0.940294	0.970471
CLL-H-000177	ABCB11	PFIC-2; BSEP; SPGP; ABC16; PFIC2; PGY4	8647	NM_003742.2	649.302	541.785	506	566.376	595.544	536.188	1.1107	0.539189
CLL-H-000176	ABCB11	PFIC-2; BSEP; SPGP; ABC16; PFIC2; PGY4	8647	NM_003742.2	2360.65	2584.17	1941	1977.12	2472.41	1959.06	1.26204	0.212929
CLL-H-000174	ABCB11	PFIC-2; BSEP; SPGP; ABC16; PFIC2; PGY4	8647	NM_003742.2	120.743	41.5844	85	42.68	81.1638	63.84	1.27136	0.602626
CLL-H-000178	ABCB11	PFIC-2; BSEP; SPGP; ABC16; PFIC2; PGY4	8647	NM_003742.2	383.175	213.863	251	137.268	298.519	194.134	1.53769	0.202063
CLL-H-000181	ABCB4	PGY3; PFIC-3; MDR2/3; MDR3; MDR2; ABC21; GBD1	5244	NM_018850.2	45.5867	24.9506	72	33.4519	35.2687	52.726	0.668905	0.531043
CLL-H-000183	ABCB4	PGY3; PFIC-3; MDR2/3; MDR3; MDR2; ABC21; GBD1	5244	NM_018850.2	256.271	390.893	370	539.845	323.582	454.922	0.711291	0.536576
CLL-H-000182	ABCB4	PGY3; PFIC-3; MDR2/3; MDR3; MDR2; ABC21; GBD1	5244	NM_018850.2	691.193	951.689	795	827.07	821.441	811.035	1.01283	0.784354
CLL-H-000184	ABCB4	PGY3; PFIC-3; MDR2/3; MDR3; MDR2; ABC21; GBD1	5244	NM_018850.2	584.003	242.378	473	194.944	413.19	333.972	1.2372	0.605373
CLL-H-000180	ABCB4	PGY3; PFIC-3; MDR2/3; MDR3; MDR2; ABC21; GBD1	5244	NM_018850.2	427.529	150.892	256	115.351	289.211	185.676	1.55761	0.39475
CLL-H-000189	ABCB5	EST422562; ABCB5beta	340273	NM_178559.3	698.585	477.626	682	710.565	588.106	696.282	0.844637	0.701102
CLL-H-000187	ABCB5	EST422562; ABCB5beta	340273	NM_178559.3	296.93	200.793	392	168.413	248.861	280.207	0.888136	0.83757
CLL-H-000186	ABCB5	EST422562; ABCB5beta	340273	NM_178559.3	1027.55	878.025	903	1105.07	952.787	1004.03	0.948959	0.946758
CLL-H-000185	ABCB5	EST422562; ABCB5beta	340273	NM_178559.3	549.504	709.311	604	712.872	629.408	658.436	0.955913	0.932614
CLL-H-000188	ABCB5	EST422562; ABCB5beta	340273	NM_178559.3	263.664	123.565	190	139.575	193.614	164.788	1.17493	0.612755
CLL-H-000191	ABCB6	ABC; EST45597; PRP; MTABC3; ABC14; umat; FLJ22414	10058	NM_005689.1	24.6415	17.8219	63	41.5265	21.2317	52.2633	0.406245	0.143754
CLL-H-000190	ABCB6	ABC; EST45597; PRP; MTABC3; ABC14; umat; FLJ22414	10058	NM_005689.1	76.3885	19.01	126	41.5265	47.6993	83.7633	0.569453	0.452587
CLL-H-000194	ABCB6	ABC; EST45597; PRP; MTABC3; ABC14; umat; FLJ22414	10058	NM_005689.1	126.904	55.8419	164	59.9827	91.3727	111.991	0.815891	0.751073
CLL-H-000193	ABCB6	ABC; EST45597; PRP; MTABC3; ABC14; umat; FLJ22414	10058	NM_005689.1	399.192	691.489	570	620.591	545.34	595.295	0.916084	0.965641
CLL-H-000195	ABCB6	ABC; EST45597; PRP; MTABC3; ABC14; umat; FLJ22414	10058	NM_005689.1	203.292	60.5944	197	65.7503	131.943	131.375	1.00432	0.959877
CLL-H-000192	ABCB6	ABC; EST45597; PRP; MTABC3; ABC14; umat; FLJ22414	10058	NM_005689.1	1251.79	1695.46	973	1085.46	1473.62	1029.23	1.43177	0.189464
CLL-H-000196	ABCB7	EST140535; Atm1p; ASAT; ABC7	22	NM_004299.3	401.656	374.26	528	515.621	387.958	521.81	0.743484	0.437648
CLL-H-000198	ABCB7	EST140535; Atm1p; ASAT; ABC7	22	NM_004299.3	52.9791	26.1388	54	31.1449	39.5589	42.5724	0.929215	0.981526
CLL-H-000199	ABCB7	EST140535; Atm1p; ASAT; ABC7	22	NM_004299.3	1924.5	1633.67	1669	1799.48	1779.09	1734.24	1.02586	0.702175
CLL-H-000200	ABCB7	EST140535; Atm1p; ASAT; ABC7	22	NM_004299.3	768.813	646.34	610	637.893	707.577	623.947	1.13403	0.477243
CLL-H-000197	ABCB7	EST140535; Atm1p; ASAT; ABC7	22	NM_004299.3	692.425	201.981	301	113.044	447.203	207.022	2.16017	0.280884
CLL-H-000206	ABCB8	MABC1; EST328128; M-ABC1	11194	NM_007188.2	23.4094	19.01	45	19.6097	21.2097	32.3049	0.656548	0.53213
CLL-H-000203	ABCB8	MABC1; EST328128; M-ABC1	11194	NM_007188.2	399.192	512.082	641	663.271	455.637	652.135	0.698684	0.301176
CLL-H-000202	ABCB8	MABC1; EST328128; M-ABC1	11194	NM_007188.2	145.385	85.545	178	70.3644	115.465	124.182	0.929802	0.952165
CLL-H-000204	ABCB8	MABC1; EST328128; M-ABC1	11194	NM_007188.2	725.691	753.272	735	744.017	739.481	739.508	0.999963	0.804303
CLL-H-000205	ABCB8	MABC1; EST328128; M-ABC1	11194	NM_007188.2	190.971	68.9113	156	46.1406	129.941	101.07	1.28565	0.656024
CLL-H-000201	ABCB8	MABC1; EST328128; M-ABC1	11194	NM_007188.2	298.162	91.4857	201	74.9784	194.824	137.989	1.41188	0.562848
CLL-H-000211	ABCB9	TAPL; KIAA1520; EST122234	23457	NM_203444.1	1010.3	1133.47	1002	1175.43	1071.89	1088.72	0.984542	0.827356
CLL-H-000207	ABCB9	TAPL; KIAA1520; EST122234	23457	NM_203444.1	835.345	603.568	671	732.482	719.457	701.741	1.02525	0.733297
CLL-H-000208	ABCB9	TAPL; KIAA1520; EST122234	23457	NM_203444.1	192.203	41.5844	161	51.9081	116.894	106.454	1.09807	0.878632
CLL-H-000210	ABCB9	TAPL; KIAA1520; EST122234	23457	NM_203444.1	1175.4	979.015	832	997.79	1077.21	914.895	1.17741	0.352965
CLL-H-000209	ABCB9	TAPL; KIAA1520; EST122234	23457	NM_203444.1	104.726	49.9013	56	36.9125	77.3137	46.4562	1.66423	0.305017
CLL-H-000216	ABCC1	GS-X; ABCC; MRP1; ABC29; DKFZp781G125; MRP; DKFZp686N04233	4363	NM_019901.1	48.0508	47.525	91	42.68	47.7879	66.84	0.71496	0.603825
CLL-H-000215	ABCC1	GS-X; ABCC; MRP1; ABC29; DKFZp781G125; MRP; DKFZp686N04233	4363	NM_019901.1	379.478	186.536	388	145.343	283.007	266.671	1.06126	0.832196
CLL-H-000212	ABCC1	GS-X; ABCC; MRP1; ABC29; DKFZp781G125; MRP; DKFZp686N04233	4363	NM_019901.1	199.596	150.892	195	133.808	175.244	164.404	1.06594	0.787976
CLL-H-000214	ABCC1	GS-X; ABCC; MRP1; ABC29; DKFZp781G125; MRP; DKFZp686N04233	4363	NM_019901.1	1273.96	954.065	965	1030.09	1114.01	997.544	1.11676	0.47949
CLL-H-000213	ABCC1	GS-X; ABCC; MRP1; ABC29; DKFZp781G125; MRP; DKFZp686N04233	4363	NM_019901.1	1620.18	2062.59	1453	1710.66	1841.38	1581.83	1.16408	0.448234
CLL-H-000217	ABCC1	GS-X; ABCC; MRP1; ABC29; DKFZp781G125; MRP; DKFZp686N04233	4363	NM_019901.1	1707.65	2641.2	1439	1514.56	2174.43	1476.78	1.47241	0.251266
CLL-H-027521	ABCC10	MRP7; EST182763; SIMRP7	89845	NM_033450.2	966.845	1191.15	1332	1430.56	1079	1381.28	0.781158	0.420091
CLL-H-027522	ABCC10	MRP7; EST182763; SIMRP7	89845	NM_033450.2	282.559	191.806	417	188.59	237.182	302.795	0.78331	0.500824
CLL-H-027525	ABCC10	MRP7; EST182763; SIMRP7	89845	NM_033450.2	906.647	959.028	879	971.488	932.837	925.244	1.00821	0.760616
CLL-H-027524	ABCC10	MRP7; EST182763; SIMRP7	89845	NM_033450.2	1605.67	1962.04	1490	1771.76	1783.86	1630.88	1.0938	0.583618
CLL-H-027523	ABCC10	MRP7; EST182763; SIMRP7	89845	NM_033450.2	270.274	227.235	220	167.498	248.754	193.749	1.2839	0.356707
CLL-H-027529	ABCC11	WW; MRP8; EWWD	85320	NM_032583.3	459.466	460.578	850	940.47	460.022	895.235	0.513856	0.00614289
CLL-H-027528	ABCC11	WW; MRP8; EWWD	85320	NM_032583.3	1337.86	1419.61	1449	1599.3	1378.73	1524.15	0.904592	0.843415
CLL-H-027526	ABCC11	WW; MRP8; EWWD	85320	NM_032583.3	525.806	300.536	474	276.682	413.171	375.341	1.10079	0.62226
CLL-H-027530	ABCC11	WW; MRP8; EWWD	85320	NM_032583.3	248.161	92.8485	182	91.8137	170.505	136.907	1.24541	0.622735
CLL-H-027527	ABCC11	WW; MRP8; EWWD	85320	NM_032583.3	514.749	425.149	351	299.015	469.949	325.007	1.44596	0.0932636
CLL-H-027531	ABCC12	MRP9; MGC27071	94160	NM_033226.2	321.872	376.281	637	755.602	349.076	696.301	0.50133	0.0269733
CLL-H-027532	ABCC12	MRP9; MGC27071	94160	NM_033226.2	315.729	332.3	438	461.55	324.015	449.775	0.720393	0.273535
CLL-H-027533	ABCC12	MRP9; MGC27071	94160	NM_033226.2	229.733	150.268	284	183.627	190.001	233.814	0.812615	0.599016
CLL-H-027534	ABCC12	MRP9; MGC27071	94160	NM_033226.2	127.766	69.6364	111	88.0915	98.7012	99.5458	0.991516	0.945389
CLL-H-027535	ABCC12	MRP9; MGC27071	94160	NM_033226.2	586.004	581.525	587	574.456	583.764	580.728	1.00523	0.80044
CLL-H-000222	ABCC2	DJS; MRP2; KIAA1010; CMOAT; ABC30; cMRP	1244	NM_000392.1	59.1395	20.1981	120	33.4519	39.6688	76.726	0.517019	0.397214
CLL-H-000219	ABCC2	DJS; MRP2; KIAA1010; CMOAT; ABC30; cMRP	1244	NM_000392.1	646.838	848.322	1053	977.027	747.58	1015.01	0.736522	0.343666
CLL-H-000218	ABCC2	DJS; MRP2; KIAA1010; CMOAT; ABC30; cMRP	1244	NM_000392.1	283.377	261.388	371	277.997	272.382	324.498	0.839394	0.735269
CLL-H-000223	ABCC2	DJS; MRP2; KIAA1010; CMOAT; ABC30; cMRP	1244	NM_000392.1	67.764	28.515	56	31.1449	48.1395	43.5724	1.10482	0.809584
CLL-H-000221	ABCC2	DJS; MRP2; KIAA1010; CMOAT; ABC30; cMRP	1244	NM_000392.1	162.634	70.0994	147	50.7546	116.367	98.8773	1.17688	0.708097
CLL-H-000220	ABCC2	DJS; MRP2; KIAA1010; CMOAT; ABC30; cMRP	1244	NM_000392.1	486.669	278.021	320	312.602	382.345	316.301	1.2088	0.442787
CLL-H-000225	ABCC3	cMOAT2; MRP3; MLP2; ABC31; MOAT-D; EST90757	8714	NM_020038.1	747.868	984.956	1162	1225.03	866.412	1193.52	0.725932	0.31947
CLL-H-000224	ABCC3	cMOAT2; MRP3; MLP2; ABC31; MOAT-D; EST90757	8714	NM_020038.1	52.9791	29.7031	62	47.2941	41.3411	54.647	0.756512	0.697697
CLL-H-000229	ABCC3	cMOAT2; MRP3; MLP2; ABC31; MOAT-D; EST90757	8714	NM_020038.1	765.117	975.451	846	818.995	870.284	832.498	1.04539	0.66851
CLL-H-000228	ABCC3	cMOAT2; MRP3; MLP2; ABC31; MOAT-D; EST90757	8714	NM_020038.1	1073.14	1274.86	972	1133.9	1174	1052.95	1.11496	0.492098
CLL-H-000227	ABCC3	cMOAT2; MRP3; MLP2; ABC31; MOAT-D; EST90757	8714	NM_020038.1	394.263	91.4857	319	94.5882	242.874	206.794	1.17447	0.811234
CLL-H-000226	ABCC3	cMOAT2; MRP3; MLP2; ABC31; MOAT-D; EST90757	8714	NM_020038.1	1814.84	1884.37	1202	1343.84	1849.61	1272.92	1.45304	0.0671491
CLL-H-000231	ABCC4	MOATB; EST170205; MRP4; MOAT-B	10257	NM_005845.2	75.1564	45.1488	92	70.3644	60.1526	81.1822	0.740958	0.651121
CLL-H-000234	ABCC4	MOATB; EST170205; MRP4; MOAT-B	10257	NM_005845.2	412.744	144.951	465	181.102	278.848	323.051	0.86317	0.843968
CLL-H-000232	ABCC4	MOATB; EST170205; MRP4; MOAT-B	10257	NM_005845.2	677.64	790.103	776	848.987	733.872	812.493	0.903234	0.899417
CLL-H-000230	ABCC4	MOATB; EST170205; MRP4; MOAT-B	10257	NM_005845.2	336.356	181.783	339	190.33	259.07	264.665	0.978859	0.947946
CLL-H-000233	ABCC4	MOATB; EST170205; MRP4; MOAT-B	10257	NM_005845.2	1679.32	1914.07	1298	1456.89	1796.69	1377.44	1.30437	0.164825
CLL-H-000237	ABCC5	MOAT-C; pABC11; ABC33; MRP5; SMRP; EST277145; DKFZp686C1782; MOATC	10057	NM_005688.2	131.832	148.516	182	155.724	140.174	168.862	0.830107	0.781168
CLL-H-000235	ABCC5	MOAT-C; pABC11; ABC33; MRP5; SMRP; EST277145; DKFZp686C1782; MOATC	10057	NM_005688.2	884.628	961.194	1036	1168.51	922.911	1102.26	0.837293	0.663413
CLL-H-000239	ABCC5	MOAT-C; pABC11; ABC33; MRP5; SMRP; EST277145; DKFZp686C1782; MOATC	10057	NM_005688.2	463.259	516.835	468	493.704	490.047	480.852	1.01912	0.770544
CLL-H-000236	ABCC5	MOAT-C; pABC11; ABC33; MRP5; SMRP; EST277145; DKFZp686C1782; MOATC	10057	NM_005688.2	770.046	297.031	552	352.975	533.538	452.488	1.17912	0.616728
CLL-H-000238	ABCC5	MOAT-C; pABC11; ABC33; MRP5; SMRP; EST277145; DKFZp686C1782; MOATC	10057	NM_005688.2	2405.01	3276.85	1818	1956.36	2840.93	1887.18	1.50538	0.14687
CLL-H-000240	ABCC6	MOATE; EST349056; ARA; PXE1; ABC34; PXE; MLP1; MRP6	368	NM_001079528.1	186.043	89.1094	291	118.812	137.576	204.906	0.671411	0.436223
CLL-H-000244	ABCC6	MOATE; EST349056; ARA; PXE1; ABC34; PXE; MLP1; MRP6	368	NM_001079528.1	61.6036	26.1388	87	31.1449	43.8712	59.0724	0.742668	0.646062
CLL-H-000242	ABCC6	MOATE; EST349056; ARA; PXE1; ABC34; PXE; MLP1; MRP6	368	NM_001079528.1	862.451	1166.74	1041	1260.79	1014.6	1150.9	0.88157	0.864733
CLL-H-000241	ABCC6	MOATE; EST349056; ARA; PXE1; ABC34; PXE; MLP1; MRP6	368	NM_001079528.1	147.849	106.931	162	87.6671	127.39	124.834	1.02048	0.892558
CLL-H-000243	ABCC6	MOATE; EST349056; ARA; PXE1; ABC34; PXE; MLP1; MRP6	368	NM_001079528.1	1543.79	2093.48	658	633.279	1818.63	645.64	2.81679	0.00428158
CLL-H-000249	ABCC8	HRINS; SUR1; HHF1; ABC36; MRP8; HI; TNDM2; SUR; PHHI	6833	NM_000352.3	781.134	818.618	1118	1177.74	799.876	1147.87	0.696836	0.240843
CLL-H-000248	ABCC8	HRINS; SUR1; HHF1; ABC36; MRP8; HI; TNDM2; SUR; PHHI	6833	NM_000352.3	420.137	393.27	428	454.485	406.703	441.242	0.921723	0.96359
CLL-H-000246	ABCC8	HRINS; SUR1; HHF1; ABC36; MRP8; HI; TNDM2; SUR; PHHI	6833	NM_000352.3	241.486	91.4857	230	94.5882	166.486	162.294	1.02583	0.906069
CLL-H-000247	ABCC8	HRINS; SUR1; HHF1; ABC36; MRP8; HI; TNDM2; SUR; PHHI	6833	NM_000352.3	144.153	133.07	121	128.04	138.611	124.52	1.11316	0.712914
CLL-H-000245	ABCC8	HRINS; SUR1; HHF1; ABC36; MRP8; HI; TNDM2; SUR; PHHI	6833	NM_000352.3	1732.29	1914.07	1474	1697.97	1823.18	1585.99	1.14956	0.384409
CLL-H-027537	ABCC9	ABC37; FLJ36852; SUR2; CMD1O	10060	NM_005691.2	899.276	900.386	1152	1241.97	899.831	1196.98	0.751749	0.284074
CLL-H-027540	ABCC9	ABC37; FLJ36852; SUR2; CMD1O	10060	NM_005691.2	780.11	889.391	1005	1143.95	834.75	1074.47	0.776892	0.416796
CLL-H-027539	ABCC9	ABC37; FLJ36852; SUR2; CMD1O	10060	NM_005691.2	101.967	67.193	115	38.4625	84.58	76.7312	1.10229	0.823849
CLL-H-027536	ABCC9	ABC37; FLJ36852; SUR2; CMD1O	10060	NM_005691.2	928.76	1269.34	802	825.082	1099.05	813.541	1.35094	0.245565
CLL-H-027538	ABCC9	ABC37; FLJ36852; SUR2; CMD1O	10060	NM_005691.2	251.846	129.499	192	80.6472	190.673	136.324	1.39868	0.37261
CLL-H-000255	ABCD1	ALD; AMN; ALDP; ABC42	215	NM_000033.2	117.047	54.6538	171	58.8292	85.8503	114.915	0.747079	0.635614
CLL-H-000251	ABCD1	ALD; AMN; ALDP; ABC42	215	NM_000033.2	443.546	272.081	512	343.747	357.813	427.874	0.83626	0.690221
CLL-H-000253	ABCD1	ALD; AMN; ALDP; ABC42	215	NM_000033.2	669.016	1014.66	911	1045.08	841.837	978.042	0.860737	0.817767
CLL-H-000250	ABCD1	ALD; AMN; ALDP; ABC42	215	NM_000033.2	1864.13	1968.72	1496	1727.96	1916.43	1611.98	1.18886	0.312477
CLL-H-000254	ABCD1	ALD; AMN; ALDP; ABC42	215	NM_000033.2	1065.74	1653.87	969	988.562	1359.81	978.781	1.38929	0.30683
CLL-H-000252	ABCD1	ALD; AMN; ALDP; ABC42	215	NM_000033.2	459.563	360.002	304	283.765	409.783	293.882	1.39438	0.226036
CLL-H-000261	ABCD2	hALDR; ALDR; ABC39; ALDL1; ALDRP	225	NM_005164.2	73.9244	71.2875	136	100.356	72.606	118.178	0.614379	0.394942
CLL-H-000258	ABCD2	hALDR; ALDR; ABC39; ALDL1; ALDRP	225	NM_005164.2	516.239	844.757	753	866.289	680.498	809.645	0.84049	0.78255
CLL-H-000260	ABCD2	hALDR; ALDR; ABC39; ALDL1; ALDRP	225	NM_005164.2	247.647	184.159	284	191.483	215.903	237.742	0.908141	0.914979
CLL-H-000259	ABCD2	hALDR; ALDR; ABC39; ALDL1; ALDRP	225	NM_005164.2	736.78	1189.31	890	1063.54	963.047	976.77	0.98595	0.883188
CLL-H-000256	ABCD2	hALDR; ALDR; ABC39; ALDL1; ALDRP	225	NM_005164.2	205.756	93.8619	191	66.9038	149.809	128.952	1.16174	0.711033
CLL-H-000257	ABCD2	hALDR; ALDR; ABC39; ALDL1; ALDRP	225	NM_005164.2	257.503	152.08	155	98.0487	204.792	126.524	1.61859	0.219921
CLL-H-000267	ABCD3	ABC43; PXMP1; PMP70	5825	NM_002858.2	563.057	690.301	689	870.903	626.679	779.952	0.803485	0.629573
CLL-H-000263	ABCD3	ABC43; PXMP1; PMP70	5825	NM_002858.2	549.504	361.19	469	524.849	455.347	496.925	0.916331	0.944893
CLL-H-000264	ABCD3	ABC43; PXMP1; PMP70	5825	NM_002858.2	128.136	36.8319	110	33.4519	82.4837	71.726	1.14998	0.815765
CLL-H-000266	ABCD3	ABC43; PXMP1; PMP70	5825	NM_002858.2	629.589	836.44	521	599.827	733.015	560.414	1.30799	0.28262
CLL-H-000265	ABCD3	ABC43; PXMP1; PMP70	5825	NM_002858.2	229.166	62.9707	132	80.746	146.068	106.373	1.37317	0.563718
CLL-H-000262	ABCD3	ABC43; PXMP1; PMP70	5825	NM_002858.2	2652.65	2656.65	1909	1952.9	2654.65	1930.95	1.37479	0.109965
CLL-H-027543	ABCD4	P79R; PMP69; P70R; ABC41; EST352188; PXMP1L	5826	NM_005050.3	1120.41	1133.73	1673	1888.38	1127.07	1780.69	0.632939	0.071146
CLL-H-027545	ABCD4	P79R; PMP69; P70R; ABC41; EST352188; PXMP1L	5826	NM_005050.3	13.5137	9.77353	27	4.9629	11.6436	15.9815	0.728571	0.697899
CLL-H-027542	ABCD4	P79R; PMP69; P70R; ABC41; EST352188; PXMP1L	5826	NM_005050.3	244.475	252.89	295	240.701	248.683	267.85	0.928439	0.923772
CLL-H-027544	ABCD4	P79R; PMP69; P70R; ABC41; EST352188; PXMP1L	5826	NM_005050.3	1823.12	2177.05	1488	1605.5	2000.09	1546.75	1.29309	0.192339
CLL-H-027541	ABCD4	P79R; PMP69; P70R; ABC41; EST352188; PXMP1L	5826	NM_005050.3	832.936	395.828	665	274.2	614.382	469.6	1.30831	0.508722
CLL-H-027546	ABCE1	ABC38; OABP; RNASEL1; RLI; RNS4I; RNASELI	6059	NM_001040876.1	97.053	40.3158	176	62.0363	68.6844	119.018	0.577092	0.353248
CLL-H-027550	ABCE1	ABC38; OABP; RNASEL1; RLI; RNS4I; RNASELI	6059	NM_001040876.1	235.876	168.593	323	202.238	202.235	262.619	0.770068	0.465587
CLL-H-027548	ABCE1	ABC38; OABP; RNASEL1; RLI; RNS4I; RNASELI	6059	NM_001040876.1	1058.98	1059.21	1206	1320.13	1059.09	1263.07	0.838511	0.578421
CLL-H-027549	ABCE1	ABC38; OABP; RNASEL1; RLI; RNS4I; RNASELI	6059	NM_001040876.1	1375.94	1612.63	1270	1304	1494.29	1287	1.16106	0.345808
CLL-H-027547	ABCE1	ABC38; OABP; RNASEL1; RLI; RNS4I; RNASELI	6059	NM_001040876.1	179.364	96.5136	130	81.8879	137.939	105.944	1.302	0.47307
CLL-H-54991	ABCF1	ABC27; ABC50	23	NM_001025091.1	487.893	590.763	1108	1261.9	539.328	1184.95	0.455148	0.00257321
CLL-H-54995	ABCF1	ABC27; ABC50	23	NM_001025091.1	322.985	447.442	772	854.337	385.213	813.168	0.473719	0.0059335
CLL-H-54993	ABCF1	ABC27; ABC50	23	NM_001025091.1	120.022	72.2432	267	102.149	96.1324	184.574	0.520833	0.274101
CLL-H-54992	ABCF1	ABC27; ABC50	23	NM_001025091.1	1028.48	808.657	751	906.959	918.568	828.979	1.10807	0.344666
CLL-H-54994	ABCF1	ABC27; ABC50	23	NM_001025091.1	135.634	72.2432	96	70.1629	103.939	83.0815	1.25105	0.415722
CLL-H-54996	ABCF1	ABC27; ABC50	23	NM_001025091.1	149.295	48.9389	116	33.0178	99.117	74.5089	1.33027	0.564908
CLL-H-54998	ABCF2	DKFZp586K1823; ABC28; HUSSY-18; EST133090; M-ABC1	10061	NM_007189.1	118.07	51.2693	172	60.8766	84.6697	116.438	0.727163	0.707759
CLL-H-55002	ABCF2	DKFZp586K1823; ABC28; HUSSY-18; EST133090; M-ABC1	10061	NM_007189.1	927.972	1250.27	1347	1431.12	1089.12	1389.06	0.784072	0.458532
CLL-H-55001	ABCF2	DKFZp586K1823; ABC28; HUSSY-18; EST133090; M-ABC1	10061	NM_007189.1	694.759	892.553	902	1033.87	793.656	967.935	0.819947	0.594569
CLL-H-54999	ABCF2	DKFZp586K1823; ABC28; HUSSY-18; EST133090; M-ABC1	10061	NM_007189.1	18.5399	4.66085	21	5.15904	11.6004	13.0795	0.886912	1
CLL-H-54997	ABCF2	DKFZp586K1823; ABC28; HUSSY-18; EST133090; M-ABC1	10061	NM_007189.1	830.393	709.614	740	809.969	770.004	774.984	0.993573	0.713294
CLL-H-55000	ABCF2	DKFZp586K1823; ABC28; HUSSY-18; EST133090; M-ABC1	10061	NM_007189.1	505.457	572.119	482	496.299	538.788	489.15	1.10148	0.440421
CLL-H-55007	ABCF3	EST201864; FLJ11198	55324	NM_018358.2	157.101	153.808	312	267.238	155.455	289.619	0.536756	0.0495942
CLL-H-55003	ABCF3	EST201864; FLJ11198	55324	NM_018358.2	535.706	911.196	805	821.319	723.451	813.159	0.889679	0.846068
CLL-H-55006	ABCF3	EST201864; FLJ11198	55324	NM_018358.2	367.871	371.703	341	357.005	369.787	349.003	1.05955	0.574301
CLL-H-55004	ABCF3	EST201864; FLJ11198	55324	NM_018358.2	304.445	85.0605	188	68.0993	194.753	128.05	1.52092	0.458935
CLL-H-55005	ABCF3	EST201864; FLJ11198	55324	NM_018358.2	28.2978	23.3042	12	16.5089	25.801	14.2545	1.81003	0.227141
CLL-H-000269	ABCG1	WHITE1; ABC8; MGC34313	9619	NM_016818.2	255.039	218.615	426	384.12	236.827	405.06	0.584671	0.159159
CLL-H-000268	ABCG1	WHITE1; ABC8; MGC34313	9619	NM_016818.2	768.813	790.103	709	794.771	779.458	751.886	1.03667	0.689938
CLL-H-000270	ABCG1	WHITE1; ABC8; MGC34313	9619	NM_016818.2	241.486	59.4063	242	46.1406	150.446	144.07	1.04426	0.94282
CLL-H-000272	ABCG1	WHITE1; ABC8; MGC34313	9619	NM_016818.2	824.257	813.866	702	765.934	819.061	733.967	1.11594	0.496118
CLL-H-000271	ABCG1	WHITE1; ABC8; MGC34313	9619	NM_016818.2	455.867	130.694	285	146.496	293.28	215.748	1.35936	0.576527
CLL-H-000277	ABCG2	BCRP; CD338; BMDP; BCRP1; MXR; ABC15; ABCP; EST157481; MGC102821; MXR1; MRX; CDw338	9429	NM_004827.2	447.242	424.161	647	726.714	435.702	686.857	0.634341	0.168016
CLL-H-000275	ABCG2	BCRP; CD338; BMDP; BCRP1; MXR; ABC15; ABCP; EST157481; MGC102821; MXR1; MRX; CDw338	9429	NM_004827.2	145.385	40.3963	181	39.2195	92.8904	110.11	0.843617	0.863552
CLL-H-000273	ABCG2	BCRP; CD338; BMDP; BCRP1; MXR; ABC15; ABCP; EST157481; MGC102821; MXR1; MRX; CDw338	9429	NM_004827.2	1411.96	1665.75	1540	1710.66	1538.85	1625.33	0.946794	0.95447
CLL-H-000274	ABCG2	BCRP; CD338; BMDP; BCRP1; MXR; ABC15; ABCP; EST157481; MGC102821; MXR1; MRX; CDw338	9429	NM_004827.2	889.557	968.322	834	988.562	928.939	911.281	1.01938	0.724839
CLL-H-000276	ABCG2	BCRP; CD338; BMDP; BCRP1; MXR; ABC15; ABCP; EST157481; MGC102821; MXR1; MRX; CDw338	9429	NM_004827.2	118.279	23.7625	83	38.066	71.0208	60.533	1.17326	0.800028
CLL-H-027552	ABCG4	WHITE2	64137	NM_001142505.1	560.205	502.115	842	851.138	531.16	846.569	0.627427	0.0601836
CLL-H-027554	ABCG4	WHITE2	64137	NM_001142505.1	24.5704	17.1037	53	7.44435	20.837	30.2222	0.689462	0.669647
CLL-H-027553	ABCG4	WHITE2	64137	NM_001142505.1	127.766	36.6507	159	47.1476	82.2084	103.074	0.797568	0.763995
CLL-H-027551	ABCG4	WHITE2	64137	NM_001142505.1	944.731	908.938	979	867.267	926.835	923.134	1.00401	0.809619
CLL-H-027555	ABCG4	WHITE2	64137	NM_001142505.1	61.426	35.429	41	31.0181	48.4275	36.0091	1.34487	0.516267
CLL-H-000282	ABCG5	STSL; sterolin 1	64240	NM_022436.2	119.511	71.2875	178	79.5925	95.3993	128.796	0.740699	0.601077
CLL-H-000281	ABCG5	STSL; sterolin 1	64240	NM_022436.2	255.039	65.3469	259	91.1276	160.193	175.064	0.915055	0.93942
CLL-H-000283	ABCG5	STSL; sterolin 1	64240	NM_022436.2	996.747	1428.13	1210	1286.17	1212.44	1248.08	0.971438	0.899963
CLL-H-000280	ABCG5	STSL; sterolin 1	64240	NM_022436.2	644.374	1133.47	881	933.193	888.923	907.097	0.979965	0.904681
CLL-H-000278	ABCG5	STSL; sterolin 1	64240	NM_022436.2	399.192	234.061	368	236.47	316.626	302.235	1.04762	0.778904
CLL-H-000279	ABCG5	STSL; sterolin 1	64240	NM_022436.2	1458.77	1464.96	1170	1336.92	1461.87	1253.46	1.16626	0.359272
CLL-H-000287	ABCG8	MGC142217; GBD4; STSL	64241	NM_022437.2	75.1564	49.9013	132	51.9081	62.5289	91.9541	0.680001	0.514966
CLL-H-000284	ABCG8	MGC142217; GBD4; STSL	64241	NM_022437.2	1398.4	1113.27	1092	1148.9	1255.84	1120.45	1.12083	0.465011
CLL-H-000286	ABCG8	MGC142217; GBD4; STSL	64241	NM_022437.2	121.975	33.2675	95	32.2984	77.6214	63.6492	1.21952	0.749865
CLL-H-000288	ABCG8	MGC142217; GBD4; STSL	64241	NM_022437.2	464.491	548.914	379	430.261	506.703	404.63	1.25226	0.32291
CLL-H-000285	ABCG8	MGC142217; GBD4; STSL	64241	NM_022437.2	473.116	621.39	349	393.348	547.253	371.174	1.47438	0.144729
CLL-H-55008	ABHD1	FLJ36128; LABH1	84696	NM_032604.2	31.2251	16.313	63	39.2087	23.7691	51.1043	0.465108	0.184148
CLL-H-55009	ABHD1	FLJ36128; LABH1	84696	NM_032604.2	57.5713	53.5998	81	61.9084	55.5856	71.4542	0.777918	0.70005
CLL-H-55010	ABHD1	FLJ36128; LABH1	84696	NM_032604.2	591.326	478.902	600	672.738	535.114	636.369	0.840886	0.668564
CLL-H-55012	ABHD1	FLJ36128; LABH1	84696	NM_032604.2	213.697	207.408	206	146.517	210.552	176.258	1.19457	0.398407
CLL-H-55011	ABHD1	FLJ36128; LABH1	84696	NM_032604.2	179.545	81.5649	149	69.1311	130.555	109.066	1.19703	0.517233
CLL-H-027559	ABHD12	DKFZP434P106; dJ965G21.2; C20orf22; ABHD12A; BEM46L2	26090	NM_001042472.1	167.079	39.0941	192	57.0734	103.086	124.537	0.827759	0.816815
CLL-H-027558	ABHD12	DKFZP434P106; dJ965G21.2; C20orf22; ABHD12A; BEM46L2	26090	NM_001042472.1	426.296	635.279	622	632.77	530.788	627.385	0.846032	0.702233
CLL-H-027560	ABHD12	DKFZP434P106; dJ965G21.2; C20orf22; ABHD12A; BEM46L2	26090	NM_001042472.1	993.872	1078.75	1046	1114.17	1036.31	1080.09	0.959473	0.948151
CLL-H-027556	ABHD12	DKFZP434P106; dJ965G21.2; C20orf22; ABHD12A; BEM46L2	26090	NM_001042472.1	93.3675	50.0893	101	43.4254	71.7284	72.2127	0.993293	0.99129
CLL-H-027557	ABHD12	DKFZP434P106; dJ965G21.2; C20orf22; ABHD12A; BEM46L2	26090	NM_001042472.1	1336.63	1431.82	914	988.858	1384.23	951.429	1.45489	0.0444198
CLL-H-027561	ABHD13	FLJ14906; C13orf6; RP11-153I24.2; bA153I24.2; MGC27058; BEM46L1	84945	NM_032859.2	475.437	453.247	398	467.753	464.342	432.877	1.07269	0.584624
CLL-H-027562	ABHD13	FLJ14906; C13orf6; RP11-153I24.2; bA153I24.2; MGC27058; BEM46L1	84945	NM_032859.2	228.505	202.801	254	145.165	215.653	199.582	1.08052	0.747276
CLL-H-027565	ABHD13	FLJ14906; C13orf6; RP11-153I24.2; bA153I24.2; MGC27058; BEM46L1	84945	NM_032859.2	1769.07	1819.1	1486	1655.13	1794.08	1570.56	1.14232	0.382276
CLL-H-027564	ABHD13	FLJ14906; C13orf6; RP11-153I24.2; bA153I24.2; MGC27058; BEM46L1	84945	NM_032859.2	1266.6	1698.15	900	1032.28	1482.38	966.142	1.53433	0.13055
CLL-H-027563	ABHD13	FLJ14906; C13orf6; RP11-153I24.2; bA153I24.2; MGC27058; BEM46L1	84945	NM_032859.2	450.867	452.026	314	236.979	451.446	275.489	1.63871	0.0361469
CLL-H-55016	ABHD14A	DORZ1; DKFZP564O243	25864	NM_015407.3	182.472	116.521	169	130.008	149.497	149.504	0.999951	0.788449
CLL-H-55015	ABHD14A	DORZ1; DKFZP564O243	25864	NM_015407.3	334.694	166.625	308	179.534	250.66	243.767	1.02828	0.696549
CLL-H-55014	ABHD14A	DORZ1; DKFZP564O243	25864	NM_015407.3	779.653	781.858	561	581.939	780.755	571.47	1.36622	0.0599084
CLL-H-55017	ABHD14A	DORZ1; DKFZP564O243	25864	NM_015407.3	1184.6	892.553	675	717.106	1038.58	696.053	1.4921	0.0146954
CLL-H-55013	ABHD14A	DORZ1; DKFZP564O243	25864	NM_015407.3	1274.38	1584.69	790	910.054	1429.53	850.027	1.68175	0.0329764
CLL-H-55021	ABHD2	HS1-2; PHPS1-2; MGC111112; LABH2; MGC26249	11057	NM_152924.3	1026.53	960.135	1035	1092.68	993.331	1063.84	0.93372	0.969739
CLL-H-55020	ABHD2	HS1-2; PHPS1-2; MGC111112; LABH2; MGC26249	11057	NM_152924.3	1060.68	1378.45	1084	1087.52	1219.56	1085.76	1.12323	0.477671
CLL-H-55022	ABHD2	HS1-2; PHPS1-2; MGC111112; LABH2; MGC26249	11057	NM_152924.3	138.562	40.7824	109	50.5586	89.672	79.7793	1.124	0.702608
CLL-H-55018	ABHD2	HS1-2; PHPS1-2; MGC111112; LABH2; MGC26249	11057	NM_152924.3	419.588	283.147	337	202.234	351.367	269.617	1.30321	0.146915
CLL-H-55019	ABHD2	HS1-2; PHPS1-2; MGC111112; LABH2; MGC26249	11057	NM_152924.3	342.501	226.051	221	188.821	284.276	204.91	1.38732	0.114876
CLL-H-55026	ABHD3	LABH3; MGC11259	171586	NM_138340.3	92.6996	37.2868	98	42.3041	64.9932	70.1521	0.926462	0.957894
CLL-H-55025	ABHD3	LABH3; MGC11259	171586	NM_138340.3	275.171	149.147	196	246.602	212.159	221.301	0.958691	0.847317
CLL-H-55024	ABHD3	LABH3; MGC11259	171586	NM_138340.3	612.793	590.763	525	565.43	601.778	545.215	1.10374	0.40493
CLL-H-55027	ABHD3	LABH3; MGC11259	171586	NM_138340.3	178.569	75.7388	131	77.3856	127.154	104.193	1.22037	0.464846
CLL-H-55023	ABHD3	LABH3; MGC11259	171586	NM_138340.3	50.7408	30.2955	33	28.8906	40.5182	30.9453	1.30935	0.468129
CLL-H-55028	ABHD4	FLJ12816	63874	NM_022060.2	145.392	79.2344	225	126.912	112.313	175.956	0.638302	0.310799
CLL-H-55033	ABHD4	FLJ12816	63874	NM_022060.2	258.583	325.094	293	283.747	291.839	288.374	1.01202	0.770735
CLL-H-55032	ABHD4	FLJ12816	63874	NM_022060.2	51.7166	16.313	51	9.28627	34.0148	30.1431	1.12844	0.7818
CLL-H-55031	ABHD4	FLJ12816	63874	NM_022060.2	452.764	504.537	397	429.232	478.651	413.116	1.15864	0.323299
CLL-H-55030	ABHD4	FLJ12816	63874	NM_022060.2	1460.75	1415.73	1244	1219.6	1438.24	1231.8	1.1676	0.226675
CLL-H-55029	ABHD4	FLJ12816	63874	NM_022060.2	120.997	132.834	119	85.64	126.916	102.32	1.24038	0.44885
CLL-H-027570	ABHD5	MGC8731; CGI58; CDS; NCIE2; IECN2	51099	NM_016006.4	357.499	398.271	724	727.065	377.885	725.533	0.520838	0.00861813
CLL-H-027568	ABHD5	MGC8731; CGI58; CDS; NCIE2; IECN2	51099	NM_016006.4	97.053	47.646	114	43.4254	72.3495	78.7127	0.919159	0.895424
CLL-H-027567	ABHD5	MGC8731; CGI58; CDS; NCIE2; IECN2	51099	NM_016006.4	135.137	62.3062	144	58.3141	98.7217	101.157	0.975925	0.999582
CLL-H-027566	ABHD5	MGC8731; CGI58; CDS; NCIE2; IECN2	51099	NM_016006.4	342.757	310.31	264	243.182	326.533	253.591	1.28764	0.275856
CLL-H-027569	ABHD5	MGC8731; CGI58; CDS; NCIE2; IECN2	51099	NM_016006.4	1782.58	1814.21	1151	1308.97	1798.4	1229.98	1.46213	0.0434512
CLL-H-55034	ABHD6		57406	NM_020676.4	42.9346	58.2606	140	105.244	50.5976	122.622	0.41263	0.0450345
CLL-H-55037	ABHD6		57406	NM_020676.4	1098.73	1017.23	796	782.11	1057.98	789.055	1.34082	0.061559
CLL-H-55038	ABHD6		57406	NM_020676.4	469.353	220.225	295	199.139	344.789	247.069	1.39551	0.229339
CLL-H-55036	ABHD6		57406	NM_020676.4	684.026	647.858	424	438.518	665.942	431.259	1.54418	0.0151702
CLL-H-55035	ABHD6		57406	NM_020676.4	2093.06	1804.91	1069	1195.86	1948.99	1132.43	1.72106	0.000890637
CLL-H-55041	ABHD7	FLJ90341; EPHXRP	253152	NM_173567.3	75.1355	39.6172	143	101.117	57.3764	122.059	0.470072	0.108193
CLL-H-55042	ABHD7	FLJ90341; EPHXRP	253152	NM_173567.3	1120.2	1169.87	1226	1349.6	1145.04	1287.8	0.889141	0.811007
CLL-H-55043	ABHD7	FLJ90341; EPHXRP	253152	NM_173567.3	324.937	233.042	379	219.775	278.99	299.387	0.931868	0.956239
CLL-H-55040	ABHD7	FLJ90341; EPHXRP	253152	NM_173567.3	263.462	109.53	209	85.64	186.496	147.32	1.26592	0.499047
CLL-H-55039	ABHD7	FLJ90341; EPHXRP	253152	NM_173567.3	1026.53	787.684	639	739.806	907.105	689.403	1.31578	0.0727739
CLL-H-55047	ABHD8	FLJ11743; MGC14280; MGC2512	79575	NM_024527.4	150.271	92.0518	173	139.294	121.161	156.147	0.775944	0.653234
CLL-H-55048	ABHD8	FLJ11743; MGC14280; MGC2512	79575	NM_024527.4	84.8933	27.9651	78	23.7316	56.4292	50.8658	1.10937	0.751235
CLL-H-55045	ABHD8	FLJ11743; MGC14280; MGC2512	79575	NM_024527.4	952.367	824.97	802	781.078	888.668	791.539	1.12271	0.328593
CLL-H-55046	ABHD8	FLJ11743; MGC14280; MGC2512	79575	NM_024527.4	238.092	167.791	210	132.071	202.941	171.036	1.18654	0.393568
CLL-H-55044	ABHD8	FLJ11743; MGC14280; MGC2512	79575	NM_024527.4	556.198	442.781	368	378.673	499.489	373.337	1.33791	0.0869957
CLL-H-55049	ABHD8	FLJ11743; MGC14280; MGC2512	79575	NM_024527.4	295.663	405.494	249	248.666	350.578	248.833	1.40889	0.182227
CLL-H-027572	ABI1	SSH3BP1; SSH3BP; E3B1; ABI-1; NAP1BP	10006	NM_001012750.1	303.444	354.29	700	792.824	328.867	746.412	0.440598	0.00380432
CLL-H-027571	ABI1	SSH3BP1; SSH3BP; E3B1; ABI-1; NAP1BP	10006	NM_001012750.1	703.941	737.901	982	1103	720.921	1042.5	0.69153	0.155562
CLL-H-027574	ABI1	SSH3BP1; SSH3BP; E3B1; ABI-1; NAP1BP	10006	NM_001012750.1	81.0823	108.731	126	66.9992	94.9064	96.4996	0.98349	0.994891
CLL-H-027575	ABI1	SSH3BP1; SSH3BP; E3B1; ABI-1; NAP1BP	10006	NM_001012750.1	1715.01	1703.04	1270	1512.44	1709.03	1391.22	1.22843	0.219273
CLL-H-027573	ABI1	SSH3BP1; SSH3BP; E3B1; ABI-1; NAP1BP	10006	NM_001012750.1	858.735	635.279	635	327.552	747.007	481.276	1.55214	0.0376817
CLL-H-000292	ABI2		10152	XM_001126750.1	629.589	841.193	1246	1333.46	735.391	1289.73	0.570189	0.0515481
CLL-H-000291	ABI2		10152	XM_001126750.1	97.3338	36.8319	145	53.0617	67.0828	99.0308	0.677393	0.533596
CLL-H-000290	ABI2		10152	XM_001126750.1	183.579	133.07	222	170.72	158.324	196.36	0.806297	0.709069
CLL-H-000293	ABI2		10152	XM_001126750.1	689.961	993.273	1015	1023.17	841.617	1019.08	0.825857	0.664108
CLL-H-000289	ABI2		10152	XM_001126750.1	792.223	407.527	680	363.357	599.875	521.679	1.14989	0.566709
CLL-H-55053	ABI3BP	FLJ41743; FLJ41754; TARSH; NESHBP	25890	NM_015429.2	217.6	177.112	224	202.234	197.356	213.117	0.926046	0.991436
CLL-H-55052	ABI3BP	FLJ41743; FLJ41754; TARSH; NESHBP	25890	NM_015429.2	746.476	385.685	660	373.514	566.081	516.757	1.09545	0.555996
CLL-H-55054	ABI3BP	FLJ41743; FLJ41754; TARSH; NESHBP	25890	NM_015429.2	3408.42	3331.34	2449	2801.36	3369.88	2625.18	1.28368	0.0600985
CLL-H-55051	ABI3BP	FLJ41743; FLJ41754; TARSH; NESHBP	25890	NM_015429.2	1550.52	1465.84	1075	1217.53	1508.18	1146.27	1.31573	0.0646294
CLL-H-55050	ABI3BP	FLJ41743; FLJ41754; TARSH; NESHBP	25890	NM_015429.2	886.989	1004.41	666	622.18	945.701	644.09	1.46827	0.0253318
CLL-H-000294	ABL1	JTK7; ABL; p150; bcr/abl; v-abl; c-ABL	25	NM_007313.2	407.816	584.558	765	798.232	496.187	781.616	0.634822	0.15483
CLL-H-000298	ABL1	JTK7; ABL; p150; bcr/abl; v-abl; c-ABL	25	NM_007313.2	33.266	28.515	59	33.4519	30.8905	46.226	0.66825	0.543684
CLL-H-000296	ABL1	JTK7; ABL; p150; bcr/abl; v-abl; c-ABL	25	NM_007313.2	177.418	90.2975	281	107.277	133.858	194.138	0.689498	0.48587
CLL-H-000295	ABL1	JTK7; ABL; p150; bcr/abl; v-abl; c-ABL	25	NM_007313.2	395.495	563.172	578	589.446	479.333	583.723	0.821166	0.650052
CLL-H-000297	ABL1	JTK7; ABL; p150; bcr/abl; v-abl; c-ABL	25	NM_007313.2	167.562	115.248	212	122.273	141.405	167.136	0.846046	0.794319
CLL-H-000303	ABL2	FLJ31718; ABLL; ARG; FLJ22224; FLJ41441	27	NM_005158.3	190.971	66.535	246	64.5968	128.753	155.298	0.829069	0.823701
CLL-H-000301	ABL2	FLJ31718; ABLL; ARG; FLJ22224; FLJ41441	27	NM_005158.3	1283.82	1859.42	1558	1687.59	1571.62	1622.8	0.968463	0.908686
CLL-H-000300	ABL2	FLJ31718; ABLL; ARG; FLJ22224; FLJ41441	27	NM_005158.3	173.722	158.021	172	148.803	165.871	160.402	1.0341	0.832744
CLL-H-000302	ABL2	FLJ31718; ABLL; ARG; FLJ22224; FLJ41441	27	NM_005158.3	1648.51	2105.36	1663	1776.41	1876.94	1719.71	1.09143	0.562359
CLL-H-000299	ABL2	FLJ31718; ABLL; ARG; FLJ22224; FLJ41441	27	NM_005158.3	306.786	112.872	164	76.1319	209.829	120.066	1.74761	0.283072
CLL-H-000307	ABLIM1	KIAA0059; FLJ14564; MGC1224; LIMATIN; LIMAB1; DKFZp781D0148; ABLIM	3983	NM_001003407.1	545.808	702.182	1052	1109.68	623.995	1080.84	0.577324	0.06051
CLL-H-000304	ABLIM1	KIAA0059; FLJ14564; MGC1224; LIMATIN; LIMAB1; DKFZp781D0148; ABLIM	3983	NM_001003407.1	213.149	72.4757	253	92.2811	142.812	172.641	0.827222	0.795523
CLL-H-000306	ABLIM1	KIAA0059; FLJ14564; MGC1224; LIMATIN; LIMAB1; DKFZp781D0148; ABLIM	3983	NM_001003407.1	335.124	514.458	490	534.077	424.791	512.039	0.829608	0.724424
CLL-H-000305	ABLIM1	KIAA0059; FLJ14564; MGC1224; LIMATIN; LIMAB1; DKFZp781D0148; ABLIM	3983	NM_001003407.1	27.1056	48.7131	55	34.6054	37.9094	44.8027	0.84614	0.859867
CLL-H-000308	ABLIM1	KIAA0059; FLJ14564; MGC1224; LIMATIN; LIMAB1; DKFZp781D0148; ABLIM	3983	NM_001003407.1	243.95	97.4263	290	93.4347	170.688	191.717	0.890313	0.890687
CLL-H-000311	ABLIM2	FLJ39684; KIAA1808; DKFZp761F129; MGC141918	84448	NM_032432.3	51.7471	28.515	83	41.5265	40.131	62.2633	0.644538	0.48266
CLL-H-000310	ABLIM2	FLJ39684; KIAA1808; DKFZp761F129; MGC141918	84448	NM_032432.3	140.456	64.1588	209	68.0573	102.308	138.529	0.73853	0.636377
CLL-H-000313	ABLIM2	FLJ39684; KIAA1808; DKFZp761F129; MGC141918	84448	NM_032432.3	745.404	734.262	929	993.176	739.833	961.088	0.769787	0.446726
CLL-H-000309	ABLIM2	FLJ39684; KIAA1808; DKFZp761F129; MGC141918	84448	NM_032432.3	487.901	497.825	537	547.919	492.863	542.46	0.90857	0.918959
CLL-H-000312	ABLIM2	FLJ39684; KIAA1808; DKFZp761F129; MGC141918	84448	NM_032432.3	2613.23	2202.78	2067	2161.69	2408.01	2114.34	1.13889	0.414554
CLL-H-000315	ABLIM3	HMFN1661	22885	NM_014945.2	68.9961	28.515	65	42.68	48.7555	53.84	0.905563	0.943023
CLL-H-000317	ABLIM3	HMFN1661	22885	NM_014945.2	202.06	329.111	250	306.835	265.585	278.417	0.953911	0.95274
CLL-H-000314	ABLIM3	HMFN1661	22885	NM_014945.2	62.8357	28.515	62	28.8379	45.6754	45.4189	1.00565	0.950168
CLL-H-000318	ABLIM3	HMFN1661	22885	NM_014945.2	481.74	150.892	444	129.194	316.316	286.597	1.1037	0.851331
CLL-H-000316	ABLIM3	HMFN1661	22885	NM_014945.2	346.212	169.902	156	181.102	258.057	168.551	1.53103	0.210521
CLL-H-000321	ABO	NAGAT; GTB; A3GALT1; A3GALNT	28	NM_020469.2	655.463	853.074	735	777.469	754.268	756.234	0.9974	0.809812
CLL-H-000320	ABO	NAGAT; GTB; A3GALT1; A3GALNT	28	NM_020469.2	227.933	186.536	202	182.255	207.235	192.128	1.07863	0.736519
CLL-H-000319	ABO	NAGAT; GTB; A3GALT1; A3GALNT	28	NM_020469.2	542.112	275.645	465	273.383	408.879	369.191	1.1075	0.637105
CLL-H-000322	ABO	NAGAT; GTB; A3GALT1; A3GALNT	28	NM_020469.2	2975.46	3256.65	2279	2616.17	3116.05	2447.59	1.27311	0.198385
CLL-H-000323	ABO	NAGAT; GTB; A3GALT1; A3GALNT	28	NM_020469.2	1089.15	482.379	762	394.502	785.766	578.251	1.35887	0.393484
CLL-H-000327	ABP1	AOC1; DAO; DAO1; ABP; KAO	26	NM_001091.2	38.1943	41.5844	76	36.9125	39.8893	56.4562	0.706553	0.59906
CLL-H-000325	ABP1	AOC1; DAO; DAO1; ABP; KAO	26	NM_001091.2	572.914	671.291	845	875.517	622.102	860.259	0.723157	0.327142
CLL-H-000326	ABP1	AOC1; DAO; DAO1; ABP; KAO	26	NM_001091.2	136.76	112.872	232	88.8206	124.816	160.41	0.778105	0.649041
CLL-H-000324	ABP1	AOC1; DAO; DAO1; ABP; KAO	26	NM_001091.2	1839.48	1575.45	1470	1552.63	1707.47	1511.32	1.12979	0.434873
CLL-H-000328	ABP1	AOC1; DAO; DAO1; ABP; KAO	26	NM_001091.2	636.982	640.4	515	537.538	638.691	526.269	1.21362	0.349464
CLL-H-55059	ABR	MDB; FLJ45954	29	NM_001092.3	125.876	76.904	286	143.421	101.39	214.711	0.472218	0.070288
CLL-H-55058	ABR	MDB; FLJ45954	29	NM_001092.3	470.329	477.737	580	663.452	474.033	621.726	0.762446	0.345882
CLL-H-55056	ABR	MDB; FLJ45954	29	NM_001092.3	66.3534	36.1216	77	46.4313	51.2375	61.7157	0.830219	0.861192
CLL-H-55057	ABR	MDB; FLJ45954	29	NM_001092.3	669.389	809.823	629	712.979	739.606	670.989	1.10226	0.497196
CLL-H-55055	ABR	MDB; FLJ45954	29	NM_001092.3	51.7166	16.313	45	12.3817	34.0148	28.6908	1.18556	0.700033
CLL-H-55060	ABR	MDB; FLJ45954	29	NM_001092.3	451.789	654.849	434	412.723	553.319	423.361	1.30697	0.312228
CLL-H-55061	ABT1	hABT1	29777	NM_013375.2	12.6852	13.9825	33	13.4135	13.3339	23.2067	0.574569	0.403263
CLL-H-55062	ABT1	hABT1	29777	NM_013375.2	390.314	265.668	399	431.295	327.991	415.148	0.790059	0.532348
CLL-H-55065	ABT1	hABT1	29777	NM_013375.2	37.0798	23.3042	47	20.6361	30.192	33.8181	0.892778	0.989934
CLL-H-55064	ABT1	hABT1	29777	NM_013375.2	283.954	222.556	307	228.029	253.255	267.515	0.946694	0.918682
CLL-H-55063	ABT1	hABT1	29777	NM_013375.2	1089.95	901.874	953	980.217	995.913	966.609	1.03032	0.568833
CLL-H-55066	ABT1	hABT1	29777	NM_013375.2	1033.36	925.179	525	522.095	979.268	523.547	1.87045	0.000543197
CLL-H-027577	ABTB1	BPOZ; PP2259; EF1ABP; MGC20585	80325	NM_032548.2	1050.38	899.165	1297	1347.43	974.774	1322.21	0.737229	0.242776
CLL-H-027576	ABTB1	BPOZ; PP2259; EF1ABP; MGC20585	80325	NM_032548.2	686.742	824.642	940	1093.08	755.692	1016.54	0.743396	0.366947
CLL-H-027579	ABTB1	BPOZ; PP2259; EF1ABP; MGC20585	80325	NM_032548.2	196.563	106.287	144	81.8879	151.425	112.944	1.34071	0.423093
CLL-H-027578	ABTB1	BPOZ; PP2259; EF1ABP; MGC20585	80325	NM_032548.2	206.391	102.622	153	68.2399	154.507	110.62	1.39673	0.379145
CLL-H-027580	ABTB1	BPOZ; PP2259; EF1ABP; MGC20585	80325	NM_032548.2	1647.44	2058.55	1187	1317.65	1853	1252.33	1.47965	0.103014
CLL-H-55072	ABTB2	DKFZP586C1619	25841	NM_145804.1	532.779	529.006	536	556.144	530.893	546.072	0.972202	0.832256
CLL-H-55069	ABTB2	DKFZP586C1619	25841	NM_145804.1	259.559	120.017	286	101.117	189.788	193.559	0.980519	0.873313
CLL-H-55071	ABTB2	DKFZP586C1619	25841	NM_145804.1	1039.21	1374.95	1090	1169.04	1207.08	1129.52	1.06867	0.634027
CLL-H-55067	ABTB2	DKFZP586C1619	25841	NM_145804.1	839.175	820.31	754	792.428	829.743	773.214	1.07311	0.471655
CLL-H-55070	ABTB2	DKFZP586C1619	25841	NM_145804.1	131.731	145.652	142	95.9581	138.691	118.979	1.16568	0.541
CLL-H-55068	ABTB2	DKFZP586C1619	25841	NM_145804.1	1460.75	1542.74	967	1043.16	1501.75	1005.08	1.49416	0.0135458
CLL-H-000334	ACAA1	THIO; ACAA; PTHIO	30	NM_001607.2	1007.84	1176.24	1444	1632.22	1092.04	1538.11	0.709988	0.261254
CLL-H-000330	ACAA1	THIO; ACAA; PTHIO	30	NM_001607.2	81.3168	34.4556	113	40.373	57.8862	76.6865	0.754842	0.656571
CLL-H-000332	ACAA1	THIO; ACAA; PTHIO	30	NM_001607.2	341.284	394.458	319	402.577	367.871	360.788	1.01963	0.777495
CLL-H-000333	ACAA1	THIO; ACAA; PTHIO	30	NM_001607.2	824.257	1333.08	1074	1039.32	1078.67	1056.66	1.02083	0.809096
CLL-H-000331	ACAA1	THIO; ACAA; PTHIO	30	NM_001607.2	24.6415	8.31688	21	9.22811	16.4792	15.1141	1.09032	0.877002
CLL-H-000329	ACAA1	THIO; ACAA; PTHIO	30	NM_001607.2	1557.34	1436.44	1283	1353.07	1496.89	1318.04	1.1357	0.424678
CLL-H-000339	ACAA2	DSAEC	10449	NM_006111.1	821.793	881.589	1229	1441.89	851.691	1335.45	0.637757	0.124732
CLL-H-000338	ACAA2	DSAEC	10449	NM_006111.1	962.249	1179.81	1246	1526.1	1071.03	1386.05	0.77272	0.520997
CLL-H-000335	ACAA2	DSAEC	10449	NM_006111.1	1147.06	1627.73	1630	1912.53	1387.4	1771.26	0.78328	0.587013
CLL-H-000336	ACAA2	DSAEC	10449	NM_006111.1	190.971	58.2182	184	79.5925	124.595	131.796	0.945359	0.981506
CLL-H-000337	ACAA2	DSAEC	10449	NM_006111.1	188.507	90.2975	173	92.2811	139.402	132.641	1.05098	0.843134
CLL-H-000340	ACAA2	DSAEC	10449	NM_006111.1	284.609	168.714	216	133.808	226.661	174.904	1.29592	0.44423
CLL-H-000344	ACACA	ACC1; ACAC; ACCA; ACC	31	NM_198839.1	754.029	747.331	1028	1108.53	750.68	1068.26	0.70271	0.259498
CLL-H-000341	ACACA	ACC1; ACAC; ACCA; ACC	31	NM_198839.1	1099.01	1028.92	1008	1197.35	1063.96	1102.67	0.964893	0.893392
CLL-H-000343	ACACA	ACC1; ACAC; ACCA; ACC	31	NM_198839.1	80.0847	29.7031	63	47.2941	54.8939	55.147	0.99541	0.945188
CLL-H-000345	ACACA	ACC1; ACAC; ACCA; ACC	31	NM_198839.1	1005.37	888.718	826	993.176	947.045	909.588	1.04118	0.664496
CLL-H-000342	ACACA	ACC1; ACAC; ACCA; ACC	31	NM_198839.1	480.508	187.724	347	148.803	334.116	247.902	1.34778	0.508195
CLL-H-000346	ACACB	ACC2; ACCB; HACC275	32	NM_001093.3	78.8527	23.7625	113	54.2152	51.3076	83.6076	0.613671	0.408086
CLL-H-000349	ACACB	ACC2; ACCB; HACC275	32	NM_001093.3	549.504	367.131	756	423.34	458.318	589.67	0.777244	0.48115
CLL-H-000348	ACACB	ACC2; ACCB; HACC275	32	NM_001093.3	664.087	737.826	775	913.583	700.957	844.292	0.83023	0.656281
CLL-H-000350	ACACB	ACC2; ACCB; HACC275	32	NM_001093.3	92.4055	78.4163	97	92.2811	85.4109	94.6406	0.902476	0.946185
CLL-H-000347	ACACB	ACC2; ACCB; HACC275	32	NM_001093.3	2422.26	2156.45	958	1079.69	2289.35	1018.84	2.24701	0.000318177
CLL-H-55077	ACAD10	MGC5601	80724	NM_025247.4	83.9175	38.452	152	62.9403	61.1848	107.47	0.569319	0.357687
CLL-H-55074	ACAD10	MGC5601	80724	NM_025247.4	69.2808	38.452	98	45.3995	53.8664	71.6998	0.751277	0.678998
CLL-H-55076	ACAD10	MGC5601	80724	NM_025247.4	235.164	277.321	262	314.701	256.242	288.351	0.888649	0.84306
CLL-H-55073	ACAD10	MGC5601	80724	NM_025247.4	57.5713	8.15649	35	10.3181	32.8639	22.659	1.45037	0.624847
CLL-H-55075	ACAD10	MGC5601	80724	NM_025247.4	1360.24	1446.03	892	870.845	1403.14	881.423	1.5919	0.00570898
CLL-H-000353	ACAD8	ACAD-8	27034	NM_014384.1	48.0508	9.505	73	17.3027	28.7779	45.1514	0.637366	0.637477
CLL-H-000355	ACAD8	ACAD-8	27034	NM_014384.1	516.239	513.27	603	598.674	514.754	600.837	0.856729	0.751227
CLL-H-000356	ACAD8	ACAD-8	27034	NM_014384.1	1090.38	815.054	892	1015.09	952.719	953.546	0.999133	0.793693
CLL-H-000351	ACAD8	ACAD-8	27034	NM_014384.1	803.311	702.182	716	783.236	752.747	749.618	1.00417	0.787706
CLL-H-000352	ACAD8	ACAD-8	27034	NM_014384.1	742.94	754.46	633	625.205	748.7	629.102	1.19011	0.370379
CLL-H-000354	ACAD8	ACAD-8	27034	NM_014384.1	32.0339	7.12875	18	10.3816	19.5813	14.1908	1.37986	0.643727
CLL-H-000361	ACAD9	ACAD-9; FLJ23533; NPD002; MGC14452	28976	NM_014049.3	173.722	66.535	203	128.04	120.129	165.52	0.725765	0.553361
CLL-H-000357	ACAD9	ACAD-9; FLJ23533; NPD002; MGC14452	28976	NM_014049.3	81.3168	54.6538	78	41.5265	67.9853	59.7633	1.13758	0.754105
CLL-H-000359	ACAD9	ACAD-9; FLJ23533; NPD002; MGC14452	28976	NM_014049.3	1106.4	1491.1	1113	1124.68	1298.75	1118.84	1.1608	0.455934
CLL-H-000358	ACAD9	ACAD-9; FLJ23533; NPD002; MGC14452	28976	NM_014049.3	662.855	748.519	601	614.823	705.687	607.912	1.16084	0.423989
CLL-H-000360	ACAD9	ACAD-9; FLJ23533; NPD002; MGC14452	28976	NM_014049.3	167.562	36.8319	119	47.2941	102.197	83.147	1.22911	0.754352
CLL-H-000366	ACADL	LCAD; ACAD4	33	NM_001608.2	465.724	449.111	483	471.787	457.417	477.394	0.958156	0.945169
CLL-H-000363	ACADL	LCAD; ACAD4	33	NM_001608.2	548.272	566.736	521	600.981	557.504	560.99	0.993785	0.824796
CLL-H-000362	ACADL	LCAD; ACAD4	33	NM_001608.2	1543.79	1638.43	1355	1641.45	1591.11	1498.23	1.06199	0.5876
CLL-H-000365	ACADL	LCAD; ACAD4	33	NM_001608.2	77.6206	21.3863	66	25.3773	49.5034	45.6887	1.08349	0.873948
CLL-H-000364	ACADL	LCAD; ACAD4	33	NM_001608.2	118.279	34.4556	102	35.7589	76.3673	68.8795	1.10871	0.844398
CLL-H-000370	ACADM	MCADH; ACAD1; MCAD	34	NM_000016.2	359.765	192.476	548	332.212	276.121	440.106	0.627396	0.202329
CLL-H-000367	ACADM	MCADH; ACAD1; MCAD	34	NM_000016.2	252.575	118.813	169	348.361	185.694	258.681	0.717849	0.664283
CLL-H-000368	ACADM	MCADH; ACAD1; MCAD	34	NM_000016.2	1333.1	1541	1334	1574.55	1437.05	1454.27	0.988157	0.818927
CLL-H-000369	ACADM	MCADH; ACAD1; MCAD	34	NM_000016.2	1432.9	1265.35	1002	1218.11	1349.13	1110.06	1.21537	0.279002
CLL-H-000372	ACADM	MCADH; ACAD1; MCAD	34	NM_000016.2	643.142	589.31	412	474.094	616.226	443.047	1.39088	0.162354
CLL-H-000371	ACADM	MCADH; ACAD1; MCAD	34	NM_000016.2	172.49	128.318	117	95.7417	150.404	106.371	1.41396	0.389339
CLL-H-000377	ACADS	SCAD; ACAD3	35	NM_000017.1	114.583	43.9606	219	81.8995	79.2717	150.45	0.526898	0.286474
CLL-H-000373	ACADS	SCAD; ACAD3	35	NM_000017.1	94.8696	67.7232	182	96.8952	81.2964	139.448	0.582989	0.316663
CLL-H-000375	ACADS	SCAD; ACAD3	35	NM_000017.1	2149.97	2307.34	2850	3390.18	2228.65	3120.09	0.714292	0.28275
CLL-H-000374	ACADS	SCAD; ACAD3	35	NM_000017.1	714.602	836.44	1026	1137.37	775.521	1081.68	0.716958	0.295732
CLL-H-000376	ACADS	SCAD; ACAD3	35	NM_000017.1	316.643	118.813	340	154.571	217.728	247.285	0.880471	0.860122
CLL-H-000378	ACADS	SCAD; ACAD3	35	NM_000017.1	200.828	33.2675	162	43.8335	117.048	102.917	1.1373	0.869146
CLL-H-000380	ACADSB	ACAD7; 2-MEBCAD; SBCAD	36	NM_001609.3	49.2829	27.3269	82	36.9125	38.3049	59.4562	0.644254	0.482139
CLL-H-000383	ACADSB	ACAD7; 2-MEBCAD; SBCAD	36	NM_001609.3	377.014	201.981	419	203.019	289.498	311.009	0.930833	0.940207
CLL-H-000381	ACADSB	ACAD7; 2-MEBCAD; SBCAD	36	NM_001609.3	702.282	613.073	520	598.674	657.677	559.337	1.17582	0.401999
CLL-H-000382	ACADSB	ACAD7; 2-MEBCAD; SBCAD	36	NM_001609.3	981.962	999.214	734	816.688	990.588	775.344	1.27761	0.21859
CLL-H-000379	ACADSB	ACAD7; 2-MEBCAD; SBCAD	36	NM_001609.3	272.288	92.6738	200	78.439	182.481	139.219	1.31074	0.604135
CLL-H-000388	ACADVL	ACAD6; VLCAD; LCACD	37	NM_001033859.1	310.482	355.25	437	478.708	332.866	457.854	0.727013	0.422582
CLL-H-000385	ACADVL	ACAD6; VLCAD; LCACD	37	NM_001033859.1	86.2451	42.7725	100	71.5179	64.5088	85.7589	0.752211	0.664946
CLL-H-000386	ACADVL	ACAD6; VLCAD; LCACD	37	NM_001033859.1	549.504	777.034	656	787.85	663.269	721.925	0.918751	0.970361
CLL-H-000387	ACADVL	ACAD6; VLCAD; LCACD	37	NM_001033859.1	370.854	518.023	486	471.787	444.438	478.894	0.928052	0.979895
CLL-H-000384	ACADVL	ACAD6; VLCAD; LCACD	37	NM_001033859.1	258.735	83.1688	220	65.7503	170.952	142.875	1.19651	0.755836
CLL-H-000389	ACAN	MSK16; SEDK; AGCAN; AGC1; CSPG1; CSPGCP	176	NM_013227.2	107.19	98.6144	209	122.273	102.902	165.636	0.621255	0.361294
CLL-H-000391	ACAN	MSK16; SEDK; AGCAN; AGC1; CSPG1; CSPGCP	176	NM_013227.2	917.894	862.579	1245	1286.17	890.237	1265.58	0.70342	0.248549
CLL-H-000390	ACAN	MSK16; SEDK; AGCAN; AGC1; CSPG1; CSPGCP	176	NM_013227.2	819.328	961.194	1036	1233.11	890.261	1134.55	0.78468	0.517817
CLL-H-000392	ACAN	MSK16; SEDK; AGCAN; AGC1; CSPG1; CSPGCP	176	NM_013227.2	284.609	147.328	310	151.11	215.968	230.555	0.936731	0.960572
CLL-H-000393	ACAN	MSK16; SEDK; AGCAN; AGC1; CSPG1; CSPGCP	176	NM_013227.2	712.138	441.983	484	384.12	577.06	434.06	1.32945	0.240049
CLL-H-027584	ACAP1	KIAA0050; ACAP1	9744	NM_014716.3	691.656	866.179	1020	1234.52	778.918	1127.26	0.690983	0.292921
CLL-H-027581	ACAP1	KIAA0050; ACAP1	9744	NM_014716.3	947.188	988.348	1139	1182.41	967.768	1160.71	0.833776	0.552716
CLL-H-027585	ACAP1	KIAA0050; ACAP1	9744	NM_014716.3	474.208	486.233	407	477.679	480.221	442.34	1.08564	0.547862
CLL-H-027583	ACAP1	KIAA0050; ACAP1	9744	NM_014716.3	302.216	301.758	318	235.738	301.987	276.869	1.09072	0.650828
CLL-H-027582	ACAP1	KIAA0050; ACAP1	9744	NM_014716.3	253.075	191.806	245	147.646	222.44	196.323	1.13303	0.632655
CLL-H-55081	ACAP3	ACAP3; KIAA1716	116983	NM_030649.1	71.2323	45.4433	129	90.799	58.3378	109.9	0.530829	0.191273
CLL-H-55082	ACAP3	ACAP3; KIAA1716	116983	NM_030649.1	523.021	643.197	580	544.794	583.109	562.397	1.03683	0.637494
CLL-H-55079	ACAP3	ACAP3; KIAA1716	116983	NM_030649.1	111.24	82.7301	102	77.3856	96.9848	89.6928	1.0813	0.685531
CLL-H-55078	ACAP3	ACAP3; KIAA1716	116983	NM_030649.1	503.505	264.503	422	221.839	384.004	321.919	1.19286	0.418431
CLL-H-55080	ACAP3	ACAP3; KIAA1716	116983	NM_030649.1	1483.19	1702.38	1033	1101.97	1592.78	1067.49	1.49209	0.0259227
CLL-H-000395	ACAT1	MAT; ACAT; THIL; T2	38	NM_000019.2	94.8696	66.535	177	111.891	80.7023	144.445	0.558704	0.277479
CLL-H-000397	ACAT1	MAT; ACAT; THIL; T2	38	NM_000019.2	454.635	463.369	738	720.946	459.002	729.473	0.629224	0.150163
CLL-H-000399	ACAT1	MAT; ACAT; THIL; T2	38	NM_000019.2	438.618	548.914	672	718.639	493.766	695.32	0.710128	0.320871
CLL-H-000396	ACAT1	MAT; ACAT; THIL; T2	38	NM_000019.2	155.241	158.021	180	129.194	156.631	154.597	1.01316	0.880524
CLL-H-000398	ACAT1	MAT; ACAT; THIL; T2	38	NM_000019.2	745.404	1139.41	703	828.223	942.408	765.612	1.23092	0.468173
CLL-H-000394	ACAT1	MAT; ACAT; THIL; T2	38	NM_000019.2	911.734	533.468	454	409.498	722.601	431.749	1.67366	0.0404451
CLL-H-000402	ACAT2		39	NM_005891.1	523.631	791.292	1059	1219.26	657.461	1139.13	0.57716	0.132177
CLL-H-000404	ACAT2		39	NM_005891.1	255.039	100.991	394	168.413	178.015	281.207	0.63304	0.38757
CLL-H-000400	ACAT2		39	NM_005891.1	624.661	363.566	713	433.721	494.114	573.361	0.861785	0.73151
CLL-H-000403	ACAT2		39	NM_005891.1	1046.03	1297.43	1094	1191.58	1171.73	1142.79	1.02533	0.716618
CLL-H-000401	ACAT2		39	NM_005891.1	144.153	76.04	110	65.7503	110.096	87.8752	1.25287	0.588259
CLL-H-000405	ACAT2		39	NM_005891.1	2204.18	1478.03	1082	1267.71	1841.1	1174.86	1.56709	0.0328192
CLL-H-027590	ACBD3	GOLPH1; PAP7; GOCAP1; GCP60	64746	NM_022735.3	17.1993	19.5471	63	45.9068	18.3732	54.4534	0.337411	0.0475894
CLL-H-027587	ACBD3	GOLPH1; PAP7; GOCAP1; GCP60	64746	NM_022735.3	785.024	735.458	1458	1523.61	760.241	1490.81	0.509953	0.00398578
CLL-H-027586	ACBD3	GOLPH1; PAP7; GOCAP1; GCP60	64746	NM_022735.3	223.59	188.14	382	225.812	205.865	303.906	0.677398	0.228505
CLL-H-027589	ACBD3	GOLPH1; PAP7; GOCAP1; GCP60	64746	NM_022735.3	78.6252	31.764	121	28.5367	55.1946	74.7683	0.738208	0.68282
CLL-H-027588	ACBD3	GOLPH1; PAP7; GOCAP1; GCP60	64746	NM_022735.3	864.877	828.307	810	888.359	846.592	849.18	0.996953	0.802188
CLL-H-55086	ACBD5	KIAA1996; DKFZp434A2417	91452	NM_145698.2	25.3704	11.6521	77	36.1133	18.5113	56.5566	0.327305	0.0456446
CLL-H-55083	ACBD5	KIAA1996; DKFZp434A2417	91452	NM_145698.2	30.2493	13.9825	47	27.8588	22.1159	37.4294	0.590871	0.423953
CLL-H-55085	ACBD5	KIAA1996; DKFZp434A2417	91452	NM_145698.2	345.428	389.181	618	596.385	367.304	607.192	0.604923	0.0429331
CLL-H-55087	ACBD5	KIAA1996; DKFZp434A2417	91452	NM_145698.2	25.3704	25.6347	38	21.668	25.5025	29.834	0.854816	0.89354
CLL-H-55084	ACBD5	KIAA1996; DKFZp434A2417	91452	NM_145698.2	926.02	1044.03	502	523.126	985.025	512.563	1.92176	0.000512016
CLL-H-55088	ACBD7		414149	XM_928013.1	62.4503	23.3042	112	54.6858	42.8773	83.3429	0.514468	0.229695
CLL-H-55090	ACBD7		414149	XM_928013.1	538.634	682.814	846	984.344	610.724	915.172	0.667332	0.180389
CLL-H-55093	ACBD7		414149	XM_928013.1	421.539	383.355	573	525.19	402.447	549.095	0.732928	0.27913
CLL-H-55092	ACBD7		414149	XM_928013.1	231.261	178.278	289	228.029	204.769	258.515	0.792099	0.588579
CLL-H-55091	ACBD7		414149	XM_928013.1	2084.28	1857.35	1190	1178.32	1970.81	1184.16	1.66431	0.00168047
CLL-H-55089	ACBD7		414149	XM_928013.1	474.232	233.042	184	115.562	353.637	149.781	2.36102	0.0181914
CLL-H-000410	ACCN1	BNC1; hBNaC1; MDEG; BNaC1; ASIC2a; ACCN; ASIC2	40	NM_001094.4	30.8018	13.0694	54	23.0703	21.9356	38.5351	0.569236	0.374726
CLL-H-000407	ACCN1	BNC1; hBNaC1; MDEG; BNaC1; ASIC2a; ACCN; ASIC2	40	NM_001094.4	41.8905	41.5844	100	39.2195	41.7374	69.6097	0.599592	0.398338
CLL-H-000409	ACCN1	BNC1; hBNaC1; MDEG; BNaC1; ASIC2a; ACCN; ASIC2	40	NM_001094.4	388.103	512.082	540	577.911	450.093	558.955	0.805239	0.608796
CLL-H-000406	ACCN1	BNC1; hBNaC1; MDEG; BNaC1; ASIC2a; ACCN; ASIC2	40	NM_001094.4	72.6923	22.5744	72	23.0703	47.6333	47.5351	1.00207	0.972997
CLL-H-000408	ACCN1	BNC1; hBNaC1; MDEG; BNaC1; ASIC2a; ACCN; ASIC2	40	NM_001094.4	712.138	1179.81	717	776.315	945.973	746.658	1.26694	0.462642
CLL-H-000412	ACCN2	ASIC; BNaC2; ASIC1A; hBNaC2	41	NM_020039.2	799.615	691.489	932	1030.09	745.552	981.044	0.759958	0.416587
CLL-H-000413	ACCN2	ASIC; BNaC2; ASIC1A; hBNaC2	41	NM_020039.2	397.96	165.149	561	178.795	281.554	369.897	0.761169	0.685082
CLL-H-000416	ACCN2	ASIC; BNaC2; ASIC1A; hBNaC2	41	NM_020039.2	57.9074	30.8913	76	34.6054	44.3993	55.3027	0.802842	0.760648
CLL-H-000414	ACCN2	ASIC; BNaC2; ASIC1A; hBNaC2	41	NM_020039.2	173.722	117.624	238	121.119	145.673	179.56	0.811282	0.712087
CLL-H-000415	ACCN2	ASIC; BNaC2; ASIC1A; hBNaC2	41	NM_020039.2	993.051	850.698	816	922.811	921.874	869.406	1.06035	0.619736
CLL-H-000411	ACCN2	ASIC; BNaC2; ASIC1A; hBNaC2	41	NM_020039.2	859.987	1126.34	802	870.903	993.165	836.452	1.18735	0.407061
CLL-H-000420	ACCN3	ASIC3; TNaC1; SLNAC1	9311	NM_020321.1	7.39244	5.94063	19	14.9957	6.66653	16.9978	0.392199	0.158674
CLL-H-000417	ACCN3	ASIC3; TNaC1; SLNAC1	9311	NM_020321.1	968.409	1061	1540	1694.51	1014.7	1617.26	0.627422	0.102183
CLL-H-000419	ACCN3	ASIC3; TNaC1; SLNAC1	9311	NM_020321.1	93.6375	30.8913	106	38.066	62.2644	72.033	0.864387	0.863236
CLL-H-000422	ACCN3	ASIC3; TNaC1; SLNAC1	9311	NM_020321.1	154.009	95.05	132	101.509	124.53	116.755	1.06659	0.807365
CLL-H-000418	ACCN3	ASIC3; TNaC1; SLNAC1	9311	NM_020321.1	447.242	439.606	347	318.37	443.424	332.685	1.33287	0.265973
CLL-H-000421	ACCN3	ASIC3; TNaC1; SLNAC1	9311	NM_020321.1	784.83	752.083	553	582.525	768.457	567.762	1.35348	0.169466
CLL-H-000427	ACCN4	ASIC4; MGC17248; MGC24860; BNAC4	55515	NM_018674.3	879.7	1045.55	1306	1326.54	962.625	1316.27	0.731328	0.317332
CLL-H-000423	ACCN4	ASIC4; MGC17248; MGC24860; BNAC4	55515	NM_018674.3	576.61	775.846	627	672.499	676.228	649.749	1.04075	0.71034
CLL-H-000424	ACCN4	ASIC4; MGC17248; MGC24860; BNAC4	55515	NM_018674.3	1023.85	1590.9	1158	1238.87	1307.38	1198.44	1.0909	0.667307
CLL-H-000425	ACCN4	ASIC4; MGC17248; MGC24860; BNAC4	55515	NM_018674.3	643.142	394.458	527	316.063	518.8	421.531	1.23075	0.38819
CLL-H-000426	ACCN4	ASIC4; MGC17248; MGC24860; BNAC4	55515	NM_018674.3	292.001	149.704	224	117.658	220.853	170.829	1.29283	0.460256
CLL-H-000431	ACCN5	INAC; HINAC	51802	NM_017419.2	87.4772	47.525	188	61.1363	67.5011	124.568	0.541881	0.326642
CLL-H-000428	ACCN5	INAC; HINAC	51802	NM_017419.2	346.212	166.338	442	228.396	256.275	335.198	0.764548	0.524111
CLL-H-000429	ACCN5	INAC; HINAC	51802	NM_017419.2	118.279	134.258	197	131.501	126.269	164.25	0.768757	0.648061
CLL-H-000430	ACCN5	INAC; HINAC	51802	NM_017419.2	1107.63	1280.8	1353	1530.71	1194.22	1441.86	0.828249	0.624002
CLL-H-000432	ACCN5	INAC; HINAC	51802	NM_017419.2	71.4602	43.9606	93	44.9871	57.7104	68.9935	0.836462	0.813176
CLL-H-027594	ACCS		84680	NM_001127219.1	87.2249	112.396	253	202.238	99.8102	227.619	0.438497	0.0339915
CLL-H-027593	ACCS		84680	NM_001127219.1	396.812	222.348	714	450.383	309.58	582.192	0.531749	0.0135174
CLL-H-027595	ACCS		84680	NM_001127219.1	385.755	379.946	524	581.9	382.85	552.95	0.692378	0.18846
CLL-H-027591	ACCS		84680	NM_001127219.1	389.441	442.252	514	645.177	415.846	579.589	0.717485	0.35208
CLL-H-027592	ACCS		84680	NM_001127219.1	880.848	895.5	869	935.507	888.174	902.253	0.984395	0.851333
CLL-H-55096	ACCSL		390110	NM_001031854.2	50.7408	48.9389	64	50.5586	49.8399	57.2793	0.870121	0.902129
CLL-H-55094	ACCSL		390110	NM_001031854.2	393.242	478.902	464	510.745	436.072	487.372	0.894741	0.838051
CLL-H-55098	ACCSL		390110	NM_001031854.2	770.87	723.597	719	826.478	747.234	772.739	0.966994	0.832801
CLL-H-55095	ACCSL		390110	NM_001031854.2	224.431	99.0431	235	98.0217	161.737	166.511	0.971329	0.875362
CLL-H-55097	ACCSL		390110	NM_001031854.2	1020.67	1205.99	1119	1090.62	1113.33	1104.81	1.00771	0.709474
CLL-H-55100	ACD	PTOP; TPP1; TINT1; PIP1	65057	NM_022914.2	31.2251	16.313	95	35.0815	23.7691	65.0407	0.365449	0.137216
CLL-H-55101	ACD	PTOP; TPP1; TINT1; PIP1	65057	NM_022914.2	32.2009	16.313	47	22.6998	24.2569	34.8499	0.696041	0.627453
CLL-H-55102	ACD	PTOP; TPP1; TINT1; PIP1	65057	NM_022914.2	1304.63	1576.53	1572	1580.73	1440.58	1576.36	0.913861	0.89614
CLL-H-55103	ACD	PTOP; TPP1; TINT1; PIP1	65057	NM_022914.2	752.331	1011.4	896	909.022	881.867	902.511	0.977126	0.890251
CLL-H-55099	ACD	PTOP; TPP1; TINT1; PIP1	65057	NM_022914.2	394.217	611.737	516	509.713	502.977	512.856	0.980736	0.921506
CLL-H-55104	ACD	PTOP; TPP1; TINT1; PIP1	65057	NM_022914.2	136.61	43.1129	41	36.1133	89.8614	38.5566	2.33063	0.160668
CLL-H-000438	ACE	DCP; ACE1; MGC26566; DCP1; CD143	1636	NM_152831.1	171.258	102.179	353	148.803	136.718	250.902	0.544909	0.188638
CLL-H-000437	ACE	DCP; ACE1; MGC26566; DCP1; CD143	1636	NM_152831.1	995.515	1044.36	1463	1715.28	1019.94	1589.14	0.641819	0.124712
CLL-H-000433	ACE	DCP; ACE1; MGC26566; DCP1; CD143	1636	NM_152831.1	181.115	128.318	176	148.803	154.716	162.402	0.952676	0.988164
CLL-H-000436	ACE	DCP; ACE1; MGC26566; DCP1; CD143	1636	NM_152831.1	1469.86	1530.31	1258	1365.76	1500.08	1311.88	1.14346	0.405277
CLL-H-000435	ACE	DCP; ACE1; MGC26566; DCP1; CD143	1636	NM_152831.1	161.402	158.021	170	100.356	159.711	135.178	1.18149	0.630679
CLL-H-000434	ACE	DCP; ACE1; MGC26566; DCP1; CD143	1636	NM_152831.1	310.482	103.367	194	64.5968	206.925	129.298	1.60037	0.43995
CLL-H-000443	ACE2	DKFZP434A014; ACEH	59272	NM_021804.1	367.158	588.122	676	734.789	477.64	705.394	0.677125	0.32534
CLL-H-000444	ACE2	DKFZP434A014; ACEH	59272	NM_021804.1	81.3168	35.6438	110	53.0617	58.4803	81.5308	0.717278	0.592322
CLL-H-000441	ACE2	DKFZP434A014; ACEH	59272	NM_021804.1	227.933	161.585	289	155.724	194.759	222.362	0.875865	0.834778
CLL-H-000442	ACE2	DKFZP434A014; ACEH	59272	NM_021804.1	51.7471	68.9113	83	53.0617	60.3292	68.0308	0.886792	0.9145
CLL-H-000439	ACE2	DKFZP434A014; ACEH	59272	NM_021804.1	3671.58	3926.75	2992	3488.23	3799.17	3240.11	1.17254	0.350137
CLL-H-000440	ACE2	DKFZP434A014; ACEH	59272	NM_021804.1	741.708	893.47	639	685.188	817.589	662.094	1.23485	0.287728
CLL-H-55109	ACER1	MGC138329; ACER1; MGC138327	125981	NM_133492.1	160.029	133.999	273	187.789	147.014	230.394	0.638097	0.22225
CLL-H-55108	ACER1	MGC138329; ACER1; MGC138327	125981	NM_133492.1	1322.19	1081.32	1391	1484.77	1201.75	1437.89	0.835778	0.612373
CLL-H-55106	ACER1	MGC138329; ACER1; MGC138327	125981	NM_133492.1	108.312	47.7737	103	74.2901	78.0429	88.6451	0.880398	0.974842
CLL-H-55105	ACER1	MGC138329; ACER1; MGC138327	125981	NM_133492.1	190.278	96.7126	225	90.799	143.495	157.9	0.908777	0.998042
CLL-H-55107	ACER1	MGC138329; ACER1; MGC138327	125981	NM_133492.1	1383.66	1195.51	862	907.99	1289.59	884.995	1.45717	0.0187192
CLL-H-55115	ACER2	ACER2; FLJ41587	340485	NM_001010887.2	14.6368	11.6521	43	38.1769	13.1445	40.5884	0.323847	0.0533385
CLL-H-000445	ACER2	ACER2; FLJ41587	340485	NM_001010887.2	299.394	306.536	463	478.708	302.965	470.854	0.643437	0.234405
CLL-H-55110	ACER2	ACER2; FLJ41587	340485	NM_001010887.2	182.472	85.0605	249	124.849	133.766	186.924	0.715617	0.560124
CLL-H-000447	ACER2	ACER2; FLJ41587	340485	NM_001010887.2	174.954	53.4656	195	78.439	114.21	136.719	0.83536	0.811224
CLL-H-000449	ACER2	ACER2; FLJ41587	340485	NM_001010887.2	630.821	761.588	710	769.394	696.205	739.697	0.941203	0.979341
CLL-H-55111	ACER2	ACER2; FLJ41587	340485	NM_001010887.2	157.101	92.0518	139	121.753	124.577	130.377	0.955513	0.892449
CLL-H-000446	ACER2	ACER2; FLJ41587	340485	NM_001010887.2	264.896	428.913	342	374.892	346.904	358.446	0.967801	0.923712
CLL-H-000448	ACER2	ACER2; FLJ41587	340485	NM_001010887.2	314.179	225.744	272	179.948	269.961	225.974	1.19466	0.536069
CLL-H-55113	ACER2	ACER2; FLJ41587	340485	NM_001010887.2	723.057	679.319	576	590.194	701.188	583.097	1.20252	0.20533
CLL-H-55114	ACER2	ACER2; FLJ41587	340485	NM_001010887.2	76.1113	16.313	62	13.4135	46.2121	37.7067	1.22557	0.720401
CLL-H-55112	ACER2	ACER2; FLJ41587	340485	NM_001010887.2	1350.49	1522.93	992	1022.52	1436.71	1007.26	1.42635	0.0278653
CLL-H-000453	ACHE	YT	43	NM_015831.1	346.212	300.596	495	527.156	323.404	511.078	0.632788	0.202989
CLL-H-000451	ACHE	YT	43	NM_015831.1	78.8527	41.5844	131	57.6757	60.2185	94.3379	0.638328	0.441472
CLL-H-000452	ACHE	YT	43	NM_015831.1	383.175	402.775	514	498.318	392.975	506.159	0.776386	0.530293
CLL-H-000450	ACHE	YT	43	NM_015831.1	422.601	149.704	468	153.417	286.152	310.709	0.920967	0.938355
CLL-H-000455	ACHE	YT	43	NM_015831.1	946.232	970.699	894	1040.47	958.465	967.235	0.990933	0.811896
CLL-H-000454	ACHE	YT	43	NM_015831.1	105.958	28.515	78	29.9914	67.2366	53.9957	1.24522	0.7192
CLL-H-000458	ACIN1	ACINUS; KIAA0670; ACN; DKFZp667N107	22985	NM_014977.2	98.5658	55.8419	136	110.737	77.2039	123.369	0.625798	0.410396
CLL-H-000460	ACIN1	ACINUS; KIAA0670; ACN; DKFZp667N107	22985	NM_014977.2	1771.72	1444.76	1502	1609.15	1608.24	1555.58	1.03386	0.680537
CLL-H-000457	ACIN1	ACINUS; KIAA0670; ACN; DKFZp667N107	22985	NM_014977.2	197.132	156.833	201	140.729	176.982	170.864	1.0358	0.837443
CLL-H-000459	ACIN1	ACINUS; KIAA0670; ACN; DKFZp667N107	22985	NM_014977.2	829.185	1087.13	823	962.031	958.16	892.515	1.07355	0.639361
CLL-H-000456	ACIN1	ACINUS; KIAA0670; ACN; DKFZp667N107	22985	NM_014977.2	606.18	832.876	566	639.047	719.528	602.523	1.19419	0.442186
CLL-H-000462	ACLY	CLATP; ATPCL; ACL	47	NM_001096.2	417.673	570.3	719	795.925	493.986	757.462	0.65216	0.19835
CLL-H-000464	ACLY	CLATP; ATPCL; ACL	47	NM_001096.2	165.098	84.3569	199	138.422	124.727	168.711	0.739296	0.58225
CLL-H-000461	ACLY	CLATP; ATPCL; ACL	47	NM_001096.2	412.744	519.211	394	463.713	465.978	428.856	1.08656	0.608739
CLL-H-000465	ACLY	CLATP; ATPCL; ACL	47	NM_001096.2	673.944	426.537	580	415.265	550.24	497.633	1.10572	0.592043
CLL-H-000463	ACLY	CLATP; ATPCL; ACL	47	NM_001096.2	306.786	77.2282	233	71.5179	192.007	152.259	1.26106	0.732414
CLL-H-000469	ACMSD		130013	NM_138326.2	43.1225	35.6438	62	39.2195	39.3832	50.6097	0.778173	0.734911
CLL-H-000467	ACMSD		130013	NM_138326.2	413.976	680.796	654	673.652	547.386	663.826	0.824593	0.718968
CLL-H-000468	ACMSD		130013	NM_138326.2	97.3338	36.8319	103	54.2152	67.0828	78.6076	0.853389	0.837521
CLL-H-000470	ACMSD		130013	NM_138326.2	1063.28	1417.43	1019	974.72	1240.36	996.86	1.24426	0.317324
CLL-H-000466	ACMSD		130013	NM_138326.2	1605.39	1141.79	917	952.803	1373.59	934.901	1.46923	0.0687224
CLL-H-55116	ACN9	DC11	57001	NM_020186.1	623.527	700.293	997	1203.09	661.91	1100.04	0.601712	0.0767612
CLL-H-55119	ACN9	DC11	57001	NM_020186.1	103.433	67.5823	145	123.817	85.5078	134.408	0.636179	0.343528
CLL-H-55120	ACN9	DC11	57001	NM_020186.1	139.537	68.7475	222	80.481	104.142	151.24	0.688588	0.60767
CLL-H-55118	ACN9	DC11	57001	NM_020186.1	122.949	87.3909	137	68.0993	105.17	102.55	1.02555	0.780053
CLL-H-55117	ACN9	DC11	57001	NM_020186.1	960.173	1166.38	804	939.977	1063.28	871.988	1.21937	0.29407
CLL-H-000473	ACO1	IREBP; IRP1; IREB1	48	NM_002197.1	1329.41	1613.47	2160	2232.05	1471.44	2196.03	0.670047	0.164292
CLL-H-000474	ACO1	IREBP; IRP1; IREB1	48	NM_002197.1	1030.01	1273.67	1106	1280.4	1151.84	1193.2	0.965338	0.899342
CLL-H-000472	ACO1	IREBP; IRP1; IREB1	48	NM_002197.1	247.647	139.011	197	191.483	193.329	194.242	0.9953	0.894426
CLL-H-000471	ACO1	IREBP; IRP1; IREB1	48	NM_002197.1	890.789	523.963	774	474.094	707.376	624.047	1.13353	0.517451
CLL-H-000475	ACO1	IREBP; IRP1; IREB1	48	NM_002197.1	172.49	59.4063	137	55.3687	115.948	96.1843	1.20548	0.698704
CLL-H-000476	ACO1	IREBP; IRP1; IREB1	48	NM_002197.1	550.737	200.793	419	169.567	375.765	294.283	1.27688	0.607887
CLL-H-000478	ACO2	MGC20605; ACONM; MGC33908	50	NM_001098.2	463.259	501.389	762	861.675	482.324	811.838	0.594114	0.0953169
CLL-H-000479	ACO2	MGC20605; ACONM; MGC33908	50	NM_001098.2	369.622	499.013	612	722.1	434.317	667.05	0.651102	0.235561
CLL-H-000477	ACO2	MGC20605; ACONM; MGC33908	50	NM_001098.2	91.1734	55.8419	72	55.3687	73.5076	63.6843	1.15425	0.717163
CLL-H-000480	ACO2	MGC20605; ACONM; MGC33908	50	NM_001098.2	200.828	87.9213	168	57.6757	144.375	112.838	1.27949	0.585577
CLL-H-000481	ACO2	MGC20605; ACONM; MGC33908	50	NM_001098.2	223.005	91.4857	135	100.356	157.245	117.678	1.33624	0.458775
CLL-H-55125	ACOT1	LACH2; ACH2; CTE-1	641371	NM_001037161.1	234.189	304.12	415	504.554	269.154	459.777	0.585402	0.0944485
CLL-H-55123	ACOT1	LACH2; ACH2; CTE-1	641371	NM_001037161.1	78.0628	26.7999	107	58.813	52.4314	82.9065	0.632415	0.43994
CLL-H-55124	ACOT1	LACH2; ACH2; CTE-1	641371	NM_001037161.1	51.7166	20.9738	53	42.3041	36.3452	47.6521	0.762721	0.756886
CLL-H-55121	ACOT1	LACH2; ACH2; CTE-1	641371	NM_001037161.1	926.02	954.309	502	660.357	940.165	581.178	1.61769	0.00731835
CLL-H-55122	ACOT1	LACH2; ACH2; CTE-1	641371	NM_001037161.1	1515.39	1176.86	780	866.718	1346.13	823.359	1.63492	0.0030318
CLL-H-000486	ACOT11	BFIT2; BFIT1; THEA; THEM1; BFIT; KIAA0707; STARD14	26027	NM_015547.2	384.407	437.23	560	595.213	410.818	577.607	0.711243	0.34781
CLL-H-000487	ACOT11	BFIT2; BFIT1; THEA; THEM1; BFIT; KIAA0707; STARD14	26027	NM_015547.2	606.18	731.885	747	854.754	669.033	800.877	0.835375	0.675689
CLL-H-000482	ACOT11	BFIT2; BFIT1; THEA; THEM1; BFIT; KIAA0707; STARD14	26027	NM_015547.2	712.138	642.776	748	786.697	677.457	767.348	0.882855	0.825667
CLL-H-000484	ACOT11	BFIT2; BFIT1; THEA; THEM1; BFIT; KIAA0707; STARD14	26027	NM_015547.2	236.558	166.338	222	179.948	201.448	200.974	1.00236	0.886034
CLL-H-000483	ACOT11	BFIT2; BFIT1; THEA; THEM1; BFIT; KIAA0707; STARD14	26027	NM_015547.2	395.495	274.457	425	198.404	334.976	311.702	1.07467	0.733431
CLL-H-000485	ACOT11	BFIT2; BFIT1; THEA; THEM1; BFIT; KIAA0707; STARD14	26027	NM_015547.2	756.493	798.42	621	739.403	777.457	680.201	1.14298	0.438849
CLL-H-000490	ACOT12	CACH-1; THEAL; Cach; MGC105114; STARD15	134526	NM_130767.1	718.298	742.578	899	1046.24	730.438	972.619	0.751002	0.396156
CLL-H-000493	ACOT12	CACH-1; THEAL; Cach; MGC105114; STARD15	134526	NM_130767.1	1451.38	1836.84	1942	2097.09	1644.11	2019.54	0.8141	0.586548
CLL-H-000488	ACOT12	CACH-1; THEAL; Cach; MGC105114; STARD15	134526	NM_130767.1	94.8696	109.308	136	88.8206	102.089	112.41	0.908178	0.939623
CLL-H-000492	ACOT12	CACH-1; THEAL; Cach; MGC105114; STARD15	134526	NM_130767.1	239.022	127.129	225	173.027	183.076	199.014	0.919916	0.949681
CLL-H-000489	ACOT12	CACH-1; THEAL; Cach; MGC105114; STARD15	134526	NM_130767.1	876.004	1245.16	1006	1102.76	1060.58	1054.38	1.00588	0.813736
CLL-H-000491	ACOT12	CACH-1; THEAL; Cach; MGC105114; STARD15	134526	NM_130767.1	379.478	102.179	268	101.509	240.829	184.755	1.30351	0.667856
CLL-H-55128	ACOT2	Mte1; ZAP128; PTE2	10965	NM_006821.4	60.4987	34.9564	88	49.5268	47.7275	68.7634	0.694084	0.558597
CLL-H-55130	ACOT2	Mte1; ZAP128; PTE2	10965	NM_006821.4	141.489	189.93	185	193.98	165.709	189.49	0.874502	0.81365
CLL-H-55126	ACOT2	Mte1; ZAP128; PTE2	10965	NM_006821.4	623.527	664.171	612	672.738	643.849	642.369	1.0023	0.725534
CLL-H-55129	ACOT2	Mte1; ZAP128; PTE2	10965	NM_006821.4	1506.61	1498.46	1426	1410.48	1502.54	1418.24	1.05944	0.486314
CLL-H-55127	ACOT2	Mte1; ZAP128; PTE2	10965	NM_006821.4	158.077	85.0605	134	76.3537	121.569	105.177	1.15585	0.517581
CLL-H-027599	ACOT6	MGC161658; C14orf42; MGC161656; c14_5530	641372	NM_001037162.1	685.514	833.193	921	967.766	759.354	944.383	0.804074	0.469492
CLL-H-027596	ACOT6	MGC161658; C14orf42; MGC161656; c14_5530	641372	NM_001037162.1	592.146	577.86	688	725.824	585.003	706.912	0.827547	0.546168
CLL-H-027600	ACOT6	MGC161658; C14orf42; MGC161656; c14_5530	641372	NM_001037162.1	681.828	726.906	771	761.805	704.367	766.403	0.919056	0.886038
CLL-H-027598	ACOT6	MGC161658; C14orf42; MGC161656; c14_5530	641372	NM_001037162.1	65.1115	48.8676	54	38.4625	56.9896	46.2312	1.23271	0.628526
CLL-H-027597	ACOT6	MGC161658; C14orf42; MGC161656; c14_5530	641372	NM_001037162.1	141.28	40.3158	104	32.2589	90.7978	68.1294	1.33272	0.6868
CLL-H-55133	ACOT7	hBACH; LACH1; RP1-120G22.10; BACH; ACH1; MGC1126; ACT; CTE-II	11332	NM_181862.2	113.191	96.7126	178	133.103	104.952	155.552	0.674708	0.380582
CLL-H-55131	ACOT7	hBACH; LACH1; RP1-120G22.10; BACH; ACH1; MGC1126; ACT; CTE-II	11332	NM_181862.2	1119.23	1256.1	1363	1398.1	1187.66	1380.55	0.860282	0.664001
CLL-H-55136	ACOT7	hBACH; LACH1; RP1-120G22.10; BACH; ACH1; MGC1126; ACT; CTE-II	11332	NM_181862.2	383.484	414.816	408	477.727	399.15	442.863	0.901293	0.882153
CLL-H-55132	ACOT7	hBACH; LACH1; RP1-120G22.10; BACH; ACH1; MGC1126; ACT; CTE-II	11332	NM_181862.2	218.576	100.208	237	98.0217	159.392	167.511	0.951533	0.910774
CLL-H-55135	ACOT7	hBACH; LACH1; RP1-120G22.10; BACH; ACH1; MGC1126; ACT; CTE-II	11332	NM_181862.2	706.469	506.867	581	633.53	606.668	607.265	0.999017	0.671616
CLL-H-55134	ACOT7	hBACH; LACH1; RP1-120G22.10; BACH; ACH1; MGC1126; ACT; CTE-II	11332	NM_181862.2	749.403	764.379	696	726.392	756.891	711.196	1.06425	0.508102
CLL-H-55138	ACOT8	PTE1; hTE; HNAACTE; PTE-2; PTE2; hACTE-III	10005	NM_005469.2	386.411	453.268	711	766.633	419.839	738.816	0.568259	0.017096
CLL-H-55140	ACOT8	PTE1; hTE; HNAACTE; PTE-2; PTE2; hACTE-III	10005	NM_005469.2	167.835	94.3822	288	112.467	131.109	200.234	0.654779	0.489857
CLL-H-55142	ACOT8	PTE1; hTE; HNAACTE; PTE-2; PTE2; hACTE-III	10005	NM_005469.2	79.0386	44.2781	124	55.7176	61.6583	89.8588	0.686169	0.513457
CLL-H-55139	ACOT8	PTE1; hTE; HNAACTE; PTE-2; PTE2; hACTE-III	10005	NM_005469.2	440.079	475.407	591	526.222	457.743	558.611	0.819431	0.541105
CLL-H-55137	ACOT8	PTE1; hTE; HNAACTE; PTE-2; PTE2; hACTE-III	10005	NM_005469.2	46.8377	12.8173	47	17.5407	29.8275	32.2704	0.924301	0.966087
CLL-H-55141	ACOT8	PTE1; hTE; HNAACTE; PTE-2; PTE2; hACTE-III	10005	NM_005469.2	68.305	48.9389	74	42.3041	58.622	58.1521	1.00808	0.846719
CLL-H-000495	ACOX1	MGC1198; ACOX; PALMCOX	51	NM_004035.4	27.1056	19.01	69	27.6843	23.0578	48.3422	0.476971	0.228369
CLL-H-000496	ACOX1	MGC1198; ACOX; PALMCOX	51	NM_004035.4	427.529	614.261	866	816.688	520.895	841.344	0.619123	0.12221
CLL-H-000494	ACOX1	MGC1198; ACOX; PALMCOX	51	NM_004035.4	110.887	33.2675	161	40.373	72.077	100.687	0.715856	0.692518
CLL-H-000497	ACOX1	MGC1198; ACOX; PALMCOX	51	NM_004035.4	437.386	790.103	852	835.144	613.745	843.572	0.727554	0.479423
CLL-H-000498	ACOX1	MGC1198; ACOX; PALMCOX	51	NM_004035.4	1669.46	1952.09	2099	2257.43	1810.77	2178.21	0.831312	0.625383
CLL-H-000502	ACOX2	BRCOX; THCCox; BCOX; BRCACOX	8309	NM_003500.2	261.199	280.398	413	451.024	270.799	432.012	0.626831	0.219928
CLL-H-000503	ACOX2	BRCOX; THCCox; BCOX; BRCACOX	8309	NM_003500.2	133.064	79.6044	180	80.746	106.334	130.373	0.815615	0.742503
CLL-H-000501	ACOX2	BRCOX; THCCox; BCOX; BRCACOX	8309	NM_003500.2	1017.69	1418.62	1331	1402.67	1218.16	1366.84	0.891224	0.87161
CLL-H-000500	ACOX2	BRCOX; THCCox; BCOX; BRCACOX	8309	NM_003500.2	54.2112	47.525	72	36.9125	50.8681	54.4562	0.93411	0.984487
CLL-H-000499	ACOX2	BRCOX; THCCox; BCOX; BRCACOX	8309	NM_003500.2	186.043	57.03	152	55.3687	121.537	103.684	1.17218	0.766335
CLL-H-000504	ACOX3		8310	NM_003501.1	101.03	33.2675	195	51.9081	67.1487	123.454	0.543917	0.445478
CLL-H-000505	ACOX3		8310	NM_003501.1	32.0339	4.7525	43	17.3027	18.3932	30.1514	0.610029	0.537368
CLL-H-000508	ACOX3		8310	NM_003501.1	135.528	30.8913	150	50.7546	83.2096	100.377	0.828969	0.835405
CLL-H-000506	ACOX3		8310	NM_003501.1	912.966	1151.29	1118	1291.94	1032.13	1204.97	0.856562	0.759596
CLL-H-000509	ACOX3		8310	NM_003501.1	141.688	97.4263	144	84.2065	119.557	114.103	1.0478	0.848938
CLL-H-000507	ACOX3		8310	NM_003501.1	863.683	999.214	647	747.477	931.448	697.239	1.33591	0.163173
CLL-H-000514	ACP1	HAAP; MGC3499; MGC111030	52	NM_001040649.1	219.309	90.2975	283	138.422	154.803	210.711	0.734671	0.529477
CLL-H-000512	ACP1	HAAP; MGC3499; MGC111030	52	NM_001040649.1	705.978	792.48	941	1008.17	749.229	974.586	0.768766	0.444296
CLL-H-000513	ACP1	HAAP; MGC3499; MGC111030	52	NM_001040649.1	88.7092	21.3863	92	31.1449	55.0478	61.5724	0.894032	0.921284
CLL-H-000511	ACP1	HAAP; MGC3499; MGC111030	52	NM_001040649.1	344.98	365.943	351	363.357	355.462	357.179	0.995193	0.852324
CLL-H-000510	ACP1	HAAP; MGC3499; MGC111030	52	NM_001040649.1	162.634	48.7131	103	53.0617	105.673	78.0308	1.35425	0.571263
CLL-H-000515	ACP2		53	NM_001610.1	205.756	62.9707	301	109.584	134.363	205.292	0.654499	0.526571
CLL-H-000517	ACP2		53	NM_001610.1	808.24	1249.91	1234	1509.95	1029.07	1371.98	0.750067	0.550346
CLL-H-000518	ACP2		53	NM_001610.1	946.232	1080.01	901	994.329	1013.12	947.665	1.06907	0.590045
CLL-H-000516	ACP2		53	NM_001610.1	115.815	108.119	125	79.5925	111.967	102.296	1.09454	0.776812
CLL-H-000520	ACP2		53	NM_001610.1	1593.07	1500.6	1290	1404.98	1546.84	1347.49	1.14794	0.396354
CLL-H-000519	ACP2		53	NM_001610.1	3317.97	3330.32	1496	1726.81	3324.14	1611.41	2.06288	0.00110689
CLL-H-000523	ACP5	TRAP; MGC117378	54	NM_001611.2	699.817	958.817	880	1046.24	829.317	963.119	0.861075	0.804574
CLL-H-000526	ACP5	TRAP; MGC117378	54	NM_001611.2	78.8527	122.377	109	118.812	100.615	113.906	0.883314	0.918301
CLL-H-000522	ACP5	TRAP; MGC117378	54	NM_001611.2	145.385	172.278	175	143.036	158.831	159.018	0.998827	0.897713
CLL-H-000525	ACP5	TRAP; MGC117378	54	NM_001611.2	688.729	292.279	632	216.861	490.504	424.43	1.15568	0.732994
CLL-H-000524	ACP5	TRAP; MGC117378	54	NM_001611.2	618.501	911.292	648	673.652	764.896	660.826	1.15749	0.528004
CLL-H-000521	ACP5	TRAP; MGC117378	54	NM_001611.2	507.614	175.843	368	191.483	341.728	279.742	1.22159	0.637497
CLL-H-000532	ACP6	PACPL1; ACPL1; LPAP	51205	NM_016361.2	204.524	275.645	435	432.568	240.085	433.784	0.553466	0.112749
CLL-H-000529	ACP6	PACPL1; ACPL1; LPAP	51205	NM_016361.2	258.735	394.458	517	547.919	326.596	532.46	0.613373	0.167401
CLL-H-000528	ACP6	PACPL1; ACPL1; LPAP	51205	NM_016361.2	698.585	1036.05	942	1191.58	867.315	1066.79	0.813014	0.711659
CLL-H-000531	ACP6	PACPL1; ACPL1; LPAP	51205	NM_016361.2	91.1734	62.9707	104	71.5179	77.072	87.7589	0.878224	0.890913
CLL-H-000527	ACP6	PACPL1; ACPL1; LPAP	51205	NM_016361.2	219.309	141.387	228	153.417	180.348	190.709	0.945672	0.999113
CLL-H-000530	ACP6	PACPL1; ACPL1; LPAP	51205	NM_016361.2	449.707	161.585	380	151.11	305.646	265.555	1.15097	0.748385
CLL-H-000533	ACPP	ACP3; ACP-3; PAP	55	NM_001099.2	1100.24	919.609	1241	1409.59	1009.93	1325.3	0.762037	0.405941
CLL-H-000537	ACPP	ACP3; ACP-3; PAP	55	NM_001099.2	86.2451	32.0794	98	27.6843	59.1622	62.8422	0.941442	0.974471
CLL-H-000534	ACPP	ACP3; ACP-3; PAP	55	NM_001099.2	768.813	699.806	683	785.543	734.31	734.272	1.00005	0.796159
CLL-H-000536	ACPP	ACP3; ACP-3; PAP	55	NM_001099.2	752.797	453.864	514	352.975	603.33	433.488	1.3918	0.184541
CLL-H-000535	ACPP	ACP3; ACP-3; PAP	55	NM_001099.2	560.593	356.438	418	234.163	458.515	326.082	1.40614	0.218591
CLL-H-000542	ACPT		93650	NM_033068.2	239.022	192.476	307	222.628	215.749	264.814	0.814719	0.693037
CLL-H-000541	ACPT		93650	NM_033068.2	200.828	64.1588	145	91.1276	132.493	118.064	1.12222	0.75308
CLL-H-000539	ACPT		93650	NM_033068.2	1400.87	1807.14	1219	1357.69	1604	1288.34	1.24501	0.320685
CLL-H-000543	ACPT		93650	NM_033068.2	1307.23	1448.33	987	1218.11	1377.78	1102.56	1.24962	0.236911
CLL-H-000538	ACPT		93650	NM_033068.2	216.845	314.853	197	200.711	265.849	198.856	1.33689	0.342412
CLL-H-000540	ACPT		93650	NM_033068.2	1209.9	1196.44	687	772.855	1203.17	729.927	1.64834	0.0243234
CLL-H-027605	ACR		49	NM_001097.2	1070.04	1348.75	1081	1234.52	1209.39	1157.76	1.0446	0.709125
CLL-H-027602	ACR		49	NM_001097.2	391.898	217.461	336	210.923	304.679	273.462	1.11416	0.612535
CLL-H-027601	ACR		49	NM_001097.2	695.342	827.085	627	682.399	761.213	654.699	1.16269	0.382957
CLL-H-027604	ACR		49	NM_001097.2	539.32	521.662	395	428.05	530.491	411.525	1.28909	0.186311
CLL-H-027603	ACR		49	NM_001097.2	184.278	178.367	151	114.147	181.322	132.573	1.36771	0.342339
CLL-H-55146	ACRBP	OY-TES-1; SP32	84519	NM_032489.2	382.508	433.459	595	674.802	407.983	634.901	0.642594	0.0824161
CLL-H-55148	ACRBP	OY-TES-1; SP32	84519	NM_032489.2	127.828	51.2693	176	72.2265	89.5486	124.113	0.721507	0.678714
CLL-H-55147	ACRBP	OY-TES-1; SP32	84519	NM_032489.2	294.687	360.051	359	317.797	327.369	338.398	0.967407	0.905523
CLL-H-55144	ACRBP	OY-TES-1; SP32	84519	NM_032489.2	153.198	50.1041	136	52.6222	101.651	94.3111	1.07783	0.757081
CLL-H-55143	ACRBP	OY-TES-1; SP32	84519	NM_032489.2	1379.76	1293.39	871	901.8	1336.57	886.4	1.50787	0.0120219
CLL-H-55145	ACRBP	OY-TES-1; SP32	84519	NM_032489.2	312.251	216.73	143	128.976	264.49	135.988	1.94495	0.00965477
CLL-H-55152	ACRV1	SP-10; D11S4365; SPACA2	56	NM_020115.3	7.80628	13.9825	30	10.3181	10.8944	20.159	0.540423	0.376079
CLL-H-55154	ACRV1	SP-10; D11S4365; SPACA2	56	NM_020115.3	639.139	854.101	1106	1177.29	746.62	1141.65	0.653986	0.120958
CLL-H-55149	ACRV1	SP-10; D11S4365; SPACA2	56	NM_020115.3	1454.9	2181.28	2559	2774.53	1818.09	2666.77	0.681757	0.24537
CLL-H-55153	ACRV1	SP-10; D11S4365; SPACA2	56	NM_020115.3	581.568	549.98	696	653.134	565.774	674.567	0.838722	0.628325
CLL-H-55151	ACRV1	SP-10; D11S4365; SPACA2	56	NM_020115.3	67.3292	18.6434	61	21.668	42.9863	41.334	1.03997	0.825986
CLL-H-55150	ACRV1	SP-10; D11S4365; SPACA2	56	NM_020115.3	1248.03	1195.51	870	935.849	1221.77	902.925	1.35312	0.0521765
CLL-H-027610	ACSBG1	BG1; KIAA0631; BGM; FLJ30320; hBG1; GR-LACS; MGC14352; hsBG	23205	NM_015162.3	926.303	908.938	1390	1507.48	917.621	1448.74	0.633392	0.0617342
CLL-H-027608	ACSBG1	BG1; KIAA0631; BGM; FLJ30320; hBG1; GR-LACS; MGC14352; hsBG	23205	NM_015162.3	379.612	169.815	612	245.664	274.714	428.832	0.640609	0.379836
CLL-H-027609	ACSBG1	BG1; KIAA0631; BGM; FLJ30320; hBG1; GR-LACS; MGC14352; hsBG	23205	NM_015162.3	103.196	84.2967	112	85.6101	93.7461	98.805	0.948799	0.990694
CLL-H-027607	ACSBG1	BG1; KIAA0631; BGM; FLJ30320; hBG1; GR-LACS; MGC14352; hsBG	23205	NM_015162.3	1067.58	1279.11	927	992.58	1173.35	959.79	1.2225	0.281017
CLL-H-027606	ACSBG1	BG1; KIAA0631; BGM; FLJ30320; hBG1; GR-LACS; MGC14352; hsBG	23205	NM_015162.3	2251.88	2524.01	1288	1382.17	2387.94	1335.08	1.78861	0.00420327
CLL-H-000548	ACSL1	FACL2; LACS; FACL1; ACS1; LACS2; LACS1	2180	NM_001995.2	478.044	213.863	547	238.777	345.953	392.889	0.880538	0.844682
CLL-H-000546	ACSL1	FACL2; LACS; FACL1; ACS1; LACS2; LACS1	2180	NM_001995.2	503.918	453.864	491	523.696	478.891	507.348	0.94391	0.979793
CLL-H-000545	ACSL1	FACL2; LACS; FACL1; ACS1; LACS2; LACS1	2180	NM_001995.2	232.862	220.991	292	185.716	226.927	238.858	0.950048	1
CLL-H-000547	ACSL1	FACL2; LACS; FACL1; ACS1; LACS2; LACS1	2180	NM_001995.2	1604.16	1581.4	1581	1740.65	1592.78	1660.83	0.959027	0.915648
CLL-H-000544	ACSL1	FACL2; LACS; FACL1; ACS1; LACS2; LACS1	2180	NM_001995.2	278.448	99.8025	250	100.356	189.126	175.178	1.07962	0.837816
CLL-H-000551	ACSL3	PRO2194; FACL3; ACS3	2181	NM_004457.3	67.764	24.9506	65	29.9914	46.3573	47.4957	0.976032	0.994515
CLL-H-000553	ACSL3	PRO2194; FACL3; ACS3	2181	NM_004457.3	1273.96	1641.99	1394	1501.88	1457.98	1447.94	1.00693	0.780891
CLL-H-000550	ACSL3	PRO2194; FACL3; ACS3	2181	NM_004457.3	974.57	1109.71	926	1010.48	1042.14	968.239	1.07632	0.57116
CLL-H-000552	ACSL3	PRO2194; FACL3; ACS3	2181	NM_004457.3	195.9	71.2875	144	86.5136	133.594	115.257	1.15909	0.686306
CLL-H-000549	ACSL3	PRO2194; FACL3; ACS3	2181	NM_004457.3	951.16	460.993	566	633.279	706.076	599.64	1.1775	0.485811
CLL-H-000555	ACSL4	MRX68; FACL4; ACS4; MRX63; LACS4	2182	NM_022977.1	110.887	35.6438	180	49.6011	73.2652	114.801	0.638195	0.565465
CLL-H-000554	ACSL4	MRX68; FACL4; ACS4; MRX63; LACS4	2182	NM_022977.1	77.6206	29.7031	104	58.8292	53.6619	81.4146	0.659118	0.492826
CLL-H-000558	ACSL4	MRX68; FACL4; ACS4; MRX63; LACS4	2182	NM_022977.1	332.66	369.507	475	532.924	351.083	503.962	0.696647	0.336242
CLL-H-000556	ACSL4	MRX68; FACL4; ACS4; MRX63; LACS4	2182	NM_022977.1	140.456	133.07	213	122.273	136.763	167.636	0.815833	0.73477
CLL-H-000559	ACSL4	MRX68; FACL4; ACS4; MRX63; LACS4	2182	NM_022977.1	141.688	41.5844	150	66.9038	91.6364	108.452	0.844949	0.825021
CLL-H-000557	ACSL4	MRX68; FACL4; ACS4; MRX63; LACS4	2182	NM_022977.1	1588.14	1789.32	1261	1378.45	1688.73	1319.72	1.27961	0.19248
CLL-H-000561	ACSL5	ACS2; FACL5; ACS5	51703	NM_016234.3	691.193	918.421	1003	1125.83	804.807	1064.42	0.756103	0.453684
CLL-H-000560	ACSL5	ACS2; FACL5; ACS5	51703	NM_016234.3	651.767	696.242	591	655.196	674.004	623.098	1.0817	0.587667
CLL-H-000563	ACSL5	ACS2; FACL5; ACS5	51703	NM_016234.3	119.511	41.5844	95	42.68	80.5477	68.84	1.17007	0.722967
CLL-H-000562	ACSL5	ACS2; FACL5; ACS5	51703	NM_016234.3	145.385	40.3963	108	27.6843	92.8904	67.8422	1.36921	0.660909
CLL-H-000564	ACSL5	ACS2; FACL5; ACS5	51703	NM_016234.3	1065.74	936.243	621	674.806	1000.99	647.903	1.54497	0.0517961
CLL-H-000565	ACSL6	FACL6; ACS2; KIAA0837; LACS5; LACS2; FLJ16173	23305	NM_015256.2	35.7301	16.6338	80	40.373	26.1819	60.1865	0.435013	0.167621
CLL-H-000566	ACSL6	FACL6; ACS2; KIAA0837; LACS5; LACS2; FLJ16173	23305	NM_015256.2	788.527	990.897	1518	1783.33	889.712	1650.67	0.539001	0.0543375
CLL-H-000567	ACSL6	FACL6; ACS2; KIAA0837; LACS5; LACS2; FLJ16173	23305	NM_015256.2	279.681	312.477	412	446.41	296.079	429.205	0.689831	0.345549
CLL-H-000568	ACSL6	FACL6; ACS2; KIAA0837; LACS5; LACS2; FLJ16173	23305	NM_015256.2	320.339	110.496	323	119.965	215.417	221.483	0.972614	1
CLL-H-000569	ACSL6	FACL6; ACS2; KIAA0837; LACS5; LACS2; FLJ16173	23305	NM_015256.2	152.777	71.2875	81	54.2152	112.032	67.6076	1.6571	0.278268
CLL-H-000575	ACSM1	BUCS1; MACS1	116285	NM_052956.1	25.8735	32.0794	78	50.7546	28.9765	64.3773	0.450104	0.189553
CLL-H-000570	ACSM1	BUCS1; MACS1	116285	NM_052956.1	24.6415	11.8813	45	8.0746	18.2614	26.5373	0.688139	0.685102
CLL-H-000572	ACSM1	BUCS1; MACS1	116285	NM_052956.1	466.956	592.875	548	607.902	529.915	577.951	0.916886	0.952529
CLL-H-000571	ACSM1	BUCS1; MACS1	116285	NM_052956.1	50.515	15.4456	47	24.2238	32.9803	35.6119	0.926104	0.974037
CLL-H-000574	ACSM1	BUCS1; MACS1	116285	NM_052956.1	157.705	42.7725	144	36.9125	100.239	90.4562	1.10815	0.87035
CLL-H-000573	ACSM1	BUCS1; MACS1	116285	NM_052956.1	474.348	428.913	310	344.901	451.631	327.45	1.37923	0.21523
CLL-H-027613	ACSM2B	HYST1046; HXMA; ACSM2	348158	NM_001105069.1	541.777	295.649	698	332.514	418.713	515.257	0.812629	0.599571
CLL-H-027611	ACSM2B	HYST1046; HXMA; ACSM2	348158	NM_001105069.1	547.92	620.619	606	679.918	584.269	642.959	0.90872	0.871031
CLL-H-027612	ACSM2B	HYST1046; HXMA; ACSM2	348158	NM_001105069.1	1513.54	1657.83	1395	1442.96	1585.69	1418.98	1.11748	0.444701
CLL-H-027614	ACSM2B	HYST1046; HXMA; ACSM2	348158	NM_001105069.1	1610.59	1726.25	1413	1519.89	1668.42	1466.44	1.13773	0.393766
CLL-H-027615	ACSM2B	HYST1046; HXMA; ACSM2	348158	NM_001105069.1	509.835	226.013	383	168.739	367.924	275.869	1.33369	0.493815
CLL-H-027616	ACSM3	SA; SAH	6296	NM_005622.3	40.5411	52.5327	97	58.3141	46.5369	77.657	0.599262	0.324197
CLL-H-027617	ACSM3	SA; SAH	6296	NM_005622.3	957.016	855.184	1185	1377.21	906.1	1281.1	0.707281	0.188451
CLL-H-027618	ACSM3	SA; SAH	6296	NM_005622.3	507.378	689.034	570	601.752	598.206	585.876	1.02105	0.791475
CLL-H-027620	ACSM3	SA; SAH	6296	NM_005622.3	328.015	254.112	251	248.145	291.063	249.573	1.16625	0.471152
CLL-H-027619	ACSM3	SA; SAH	6296	NM_005622.3	1221.15	819.755	479	306.459	1020.45	392.73	2.59836	9.18592e-06
CLL-H-55157	ACSM5	FLJ20581	54988	NM_017888.2	243.946	299.46	430	477.727	271.703	453.863	0.598645	0.0526775
CLL-H-55159	ACSM5	FLJ20581	54988	NM_017888.2	252.728	114.191	251	160.962	183.46	205.981	0.890663	0.984852
CLL-H-55155	ACSM5	FLJ20581	54988	NM_017888.2	160.029	146.817	185	143.421	153.423	164.211	0.934305	0.988314
CLL-H-55158	ACSM5	FLJ20581	54988	NM_017888.2	121.973	33.7912	107	23.7316	77.8822	65.3658	1.19148	0.717875
CLL-H-55156	ACSM5	FLJ20581	54988	NM_017888.2	708.42	1209.49	632	599.48	958.955	615.74	1.5574	0.264767
CLL-H-55160	ACSM5	FLJ20581	54988	NM_017888.2	38.0556	15.1478	21	12.3817	26.6017	16.6908	1.59379	0.29681
CLL-H-000576	ACSS1	AceCS2L; MGC33843; ACAS2L; FLJ45659	84532	NM_032501.2	864.915	1276.05	1389	1503.03	1070.48	1446.01	0.740297	0.444575
CLL-H-000580	ACSS1	AceCS2L; MGC33843; ACAS2L; FLJ45659	84532	NM_032501.2	559.361	575.053	707	779.776	567.207	743.388	0.763003	0.45257
CLL-H-000579	ACSS1	AceCS2L; MGC33843; ACAS2L; FLJ45659	84532	NM_032501.2	140.456	160.397	224	161.492	150.427	192.746	0.78044	0.656601
CLL-H-000578	ACSS1	AceCS2L; MGC33843; ACAS2L; FLJ45659	84532	NM_032501.2	347.445	174.654	403	155.724	261.049	279.362	0.934448	0.951025
CLL-H-000581	ACSS1	AceCS2L; MGC33843; ACAS2L; FLJ45659	84532	NM_032501.2	517.471	168.714	441	183.409	343.092	312.204	1.09893	0.81944
CLL-H-000577	ACSS1	AceCS2L; MGC33843; ACAS2L; FLJ45659	84532	NM_032501.2	2287.96	2553.28	1467	1646.06	2420.62	1556.53	1.55514	0.0338293
CLL-H-000582	ACSS2	AceCS; ACAS2; ACS; DKFZp762G026; MYH7B; ACSA; dJ1161H23.1	55902	NM_139274.1	502.686	614.261	762	935.5	558.473	848.75	0.657995	0.240166
CLL-H-000585	ACSS2	AceCS; ACAS2; ACS; DKFZp762G026; MYH7B; ACSA; dJ1161H23.1	55902	NM_139274.1	166.33	167.526	192	154.571	166.928	173.285	0.963311	0.965375
CLL-H-000587	ACSS2	AceCS; ACAS2; ACS; DKFZp762G026; MYH7B; ACSA; dJ1161H23.1	55902	NM_139274.1	717.066	733.073	705	730.175	725.07	717.587	1.01043	0.77326
CLL-H-000584	ACSS2	AceCS; ACAS2; ACS; DKFZp762G026; MYH7B; ACSA; dJ1161H23.1	55902	NM_139274.1	481.74	196.041	357	201.865	338.891	279.433	1.21278	0.574293
CLL-H-000583	ACSS2	AceCS; ACAS2; ACS; DKFZp762G026; MYH7B; ACSA; dJ1161H23.1	55902	NM_139274.1	1302.3	1175.06	890	1046.24	1238.68	968.119	1.27947	0.202169
CLL-H-000586	ACSS2	AceCS; ACAS2; ACS; DKFZp762G026; MYH7B; ACSA; dJ1161H23.1	55902	NM_139274.1	258.735	192.476	210	129.194	225.606	169.597	1.33025	0.407246
CLL-H-027624	ACSS3	FLJ21963	79611	NM_024560.2	409.097	377.503	447	548.401	393.3	497.7	0.790234	0.471694
CLL-H-027625	ACSS3	FLJ21963	79611	NM_024560.2	218.676	103.844	235	111.665	161.26	173.333	0.93035	0.908671
CLL-H-027623	ACSS3	FLJ21963	79611	NM_024560.2	751.854	764.779	635	708.454	758.316	671.727	1.12891	0.411394
CLL-H-027622	ACSS3	FLJ21963	79611	NM_024560.2	128.995	112.396	108	68.2399	120.695	88.1199	1.36967	0.422884
CLL-H-027621	ACSS3	FLJ21963	79611	NM_024560.2	148.651	35.429	103	17.3702	92.0399	60.1851	1.52928	0.652878
CLL-H-55174	ACTA1	MPFD; ASMA; NEM1; CFTDM; ACTA; CFTD; NEM2; CFTD1; NEM3	58	NM_001100.3	90.748	116.521	253	238.348	103.635	245.674	0.421838	0.0113673
CLL-H-55179	ACTA1	MPFD; ASMA; NEM1; CFTDM; ACTA; CFTD; NEM2; CFTD1; NEM3	58	NM_001100.3	54.644	33.7912	135	68.0993	44.2176	101.55	0.435428	0.088192
CLL-H-55180	ACTA1	MPFD; ASMA; NEM1; CFTDM; ACTA; CFTD; NEM2; CFTD1; NEM3	58	NM_001100.3	75.1355	50.1041	130	132.071	62.6198	131.036	0.477884	0.103237
CLL-H-000595	ACTA1	MPFD; ASMA; NEM1; CFTDM; ACTA; CFTD; NEM2; CFTD1; NEM3	58	NM_001100.3	255.039	167.526	502	283.765	211.282	392.882	0.537775	0.100527
CLL-H-000594	ACTA1	MPFD; ASMA; NEM1; CFTDM; ACTA; CFTD; NEM2; CFTD1; NEM3	58	NM_001100.3	739.244	798.42	1326	1466.12	768.832	1396.06	0.550716	0.0335344
CLL-H-000593	ACTA1	MPFD; ASMA; NEM1; CFTDM; ACTA; CFTD; NEM2; CFTD1; NEM3	58	NM_001100.3	470.652	552.478	886	952.803	511.565	919.401	0.556411	0.0506611
CLL-H-55181	ACTA1	MPFD; ASMA; NEM1; CFTDM; ACTA; CFTD; NEM2; CFTD1; NEM3	58	NM_001100.3	1103.61	1435.54	2106	2434.03	1269.58	2270.02	0.559281	0.0443039
CLL-H-55173	ACTA1	MPFD; ASMA; NEM1; CFTDM; ACTA; CFTD; NEM2; CFTD1; NEM3	58	NM_001100.3	36.1041	30.2955	60	52.6222	33.1998	56.3111	0.589578	0.354938
CLL-H-027646	ACTA1	MPFD; ASMA; NEM1; CFTDM; ACTA; CFTD; NEM2; CFTD1; NEM3	58	NM_001100.3	911.561	913.825	1344	1480.19	912.693	1412.09	0.646341	0.0764342
CLL-H-55175	ACTA1	MPFD; ASMA; NEM1; CFTDM; ACTA; CFTD; NEM2; CFTD1; NEM3	58	NM_001100.3	323.961	386.851	534	503.522	355.406	518.761	0.685105	0.153422
CLL-H-000592	ACTA1	MPFD; ASMA; NEM1; CFTDM; ACTA; CFTD; NEM2; CFTD1; NEM3	58	NM_001100.3	252.575	203.169	396	254.927	227.872	325.463	0.700147	0.395087
CLL-H-000613	ACTA1	MPFD; ASMA; NEM1; CFTDM; ACTA; CFTD; NEM2; CFTD1; NEM3	58	NM_001100.3	57.9074	14.2575	85	16.1492	36.0825	50.5746	0.71345	0.736588
CLL-H-027640	ACTA1	MPFD; ASMA; NEM1; CFTDM; ACTA; CFTD; NEM2; CFTD1; NEM3	58	NM_001100.3	761.682	971.244	1132	1275.47	866.463	1203.73	0.719813	0.307826
CLL-H-027644	ACTA1	MPFD; ASMA; NEM1; CFTDM; ACTA; CFTD; NEM2; CFTD1; NEM3	58	NM_001100.3	114.252	34.2074	152	52.1105	74.2298	102.055	0.727349	0.640605
CLL-H-027639	ACTA1	MPFD; ASMA; NEM1; CFTDM; ACTA; CFTD; NEM2; CFTD1; NEM3	58	NM_001100.3	1180.61	1114.18	1361	1630.31	1147.39	1495.66	0.767151	0.377508
CLL-H-027645	ACTA1	MPFD; ASMA; NEM1; CFTDM; ACTA; CFTD; NEM2; CFTD1; NEM3	58	NM_001100.3	119.166	81.8533	158	96.7766	100.51	127.388	0.789004	0.633501
CLL-H-000612	ACTA1	MPFD; ASMA; NEM1; CFTDM; ACTA; CFTD; NEM2; CFTD1; NEM3	58	NM_001100.3	682.568	729.509	827	888.206	706.039	857.603	0.82327	0.625164
CLL-H-55178	ACTA1	MPFD; ASMA; NEM1; CFTDM; ACTA; CFTD; NEM2; CFTD1; NEM3	58	NM_001100.3	281.026	279.651	314	366.292	280.339	340.146	0.824172	0.626516
CLL-H-000611	ACTA1	MPFD; ASMA; NEM1; CFTDM; ACTA; CFTD; NEM2; CFTD1; NEM3	58	NM_001100.3	2555.32	2054.27	2698	2894.17	2304.79	2796.08	0.824294	0.595778
CLL-H-000597	ACTA1	MPFD; ASMA; NEM1; CFTDM; ACTA; CFTD; NEM2; CFTD1; NEM3	58	NM_001100.3	489.133	478.815	510	658.657	483.974	584.328	0.828256	0.682493
CLL-H-027643	ACTA1	MPFD; ASMA; NEM1; CFTDM; ACTA; CFTD; NEM2; CFTD1; NEM3	58	NM_001100.3	604.431	785.547	763	875.952	694.989	819.476	0.84809	0.706446
CLL-H-55176	ACTA1	MPFD; ASMA; NEM1; CFTDM; ACTA; CFTD; NEM2; CFTD1; NEM3	58	NM_001100.3	118.07	108.365	142	119.69	113.217	130.845	0.86528	0.858863
CLL-H-000591	ACTA1	MPFD; ASMA; NEM1; CFTDM; ACTA; CFTD; NEM2; CFTD1; NEM3	58	NM_001100.3	299.394	197.229	365	184.562	248.311	274.781	0.903669	0.883024
CLL-H-000596	ACTA1	MPFD; ASMA; NEM1; CFTDM; ACTA; CFTD; NEM2; CFTD1; NEM3	58	NM_001100.3	75.1564	41.5844	86	42.68	58.3704	64.34	0.907218	0.933976
CLL-H-55171	ACTA1	MPFD; ASMA; NEM1; CFTDM; ACTA; CFTD; NEM2; CFTD1; NEM3	58	NM_001100.3	434.225	422.972	439	494.236	428.598	466.618	0.918521	0.967216
CLL-H-000598	ACTA1	MPFD; ASMA; NEM1; CFTDM; ACTA; CFTD; NEM2; CFTD1; NEM3	58	NM_001100.3	473.116	529.904	505	569.836	501.51	537.418	0.933184	1
CLL-H-027638	ACTA1	MPFD; ASMA; NEM1; CFTDM; ACTA; CFTD; NEM2; CFTD1; NEM3	58	NM_001100.3	95.8245	107.509	137	79.4064	101.667	108.203	0.93959	0.948665
CLL-H-55167	ACTA1	MPFD; ASMA; NEM1; CFTDM; ACTA; CFTD; NEM2; CFTD1; NEM3	58	NM_001100.3	488.868	535.998	494	592.257	512.433	543.129	0.943484	0.962338
CLL-H-55164	ACTA1	MPFD; ASMA; NEM1; CFTDM; ACTA; CFTD; NEM2; CFTD1; NEM3	58	NM_001100.3	319.082	163.13	339	166.121	241.106	252.56	0.954646	0.887508
CLL-H-000588	ACTA1	MPFD; ASMA; NEM1; CFTDM; ACTA; CFTD; NEM2; CFTD1; NEM3	58	NM_001100.3	156.473	85.545	169	78.439	121.009	123.719	0.978093	0.97341
CLL-H-000609	ACTA1	MPFD; ASMA; NEM1; CFTDM; ACTA; CFTD; NEM2; CFTD1; NEM3	58	NM_001100.3	790.991	690.301	773	739.403	740.646	756.201	0.979429	0.873224
CLL-H-027634	ACTA1	MPFD; ASMA; NEM1; CFTDM; ACTA; CFTD; NEM2; CFTD1; NEM3	58	NM_001100.3	28.2559	24.4338	36	17.3702	26.3449	26.6851	0.987251	1
CLL-H-55177	ACTA1	MPFD; ASMA; NEM1; CFTDM; ACTA; CFTD; NEM2; CFTD1; NEM3	58	NM_001100.3	673.292	922.848	782	807.905	798.07	794.953	1.00392	0.81986
CLL-H-000603	ACTA1	MPFD; ASMA; NEM1; CFTDM; ACTA; CFTD; NEM2; CFTD1; NEM3	58	NM_001100.3	70.2282	19.01	70	18.4562	44.6191	44.2281	1.00884	0.974733
CLL-H-027627	ACTA1	MPFD; ASMA; NEM1; CFTDM; ACTA; CFTD; NEM2; CFTD1; NEM3	58	NM_001100.3	905.419	836.858	754	970.247	871.139	862.124	1.01046	0.754366
CLL-H-55172	ACTA1	MPFD; ASMA; NEM1; CFTDM; ACTA; CFTD; NEM2; CFTD1; NEM3	58	NM_001100.3	175.641	73.4084	157	84.6082	124.525	120.804	1.0308	0.747967
CLL-H-027636	ACTA1	MPFD; ASMA; NEM1; CFTDM; ACTA; CFTD; NEM2; CFTD1; NEM3	58	NM_001100.3	1189.21	1260.79	1112	1249.41	1225	1180.71	1.03751	0.658004
CLL-H-55168	ACTA1	MPFD; ASMA; NEM1; CFTDM; ACTA; CFTD; NEM2; CFTD1; NEM3	58	NM_001100.3	94.6512	36.1216	91	34.0496	65.3864	62.5248	1.04577	0.789373
CLL-H-55161	ACTA1	MPFD; ASMA; NEM1; CFTDM; ACTA; CFTD; NEM2; CFTD1; NEM3	58	NM_001100.3	137.586	144.486	125	144.453	141.036	134.727	1.04683	0.740021
CLL-H-000589	ACTA1	MPFD; ASMA; NEM1; CFTDM; ACTA; CFTD; NEM2; CFTD1; NEM3	58	NM_001100.3	924.055	951.689	887	890.513	937.872	888.757	1.05526	0.638678
CLL-H-000605	ACTA1	MPFD; ASMA; NEM1; CFTDM; ACTA; CFTD; NEM2; CFTD1; NEM3	58	NM_001100.3	245.182	87.9213	214	100.356	166.552	157.178	1.05964	0.84878
CLL-H-027641	ACTA1	MPFD; ASMA; NEM1; CFTDM; ACTA; CFTD; NEM2; CFTD1; NEM3	58	NM_001100.3	130.223	95.2919	122	88.0915	112.757	105.046	1.07341	0.803411
CLL-H-027633	ACTA1	MPFD; ASMA; NEM1; CFTDM; ACTA; CFTD; NEM2; CFTD1; NEM3	58	NM_001100.3	101.967	34.2074	92	33.4996	68.0872	62.7498	1.08506	0.883589
CLL-H-000610	ACTA1	MPFD; ASMA; NEM1; CFTDM; ACTA; CFTD; NEM2; CFTD1; NEM3	58	NM_001100.3	1174.17	1138.22	1047	1082	1156.19	1064.5	1.08614	0.548306
CLL-H-027642	ACTA1	MPFD; ASMA; NEM1; CFTDM; ACTA; CFTD; NEM2; CFTD1; NEM3	58	NM_001100.3	1062.67	1499.02	1087	1258.1	1280.84	1172.55	1.09236	0.652928
CLL-H-55170	ACTA1	MPFD; ASMA; NEM1; CFTDM; ACTA; CFTD; NEM2; CFTD1; NEM3	58	NM_001100.3	409.83	466.085	411	387.96	437.957	399.48	1.09632	0.475619
CLL-H-000607	ACTA1	MPFD; ASMA; NEM1; CFTDM; ACTA; CFTD; NEM2; CFTD1; NEM3	58	NM_001100.3	1090.38	955.253	900	947.035	1022.82	923.518	1.10752	0.503824
CLL-H-027635	ACTA1	MPFD; ASMA; NEM1; CFTDM; ACTA; CFTD; NEM2; CFTD1; NEM3	58	NM_001100.3	1218.69	1571.09	1193	1277.95	1394.89	1235.47	1.12903	0.510776
CLL-H-000602	ACTA1	MPFD; ASMA; NEM1; CFTDM; ACTA; CFTD; NEM2; CFTD1; NEM3	58	NM_001100.3	1068.21	1443.57	1049	1025.47	1255.89	1037.24	1.2108	0.3764
CLL-H-000601	ACTA1	MPFD; ASMA; NEM1; CFTDM; ACTA; CFTD; NEM2; CFTD1; NEM3	58	NM_001100.3	294.465	128.318	210	128.04	211.391	169.02	1.25069	0.511308
CLL-H-000600	ACTA1	MPFD; ASMA; NEM1; CFTDM; ACTA; CFTD; NEM2; CFTD1; NEM3	58	NM_001100.3	1548.72	1160.8	1051	1110.83	1354.76	1080.92	1.25334	0.235001
CLL-H-55166	ACTA1	MPFD; ASMA; NEM1; CFTDM; ACTA; CFTD; NEM2; CFTD1; NEM3	58	NM_001100.3	1941.81	1957.56	1585	1521.92	1949.68	1553.46	1.25506	0.104285
CLL-H-000608	ACTA1	MPFD; ASMA; NEM1; CFTDM; ACTA; CFTD; NEM2; CFTD1; NEM3	58	NM_001100.3	262.432	84.3569	164	104.97	173.394	134.485	1.28932	0.572405
CLL-H-027626	ACTA1	MPFD; ASMA; NEM1; CFTDM; ACTA; CFTD; NEM2; CFTD1; NEM3	58	NM_001100.3	125.309	120.947	110	79.4064	123.128	94.7032	1.30015	0.482781
CLL-H-027631	ACTA1	MPFD; ASMA; NEM1; CFTDM; ACTA; CFTD; NEM2; CFTD1; NEM3	58	NM_001100.3	3233.46	3556.34	2481	2725.87	3394.9	2603.44	1.30401	0.174775
CLL-H-000590	ACTA1	MPFD; ASMA; NEM1; CFTDM; ACTA; CFTD; NEM2; CFTD1; NEM3	58	NM_001100.3	793.455	417.032	430	485.63	605.243	457.815	1.32203	0.248478
CLL-H-027637	ACTA1	MPFD; ASMA; NEM1; CFTDM; ACTA; CFTD; NEM2; CFTD1; NEM3	58	NM_001100.3	243.247	80.6316	162	80.6472	161.939	121.324	1.33477	0.580342
CLL-H-027630	ACTA1	MPFD; ASMA; NEM1; CFTDM; ACTA; CFTD; NEM2; CFTD1; NEM3	58	NM_001100.3	356.271	260.22	287	168.739	308.245	227.869	1.35273	0.249557
CLL-H-027629	ACTA1	MPFD; ASMA; NEM1; CFTDM; ACTA; CFTD; NEM2; CFTD1; NEM3	58	NM_001100.3	689.199	316.418	528	209.683	502.809	368.841	1.36321	0.477163
CLL-H-027632	ACTA1	MPFD; ASMA; NEM1; CFTDM; ACTA; CFTD; NEM2; CFTD1; NEM3	58	NM_001100.3	423.839	447.139	320	302.737	435.489	311.369	1.39863	0.125273
CLL-H-027628	ACTA1	MPFD; ASMA; NEM1; CFTDM; ACTA; CFTD; NEM2; CFTD1; NEM3	58	NM_001100.3	959.473	828.307	595	648.899	893.89	621.95	1.43724	0.0530738
CLL-H-55163	ACTA1	MPFD; ASMA; NEM1; CFTDM; ACTA; CFTD; NEM2; CFTD1; NEM3	58	NM_001100.3	758.185	802.831	540	509.713	780.508	524.856	1.48709	0.023253
CLL-H-55165	ACTA1	MPFD; ASMA; NEM1; CFTDM; ACTA; CFTD; NEM2; CFTD1; NEM3	58	NM_001100.3	175.641	125.843	107	89.7672	150.742	98.3836	1.53219	0.153755
CLL-H-000604	ACTA1	MPFD; ASMA; NEM1; CFTDM; ACTA; CFTD; NEM2; CFTD1; NEM3	58	NM_001100.3	114.583	45.1488	62	40.373	79.8658	51.1865	1.56029	0.361603
CLL-H-000606	ACTA1	MPFD; ASMA; NEM1; CFTDM; ACTA; CFTD; NEM2; CFTD1; NEM3	58	NM_001100.3	103.494	40.3963	56	32.2984	71.9452	44.1492	1.62959	0.331991
CLL-H-55162	ACTA1	MPFD; ASMA; NEM1; CFTDM; ACTA; CFTD; NEM2; CFTD1; NEM3	58	NM_001100.3	685.001	568.624	374	392.087	626.813	383.043	1.6364	0.00701517
CLL-H-000599	ACTA1	MPFD; ASMA; NEM1; CFTDM; ACTA; CFTD; NEM2; CFTD1; NEM3	58	NM_001100.3	513.774	787.727	296	334.519	650.751	315.26	2.06417	0.0725578
CLL-H-55169	ACTA1	MPFD; ASMA; NEM1; CFTDM; ACTA; CFTD; NEM2; CFTD1; NEM3	58	NM_001100.3	21.4673	8.15649	9	2.06361	14.8119	5.53181	2.67758	0.124913
CLL-H-000616	ACTA2	ACTSA	59	NM_001613.1	124.439	135.446	290	229.549	129.943	259.775	0.500214	0.121029
CLL-H-000614	ACTA2	ACTSA	59	NM_001613.1	895.717	977.827	1216	1383.06	936.772	1299.53	0.720854	0.295203
CLL-H-000619	ACTA2	ACTSA	59	NM_001613.1	2509.73	3497.84	3118	3240.22	3003.79	3179.11	0.944851	0.970403
CLL-H-000617	ACTA2	ACTSA	59	NM_001613.1	873.54	849.51	810	865.136	861.525	837.568	1.0286	0.711749
CLL-H-000618	ACTA2	ACTSA	59	NM_001613.1	2026.76	1675.26	1231	1221.57	1851.01	1226.29	1.50944	0.0491589
CLL-H-000615	ACTA2	ACTSA	59	NM_001613.1	920.358	363.566	369	199.558	641.962	284.279	2.25821	0.108786
CLL-H-55191	ACTB	PS1TP5BP1; beta-actin	60	NM_001101.2	22.4431	12.8173	88	45.3995	17.6302	66.6998	0.264322	0.0138972
CLL-H-027647	ACTB	PS1TP5BP1; beta-actin	60	NM_001101.3	120.395	48.8676	353	94.2951	84.6313	223.648	0.378414	0.225035
CLL-H-55193	ACTB	PS1TP5BP1; beta-actin	60	NM_001101.2	234.189	248.19	570	656.229	241.189	613.115	0.393384	0.000277276
CLL-H-55183	ACTB	PS1TP5BP1; beta-actin	60	NM_001101.2	40.0072	30.2955	96	80.481	35.1514	88.2405	0.398359	0.0648445
CLL-H-55198	ACTB	PS1TP5BP1; beta-actin	60	NM_001101.2	22.4431	3.49564	40	21.668	12.9694	30.834	0.420619	0.191334
CLL-H-55184	ACTB	PS1TP5BP1; beta-actin	60	NM_001101.2	414.709	532.502	990	1094.75	473.605	1042.37	0.454353	0.00184963
CLL-H-55192	ACTB	PS1TP5BP1; beta-actin	60	NM_001101.2	544.488	667.667	1195	1416.67	606.077	1305.84	0.46413	0.00787604
CLL-H-55195	ACTB	PS1TP5BP1; beta-actin	60	NM_001101.2	89.7723	82.7301	191	178.503	86.2512	184.751	0.46685	0.0532571
CLL-H-55182	ACTB	PS1TP5BP1; beta-actin	60	NM_001101.2	190.278	59.4258	357	154.771	124.852	255.886	0.487921	0.274607
CLL-H-027656	ACTB	PS1TP5BP1; beta-actin	60	NM_001101.3	92.1389	39.0941	181	83.1286	65.6165	132.064	0.496853	0.127392
CLL-H-027667	ACTB	PS1TP5BP1; beta-actin	60	NM_001101.3	66.34	31.764	141	55.8326	49.052	98.4163	0.498413	0.181897
CLL-H-000642	ACTB	PS1TP5BP1; beta-actin	60	NM_001101.2	19.7132	10.6931	48	12.6887	15.2031	30.3443	0.501021	0.370009
CLL-H-000623	ACTB	PS1TP5BP1; beta-actin	60	NM_001101.2	426.297	294.655	908	514.467	360.476	711.234	0.506832	0.0289121
CLL-H-000635	ACTB	PS1TP5BP1; beta-actin	60	NM_001101.2	80.0847	32.0794	154	66.9038	56.0821	110.452	0.507751	0.222398
CLL-H-027661	ACTB	PS1TP5BP1; beta-actin	60	NM_001101.3	737.111	783.104	1435	1531.06	760.108	1483.03	0.512538	0.00433332
CLL-H-000643	ACTB	PS1TP5BP1; beta-actin	60	NM_001101.2	3.69622	1.18813	6	3.46054	2.44217	4.73027	0.516286	0.443782
CLL-H-027649	ACTB	PS1TP5BP1; beta-actin	60	NM_001101.3	1186.75	1046.99	2029	2277.97	1116.87	2153.49	0.518633	0.00721781
CLL-H-027648	ACTB	PS1TP5BP1; beta-actin	60	NM_001101.3	101.967	83.075	240	114.147	92.521	177.073	0.522501	0.120012
CLL-H-000637	ACTB	PS1TP5BP1; beta-actin	60	NM_001101.2	494.061	560.795	948	1052.01	527.428	1000	0.527427	0.0292253
CLL-H-027658	ACTB	PS1TP5BP1; beta-actin	60	NM_001101.3	550.377	525.327	955	1054.62	537.852	1004.81	0.535278	0.00898315
CLL-H-000634	ACTB	PS1TP5BP1; beta-actin	60	NM_001101.2	655.463	800.797	1281	1391.14	728.13	1336.07	0.544979	0.031209
CLL-H-027666	ACTB	PS1TP5BP1; beta-actin	60	NM_001101.3	432.439	423.927	756	803.99	428.183	779.995	0.548956	0.0151804
CLL-H-55201	ACTB	PS1TP5BP1; beta-actin	60	NM_001101.2	425.442	439.285	721	828.541	432.364	774.771	0.558054	0.0159347
CLL-H-027657	ACTB	PS1TP5BP1; beta-actin	60	NM_001101.3	914.018	872.287	1569	1620.39	893.153	1594.69	0.560078	0.0145001
CLL-H-000620	ACTB	PS1TP5BP1; beta-actin	60	NM_001101.2	98.5658	35.6438	146	91.1276	67.1048	118.564	0.56598	0.306775
CLL-H-000632	ACTB	PS1TP5BP1; beta-actin	60	NM_001101.2	193.435	185.348	379	283.765	189.392	331.382	0.57152	0.169043
CLL-H-027663	ACTB	PS1TP5BP1; beta-actin	60	NM_001101.3	33.17	24.4338	80	19.8516	28.8019	49.9258	0.576894	0.432805
CLL-H-027659	ACTB	PS1TP5BP1; beta-actin	60	NM_001101.3	316.958	201.579	586	310.181	259.268	448.091	0.578607	0.0674491
CLL-H-000636	ACTB	PS1TP5BP1; beta-actin	60	NM_001101.2	45.5867	26.1388	81	40.373	35.8627	60.6865	0.590951	0.393776
CLL-H-55194	ACTB	PS1TP5BP1; beta-actin	60	NM_001101.2	231.261	177.112	407	274.461	204.187	340.73	0.599262	0.0963457
CLL-H-55202	ACTB	PS1TP5BP1; beta-actin	60	NM_001101.2	66.3534	37.2868	127	45.3995	51.8201	86.1998	0.601163	0.441319
CLL-H-55199	ACTB	PS1TP5BP1; beta-actin	60	NM_001101.2	21.4673	10.4869	30	22.6998	15.9771	26.3499	0.606344	0.487151
CLL-H-000633	ACTB	PS1TP5BP1; beta-actin	60	NM_001101.2	443.546	512.082	727	821.302	477.814	774.151	0.61721	0.129798
CLL-H-000638	ACTB	PS1TP5BP1; beta-actin	60	NM_001101.2	857.523	975.451	1401	1463.81	916.487	1432.4	0.639824	0.122723
CLL-H-027660	ACTB	PS1TP5BP1; beta-actin	60	NM_001101.3	168.307	151.49	290	186.109	159.898	238.054	0.671689	0.277729
CLL-H-000625	ACTB	PS1TP5BP1; beta-actin	60	NM_001101.2	665.319	818.618	1036	1133.9	741.969	1084.95	0.683872	0.218789
CLL-H-000639	ACTB	PS1TP5BP1; beta-actin	60	NM_001101.2	519.935	763.965	901	925.119	641.95	913.059	0.703076	0.313258
CLL-H-55196	ACTB	PS1TP5BP1; beta-actin	60	NM_001101.2	775.749	975.283	1154	1334.13	875.516	1244.06	0.703755	0.249012
CLL-H-000645	ACTB	PS1TP5BP1; beta-actin	60	NM_001101.2	102.262	70.0994	169	72.6714	86.1807	120.836	0.713206	0.555089
CLL-H-55200	ACTB	PS1TP5BP1; beta-actin	60	NM_001101.2	474.232	463.755	630	674.802	468.993	652.401	0.718872	0.222696
CLL-H-027665	ACTB	PS1TP5BP1; beta-actin	60	NM_001101.3	520.892	552.204	688	713.417	536.548	700.709	0.765722	0.34013
CLL-H-027664	ACTB	PS1TP5BP1; beta-actin	60	NM_001101.3	24.5704	17.1037	35	17.3702	20.837	26.1851	0.79576	0.725403
CLL-H-000640	ACTB	PS1TP5BP1; beta-actin	60	NM_001101.2	478.044	219.803	633	229.549	348.924	431.275	0.809052	0.729598
CLL-H-000646	ACTB	PS1TP5BP1; beta-actin	60	NM_001101.2	391.799	552.478	529	630.972	472.139	579.986	0.814052	0.680427
CLL-H-000641	ACTB	PS1TP5BP1; beta-actin	60	NM_001101.2	203.292	278.021	267	314.909	240.657	290.955	0.827128	0.742683
CLL-H-55197	ACTB	PS1TP5BP1; beta-actin	60	NM_001101.2	204.915	194.59	221	255.888	199.753	238.444	0.837734	0.721847
CLL-H-000644	ACTB	PS1TP5BP1; beta-actin	60	NM_001101.2	81.3168	24.9506	87	33.4519	53.1337	60.226	0.88224	0.893804
CLL-H-000627	ACTB	PS1TP5BP1; beta-actin	60	NM_001101.2	290.769	141.387	348	131.501	216.078	239.75	0.901263	0.890575
CLL-H-000624	ACTB	PS1TP5BP1; beta-actin	60	NM_001101.2	195.9	198.417	250	176.488	197.158	213.244	0.924567	0.95995
CLL-H-027662	ACTB	PS1TP5BP1; beta-actin	60	NM_001101.3	541.777	476.46	527	563.289	509.118	545.145	0.933914	0.962247
CLL-H-000621	ACTB	PS1TP5BP1; beta-actin	60	NM_001101.2	1532.7	1996.05	1718	2054.41	1764.37	1886.2	0.93541	0.989413
CLL-H-55187	ACTB	PS1TP5BP1; beta-actin	60	NM_001101.2	23.4189	18.6434	26	18.5725	21.0311	22.2863	0.943681	0.998732
CLL-H-000628	ACTB	PS1TP5BP1; beta-actin	60	NM_001101.2	51.7471	30.8913	54	32.2984	41.3192	43.1492	0.957588	1
CLL-H-55186	ACTB	PS1TP5BP1; beta-actin	60	NM_001101.2	60.4987	18.6434	65	12.3817	39.571	38.6908	1.02275	0.874704
CLL-H-55185	ACTB	PS1TP5BP1; beta-actin	60	NM_001101.2	582.544	625.719	536	627.339	604.131	581.669	1.03862	0.603437
CLL-H-000630	ACTB	PS1TP5BP1; beta-actin	60	NM_001101.2	157.705	172.278	186	128.04	164.992	157.02	1.05077	0.813922
CLL-H-027650	ACTB	PS1TP5BP1; beta-actin	60	NM_001101.3	545.462	641.388	525	553.364	593.425	539.182	1.1006	0.504401
CLL-H-55190	ACTB	PS1TP5BP1; beta-actin	60	NM_001101.2	26.3462	8.15649	25	6.19084	17.2513	15.5954	1.10618	0.797944
CLL-H-000629	ACTB	PS1TP5BP1; beta-actin	60	NM_001101.2	156.473	66.535	152	48.4476	111.504	100.224	1.11255	0.804584
CLL-H-000626	ACTB	PS1TP5BP1; beta-actin	60	NM_001101.2	1559.8	1281.99	1067	1315.01	1420.9	1191	1.19302	0.311634
CLL-H-027652	ACTB	PS1TP5BP1; beta-actin	60	NM_001101.3	45.4552	17.1037	40	12.4073	31.2794	26.2036	1.19371	0.781192
CLL-H-55189	ACTB	PS1TP5BP1; beta-actin	60	NM_001101.2	720.13	577.945	532	448.836	649.038	490.418	1.32344	0.0823254
CLL-H-027654	ACTB	PS1TP5BP1; beta-actin	60	NM_001101.3	754.311	1015.23	630	657.584	884.768	643.792	1.37431	0.215545
CLL-H-000631	ACTB	PS1TP5BP1; beta-actin	60	NM_001101.2	1245.63	1298.62	861	949.342	1272.12	905.171	1.4054	0.0996462
CLL-H-55188	ACTB	PS1TP5BP1; beta-actin	60	NM_001101.2	443.982	425.303	307	299.224	434.642	303.112	1.43393	0.0577751
CLL-H-027653	ACTB	PS1TP5BP1; beta-actin	60	NM_001101.3	1046.7	1120.29	708	758.083	1083.49	733.042	1.47808	0.037669
CLL-H-027655	ACTB	PS1TP5BP1; beta-actin	60	NM_001101.3	203.934	62.3062	143	35.981	133.12	89.4905	1.48753	0.593022
CLL-H-027651	ACTB	PS1TP5BP1; beta-actin	60	NM_001101.3	84.7678	20.7687	57	11.1665	52.7683	34.0833	1.54822	0.632054
CLL-H-000622	ACTB	PS1TP5BP1; beta-actin	60	NM_001101.2	1715.05	984.956	730	840.912	1350	785.456	1.71875	0.0238028
CLL-H-027669	ACTC1	ACTC; CMD1R	70	NM_005159.4	275.188	215.018	376	189.831	245.103	282.915	0.866347	0.690296
CLL-H-027668	ACTC1	ACTC; CMD1R	70	NM_005159.4	832.936	861.292	906	931.785	847.114	918.892	0.921886	0.902135
CLL-H-027672	ACTC1	ACTC; CMD1R	70	NM_005159.4	1218.69	1323.09	1237	1442.96	1270.89	1339.98	0.948439	0.978054
CLL-H-027670	ACTC1	ACTC; CMD1R	70	NM_005159.4	99.51	124.612	112	94.2951	112.061	103.148	1.08642	0.771986
CLL-H-027671	ACTC1	ACTC; CMD1R	70	NM_005159.4	1917.72	1714.03	1248	1476.46	1815.88	1362.23	1.33302	0.109437
CLL-H-000649	ACTG1	DFNA26; ACTG; DFNA20; ACT	71	NM_001614.2	24.6415	15.4456	57	14.9957	20.0435	35.9978	0.556798	0.426286
CLL-H-000652	ACTG1	DFNA26; ACTG; DFNA20; ACT	71	NM_001614.2	51.7471	20.1981	70	36.9125	35.9726	53.4562	0.672936	0.538767
CLL-H-000647	ACTG1	DFNA26; ACTG; DFNA20; ACT	71	NM_001614.2	1462.47	1301	1201	1373.84	1381.73	1287.42	1.07326	0.568056
CLL-H-000648	ACTG1	DFNA26; ACTG; DFNA20; ACT	71	NM_001614.2	672.712	586.934	535	526.003	629.823	530.501	1.18722	0.397566
CLL-H-000651	ACTG1	DFNA26; ACTG; DFNA20; ACT	71	NM_001614.2	1272.73	1468.52	853	1049.7	1370.63	951.349	1.44072	0.0978019
CLL-H-000650	ACTG1	DFNA26; ACTG; DFNA20; ACT	71	NM_001614.2	23.4094	13.0694	18	4.61406	18.2394	11.307	1.6131	0.413861
CLL-H-000657	ACTG2	ACTA3; ACTSG; ACTL3; ACTE; ACT	72	NM_001615.3	1034.94	1355.65	1839	2048.64	1195.3	1943.82	0.614921	0.118791
CLL-H-000656	ACTG2	ACTA3; ACTSG; ACTL3; ACTE; ACT	72	NM_001615.3	639.446	787.727	966	1018.55	713.587	992.277	0.719141	0.305655
CLL-H-000655	ACTG2	ACTA3; ACTSG; ACTL3; ACTE; ACT	72	NM_001615.3	151.545	144.951	206	200.711	148.248	203.356	0.729009	0.551005
CLL-H-000653	ACTG2	ACTA3; ACTSG; ACTL3; ACTE; ACT	72	NM_001615.3	407.816	287.526	350	425.647	347.671	387.823	0.896468	0.901659
CLL-H-000654	ACTG2	ACTA3; ACTSG; ACTL3; ACTE; ACT	72	NM_001615.3	624.661	403.963	657	378.353	514.312	517.676	0.993501	0.886338
CLL-H-027676	ACTL6A	MGC5382; BAF53A; ACTL6	86	NM_004301.3	729.74	1100.74	1305	1436.76	915.242	1370.88	0.667631	0.25405
CLL-H-027674	ACTL6A	MGC5382; BAF53A; ACTL6	86	NM_004301.3	287.473	125.834	419	141.443	206.654	280.221	0.737466	0.601916
CLL-H-027677	ACTL6A	MGC5382; BAF53A; ACTL6	86	NM_004301.3	464.38	481.346	584	622.844	472.863	603.422	0.783636	0.410728
CLL-H-027673	ACTL6A	MGC5382; BAF53A; ACTL6	86	NM_004301.3	911.561	1015.23	838	964.044	963.393	901.022	1.06922	0.581459
CLL-H-027675	ACTL6A	MGC5382; BAF53A; ACTL6	86	NM_004301.3	119.166	47.646	92	53.3512	83.4062	72.6756	1.14765	0.723285
CLL-H-027680	ACTL6B	BAF53B; ACTL6	51412	NM_016188.4	202.706	199.136	309	253.108	200.921	281.054	0.714883	0.337333
CLL-H-027679	ACTL6B	BAF53B; ACTL6	51412	NM_016188.4	336.614	179.589	441	261.793	258.101	351.397	0.734502	0.316059
CLL-H-027682	ACTL6B	BAF53B; ACTL6	51412	NM_016188.4	1267.83	1259.56	1432	1518.65	1263.7	1475.32	0.856556	0.645606
CLL-H-027678	ACTL6B	BAF53B; ACTL6	51412	NM_016188.4	522.121	572.973	599	677.436	547.547	638.218	0.857931	0.673549
CLL-H-027681	ACTL6B	BAF53B; ACTL6	51412	NM_016188.4	2297.33	2379.85	2404	2676.24	2338.59	2540.12	0.920661	0.913844
CLL-H-027686	ACTL7A		10881	NM_006687.2	340.3	271.215	573	610.437	305.758	591.718	0.516728	0.0116648
CLL-H-027687	ACTL7A		10881	NM_006687.2	105.653	51.311	129	52.1105	78.4818	90.5552	0.866674	0.793341
CLL-H-027683	ACTL7A		10881	NM_006687.2	144.965	54.9761	121	39.7032	99.9707	80.3516	1.24417	0.70209
CLL-H-027685	ACTL7A		10881	NM_006687.2	2159.74	2183.16	1567	1741.98	2171.45	1654.49	1.31246	0.137018
CLL-H-027684	ACTL7A		10881	NM_006687.2	280.102	265.107	193	121.591	272.605	157.296	1.73307	0.069456
CLL-H-027688	ACTL7A		10881	NM_006687.2	3282.6	3209.38	1103	1266.78	3245.99	1184.89	2.73949	3.92367e-06
CLL-H-027692	ACTL7B		10880	NM_006686.3	836.621	1006.67	1446	1357.35	921.648	1401.68	0.657532	0.0846043
CLL-H-027689	ACTL7B		10880	NM_006686.3	169.536	81.8533	222	94.2951	125.694	158.148	0.794792	0.631001
CLL-H-027690	ACTL7B		10880	NM_006686.3	63.883	29.3206	71	42.1847	46.6018	56.5923	0.823465	0.757525
CLL-H-027693	ACTL7B		10880	NM_006686.3	287.473	131.943	342	90.573	209.708	216.286	0.969585	0.969458
CLL-H-027691	ACTL7B		10880	NM_006686.3	800.994	833.193	737	761.805	817.094	749.403	1.09033	0.514781
CLL-H-000660	ACTN1	FLJ40884	87	NM_001102.2	105.958	34.4556	146	42.68	70.207	94.34	0.744191	0.70394
CLL-H-000661	ACTN1	FLJ40884	87	NM_001102.2	172.49	68.9113	175	93.4347	120.701	134.217	0.899293	0.9026
CLL-H-000659	ACTN1	FLJ40884	87	NM_001102.2	1006.6	720.004	844	904.355	863.304	874.178	0.987561	0.83778
CLL-H-000658	ACTN1	FLJ40884	87	NM_001102.2	510.078	636.835	446	535.231	573.457	490.615	1.16885	0.434844
CLL-H-000662	ACTN1	FLJ40884	87	NM_001102.2	885.86	705.747	564	627.512	795.803	595.756	1.33579	0.180634
CLL-H-000663	ACTN1	FLJ40884	87	NM_001102.2	1537.63	1436.44	938	980.487	1487.04	959.244	1.55022	0.0400476
CLL-H-000668	ACTN2		88	NM_001103.1	800.847	1134.66	1093	1408.44	967.754	1250.72	0.773757	0.604017
CLL-H-000667	ACTN2		88	NM_001103.1	250.111	264.952	314	260.694	257.531	287.347	0.896238	0.894132
CLL-H-000666	ACTN2		88	NM_001103.1	850.13	576.241	905	583.678	713.186	744.339	0.958146	0.974841
CLL-H-000665	ACTN2		88	NM_001103.1	904.341	1605.16	929	1070.46	1254.75	999.731	1.25509	0.514969
CLL-H-000669	ACTN2		88	NM_001103.1	1643.59	1639.61	1189	1327.7	1641.6	1258.35	1.30457	0.167488
CLL-H-000664	ACTN2		88	NM_001103.1	1692.87	1188.13	999	1168.51	1440.5	1083.76	1.32917	0.149469
CLL-H-000674	ACTN3	MGC117002; MGC117005	89	NM_001104.1	856.291	1051.49	1482	1542.25	953.891	1512.12	0.630828	0.108127
CLL-H-000673	ACTN3	MGC117002; MGC117005	89	NM_001104.1	964.713	1183.37	1256	1293.09	1074.04	1274.54	0.842688	0.671968
CLL-H-000670	ACTN3	MGC117002; MGC117005	89	NM_001104.1	601.252	718.816	674	800.539	660.034	737.269	0.895241	0.883382
CLL-H-000675	ACTN3	MGC117002; MGC117005	89	NM_001104.1	118.279	74.8519	119	65.7503	96.5655	92.3752	1.04536	0.863995
CLL-H-000671	ACTN3	MGC117002; MGC117005	89	NM_001104.1	290.769	81.9807	226	96.8952	186.375	161.448	1.1544	0.776887
CLL-H-000672	ACTN3	MGC117002; MGC117005	89	NM_001104.1	436.154	59.4063	152	91.1276	247.78	121.564	2.03827	0.477055
CLL-H-000677	ACTN4	DKFZp686K23158; FSGS1; FSGS	81	NM_004924.3	104.726	30.8913	166	57.6757	67.8087	111.838	0.606313	0.470734
CLL-H-000676	ACTN4	DKFZp686K23158; FSGS1; FSGS	81	NM_004924.3	476.812	690.301	721	778.622	583.557	749.811	0.778271	0.545062
CLL-H-000678	ACTN4	DKFZp686K23158; FSGS1; FSGS	81	NM_004924.3	227.933	80.7925	154	108.43	154.363	131.215	1.17641	0.644737
CLL-H-000680	ACTN4	DKFZp686K23158; FSGS1; FSGS	81	NM_004924.3	3984.52	3314.87	2436	2903.4	3649.7	2669.7	1.36708	0.116725
CLL-H-000679	ACTN4	DKFZp686K23158; FSGS1; FSGS	81	NM_004924.3	2711.79	2018.63	1298	1416.52	2365.21	1357.26	1.74264	0.00995532
CLL-H-55206	ACTR1A	ARP1	10121	NM_005736.2	58.5471	26.7999	100	33.0178	42.6735	66.5089	0.641621	0.573608
CLL-H-55205	ACTR1A	ARP1	10121	NM_005736.2	630.357	809.823	809	871.877	720.09	840.439	0.856803	0.697924
CLL-H-55207	ACTR1A	ARP1	10121	NM_005736.2	47.8135	39.6172	58	35.0815	43.7154	46.5407	0.939292	0.990213
CLL-H-55203	ACTR1A	ARP1	10121	NM_005736.2	209.794	131.669	134	115.562	170.731	124.781	1.36825	0.227336
CLL-H-55204	ACTR1A	ARP1	10121	NM_005736.2	2123.31	2082.23	865	1007.04	2102.77	936.022	2.2465	2.99895e-06
CLL-H-55208	ACTR1B	CTRN2; ARP1B	10120	NM_005735.2	17.5641	5.82606	34	13.4135	11.6951	23.7067	0.493324	0.334233
CLL-H-55209	ACTR1B	CTRN2; ARP1B	10120	NM_005735.2	22.4431	15.1478	41	21.668	18.7954	31.334	0.599841	0.439934
CLL-H-55210	ACTR1B	CTRN2; ARP1B	10120	NM_005735.2	465.45	537.163	552	539.635	501.306	545.818	0.91845	0.931381
CLL-H-55211	ACTR1B	CTRN2; ARP1B	10120	NM_005735.2	903.577	770.205	756	798.619	836.891	777.309	1.07665	0.441396
CLL-H-55212	ACTR1B	CTRN2; ARP1B	10120	NM_005735.2	209.794	80.3997	155	76.3537	145.097	115.677	1.25433	0.50315
CLL-H-000683	ACTR2	ARP2	10097	NM_001005386.1	49.2829	20.1981	65	29.9914	34.7405	47.4957	0.731446	0.642013
CLL-H-000685	ACTR2	ARP2	10097	NM_001005386.1	300.626	141.387	282	292.993	221.006	287.496	0.768728	0.585782
CLL-H-000681	ACTR2	ARP2	10097	NM_001005386.1	622.197	785.351	835	839.758	703.774	837.379	0.840448	0.681095
CLL-H-000682	ACTR2	ARP2	10097	NM_001005386.1	172.49	39.2081	128	48.4476	105.849	88.2238	1.19978	0.777251
CLL-H-000684	ACTR2	ARP2	10097	NM_001005386.1	1082.99	970.699	685	769.394	1026.85	727.197	1.41206	0.105583
CLL-H-000689	ACTR3	ARP3	10096	NM_005721.3	49.2829	9.505	75	13.8422	29.394	44.4211	0.661712	0.69575
CLL-H-000687	ACTR3	ARP3	10096	NM_005721.3	683.8	823.371	954	963.184	753.586	958.592	0.786138	0.495804
CLL-H-000686	ACTR3	ARP3	10096	NM_005721.3	410.28	330.299	535	396.809	370.29	465.904	0.794776	0.574668
CLL-H-000690	ACTR3	ARP3	10096	NM_005721.3	87.4772	27.3269	94	40.373	57.402	67.1865	0.854368	0.842142
CLL-H-000688	ACTR3	ARP3	10096	NM_005721.3	787.295	1128.72	881	919.351	958.007	900.175	1.06424	0.681676
CLL-H-027698	ACTR3B	ARP3BETA; ARP11; DKFZp686O24114	57180	NM_001040135.1	33.17	18.3254	55	40.9439	25.7477	47.972	0.536724	0.265817
CLL-H-027695	ACTR3B	ARP3BETA; ARP11; DKFZp686O24114	57180	NM_001040135.1	347.671	186.919	466	188.59	267.295	327.295	0.816678	0.664364
CLL-H-027694	ACTR3B	ARP3BETA; ARP11; DKFZp686O24114	57180	NM_001040135.1	1830.49	1759.24	1504	1840	1794.86	1672	1.07348	0.543747
CLL-H-027697	ACTR3B	ARP3BETA; ARP11; DKFZp686O24114	57180	NM_001040135.1	319.415	168.593	278	171.22	244.004	224.61	1.08635	0.709012
CLL-H-027696	ACTR3B	ARP3BETA; ARP11; DKFZp686O24114	57180	NM_001040135.1	314.501	223.569	263	197.275	269.035	230.138	1.16902	0.509619
CLL-H-55215	ACTR6	HSPC281; ARP6; FLJ13433; hARPX; CDA12; hARP6; MSTP136	64431	NM_022496.3	24.3946	20.9738	60	43.3359	22.6842	51.668	0.439039	0.138234
CLL-H-55217	ACTR6	HSPC281; ARP6; FLJ13433; hARPX; CDA12; hARP6; MSTP136	64431	NM_022496.3	366.895	434.624	774	832.669	400.76	803.334	0.498871	0.00258902
CLL-H-55213	ACTR6	HSPC281; ARP6; FLJ13433; hARPX; CDA12; hARP6; MSTP136	64431	NM_022496.3	423.491	424.137	464	456.059	423.814	460.029	0.921276	0.970774
CLL-H-55218	ACTR6	HSPC281; ARP6; FLJ13433; hARPX; CDA12; hARP6; MSTP136	64431	NM_022496.3	1165.09	993.926	1127	1084.43	1079.51	1105.71	0.976298	0.772464
CLL-H-55214	ACTR6	HSPC281; ARP6; FLJ13433; hARPX; CDA12; hARP6; MSTP136	64431	NM_022496.3	511.312	428.798	346	385.896	470.055	365.948	1.28449	0.133361
CLL-H-55216	ACTR6	HSPC281; ARP6; FLJ13433; hARPX; CDA12; hARP6; MSTP136	64431	NM_022496.3	85.8691	40.7824	58	36.1133	63.3258	47.0566	1.34574	0.381975
CLL-H-55223	ACTR8	FLJ12934; ARP8; FLJ22579	93973	NM_022899.3	550.343	584.937	1005	1104.03	567.64	1054.52	0.538294	0.0066317
CLL-H-55222	ACTR8	FLJ12934; ARP8; FLJ22579	93973	NM_022899.3	847.958	1136.08	1040	1231.98	992.02	1135.99	0.873265	0.791243
CLL-H-55224	ACTR8	FLJ12934; ARP8; FLJ22579	93973	NM_022899.3	150.271	40.7824	124	35.0815	95.5267	79.5407	1.20098	0.691693
CLL-H-55221	ACTR8	FLJ12934; ARP8; FLJ22579	93973	NM_022899.3	220.528	215.564	168	192.948	218.046	180.474	1.20818	0.363773
CLL-H-55219	ACTR8	FLJ12934; ARP8; FLJ22579	93973	NM_022899.3	956.27	1010.24	790	823.382	983.254	806.691	1.21887	0.176187
CLL-H-55220	ACTR8	FLJ12934; ARP8; FLJ22579	93973	NM_022899.3	419.588	395.007	365	254.856	407.297	309.928	1.31417	0.134312
CLL-H-000696	ACVR1	ALK2; SKR1; FOP; ACTRI; ACVRLK2	90	NM_001105.2	251.343	300.596	352	332.212	275.969	342.106	0.806678	0.660175
CLL-H-000693	ACVR1	ALK2; SKR1; FOP; ACTRI; ACVRLK2	90	NM_001105.2	592.627	851.886	586	635.586	722.257	610.793	1.18249	0.481295
CLL-H-000691	ACVR1	ALK2; SKR1; FOP; ACTRI; ACVRLK2	90	NM_001105.2	30.8018	23.7625	31	12.6887	27.2822	21.8443	1.24894	0.674245
CLL-H-000695	ACVR1	ALK2; SKR1; FOP; ACTRI; ACVRLK2	90	NM_001105.2	474.348	100.991	324	98.0487	287.669	211.024	1.3632	0.687265
CLL-H-000694	ACVR1	ALK2; SKR1; FOP; ACTRI; ACVRLK2	90	NM_001105.2	1702.72	2514.07	1380	1556.09	2108.4	1468.05	1.43619	0.250085
CLL-H-000692	ACVR1	ALK2; SKR1; FOP; ACTRI; ACVRLK2	90	NM_001105.2	289.537	78.4163	121	87.6671	183.977	104.334	1.76335	0.369819
CLL-H-000700	ACVR1B	ACVRLK4; ALK4; SKR2; ACTRIB	91	NM_020327.2	388.103	480.003	567	588.292	434.053	577.646	0.751416	0.449704
CLL-H-000699	ACVR1B	ACVRLK4; ALK4; SKR2; ACTRIB	91	NM_020327.2	144.153	201.981	235	143.036	173.067	189.018	0.915611	0.939655
CLL-H-000698	ACVR1B	ACVRLK4; ALK4; SKR2; ACTRIB	91	NM_020327.2	115.815	57.03	130	34.6054	86.4224	82.3027	1.05006	0.89635
CLL-H-000701	ACVR1B	ACVRLK4; ALK4; SKR2; ACTRIB	91	NM_020327.2	1418.12	1675.26	1417	1430.36	1546.69	1423.68	1.0864	0.537182
CLL-H-000697	ACVR1B	ACVRLK4; ALK4; SKR2; ACTRIB	91	NM_020327.2	2722.88	4040.81	1919	1910.22	3381.85	1914.61	1.76634	0.105224
CLL-H-000704	ACVR1C	ACVRLK7; ALK7	130399	NM_145259.1	328.963	621.39	586	756.705	475.177	671.353	0.70779	0.537352
CLL-H-000706	ACVR1C	ACVRLK7; ALK7	130399	NM_145259.1	517.471	237.625	715	281.458	377.548	498.229	0.75778	0.616026
CLL-H-000703	ACVR1C	ACVRLK7; ALK7	130399	NM_145259.1	166.33	243.566	283	212.247	204.948	247.623	0.827659	0.737283
CLL-H-000702	ACVR1C	ACVRLK7; ALK7	130399	NM_145259.1	160.169	115.248	187	117.658	137.709	152.329	0.904021	0.918444
CLL-H-000705	ACVR1C	ACVRLK7; ALK7	130399	NM_145259.1	1662.07	1839.22	1430	1586.08	1750.64	1508.04	1.16087	0.365503
CLL-H-000707	ACVR1C	ACVRLK7; ALK7	130399	NM_145259.1	98.5658	41.5844	54	33.4519	70.0751	43.726	1.6026	0.346575
CLL-H-000712	ACVR2A	ACTRII; ACVR2	92	NM_001616.3	152.777	61.7825	196	78.439	107.28	137.219	0.781812	0.682905
CLL-H-000711	ACVR2A	ACTRII; ACVR2	92	NM_001616.3	912.966	1113.27	1147	1244.64	1013.12	1195.82	0.847217	0.693888
CLL-H-000708	ACVR2A	ACTRII; ACVR2	92	NM_001616.3	707.21	267.328	712	370.278	487.269	541.139	0.900451	0.890934
CLL-H-000710	ACVR2A	ACTRII; ACVR2	92	NM_001616.3	1765.56	2212.29	2020	2287.42	1988.93	2153.71	0.923488	0.970725
CLL-H-000709	ACVR2A	ACTRII; ACVR2	92	NM_001616.3	375.782	209.11	273	188.023	292.446	230.511	1.26868	0.42612
CLL-H-000713	ACVR2B	MGC116908; ACTRIIB; ActR-IIB	93	NM_001106.3	223.005	199.605	349	167.26	211.305	258.13	0.8186	0.68797
CLL-H-000716	ACVR2B	MGC116908; ACTRIIB; ActR-IIB	93	NM_001106.3	174.954	32.0794	183	39.2195	103.517	111.11	0.931663	0.963296
CLL-H-000714	ACVR2B	MGC116908; ACTRIIB; ActR-IIB	93	NM_001106.3	729.387	823.371	800	779.776	776.379	789.888	0.982898	0.855645
CLL-H-000717	ACVR2B	MGC116908; ACTRIIB; ActR-IIB	93	NM_001106.3	28.3377	22.5744	31	12.6887	25.456	21.8443	1.16534	0.766135
CLL-H-000715	ACVR2B	MGC116908; ACTRIIB; ActR-IIB	93	NM_001106.3	1610.32	1462.58	1273	1309.24	1536.45	1291.12	1.19001	0.323032
CLL-H-000719	ACVRL1	ORW2; HHT; TSR-I; ALK-1; ALK1; SKR3; HHT2; ACVRLK1	94	NM_000020.2	77.6206	22.5744	108	72.6714	50.0975	90.3357	0.55457	0.312946
CLL-H-000721	ACVRL1	ORW2; HHT; TSR-I; ALK-1; ALK1; SKR3; HHT2; ACVRLK1	94	NM_000020.2	1005.37	907.728	1107	1223.88	956.55	1165.44	0.820763	0.600179
CLL-H-000722	ACVRL1	ORW2; HHT; TSR-I; ALK-1; ALK1; SKR3; HHT2; ACVRLK1	94	NM_000020.2	967.177	967.134	966	1120.06	967.156	1043.03	0.927255	0.981041
CLL-H-000720	ACVRL1	ORW2; HHT; TSR-I; ALK-1; ALK1; SKR3; HHT2; ACVRLK1	94	NM_000020.2	1202.5	1247.53	1173	1448.81	1225.02	1310.91	0.934481	0.991199
CLL-H-000718	ACVRL1	ORW2; HHT; TSR-I; ALK-1; ALK1; SKR3; HHT2; ACVRLK1	94	NM_000020.2	247.647	49.9013	222	72.6714	148.774	147.336	1.00976	0.962672
CLL-H-000723	ACVRL1	ORW2; HHT; TSR-I; ALK-1; ALK1; SKR3; HHT2; ACVRLK1	94	NM_000020.2	686.265	813.866	573	667.885	750.065	620.442	1.20892	0.329543
CLL-H-000725	ACY1	ACY1D; ACYLASE	95	NM_000666.1	91.1734	89.1094	140	87.6671	90.1414	113.834	0.79187	0.720983
CLL-H-000724	ACY1	ACY1D; ACYLASE	95	NM_000666.1	183.579	90.2975	218	88.8206	136.938	153.41	0.892627	0.876243
CLL-H-000727	ACY1	ACY1D; ACYLASE	95	NM_000666.1	673.944	494.26	554	740.556	584.102	647.278	0.902397	0.910572
CLL-H-000726	ACY1	ACY1D; ACYLASE	95	NM_000666.1	612.34	643.964	698	684.034	628.152	691.017	0.909026	0.911835
CLL-H-000728	ACY1	ACY1D; ACYLASE	95	NM_000666.1	762.653	960.005	864	919.351	861.329	891.675	0.965967	0.897575
CLL-H-000729	ACY1	ACY1D; ACYLASE	95	NM_000666.1	246.415	81.9807	217	74.9784	164.198	145.989	1.12472	0.809271
CLL-H-000735	ACY3	HCBP1; ACY-3; MGC9740	91703	NM_080658.1	438.618	654.657	579	559.454	546.638	569.227	0.960315	0.936923
CLL-H-000734	ACY3	HCBP1; ACY-3; MGC9740	91703	NM_080658.1	788.527	459.805	840	451.024	624.166	645.512	0.966931	0.964261
CLL-H-000730	ACY3	HCBP1; ACY-3; MGC9740	91703	NM_080658.1	206.988	62.9707	181	72.6714	134.979	126.836	1.06421	0.875278
CLL-H-000732	ACY3	HCBP1; ACY-3; MGC9740	91703	NM_080658.1	794.687	975.451	696	927.426	885.069	811.713	1.09037	0.611729
CLL-H-000731	ACY3	HCBP1; ACY-3; MGC9740	91703	NM_080658.1	187.275	77.2282	131	92.2811	132.252	111.641	1.18462	0.647114
CLL-H-000733	ACY3	HCBP1; ACY-3; MGC9740	91703	NM_080658.1	1175.4	1325.95	971	1120.06	1250.67	1045.53	1.19621	0.312309
CLL-H-000738	ACYP1	ACYPE	97	NM_001107.3	263.664	161.585	467	199.558	212.624	333.279	0.637977	0.306107
CLL-H-000740	ACYP1	ACYPE	97	NM_001107.3	1143.36	1274.86	1326	1576.85	1209.11	1451.43	0.83305	0.653054
CLL-H-000737	ACYP1	ACYPE	97	NM_001107.3	947.464	1451.89	1152	1198.5	1199.68	1175.25	1.02078	0.796609
CLL-H-000736	ACYP1	ACYPE	97	NM_001107.3	576.61	708.123	576	680.573	642.366	628.287	1.02241	0.738937
CLL-H-000739	ACYP1	ACYPE	97	NM_001107.3	301.858	186.536	257	177.641	244.197	217.321	1.12367	0.659375
CLL-H-000742	ACYP2	ACYP; ACYM	98	NM_138448.3	540.88	533.468	647	779.776	537.174	713.388	0.75299	0.433136
CLL-H-000744	ACYP2	ACYP; ACYM	98	NM_138448.3	151.545	73.6638	168	116.505	112.604	142.252	0.791581	0.703345
CLL-H-000741	ACYP2	ACYP; ACYM	98	NM_138448.3	1522.84	1695.46	1853	2206.67	1609.15	2029.84	0.792748	0.520013
CLL-H-000745	ACYP2	ACYP; ACYM	98	NM_138448.3	1257.95	1381.79	1115	1248.1	1319.87	1181.55	1.11706	0.46295
CLL-H-000743	ACYP2	ACYP; ACYM	98	NM_138448.3	250.111	59.4063	141	57.6757	154.759	99.3379	1.5579	0.537335
CLL-H-000749	ADA		100	NM_000022.2	236.558	174.654	325	271.076	205.606	298.038	0.689866	0.397084
CLL-H-000748	ADA		100	NM_000022.2	149.081	89.1094	157	123.426	119.095	140.213	0.849387	0.823809
CLL-H-000750	ADA		100	NM_000022.2	634.518	832.876	584	599.827	733.697	591.914	1.23953	0.322257
CLL-H-000747	ADA		100	NM_000022.2	1314.62	630.895	1033	505.239	972.758	769.12	1.26477	0.464177
CLL-H-000746	ADA		100	NM_000022.2	937.607	767.529	500	667.885	852.568	583.942	1.46002	0.088353
CLL-H-027700	ADAD1	Tenr; FLJ32741	132612	NM_001159285.1	694.113	579.082	891	965.284	636.597	928.142	0.685884	0.138834
CLL-H-027702	ADAD1	Tenr; FLJ32741	132612	NM_001159285.1	29.4845	12.2169	37	17.3702	20.8507	27.1851	0.76699	0.66959
CLL-H-027701	ADAD1	Tenr; FLJ32741	132612	NM_001159285.1	111.795	45.2026	147	52.1105	78.4989	99.5552	0.788496	0.691871
CLL-H-027703	ADAD1	Tenr; FLJ32741	132612	NM_001159285.1	750.625	822.198	940	1038.49	786.412	989.244	0.794963	0.422497
CLL-H-027699	ADAD1	Tenr; FLJ32741	132612	NM_001159285.1	1097.07	1210.7	1284	1553.39	1153.88	1418.69	0.813341	0.571721
CLL-H-027708	ADAL	FLJ44620; DKFZp313B2137	161823	NM_001012969.2	1215.01	1334.09	1613	1924.37	1274.55	1768.68	0.720619	0.296876
CLL-H-027707	ADAL	FLJ44620; DKFZp313B2137	161823	NM_001012969.2	233.419	238.23	374	248.145	235.824	311.073	0.7581	0.400568
CLL-H-027706	ADAL	FLJ44620; DKFZp313B2137	161823	NM_001012969.2	742.026	450.804	841	424.328	596.415	632.664	0.942704	0.911745
CLL-H-027704	ADAL	FLJ44620; DKFZp313B2137	161823	NM_001012969.2	659.715	646.275	483	574.456	652.995	528.728	1.23503	0.224567
CLL-H-027705	ADAL	FLJ44620; DKFZp313B2137	161823	NM_001012969.2	1329.26	1571.09	1017	1178.69	1450.18	1097.84	1.32093	0.182701
CLL-H-000754	ADAM10	CD156c; HsT18717; kuz; MADM	102	NM_001110.2	1294.91	1646.74	1654	1691.05	1470.83	1672.53	0.879404	0.800065
CLL-H-000752	ADAM10	CD156c; HsT18717; kuz; MADM	102	NM_001110.2	105.958	102.179	152	84.2065	104.069	118.103	0.881165	0.881271
CLL-H-000751	ADAM10	CD156c; HsT18717; kuz; MADM	102	NM_001110.2	328.963	97.4263	318	113.044	213.195	215.522	0.989201	0.974031
CLL-H-000755	ADAM10	CD156c; HsT18717; kuz; MADM	102	NM_001110.2	304.322	212.674	314	184.562	258.498	249.281	1.03697	0.819328
CLL-H-000753	ADAM10	CD156c; HsT18717; kuz; MADM	102	NM_001110.2	554.433	1278.42	693	808.614	916.428	750.807	1.22059	0.641217
CLL-H-55226	ADAM11	MDC	4185	NM_002390.4	85.8691	48.9389	164	81.5128	67.404	122.756	0.549088	0.20786
CLL-H-55229	ADAM11	MDC	4185	NM_002390.4	118.07	97.8778	223	148.58	107.974	185.79	0.581161	0.176492
CLL-H-55225	ADAM11	MDC	4185	NM_002390.4	547.416	602.415	666	727.424	574.915	696.712	0.825183	0.550792
CLL-H-55230	ADAM11	MDC	4185	NM_002390.4	290.784	259.842	310	323.988	275.313	316.994	0.868513	0.805478
CLL-H-55228	ADAM11	MDC	4185	NM_002390.4	163.932	41.9476	164	59.8448	102.94	111.922	0.919742	0.95697
CLL-H-55227	ADAM11	MDC	4185	NM_002390.4	139.537	61.7563	85	56.7494	100.647	70.8747	1.42007	0.261582
CLL-H-000758	ADAM12	MLTN; MCMP; MLTNA; MCMPMltna	8038	NM_021641.2	405.352	204.358	550	309.142	304.855	429.571	0.709673	0.361801
CLL-H-000759	ADAM12	MLTN; MCMP; MLTNA; MCMPMltna	8038	NM_021641.2	162.634	80.7925	231	100.356	121.713	165.678	0.734637	0.560804
CLL-H-000756	ADAM12	MLTN; MCMP; MLTNA; MCMPMltna	8038	NM_021641.2	657.927	750.895	846	1015.09	704.411	930.546	0.756987	0.43052
CLL-H-000760	ADAM12	MLTN; MCMP; MLTNA; MCMPMltna	8038	NM_021641.2	184.811	219.803	262	173.027	202.307	217.514	0.930089	0.969847
CLL-H-000757	ADAM12	MLTN; MCMP; MLTNA; MCMPMltna	8038	NM_021641.2	826.721	868.52	753	869.75	847.62	811.375	1.04467	0.660966
CLL-H-027711	ADAM15	MDC15	8751	NM_003815.3	300.987	223.569	427	229.534	262.278	328.267	0.798978	0.481992
CLL-H-027713	ADAM15	MDC15	8751	NM_003815.3	1679.39	1712.81	1617	1849.92	1696.1	1733.46	0.978446	0.865814
CLL-H-027709	ADAM15	MDC15	8751	NM_003815.3	1590.93	1933.94	1268	1568.28	1762.43	1418.14	1.24278	0.323842
CLL-H-027710	ADAM15	MDC15	8751	NM_003815.3	539.32	608.402	349	375.94	573.861	362.47	1.5832	0.0288358
CLL-H-027712	ADAM15	MDC15	8751	NM_003815.3	171.993	131.943	119	66.9992	151.968	92.9996	1.63407	0.208609
CLL-H-000762	ADAM17	MGC71942; CD156b; TACE; cSVP	6868	NM_003183.4	190.971	117.624	255	181.102	154.298	218.051	0.707623	0.482407
CLL-H-000764	ADAM17	MGC71942; CD156b; TACE; cSVP	6868	NM_003183.4	783.598	657.033	956	1035.86	720.316	995.928	0.723261	0.313562
CLL-H-000765	ADAM17	MGC71942; CD156b; TACE; cSVP	6868	NM_003183.4	83.781	48.7131	119	61.1363	66.247	90.0681	0.735522	0.622207
CLL-H-000763	ADAM17	MGC71942; CD156b; TACE; cSVP	6868	NM_003183.4	1196.34	1609.91	1461	1593	1403.13	1527	0.918877	0.956907
CLL-H-000761	ADAM17	MGC71942; CD156b; TACE; cSVP	6868	NM_003183.4	648.07	91.4857	170	84.2065	369.778	127.103	2.90927	0.354462
CLL-H-027716	ADAM19	MADDAM; FKSG34; MLTNB	8728	NM_023038.3	560.205	498.45	584	682.399	529.327	633.199	0.835957	0.598039
CLL-H-027718	ADAM19	MADDAM; FKSG34; MLTNB	8728	NM_023038.3	103.196	57.4195	113	64.5177	80.3075	88.7589	0.904783	0.888888
CLL-H-027715	ADAM19	MADDAM; FKSG34; MLTNB	8728	NM_023038.3	1213.78	1313.32	1257	1395.82	1263.55	1326.41	0.952608	0.968017
CLL-H-027717	ADAM19	MADDAM; FKSG34; MLTNB	8728	NM_023038.3	169.536	87.9618	165	63.277	128.749	114.138	1.128	0.755302
CLL-H-027714	ADAM19	MADDAM; FKSG34; MLTNB	8728	NM_023038.3	101.967	72.0798	80	28.5367	87.0234	54.2683	1.60358	0.309818
CLL-H-55231	ADAM2	PH30; CRYN1; FTNB; CRYN2; PH-30b	2515	NM_001464.3	160.029	202.747	391	423.041	181.388	407.021	0.445648	0.00298942
CLL-H-55232	ADAM2	PH30; CRYN1; FTNB; CRYN2; PH-30b	2515	NM_001464.3	15.6126	10.4869	36	19.6043	13.0497	27.8022	0.469378	0.238907
CLL-H-55236	ADAM2	PH30; CRYN1; FTNB; CRYN2; PH-30b	2515	NM_001464.3	343.476	555.806	815	850.209	449.641	832.605	0.540042	0.0402385
CLL-H-55235	ADAM2	PH30; CRYN1; FTNB; CRYN2; PH-30b	2515	NM_001464.3	679.147	852.936	1019	1224.76	766.041	1121.88	0.682821	0.232803
CLL-H-55233	ADAM2	PH30; CRYN1; FTNB; CRYN2; PH-30b	2515	NM_001464.3	50.7408	30.2955	75	40.2405	40.5182	57.6202	0.703194	0.591737
CLL-H-55234	ADAM2	PH30; CRYN1; FTNB; CRYN2; PH-30b	2515	NM_001464.3	1025.55	862.257	566	584.003	943.904	575.001	1.64157	0.00443922
CLL-H-027721	ADAM20		8748	NM_003814.4	277.645	168.593	361	129.035	223.119	245.018	0.910625	0.858175
CLL-H-027723	ADAM20		8748	NM_003814.4	1692.9	1838.65	1698	1719.65	1765.77	1708.82	1.03333	0.694117
CLL-H-027719	ADAM20		8748	NM_003814.4	1180.61	1207.03	1106	1104.25	1193.82	1105.12	1.08026	0.543004
CLL-H-027720	ADAM20		8748	NM_003814.4	1250.63	1486.8	1068	1254.37	1368.72	1161.19	1.17872	0.386211
CLL-H-027722	ADAM20		8748	NM_003814.4	366.099	213.796	285	188.59	289.947	236.795	1.22446	0.413579
CLL-H-027724	ADAM21	ADAM31; MGC125389	8747	NM_003813.2	62.6545	57.4195	138	119.11	60.037	128.555	0.467015	0.108991
CLL-H-027725	ADAM21	ADAM31; MGC125389	8747	NM_003813.2	303.444	370.172	683	662.547	336.808	672.774	0.500626	0.00593172
CLL-H-027727	ADAM21	ADAM31; MGC125389	8747	NM_003813.2	321.872	195.471	530	250.627	258.671	390.313	0.662727	0.257235
CLL-H-027726	ADAM21	ADAM31; MGC125389	8747	NM_003813.2	1014.76	1022.56	1319	1511.2	1018.66	1415.1	0.719847	0.220887
CLL-H-027729	ADAM21	ADAM31; MGC125389	8747	NM_003813.2	222.362	94.0702	253	80.6472	158.216	166.824	0.948404	0.94521
CLL-H-027728	ADAM21	ADAM31; MGC125389	8747	NM_003813.2	176.907	160.042	121	106.702	168.474	113.851	1.47977	0.259461
CLL-H-027734	ADAM22	MDC2; MGC149832	53616	NM_004194.2	61.426	26.8772	95	27.296	44.1516	61.148	0.722045	0.622413
CLL-H-027730	ADAM22	MDC2; MGC149832	53616	NM_004194.2	165.85	43.9809	172	38.4625	104.915	105.231	0.996999	1
CLL-H-027733	ADAM22	MDC2; MGC149832	53616	NM_004194.2	1337.86	1391.51	1149	1258.1	1364.68	1203.55	1.13388	0.394655
CLL-H-027731	ADAM22	MDC2; MGC149832	53616	NM_004194.2	90.9104	65.9713	87	43.4254	78.4409	65.2127	1.20285	0.665388
CLL-H-027732	ADAM22	MDC2; MGC149832	53616	NM_004194.2	1531.96	1591.86	819	950.396	1561.91	884.698	1.76548	0.00361266
CLL-H-027735	ADAM23	MDC3	8745	NM_003812.2	441.038	500.893	825	899.526	470.966	862.263	0.546197	0.0158606
CLL-H-027737	ADAM23	MDC3	8745	NM_003812.2	143.737	42.7592	168	65.7584	93.248	116.879	0.797815	0.733718
CLL-H-027739	ADAM23	MDC3	8745	NM_003812.2	934.903	952.919	1004	1075.71	943.911	1039.85	0.907734	0.85103
CLL-H-027738	ADAM23	MDC3	8745	NM_003812.2	38.0841	34.2074	49	29.7774	36.1457	39.3887	0.917667	0.937806
CLL-H-027736	ADAM23	MDC3	8745	NM_003812.2	1267.83	1130.06	609	642.696	1198.95	625.848	1.91572	0.00109929
CLL-H-027743	ADAM28	MDC-Ls; MDC-Lm; MDCL; eMDCII; ADAM23	10863	NM_014265.4	58.9689	28.0989	91	48.3883	43.5339	69.6941	0.624642	0.37316
CLL-H-027744	ADAM28	MDC-Ls; MDC-Lm; MDCL; eMDCII; ADAM23	10863	NM_014265.4	617.945	588.855	855	866.026	603.4	860.513	0.70121	0.166474
CLL-H-027740	ADAM28	MDC-Ls; MDC-Lm; MDCL; eMDCII; ADAM23	10863	NM_014265.4	576.175	841.745	689	782.898	708.96	735.949	0.963328	0.952872
CLL-H-027741	ADAM28	MDC-Ls; MDC-Lm; MDCL; eMDCII; ADAM23	10863	NM_014265.4	583.547	488.676	362	382.143	536.112	372.072	1.44088	0.0764106
CLL-H-027742	ADAM28	MDC-Ls; MDC-Lm; MDCL; eMDCII; ADAM23	10863	NM_014265.4	174.45	63.5279	115	44.6661	118.989	79.8331	1.49047	0.477029
CLL-H-027749	ADAM29	svph1	11086	NM_001130703.1	120.395	106.287	199	143.924	113.341	171.462	0.661027	0.337208
CLL-H-027748	ADAM29	svph1	11086	NM_001130703.1	336.614	237.008	399	224.571	286.811	311.786	0.919899	0.850992
CLL-H-027746	ADAM29	svph1	11086	NM_001130703.1	1100.75	1255.9	1191	1203.5	1178.33	1197.25	0.984192	0.862669
CLL-H-027747	ADAM29	svph1	11086	NM_001130703.1	1256.78	1312.1	1090	1230.8	1284.44	1160.4	1.10689	0.455421
CLL-H-027745	ADAM29	svph1	11086	NM_001130703.1	176.907	102.622	133	69.4806	139.764	101.24	1.38052	0.402531
CLL-H-027752	ADAM33	DKFZp434K0521; FLJ36751; MGC149823; DJ964F7.1; MGC71889; FLJ35308	80332	NM_025220.2	498.779	594.964	1055	1165.04	546.871	1110.02	0.492668	0.00817136
CLL-H-027754	ADAM33	DKFZp434K0521; FLJ36751; MGC149823; DJ964F7.1; MGC71889; FLJ35308	80332	NM_025220.2	81.0823	23.2121	132	31.0181	52.1472	81.5091	0.639772	0.589677
CLL-H-027751	ADAM33	DKFZp434K0521; FLJ36751; MGC149823; DJ964F7.1; MGC71889; FLJ35308	80332	NM_025220.2	126.537	118.504	149	93.0544	122.521	121.027	1.01234	0.921173
CLL-H-027753	ADAM33	DKFZp434K0521; FLJ36751; MGC149823; DJ964F7.1; MGC71889; FLJ35308	80332	NM_025220.2	393.126	450.804	360	406.958	421.965	383.479	1.10036	0.531668
CLL-H-027750	ADAM33	DKFZp434K0521; FLJ36751; MGC149823; DJ964F7.1; MGC71889; FLJ35308	80332	NM_025220.2	644.973	294.428	566	197.275	469.7	381.638	1.23075	0.657714
CLL-H-55239	ADAM3A	CYRN1; ADAM3; tMDCI	1587	NR_001569.1	79.0386	15.1478	84	21.668	47.0932	52.834	0.891343	0.992721
CLL-H-55238	ADAM3A	CYRN1; ADAM3; tMDCI	1587	NR_001569.1	887.965	889.057	979	928.627	888.511	953.813	0.931535	0.995429
CLL-H-55241	ADAM3A	CYRN1; ADAM3; tMDCI	1587	NR_001569.1	1001.16	1192.01	785	816.16	1096.58	800.58	1.36974	0.0867654
CLL-H-55240	ADAM3A	CYRN1; ADAM3; tMDCI	1587	NR_001569.1	81.966	34.9564	50	33.0178	58.4612	41.5089	1.4084	0.33537
CLL-H-55237	ADAM3A	CYRN1; ADAM3; tMDCI	1587	NR_001569.1	2196.49	2128.84	1413	1350.64	2162.67	1381.82	1.56509	0.00468608
CLL-H-55246	ADAM7	EAPI; GP-83	8756	NM_003817.2	248.825	354.225	721	791.396	301.525	756.198	0.398738	0.000524465
CLL-H-55242	ADAM7	EAPI; GP-83	8756	NM_003817.2	737.694	784.188	1086	1100.94	760.941	1093.47	0.695896	0.139891
CLL-H-55247	ADAM7	EAPI; GP-83	8756	NM_003817.2	91.7238	72.2432	71	75.3219	81.9835	73.161	1.12059	0.640423
CLL-H-55244	ADAM7	EAPI; GP-83	8756	NM_003817.2	572.786	505.702	472	359.069	539.244	415.534	1.29771	0.115974
CLL-H-55243	ADAM7	EAPI; GP-83	8756	NM_003817.2	1058.73	1281.73	789	941.008	1170.23	865.004	1.35286	0.152108
CLL-H-55245	ADAM7	EAPI; GP-83	8756	NM_003817.2	201.012	129.339	106	91.8309	165.175	98.9154	1.66986	0.0867677
CLL-H-000767	ADAM8	MS2; CD156; MGC134985	101	NM_001109.3	99.7979	68.9113	155	89.9741	84.3546	122.487	0.688682	0.516691
CLL-H-000768	ADAM8	MS2; CD156; MGC134985	101	NM_001109.3	815.632	830.5	1126	1125.83	823.066	1125.92	0.73102	0.323107
CLL-H-000766	ADAM8	MS2; CD156; MGC134985	101	NM_001109.3	176.186	78.4163	210	119.965	127.301	164.983	0.771604	0.642009
CLL-H-000770	ADAM8	MS2; CD156; MGC134985	101	NM_001109.3	179.883	42.7725	185	58.8292	111.328	121.915	0.91316	0.940483
CLL-H-000769	ADAM8	MS2; CD156; MGC134985	101	NM_001109.3	830.417	955.253	891	941.268	892.835	916.134	0.974568	0.871402
CLL-H-000775	ADAM9	MDC9; KIAA0021; Mltng; MCMP	8754	NM_003816.2	554.433	740.202	927	1106.22	647.317	1016.61	0.636741	0.210499
CLL-H-000773	ADAM9	MDC9; KIAA0021; Mltng; MCMP	8754	NM_003816.2	174.954	57.03	192	109.584	115.992	150.792	0.76922	0.645203
CLL-H-000772	ADAM9	MDC9; KIAA0021; Mltng; MCMP	8754	NM_003816.2	386.871	73.6638	360	123.426	230.267	241.713	0.952648	0.985427
CLL-H-000771	ADAM9	MDC9; KIAA0021; Mltng; MCMP	8754	NM_003816.2	1206.2	1457.83	1053	1301.16	1332.01	1177.08	1.13162	0.49261
CLL-H-000774	ADAM9	MDC9; KIAA0021; Mltng; MCMP	8754	NM_003816.2	1785.27	1181	1268	1350.77	1483.14	1309.38	1.1327	0.434574
CLL-H-027758	ADAMDEC1	M12.219	27299	NM_001145271.1	656.029	517.997	1081	1105.49	587.013	1093.24	0.536947	0.00859681
CLL-H-027759	ADAMDEC1	M12.219	27299	NM_001145271.1	116.709	41.5375	129	45.9068	79.1234	87.4534	0.904749	0.891554
CLL-H-027757	ADAMDEC1	M12.219	27299	NM_001145271.1	1898.06	2100.09	2021	2253.16	1999.07	2137.08	0.935424	0.968418
CLL-H-027756	ADAMDEC1	M12.219	27299	NM_001145271.1	362.413	370.172	354	292.811	366.293	323.406	1.13261	0.514992
CLL-H-027755	ADAMDEC1	M12.219	27299	NM_001145271.1	1447.2	1026.22	739	370.977	1236.71	554.988	2.22835	0.000147993
CLL-H-027763	ADAMTS1	KIAA1346; C3-C5; METH1	9510	NM_006988.3	106.881	31.764	155	40.9439	69.3226	97.972	0.707575	0.65382
CLL-H-027762	ADAMTS1	KIAA1346; C3-C5; METH1	9510	NM_006988.3	625.316	561.978	805	864.786	593.647	834.893	0.711046	0.192145
CLL-H-027761	ADAMTS1	KIAA1346; C3-C5; METH1	9510	NM_006988.3	2117.97	1827.65	2466	2626.62	1972.81	2546.31	0.774772	0.378231
CLL-H-027764	ADAMTS1	KIAA1346; C3-C5; METH1	9510	NM_006988.3	65.1115	20.7687	39	27.296	42.9401	33.148	1.29541	0.593713
CLL-H-027760	ADAMTS1	KIAA1346; C3-C5; METH1	9510	NM_006988.3	232.19	164.928	170	93.0544	198.559	131.527	1.50964	0.229441
CLL-H-027769	ADAMTS10	WMS; ADAM-TS10	81794	NM_030957.2	588.461	561.978	852	954.118	575.219	903.059	0.636968	0.070773
CLL-H-027765	ADAMTS10	WMS; ADAM-TS10	81794	NM_030957.2	858.735	992.013	1381	1507.48	925.374	1444.24	0.640734	0.0865382
CLL-H-027768	ADAMTS10	WMS; ADAM-TS10	81794	NM_030957.2	39.3126	19.5471	55	35.981	29.4298	45.4905	0.646944	0.446595
CLL-H-027766	ADAMTS10	WMS; ADAM-TS10	81794	NM_030957.2	1057.75	1480.69	1102	1259.34	1269.22	1180.67	1.075	0.683044
CLL-H-027767	ADAMTS10	WMS; ADAM-TS10	81794	NM_030957.2	251.846	102.622	232	79.4064	177.234	155.703	1.13828	0.798863
CLL-H-027771	ADAMTS12	PRO4389	81792	NM_030955.2	343.985	124.612	370	133.998	234.299	251.999	0.929761	0.92247
CLL-H-027770	ADAMTS12	PRO4389	81792	NM_030955.2	565.119	588.855	530	555.845	576.987	542.922	1.06274	0.609399
CLL-H-027773	ADAMTS12	PRO4389	81792	NM_030955.2	842.764	995.678	835	848.656	919.221	841.828	1.09193	0.510452
CLL-H-027774	ADAMTS12	PRO4389	81792	NM_030955.2	442.267	469.129	286	428.05	455.698	357.025	1.27638	0.295114
CLL-H-027772	ADAMTS12	PRO4389	81792	NM_030955.2	179.364	128.278	138	66.9992	153.821	102.5	1.5007	0.292228
CLL-H-000776	ADAMTS13	FLJ42993; C9orf8; MGC118900; VWFCP; DKFZp434C2322; MGC118899; vWF-CP; TTP	11093	NM_139025.2	80.0847	51.0894	112	66.9038	65.5871	89.4519	0.73321	0.623532
CLL-H-000777	ADAMTS13	FLJ42993; C9orf8; MGC118900; VWFCP; DKFZp434C2322; MGC118899; vWF-CP; TTP	11093	NM_139025.2	640.678	840.005	901	1100.45	740.341	1000.73	0.739804	0.456883
CLL-H-000780	ADAMTS13	FLJ42993; C9orf8; MGC118900; VWFCP; DKFZp434C2322; MGC118899; vWF-CP; TTP	11093	NM_139025.2	277.216	136.634	249	156.878	206.925	202.939	1.01964	0.867754
CLL-H-000779	ADAMTS13	FLJ42993; C9orf8; MGC118900; VWFCP; DKFZp434C2322; MGC118899; vWF-CP; TTP	11093	NM_139025.2	218.077	43.9606	197	50.7546	131.019	123.877	1.05765	0.927058
CLL-H-000778	ADAMTS13	FLJ42993; C9orf8; MGC118900; VWFCP; DKFZp434C2322; MGC118899; vWF-CP; TTP	11093	NM_139025.2	1011.53	1119.21	943	1027.78	1065.37	985.391	1.08117	0.558509
CLL-H-027776	ADAMTS15	MGC126403	170689	NM_139055.2	733.426	775.774	1144	1244.45	754.6	1194.22	0.631875	0.0601573
CLL-H-027779	ADAMTS15	MGC126403	170689	NM_139055.2	1025.81	1270.56	1311	1424.35	1148.19	1367.68	0.839516	0.627917
CLL-H-027778	ADAMTS15	MGC126403	170689	NM_139055.2	625.316	515.554	568	344.922	570.435	456.461	1.24969	0.269946
CLL-H-027777	ADAMTS15	MGC126403	170689	NM_139055.2	1934.92	2200.27	1352	1481.43	2067.59	1416.71	1.45943	0.0510668
CLL-H-027775	ADAMTS15	MGC126403	170689	NM_139055.2	65.1115	47.646	42	26.0552	56.3787	34.0276	1.65685	0.293037
CLL-H-027781	ADAMTS16		170690	NM_139056.2	203.934	112.396	434	160.054	158.165	297.027	0.532494	0.235044
CLL-H-027780	ADAMTS16		170690	NM_139056.2	749.397	924.82	975	1059.58	837.108	1017.29	0.822881	0.56909
CLL-H-027782	ADAMTS16		170690	NM_139056.2	125.309	105.065	180	93.0544	115.187	136.527	0.843694	0.730429
CLL-H-027784	ADAMTS16		170690	NM_139056.2	1374.71	1376.85	1337	1357.35	1375.78	1347.18	1.02123	0.728592
CLL-H-027783	ADAMTS16		170690	NM_139056.2	3468.11	3310.78	1801	2085.66	3389.45	1943.33	1.74414	0.00854874
CLL-H-027787	ADAMTS17	FLJ16363; FLJ32769	170691	NM_139057.2	60.1974	41.5375	123	75.6843	50.8675	99.3421	0.512043	0.176702
CLL-H-027789	ADAMTS17	FLJ16363; FLJ32769	170691	NM_139057.2	694.113	748.897	648	702.251	721.505	675.125	1.0687	0.574654
CLL-H-027786	ADAMTS17	FLJ16363; FLJ32769	170691	NM_139057.2	167.079	63.5279	144	55.8326	115.303	99.9163	1.154	0.773443
CLL-H-027785	ADAMTS17	FLJ16363; FLJ32769	170691	NM_139057.2	1082.33	1081.2	764	801.509	1081.76	782.754	1.38199	0.0774407
CLL-H-027788	ADAMTS17	FLJ16363; FLJ32769	170691	NM_139057.2	1819.44	2394.51	1111	1290.35	2106.98	1200.68	1.75482	0.0538878
CLL-H-027791	ADAMTS18	ADAMTS21	170692	NM_199355.2	237.104	359.177	501	486.364	298.141	493.682	0.603912	0.0787212
CLL-H-027790	ADAMTS18	ADAMTS21	170692	NM_199355.2	24.5704	20.7687	50	19.8516	22.6696	34.9258	0.649078	0.439407
CLL-H-027794	ADAMTS18	ADAMTS21	170692	NM_199355.2	66.34	36.6507	77	35.981	51.4954	56.4905	0.911576	0.902875
CLL-H-027792	ADAMTS18	ADAMTS21	170692	NM_199355.2	1243.26	1192.37	927	949.155	1217.82	938.077	1.2982	0.140647
CLL-H-027793	ADAMTS18	ADAMTS21	170692	NM_199355.2	211.305	83.075	149	66.9992	147.19	108	1.36288	0.515104
CLL-H-027799	ADAMTS19		171019	NM_133638.3	331.7	197.914	597	287.848	264.807	442.424	0.598537	0.154605
CLL-H-027795	ADAMTS19		171019	NM_133638.3	342.757	269.994	552	295.293	306.375	423.646	0.723186	0.24792
CLL-H-027796	ADAMTS19		171019	NM_133638.3	90.9104	116.061	155	111.665	103.486	133.333	0.776146	0.608681
CLL-H-027797	ADAMTS19		171019	NM_133638.3	915.247	1144.72	1217	1358.59	1029.99	1287.8	0.799804	0.518674
CLL-H-027798	ADAMTS19		171019	NM_133638.3	497.55	634.058	409	488.846	565.804	448.923	1.26036	0.323193
CLL-H-027800	ADAMTS2	PCINP; ADAMTS-3; hPCPNI; NPI; ADAM-TS2; PCPNI	9509	NM_014244.2	22.1133	15.882	44	22.3331	18.9977	33.1665	0.572796	0.323225
CLL-H-027801	ADAMTS2	PCINP; ADAMTS-3; hPCPNI; NPI; ADAM-TS2; PCPNI	9509	NM_014244.2	108.11	67.193	135	85.6101	87.6513	110.305	0.794627	0.661616
CLL-H-027804	ADAMTS2	PCINP; ADAMTS-3; hPCPNI; NPI; ADAM-TS2; PCPNI	9509	NM_014244.2	420.154	279.767	396	214.646	349.96	305.323	1.1462	0.536901
CLL-H-027803	ADAMTS2	PCINP; ADAMTS-3; hPCPNI; NPI; ADAM-TS2; PCPNI	9509	NM_014244.2	685.514	921.155	560	663.788	803.334	611.894	1.31287	0.299243
CLL-H-027802	ADAMTS2	PCINP; ADAMTS-3; hPCPNI; NPI; ADAM-TS2; PCPNI	9509	NM_014244.2	573.718	669.487	420	421.847	621.603	420.923	1.47676	0.0541041
CLL-H-027806	ADAMTS20	GON-1	80070	NM_025003.3	356.271	448.361	582	617.881	402.316	599.941	0.670592	0.145659
CLL-H-027809	ADAMTS20	GON-1	80070	NM_025003.3	1942.29	1987.69	1758	1925.61	1964.99	1841.8	1.06688	0.582021
CLL-H-027807	ADAMTS20	GON-1	80070	NM_025003.3	244.475	81.8533	214	80.6472	163.164	147.324	1.10752	0.846706
CLL-H-027805	ADAMTS20	GON-1	80070	NM_025003.3	1008.61	1156.94	792	919.378	1082.78	855.689	1.26539	0.220122
CLL-H-027808	ADAMTS20	GON-1	80070	NM_025003.3	332.929	163.707	163	107.943	248.318	135.472	1.83299	0.0768438
CLL-H-027811	ADAMTS3	KIAA0366; ADAMTS-4	9508	NM_014243.1	41.7696	10.9952	65	18.6109	26.3824	41.8054	0.631077	0.557092
CLL-H-027813	ADAMTS3	KIAA0366; ADAMTS-4	9508	NM_014243.1	659.715	750.118	967	1130.3	704.917	1048.65	0.672213	0.18795
CLL-H-027812	ADAMTS3	KIAA0366; ADAMTS-4	9508	NM_014243.1	33.17	15.882	31	18.6109	24.526	24.8054	0.988735	1
CLL-H-027810	ADAMTS3	KIAA0366; ADAMTS-4	9508	NM_014243.1	920.161	882.061	854	925.581	901.111	889.791	1.01272	0.74724
CLL-H-027814	ADAMTS3	KIAA0366; ADAMTS-4	9508	NM_014243.1	2175.71	1902.17	775	866.026	2038.94	820.513	2.48496	1.05604e-05
CLL-H-027815	ADAMTS4	ADAMTS-2; ADMP-1; KIAA0688; ADAMTS-4	9507	NM_005099.4	46.6837	35.429	116	75.6843	41.0564	95.8421	0.428375	0.0914517
CLL-H-027818	ADAMTS4	ADAMTS-2; ADMP-1; KIAA0688; ADAMTS-4	9507	NM_005099.4	250.618	168.593	556	351.125	209.606	453.563	0.462132	0.00583407
CLL-H-027819	ADAMTS4	ADAMTS-2; ADMP-1; KIAA0688; ADAMTS-4	9507	NM_005099.4	530.72	543.653	571	611.678	537.186	591.339	0.908424	0.862951
CLL-H-027816	ADAMTS4	ADAMTS-2; ADMP-1; KIAA0688; ADAMTS-4	9507	NM_005099.4	672	894.278	736	820.12	783.139	778.06	1.00653	0.826041
CLL-H-027817	ADAMTS4	ADAMTS-2; ADMP-1; KIAA0688; ADAMTS-4	9507	NM_005099.4	1382.08	1714.03	1204	1310.21	1548.06	1257.1	1.23145	0.306174
CLL-H-027821	ADAMTS5	ADAMTS11; FLJ36738; ADMP-2	11096	NM_007038.3	1078.64	1425.71	1185	1305.24	1252.18	1245.12	1.00567	0.82538
CLL-H-027824	ADAMTS5	ADAMTS11; FLJ36738; ADMP-2	11096	NM_007038.3	113.024	63.5279	88	73.2028	88.2758	80.6014	1.09521	0.771999
CLL-H-027820	ADAMTS5	ADAMTS11; FLJ36738; ADMP-2	11096	NM_007038.3	57.7404	19.5471	40	23.5738	38.6437	31.7869	1.21571	0.676279
CLL-H-027822	ADAMTS5	ADAMTS11; FLJ36738; ADMP-2	11096	NM_007038.3	1938.6	2306.55	1126	1328.82	2122.58	1227.41	1.72932	0.0225085
CLL-H-027823	ADAMTS5	ADAMTS11; FLJ36738; ADMP-2	11096	NM_007038.3	269.046	118.504	123	65.7584	193.775	94.3792	2.05315	0.109129
CLL-H-027826	ADAMTS6	ADAM-TS6	11174	NM_197941.2	110.567	63.5279	168	93.0544	87.0473	130.527	0.66689	0.382936
CLL-H-027828	ADAMTS6	ADAM-TS6	11174	NM_197941.2	535.634	718.354	566	581.9	626.994	573.95	1.09242	0.609092
CLL-H-027825	ADAMTS6	ADAM-TS6	11174	NM_197941.2	187.963	58.6412	167	49.629	123.302	108.315	1.13837	0.84525
CLL-H-027827	ADAMTS6	ADAM-TS6	11174	NM_197941.2	1109.35	1296.21	908	1019.88	1202.78	963.938	1.24778	0.24287
CLL-H-027829	ADAMTS6	ADAM-TS6	11174	NM_197941.2	565.119	425.149	387	189.831	495.134	288.415	1.71674	0.0241764
CLL-H-027833	ADAMTS7	DKFZp434H204; ADAM-TS7	11173	NM_014272.3	269.046	322.526	434	449.143	295.786	441.571	0.669849	0.170703
CLL-H-027832	ADAMTS7	DKFZp434H204; ADAM-TS7	11173	NM_014272.3	501.236	394.606	617	715.899	447.921	666.449	0.672101	0.136687
CLL-H-027831	ADAMTS7	DKFZp434H204; ADAM-TS7	11173	NM_014272.3	67.5685	32.9857	71	39.7032	50.2771	55.3516	0.908322	0.909123
CLL-H-027834	ADAMTS7	DKFZp434H204; ADAM-TS7	11173	NM_014272.3	477.894	339.63	537	342.44	408.762	439.72	0.929596	0.879811
CLL-H-027830	ADAMTS7	DKFZp434H204; ADAM-TS7	11173	NM_014272.3	81.0823	24.4338	64	18.6109	52.758	41.3054	1.27727	0.733518
CLL-H-027839	ADAMTS8	METH2; ADAM-TS8	11095	NM_007037.4	178.135	248.003	402	464.031	213.069	433.016	0.492059	0.0298842
CLL-H-027835	ADAMTS8	METH2; ADAM-TS8	11095	NM_007037.4	402.954	381.168	740	764.287	392.061	752.143	0.521258	0.00841069
CLL-H-027836	ADAMTS8	METH2; ADAM-TS8	11095	NM_007037.4	681.828	720.798	818	931.785	701.313	874.892	0.801599	0.46098
CLL-H-027838	ADAMTS8	METH2; ADAM-TS8	11095	NM_007037.4	210.077	83.075	114	90.573	146.576	102.286	1.43299	0.363762
CLL-H-027837	ADAMTS8	METH2; ADAM-TS8	11095	NM_007037.4	302.216	200.357	171	75.6843	251.287	123.342	2.03731	0.0349818
CLL-H-027840	ADAMTS9	KIAA1312; FLJ42955	56999	NM_182920.1	1215.01	1238.79	1748	1993.85	1226.9	1870.92	0.655773	0.107648
CLL-H-027843	ADAMTS9	KIAA1312; FLJ42955	56999	NM_182920.1	1943.52	2145.29	1800	1749.42	2044.4	1774.71	1.15196	0.383151
CLL-H-027844	ADAMTS9	KIAA1312; FLJ42955	56999	NM_182920.1	1466.85	1667.61	1315	1292.84	1567.23	1303.92	1.20194	0.274446
CLL-H-027841	ADAMTS9	KIAA1312; FLJ42955	56999	NM_182920.1	352.585	161.263	256	135.239	256.924	195.62	1.31339	0.449494
CLL-H-027842	ADAMTS9	KIAA1312; FLJ42955	56999	NM_182920.1	347.671	377.503	226	130.276	362.587	178.138	2.03543	0.0103995
CLL-H-027849	ADAMTSL1	MGC40193; ADAMTSR1	92949	NM_001040272.4	350.128	178.367	543	346.162	264.247	444.581	0.594374	0.0617648
CLL-H-027846	ADAMTSL1	MGC40193; ADAMTSR1	92949	NM_001040272.4	70.0256	34.2074	119	55.8326	52.1165	87.4163	0.596187	0.302413
CLL-H-027845	ADAMTSL1	MGC40193; ADAMTSR1	92949	NM_001040272.4	81.0823	32.9857	129	53.3512	57.034	91.1756	0.62554	0.367535
CLL-H-027847	ADAMTSL1	MGC40193; ADAMTSR1	92949	NM_001040272.4	1285.03	1249.79	1285	1488.87	1267.41	1386.94	0.913821	0.888618
CLL-H-027848	ADAMTSL1	MGC40193; ADAMTSR1	92949	NM_001040272.4	787.481	684.147	575	575.697	735.814	575.348	1.2789	0.174514
CLL-H-027852	ADAMTSL2	FLJ45164; KIAA0605	9719	NM_001145320.1	761.682	780.661	1210	1438	771.171	1324	0.582455	0.0637081
CLL-H-027854	ADAMTSL2	FLJ45164; KIAA0605	9719	NM_001145320.1	943.503	999.343	1553	1733.29	971.423	1643.15	0.591197	0.0378299
CLL-H-027851	ADAMTSL2	FLJ45164; KIAA0605	9719	NM_001145320.1	85.9963	40.3158	79	42.1847	63.1561	60.5923	1.04231	0.899713
CLL-H-027853	ADAMTSL2	FLJ45164; KIAA0605	9719	NM_001145320.1	1348.91	1153.28	1039	1152.63	1251.1	1095.82	1.1417	0.372906
CLL-H-027850	ADAMTSL2	FLJ45164; KIAA0605	9719	NM_001145320.1	235.876	98.957	125	28.5367	167.416	76.7683	2.1808	0.201567
CLL-H-027855	ADAMTSL3	MGC150716; MGC150717; KIAA1233	57188	NM_207517.2	47.9122	14.6603	75	11.1665	31.2863	43.0833	0.726181	0.736673
CLL-H-027858	ADAMTSL3	MGC150716; MGC150717; KIAA1233	57188	NM_207517.2	518.435	609.624	579	660.066	564.029	619.533	0.910411	0.888356
CLL-H-027856	ADAMTSL3	MGC150716; MGC150717; KIAA1233	57188	NM_207517.2	85.9963	63.5279	98	48.3883	74.7621	73.1941	1.02142	0.935446
CLL-H-027857	ADAMTSL3	MGC150716; MGC150717; KIAA1233	57188	NM_207517.2	1476.68	1712.81	1244	1349.91	1594.75	1296.95	1.22961	0.245073
CLL-H-027859	ADAMTSL3	MGC150716; MGC150717; KIAA1233	57188	NM_207517.2	487.722	323.748	385	202.238	405.735	293.619	1.38184	0.177172
CLL-H-027860	ADAMTSL4	TSRC1	54507	NM_019032.4	589.689	713.468	1135	1316.41	651.578	1225.7	0.531595	0.0364566
CLL-H-027863	ADAMTSL4	TSRC1	54507	NM_019032.4	439.81	663.378	890	940.47	551.594	915.235	0.60268	0.111136
CLL-H-027862	ADAMTSL4	TSRC1	54507	NM_019032.4	125.309	92.8485	150	136.48	109.079	143.24	0.761511	0.58703
CLL-H-027861	ADAMTSL4	TSRC1	54507	NM_019032.4	427.525	323.748	544	254.349	375.636	399.174	0.941033	0.894469
CLL-H-027864	ADAMTSL4	TSRC1	54507	NM_019032.4	1820.67	2119.63	1563	1739.5	1970.15	1651.25	1.19313	0.317679
CLL-H-027866	ADAMTSL5	THSD6	339366	NM_213604.2	942.274	1288.88	1418	1415.67	1115.58	1416.83	0.787375	0.458405
CLL-H-027867	ADAMTSL5	THSD6	339366	NM_213604.2	750.625	686.59	734	816.397	718.608	775.199	0.926998	0.937648
CLL-H-027865	ADAMTSL5	THSD6	339366	NM_213604.2	351.356	302.979	358	264.275	327.168	311.137	1.05152	0.738031
CLL-H-027868	ADAMTSL5	THSD6	339366	NM_213604.2	89.6819	34.2074	83	22.3331	61.9446	52.6665	1.17617	0.803493
CLL-H-027869	ADAMTSL5	THSD6	339366	NM_213604.2	55.2834	19.5471	38	16.1294	37.4152	27.0647	1.38243	0.562854
CLL-H-55251	ADAP2	cent-b; HSA272195	55803	NM_018404.2	307.372	270.329	850	439.55	288.851	644.775	0.447987	0.0269753
CLL-H-55253	ADAP2	cent-b; HSA272195	55803	NM_018404.2	558.149	834.292	1004	1085.46	696.221	1044.73	0.666412	0.208823
CLL-H-55248	ADAP2	cent-b; HSA272195	55803	NM_018404.2	203.939	136.33	188	200.171	170.135	194.085	0.876596	0.904308
CLL-H-55249	ADAP2	cent-b; HSA272195	55803	NM_018404.2	812.829	947.318	929	1039.03	880.073	984.015	0.89437	0.834009
CLL-H-55250	ADAP2	cent-b; HSA272195	55803	NM_018404.2	814.781	951.979	746	864.655	883.38	805.327	1.09692	0.488908
CLL-H-55252	ADAP2	cent-b; HSA272195	55803	NM_018404.2	359.089	298.294	259	247.634	328.692	253.317	1.29755	0.168696
CLL-H-000784	ADAR	DRADA; K88dsRBP; ADAR1; IFI4; G1P1; DSRAD; IFI-4; p136; DSH	103	NM_001111.3	73.9244	71.2875	127	95.7417	72.606	111.371	0.65193	0.467641
CLL-H-000783	ADAR	DRADA; K88dsRBP; ADAR1; IFI4; G1P1; DSRAD; IFI-4; p136; DSH	103	NM_001111.3	273.52	148.516	353	171.874	211.018	262.437	0.804071	0.649501
CLL-H-000782	ADAR	DRADA; K88dsRBP; ADAR1; IFI4; G1P1; DSRAD; IFI-4; p136; DSH	103	NM_001111.3	678.872	1176.24	1026	1088.92	927.558	1057.46	0.877158	0.871626
CLL-H-000785	ADAR	DRADA; K88dsRBP; ADAR1; IFI4; G1P1; DSRAD; IFI-4; p136; DSH	103	NM_001111.3	1028.78	1014.66	989	1145.44	1021.72	1067.22	0.957366	0.920235
CLL-H-000781	ADAR	DRADA; K88dsRBP; ADAR1; IFI4; G1P1; DSRAD; IFI-4; p136; DSH	103	NM_001111.3	712.138	930.302	772	893.974	821.22	832.987	0.985874	0.850113
CLL-H-000789	ADARB1	ADAR2a; ADAR2; DRABA2; DRADA2; ADAR2a-L1; ADAR2a-L2; ADAR2g; ADAR2c; RED1; ADAR2a-L3; ADAR2b; ADAR2d	104	NM_001112.2	262.432	212.674	463	244.545	237.553	353.773	0.671485	0.316311
CLL-H-000788	ADARB1	ADAR2a; ADAR2; DRABA2; DRADA2; ADAR2a-L1; ADAR2a-L2; ADAR2g; ADAR2c; RED1; ADAR2a-L3; ADAR2b; ADAR2d	104	NM_001112.2	940.072	1028.92	1055	1130.44	984.494	1092.72	0.900956	0.883542
CLL-H-000786	ADARB1	ADAR2a; ADAR2; DRABA2; DRADA2; ADAR2a-L1; ADAR2a-L2; ADAR2g; ADAR2c; RED1; ADAR2a-L3; ADAR2b; ADAR2d	104	NM_001112.2	125.671	72.4757	141	78.439	99.0735	109.719	0.902971	0.919114
CLL-H-000787	ADARB1	ADAR2a; ADAR2; DRABA2; DRADA2; ADAR2a-L1; ADAR2a-L2; ADAR2g; ADAR2c; RED1; ADAR2a-L3; ADAR2b; ADAR2d	104	NM_001112.2	1216.06	1328.32	1167	1338.08	1272.19	1252.54	1.01569	0.728933
CLL-H-000790	ADARB1	ADAR2a; ADAR2; DRABA2; DRADA2; ADAR2a-L1; ADAR2a-L2; ADAR2g; ADAR2c; RED1; ADAR2a-L3; ADAR2b; ADAR2d	104	NM_001112.2	114.583	165.149	99	79.5925	139.866	89.2962	1.56632	0.291308
CLL-H-027874	ADARB2	hRED2; RED2; FLJ25034; FLJ36975; ADAR3	105	NM_018702.2	224.819	280.989	432	452.865	252.904	442.432	0.571622	0.0509901
CLL-H-027872	ADARB2	hRED2; RED2; FLJ25034; FLJ36975; ADAR3	105	NM_018702.2	103.196	35.429	87	35.981	69.3123	61.4905	1.1272	0.816284
CLL-H-027870	ADARB2	hRED2; RED2; FLJ25034; FLJ36975; ADAR3	105	NM_018702.2	1292.4	1575.98	1140	1285.39	1434.19	1212.7	1.18265	0.381896
CLL-H-027871	ADARB2	hRED2; RED2; FLJ25034; FLJ36975; ADAR3	105	NM_018702.2	920.161	795.321	725	718.38	857.741	721.69	1.18852	0.296075
CLL-H-027873	ADARB2	hRED2; RED2; FLJ25034; FLJ36975; ADAR3	105	NM_018702.2	103.196	59.8629	77	38.4625	81.5292	57.7312	1.41222	0.440282
CLL-H-55259	ADAT1	HADAT1	23536	NM_012091.2	187.351	207.408	262	236.284	197.379	249.142	0.792236	0.552922
CLL-H-55257	ADAT1	HADAT1	23536	NM_012091.2	91.7238	110.695	123	121.753	101.21	122.377	0.827033	0.743468
CLL-H-55254	ADAT1	HADAT1	23536	NM_012091.2	726.96	896.048	902	988.471	811.504	945.236	0.85852	0.696944
CLL-H-55255	ADAT1	HADAT1	23536	NM_012091.2	894.795	936.831	759	817.191	915.813	788.096	1.16206	0.267655
CLL-H-55258	ADAT1	HADAT1	23536	NM_012091.2	1967.18	2681.15	1897	2100.76	2324.17	1998.88	1.16274	0.472858
CLL-H-55256	ADAT1	HADAT1	23536	NM_012091.2	655.728	255.182	354	241.443	455.455	297.721	1.5298	0.263356
CLL-H-55265	ADAT3	TAD3; MSTP121; MST121; S863-5; FWP005	113179	NM_138422.1	372.75	213.234	362	205.33	292.992	283.665	1.03288	0.650316
CLL-H-55264	ADAT3	TAD3; MSTP121; MST121; S863-5; FWP005	113179	NM_138422.1	107.336	36.1216	95	38.1769	71.729	66.5884	1.0772	0.753516
CLL-H-55263	ADAT3	TAD3; MSTP121; MST121; S863-5; FWP005	113179	NM_138422.1	339.573	413.65	333	351.846	376.612	342.423	1.09984	0.492993
CLL-H-55260	ADAT3	TAD3; MSTP121; MST121; S863-5; FWP005	113179	NM_138422.1	112.215	45.4433	96	33.0178	78.8293	64.5089	1.22199	0.587185
CLL-H-55262	ADAT3	TAD3; MSTP121; MST121; S863-5; FWP005	113179	NM_138422.1	437.152	561.632	365	392.087	499.392	378.543	1.31925	0.203587
CLL-H-55261	ADAT3	TAD3; MSTP121; MST121; S863-5; FWP005	113179	NM_138422.1	19.5157	13.9825	7	7.22265	16.7491	7.11133	2.35528	0.129231
CLL-H-000796	ADC	ODC1L; AZI2; ODC-p; KIAA1945	113451	NM_052998.2	226.701	122.377	301	198.404	174.539	249.702	0.698989	0.438684
CLL-H-000794	ADC	ODC1L; AZI2; ODC-p; KIAA1945	113451	NM_052998.2	686.265	743.767	686	800.539	715.016	743.269	0.961987	0.908564
CLL-H-000791	ADC	ODC1L; AZI2; ODC-p; KIAA1945	113451	NM_052998.2	354.837	105.743	323	122.273	230.29	222.636	1.03438	0.914569
CLL-H-000795	ADC	ODC1L; AZI2; ODC-p; KIAA1945	113451	NM_052998.2	118.279	22.5744	98	31.1449	70.4267	64.5724	1.09066	0.895305
CLL-H-000793	ADC	ODC1L; AZI2; ODC-p; KIAA1945	113451	NM_052998.2	2823.91	2344.17	2258	2214.75	2584.04	2236.37	1.15546	0.385749
CLL-H-000792	ADC	ODC1L; AZI2; ODC-p; KIAA1945	113451	NM_052998.2	141.688	83.1688	138	53.0617	112.429	95.5308	1.17688	0.689403
CLL-H-027878	ADCK1	FLJ39600	57143	NM_001142545.1	298.53	306.644	601	627.807	302.587	614.404	0.49249	0.00611382
CLL-H-027879	ADCK1	FLJ39600	57143	NM_001142545.1	589.689	493.563	758	682.399	541.626	720.199	0.75205	0.288202
CLL-H-027877	ADCK1	FLJ39600	57143	NM_001142545.1	60.1974	45.2026	87	31.0181	52.7	59.0091	0.893083	0.852385
CLL-H-027876	ADCK1	FLJ39600	57143	NM_001142545.1	156.022	47.646	164	40.9439	101.834	102.472	0.993774	1
CLL-H-027875	ADCK1	FLJ39600	57143	NM_001142545.1	950.874	943.146	774	780.416	947.01	777.208	1.21848	0.242565
CLL-H-027884	ADCK2	MGC20727; AARF	90956	NM_052853.3	584.775	593.742	897	910.692	589.258	903.846	0.651946	0.0852037
CLL-H-027883	ADCK2	MGC20727; AARF	90956	NM_052853.3	1407.88	1315.76	1602	1897.07	1361.82	1749.53	0.778391	0.39366
CLL-H-027880	ADCK2	MGC20727; AARF	90956	NM_052853.3	1331.71	1395.17	1564	1660.09	1363.44	1612.05	0.845785	0.605295
CLL-H-027881	ADCK2	MGC20727; AARF	90956	NM_052853.3	608.117	395.828	672	348.644	501.972	510.322	0.983639	0.969653
CLL-H-027882	ADCK2	MGC20727; AARF	90956	NM_052853.3	375.927	294.428	317	235.738	335.177	276.369	1.21279	0.391401
CLL-H-027887	ADCK4	COQ8; FLJ12229	79934	NM_001142555.1	176.907	92.8485	250	162.535	134.878	206.268	0.653897	0.282866
CLL-H-027888	ADCK4	COQ8; FLJ12229	79934	NM_001142555.1	1087.24	1084.86	1660	1656.37	1086.05	1658.18	0.654964	0.0854728
CLL-H-027885	ADCK4	COQ8; FLJ12229	79934	NM_001142555.1	1116.72	1163.05	1503	1559.59	1139.89	1531.3	0.744394	0.262838
CLL-H-027889	ADCK4	COQ8; FLJ12229	79934	NM_001142555.1	68.7971	103.844	122	104.221	86.3204	113.11	0.763151	0.609768
CLL-H-027886	ADCK4	COQ8; FLJ12229	79934	NM_001142555.1	529.492	279.767	425	165.016	404.63	295.008	1.37159	0.412404
CLL-H-027890	ADCK5	MGC126708; FLJ35454	203054	NM_174922.3	371.013	456.912	741	853.619	413.963	797.31	0.519199	0.0295212
CLL-H-027893	ADCK5	MGC126708; FLJ35454	203054	NM_174922.3	126.537	89.1835	167	143.924	107.86	155.462	0.693806	0.429109
CLL-H-027892	ADCK5	MGC126708; FLJ35454	203054	NM_174922.3	445.952	357.956	525	327.552	401.954	426.276	0.942944	0.923175
CLL-H-027894	ADCK5	MGC126708; FLJ35454	203054	NM_174922.3	143.737	147.825	136	110.425	145.781	123.212	1.18317	0.596923
CLL-H-027891	ADCK5	MGC126708; FLJ35454	203054	NM_174922.3	1320.66	1500.24	907	951.636	1410.45	929.318	1.51772	0.0279695
CLL-H-000800	ADCY1		107	NM_021116.1	391.799	428.913	682	828.223	410.356	755.112	0.543438	0.0545777
CLL-H-000802	ADCY1		107	NM_021116.1	48.0508	26.1388	90	41.5265	37.0948	65.7633	0.564066	0.344137
CLL-H-000799	ADCY1		107	NM_021116.1	126.904	85.545	162	122.273	106.224	142.136	0.747341	0.621898
CLL-H-000798	ADCY1		107	NM_021116.1	311.714	163.961	384	249.159	237.838	316.58	0.751274	0.511226
CLL-H-000801	ADCY1		107	NM_021116.1	1021.39	1486.35	1154	1281.55	1253.87	1217.78	1.02964	0.766828
CLL-H-000797	ADCY1		107	NM_021116.1	502.686	704.558	483	597.52	603.622	540.26	1.11728	0.598567
CLL-H-027895	ADCY10		55811	NM_001167749.1	68.7971	12.2169	88	9.9258	40.507	48.9629	0.8273	0.861333
CLL-H-027899	ADCY10		55811	NM_001167749.1	449.638	437.365	479	575.697	443.502	527.348	0.841003	0.6334
CLL-H-027896	ADCY10		55811	NM_001167749.1	45.4552	37.8724	64	29.7774	41.6638	46.8887	0.888568	0.866063
CLL-H-027898	ADCY10		55811	NM_001167749.1	65.1115	35.429	63	35.981	50.2703	49.4905	1.01576	0.944521
CLL-H-027897	ADCY10		55811	NM_001167749.1	759.225	794.099	695	815.157	776.662	755.078	1.02858	0.686379
CLL-H-000806	ADCY2	KIAA1060; FLJ16822; HBAC2; FLJ45092; MGC133314	108	NM_020546.2	564.289	755.648	814	749.784	659.969	781.892	0.844066	0.691716
CLL-H-000807	ADCY2	KIAA1060; FLJ16822; HBAC2; FLJ45092; MGC133314	108	NM_020546.2	41.8905	19.01	51	19.6097	30.4502	35.3049	0.862494	0.867699
CLL-H-000805	ADCY2	KIAA1060; FLJ16822; HBAC2; FLJ45092; MGC133314	108	NM_020546.2	322.803	592.875	519	534.077	457.839	526.539	0.869526	0.86009
CLL-H-000803	ADCY2	KIAA1060; FLJ16822; HBAC2; FLJ45092; MGC133314	108	NM_020546.2	989.354	551.29	776	442.95	770.322	609.475	1.26391	0.302986
CLL-H-000804	ADCY2	KIAA1060; FLJ16822; HBAC2; FLJ45092; MGC133314	108	NM_020546.2	319.107	116.436	203	126.887	217.772	164.943	1.32028	0.496171
CLL-H-000810	ADCY3	KIAA0511; AC3	109	NM_004036.3	310.482	349.309	446	452.178	329.896	449.089	0.734589	0.440764
CLL-H-000812	ADCY3	KIAA0511; AC3	109	NM_004036.3	135.528	40.3963	123	78.439	87.9621	100.719	0.873338	0.869679
CLL-H-000809	ADCY3	KIAA0511; AC3	109	NM_004036.3	203.292	245.942	249	251.466	224.617	250.233	0.897631	0.915485
CLL-H-000808	ADCY3	KIAA0511; AC3	109	NM_004036.3	101.03	33.2675	88	54.2152	67.1487	71.1076	0.944326	0.996684
CLL-H-000811	ADCY3	KIAA0511; AC3	109	NM_004036.3	411.512	168.714	322	109.584	290.113	215.792	1.34441	0.54148
CLL-H-000814	ADCY4		196883	NM_139247.2	85.013	70.0994	197	100.356	77.5562	148.678	0.521639	0.217513
CLL-H-000818	ADCY4		196883	NM_139247.2	101.03	74.8519	207	66.9038	87.9409	136.952	0.64213	0.442897
CLL-H-000816	ADCY4		196883	NM_139247.2	740.476	773.47	885	884.746	756.973	884.873	0.855459	0.725505
CLL-H-000813	ADCY4		196883	NM_139247.2	287.073	105.743	309	94.5882	196.408	201.794	0.973309	1
CLL-H-000817	ADCY4		196883	NM_139247.2	136.76	34.4556	95	24.2238	85.6079	59.6119	1.43609	0.637297
CLL-H-000815	ADCY4		196883	NM_139247.2	1452.61	1525.55	857	891.667	1489.08	874.333	1.70311	0.0152806
CLL-H-000822	ADCY5		111	NM_183357.1	89.9413	120.001	152	139.575	104.971	145.788	0.720027	0.576899
CLL-H-000820	ADCY5		111	NM_183357.1	332.66	572.677	593	605.595	452.668	599.298	0.755331	0.543908
CLL-H-000819	ADCY5		111	NM_183357.1	332.66	527.528	508	552.533	430.094	530.267	0.811089	0.682765
CLL-H-000821	ADCY5		111	NM_183357.1	170.026	99.8025	197	91.1276	134.914	144.064	0.93649	0.967386
CLL-H-000823	ADCY5		111	NM_183357.1	619.733	510.894	417	517.928	565.313	467.464	1.20932	0.365192
CLL-H-000826	ADCY6	KIAA0422; DKFZp779F075	112	NM_020983.2	105.958	102.179	171	107.277	104.069	139.138	0.74795	0.621171
CLL-H-000827	ADCY6	KIAA0422; DKFZp779F075	112	NM_020983.2	534.72	629.707	621	678.266	582.213	649.633	0.896218	0.882173
CLL-H-000829	ADCY6	KIAA0422; DKFZp779F075	112	NM_020983.2	1048.49	1339.02	1276	1380.76	1193.76	1328.38	0.898656	0.88399
CLL-H-000824	ADCY6	KIAA0422; DKFZp779F075	112	NM_020983.2	1367.6	1044.36	1132	1327.7	1205.98	1229.85	0.980594	0.844374
CLL-H-000825	ADCY6	KIAA0422; DKFZp779F075	112	NM_020983.2	160.169	76.04	164	71.5179	118.105	117.759	1.00294	0.93542
CLL-H-000828	ADCY6	KIAA0422; DKFZp779F075	112	NM_020983.2	395.495	589.31	374	381.813	492.403	377.907	1.30297	0.353157
CLL-H-000830	ADCY7	KIAA0037; FLJ36387	113	NM_001114.3	299.394	343.368	421	377.199	321.381	399.1	0.805265	0.635388
CLL-H-000833	ADCY7	KIAA0037; FLJ36387	113	NM_001114.3	805.776	908.916	903	1013.94	857.346	958.47	0.894495	0.867647
CLL-H-000834	ADCY7	KIAA0037; FLJ36387	113	NM_001114.3	868.611	1109.71	886	1088.92	989.16	987.459	1.00172	0.80989
CLL-H-000831	ADCY7	KIAA0037; FLJ36387	113	NM_001114.3	57.9074	21.3863	55	18.4562	39.6468	36.7281	1.07947	0.869696
CLL-H-000832	ADCY7	KIAA0037; FLJ36387	113	NM_001114.3	52.9791	24.9506	44	23.0703	38.9649	33.5351	1.16191	0.749156
CLL-H-000839	ADCY8	HBAC1; ADCY3	114	NM_001115.1	51.7471	36.8319	91	42.68	44.2895	66.84	0.662619	0.509895
CLL-H-000838	ADCY8	HBAC1; ADCY3	114	NM_001115.1	374.55	414.656	457	542.152	394.603	499.576	0.789876	0.581236
CLL-H-000837	ADCY8	HBAC1; ADCY3	114	NM_001115.1	415.209	425.349	407	438.335	420.279	422.668	0.994348	0.84319
CLL-H-000835	ADCY8	HBAC1; ADCY3	114	NM_001115.1	156.473	95.05	173	56.5222	125.762	114.761	1.09586	0.796447
CLL-H-000840	ADCY8	HBAC1; ADCY3	114	NM_001115.1	1039.87	956.441	812	820.149	998.155	816.074	1.22312	0.293585
CLL-H-000836	ADCY8	HBAC1; ADCY3	114	NM_001115.1	162.634	53.4656	105	68.0573	108.05	86.5287	1.24871	0.603412
CLL-H-000842	ADCY9		115	NM_001116.2	112.119	102.179	177	121.119	107.149	149.06	0.718832	0.559888
CLL-H-000843	ADCY9		115	NM_001116.2	1041.1	1805.95	1828	1990.97	1423.53	1909.48	0.745504	0.538956
CLL-H-000841	ADCY9		115	NM_001116.2	220.541	124.753	200	119.965	172.647	159.983	1.07916	0.776671
CLL-H-000844	ADCY9		115	NM_001116.2	542.112	898.223	619	686.341	720.167	652.671	1.10342	0.674769
CLL-H-000845	ADCY9		115	NM_001116.2	1548.72	1457.83	1089	1154.67	1503.27	1121.83	1.34001	0.140561
CLL-H-000847	ADCYAP1	PACAP; MGC126852	116	NM_001117.3	507.614	503.765	735	767.087	505.69	751.044	0.673316	0.22724
CLL-H-000849	ADCYAP1	PACAP; MGC126852	116	NM_001117.3	80.0847	28.515	97	31.1449	54.2999	64.0724	0.847476	0.840639
CLL-H-000846	ADCYAP1	PACAP; MGC126852	116	NM_001117.3	77.6206	47.525	102	42.68	62.5728	72.34	0.864982	0.855776
CLL-H-000848	ADCYAP1	PACAP; MGC126852	116	NM_001117.3	652.999	811.49	675	685.188	732.244	680.094	1.07668	0.596633
CLL-H-000850	ADCYAP1	PACAP; MGC126852	116	NM_001117.3	1919.57	2750.51	1791	2005.96	2335.04	1898.48	1.22995	0.419686
CLL-H-000853	ADCYAP1R1	PACAPRI; PACAPR	117	NM_001118.3	41.8905	5.94063	48	8.0746	23.9156	28.0373	0.852991	0.908577
CLL-H-000852	ADCYAP1R1	PACAPRI; PACAPR	117	NM_001118.3	412.744	516.835	530	519.081	464.79	524.541	0.886088	0.851674
CLL-H-000851	ADCYAP1R1	PACAPRI; PACAPR	117	NM_001118.3	606.18	714.063	744	745.17	660.122	744.585	0.886563	0.839299
CLL-H-000855	ADCYAP1R1	PACAPRI; PACAPR	117	NM_001118.3	328.963	76.04	301	116.505	202.502	208.752	0.970057	1
CLL-H-000854	ADCYAP1R1	PACAPRI; PACAPR	117	NM_001118.3	62.8357	45.1488	59	29.9914	53.9922	44.4957	1.21343	0.677453
CLL-H-000858	ADD1	ADDA; MGC44427; MGC3339	118	NM_176801.1	459.563	654.657	842	797.078	557.11	819.539	0.679785	0.229875
CLL-H-000856	ADD1	ADDA; MGC44427; MGC3339	118	NM_176801.1	16.0169	15.4456	31	11.5351	15.7313	21.2676	0.739684	0.688262
CLL-H-000861	ADD1	ADDA; MGC44427; MGC3339	118	NM_176801.1	1928.19	2423.78	2338	2612.71	2175.99	2475.36	0.87906	0.821263
CLL-H-000860	ADD1	ADDA; MGC44427; MGC3339	118	NM_176801.1	28.3377	11.8813	29	14.9957	20.1095	21.9978	0.914156	0.972524
CLL-H-000857	ADD1	ADDA; MGC44427; MGC3339	118	NM_176801.1	152.777	286.338	210	207.633	219.558	208.816	1.05144	0.791621
CLL-H-000859	ADD1	ADDA; MGC44427; MGC3339	118	NM_176801.1	24.6415	8.31688	16	3.46054	16.4792	9.73027	1.6936	0.474263
CLL-H-55269	ADD2	ADDB	119	NM_017488.2	30.2493	11.6521	62	18.5725	20.9507	40.2863	0.520047	0.447721
CLL-H-55270	ADD2	ADDB	119	NM_017488.2	72.2081	72.2432	83	99.0535	72.2256	91.0268	0.793455	0.711012
CLL-H-55266	ADD2	ADDB	119	NM_017488.2	100.506	65.2519	118	84.6082	82.8789	101.304	0.81812	0.793471
CLL-H-55268	ADD2	ADDB	119	NM_017488.2	475.207	501.041	419	432.327	488.124	425.664	1.14674	0.338935
CLL-H-55267	ADD2	ADDB	119	NM_017488.2	1203.14	901.874	766	732.583	1052.51	749.292	1.40467	0.0318173
CLL-H-55271	ADD3	ADDL	120	NM_019903.3	37.0798	16.313	103	42.3041	26.6964	72.6521	0.367456	0.106958
CLL-H-55276	ADD3	ADDL	120	NM_019903.3	216.624	280.816	364	341.528	248.72	352.764	0.705061	0.24105
CLL-H-55272	ADD3	ADDL	120	NM_019903.3	31.2251	31.4607	48	39.2087	31.3429	43.6043	0.718803	0.613438
CLL-H-55273	ADD3	ADDL	120	NM_019903.3	500.578	461.424	562	649.007	481.001	605.503	0.794382	0.46936
CLL-H-55274	ADD3	ADDL	120	NM_019903.3	378.605	361.216	390	410.659	369.91	400.33	0.924014	0.992547
CLL-H-55275	ADD3	ADDL	120	NM_019903.3	875.28	443.946	517	304.383	659.613	410.692	1.6061	0.103735
CLL-H-000863	ADH1A	ADH1	124	NM_000667.2	553.201	428.913	684	417.572	491.057	550.786	0.891557	0.827542
CLL-H-000866	ADH1A	ADH1	124	NM_000667.2	2179.54	1975.85	1920	2046.33	2077.69	1983.17	1.04766	0.637462
CLL-H-000862	ADH1A	ADH1	124	NM_000667.2	154.009	115.248	151	79.5925	134.629	115.296	1.16768	0.673706
CLL-H-000864	ADH1A	ADH1	124	NM_000667.2	373.318	130.694	177	139.575	252.006	158.288	1.59208	0.320752
CLL-H-000865	ADH1A	ADH1	124	NM_000667.2	1156.92	1461.39	643	678.266	1309.16	660.633	1.98167	0.0139171
CLL-H-000867	ADH1B	ADH2	125	NM_000668.3	71.4602	54.6538	73	53.0617	63.057	63.0308	1.00042	0.930905
CLL-H-000871	ADH1B	ADH2	125	NM_000668.3	96.1017	27.3269	71	42.68	61.7143	56.84	1.08575	0.829654
CLL-H-000870	ADH1B	ADH2	125	NM_000668.3	1135.97	528.716	793	395.655	832.344	594.328	1.40048	0.336877
CLL-H-000869	ADH1B	ADH2	125	NM_000668.3	4819.87	5274.09	3287	3751.23	5046.98	3519.11	1.43416	0.0856248
CLL-H-000868	ADH1B	ADH2	125	NM_000668.3	1285.05	819.807	616	712.872	1052.43	664.436	1.58394	0.0400368
CLL-H-000875	ADH1C	ADH3	126	NM_000669.3	657.927	615.449	758	957.417	636.688	857.708	0.742313	0.385773
CLL-H-000872	ADH1C	ADH3	126	NM_000669.3	52.9791	17.8219	67	23.0703	35.4005	45.0351	0.786064	0.749407
CLL-H-000874	ADH1C	ADH3	126	NM_000669.3	767.581	412.28	437	536.384	589.93	486.692	1.21212	0.393552
CLL-H-000876	ADH1C	ADH3	126	NM_000669.3	76.3885	19.01	56	14.9957	47.6993	35.4978	1.34372	0.697355
CLL-H-000873	ADH1C	ADH3	126	NM_000669.3	2443.2	1788.13	1164	1380.76	2115.66	1272.38	1.66276	0.0168382
CLL-H-000877	ADH4	ADH-2	127	NM_000670.3	82.5489	35.6438	155	58.8292	59.0963	106.915	0.552743	0.300769
CLL-H-000881	ADH4	ADH-2	127	NM_000670.3	701.049	816.242	910	1132.75	758.646	1021.38	0.742769	0.430126
CLL-H-000878	ADH4	ADH-2	127	NM_000670.3	174.954	85.545	210	118.812	130.25	164.406	0.792244	0.683945
CLL-H-000879	ADH4	ADH-2	127	NM_000670.3	612.34	765.153	533	672.499	688.747	602.749	1.14267	0.499775
CLL-H-000880	ADH4	ADH-2	127	NM_000670.3	698.585	801.985	486	587.139	750.285	536.569	1.3983	0.133238
CLL-H-000886	ADH5	ADH-3; ADHX; FDH	128	NM_000671.3	393.031	690.301	673	873.21	541.666	773.105	0.700637	0.50071
CLL-H-000883	ADH5	ADH-3; ADHX; FDH	128	NM_000671.3	264.896	65.3469	248	83.053	165.121	165.527	0.997552	0.970629
CLL-H-000884	ADH5	ADH-3; ADHX; FDH	128	NM_000671.3	115.815	38.02	94	54.2152	76.9174	74.1076	1.03792	0.885231
CLL-H-000882	ADH5	ADH-3; ADHX; FDH	128	NM_000671.3	68.9961	13.0694	55	18.4562	41.0327	36.7281	1.1172	0.876407
CLL-H-000885	ADH5	ADH-3; ADHX; FDH	128	NM_000671.3	996.747	714.063	596	848.987	855.405	722.493	1.18396	0.363596
CLL-H-000890	ADH6	ADH-5	130	NM_000672.2	1965.16	1893.87	2491	2890.71	1929.51	2690.85	0.717064	0.270806
CLL-H-000889	ADH6	ADH-5	130	NM_000672.2	348.677	166.338	394	284.918	257.507	339.459	0.758581	0.521304
CLL-H-000892	ADH6	ADH-5	130	NM_000672.2	262.432	117.624	270	111.891	190.028	190.945	0.995195	0.943882
CLL-H-000888	ADH6	ADH-5	130	NM_000672.2	612.34	199.605	562	228.396	405.973	395.198	1.02726	0.912151
CLL-H-000887	ADH6	ADH-5	130	NM_000672.2	2746.29	2789.72	2097	2461.6	2768	2279.3	1.21441	0.272737
CLL-H-000891	ADH6	ADH-5	130	NM_000672.2	2092.06	1840.41	1434	1741.81	1966.23	1587.9	1.23826	0.237264
CLL-H-000893	ADH7	ADH-4	131	NM_000673.3	723.227	323.17	923	460.252	523.198	691.626	0.756476	0.540943
CLL-H-000896	ADH7	ADH-4	131	NM_000673.3	1039.87	1034.86	1162	1343.84	1037.36	1252.92	0.827955	0.626741
CLL-H-000895	ADH7	ADH-4	131	NM_000673.3	1705.19	1661	1480	1747.57	1683.09	1613.79	1.04295	0.642927
CLL-H-000897	ADH7	ADH-4	131	NM_000673.3	124.439	34.4556	103	33.4519	79.4475	68.226	1.16448	0.800817
CLL-H-000894	ADH7	ADH-4	131	NM_000673.3	455.867	217.427	263	201.865	336.647	232.433	1.44836	0.229046
CLL-H-000899	ADHFE1	HOT; FLJ32430; ADH8; MGC48605; HMFT2263	137872	NM_144650.2	273.52	339.804	394	452.178	306.662	423.089	0.724817	0.432173
CLL-H-000900	ADHFE1	HOT; FLJ32430; ADH8; MGC48605; HMFT2263	137872	NM_144650.2	121.975	40.3963	164	56.5222	81.1857	110.261	0.736304	0.662845
CLL-H-000902	ADHFE1	HOT; FLJ32430; ADH8; MGC48605; HMFT2263	137872	NM_144650.2	263.664	493.072	431	521.388	378.368	476.194	0.794566	0.714864
CLL-H-000898	ADHFE1	HOT; FLJ32430; ADH8; MGC48605; HMFT2263	137872	NM_144650.2	1216.06	1335.45	1099	1208.88	1275.75	1153.94	1.10556	0.491551
CLL-H-000901	ADHFE1	HOT; FLJ32430; ADH8; MGC48605; HMFT2263	137872	NM_144650.2	184.811	99.8025	150	78.439	142.307	114.219	1.24591	0.576294
CLL-H-000906	ADIPOQ	APM1; GBP28; ACRP30; adiponectin; ACDC; APM-1	9370	NM_004797.2	932.679	984.956	920	1085.46	958.818	1002.73	0.956209	0.922091
CLL-H-000904	ADIPOQ	APM1; GBP28; ACRP30; adiponectin; ACDC; APM-1	9370	NM_004797.2	587.699	263.764	488	324.138	425.731	406.069	1.04842	0.76988
CLL-H-000907	ADIPOQ	APM1; GBP28; ACRP30; adiponectin; ACDC; APM-1	9370	NM_004797.2	1477.26	1377.04	1241	1433.82	1427.15	1337.41	1.0671	0.581875
CLL-H-000905	ADIPOQ	APM1; GBP28; ACRP30; adiponectin; ACDC; APM-1	9370	NM_004797.2	221.773	205.546	192	196.097	213.659	194.049	1.10106	0.687455
CLL-H-000903	ADIPOQ	APM1; GBP28; ACRP30; adiponectin; ACDC; APM-1	9370	NM_004797.2	4835.89	3130.71	1494	1588.39	3983.3	1541.19	2.58455	3.71963e-05
CLL-H-000911	ADIPOR1	ACDCR1; TESBP1A; CGI-45; PAQR1; FLJ42464; FLJ25385; CGI45	51094	NM_015999.2	609.876	768.717	878	907.816	689.297	892.908	0.771968	0.459869
CLL-H-000913	ADIPOR1	ACDCR1; TESBP1A; CGI-45; PAQR1; FLJ42464; FLJ25385; CGI45	51094	NM_015999.2	82.5489	80.7925	132	69.2109	81.6707	100.605	0.811792	0.759037
CLL-H-000909	ADIPOR1	ACDCR1; TESBP1A; CGI-45; PAQR1; FLJ42464; FLJ25385; CGI45	51094	NM_015999.2	113.351	118.813	156	114.198	116.082	135.099	0.859234	0.846231
CLL-H-000910	ADIPOR1	ACDCR1; TESBP1A; CGI-45; PAQR1; FLJ42464; FLJ25385; CGI45	51094	NM_015999.2	1515.45	1878.43	1472	1523.79	1696.94	1497.9	1.13288	0.442712
CLL-H-000912	ADIPOR1	ACDCR1; TESBP1A; CGI-45; PAQR1; FLJ42464; FLJ25385; CGI45	51094	NM_015999.2	171.258	57.03	149	46.1406	114.144	97.5703	1.16987	0.775156
CLL-H-000908	ADIPOR1	ACDCR1; TESBP1A; CGI-45; PAQR1; FLJ42464; FLJ25385; CGI45	51094	NM_015999.2	309.25	111.684	229	80.746	210.467	154.873	1.35897	0.563302
CLL-H-000915	ADIPOR2	MGC4640; ACDCR2; PAQR2; FLJ21432	79602	NM_024551.2	78.8527	17.8219	115	34.6054	48.3373	74.8027	0.646197	0.596588
CLL-H-000918	ADIPOR2	MGC4640; ACDCR2; PAQR2; FLJ21432	79602	NM_024551.2	55.4433	30.8913	68	38.066	43.1673	53.033	0.81397	0.787915
CLL-H-000914	ADIPOR2	MGC4640; ACDCR2; PAQR2; FLJ21432	79602	NM_024551.2	357.301	468.121	476	484.476	412.711	480.238	0.859389	0.780035
CLL-H-000916	ADIPOR2	MGC4640; ACDCR2; PAQR2; FLJ21432	79602	NM_024551.2	246.415	80.7925	192	81.8995	163.604	136.95	1.19462	0.710928
CLL-H-000917	ADIPOR2	MGC4640; ACDCR2; PAQR2; FLJ21432	79602	NM_024551.2	1431.67	1606.35	938	1011.63	1519.01	974.816	1.55825	0.0370576
CLL-H-000919	ADK	AK	132	NM_006721.2	149.081	129.506	276	170.72	139.293	223.36	0.623626	0.317012
CLL-H-000921	ADK	AK	132	NM_006721.2	213.149	92.6738	268	159.185	152.911	213.592	0.715902	0.495335
CLL-H-000923	ADK	AK	132	NM_006721.2	1028.78	1254.66	1176	1249.26	1141.72	1212.63	0.941526	0.977235
CLL-H-000920	ADK	AK	132	NM_006721.2	215.613	131.882	177	119.965	173.747	148.483	1.17015	0.634359
CLL-H-000922	ADK	AK	132	NM_006721.2	250.111	196.041	236	117.658	223.076	176.829	1.26153	0.491885
CLL-H-000928	ADM	AM	133	NM_001124.1	129.368	43.9606	151	61.1363	86.6641	106.068	0.817061	0.770493
CLL-H-000926	ADM	AM	133	NM_001124.1	341.284	256.635	469	259.541	298.96	364.27	0.820708	0.6581
CLL-H-000929	ADM	AM	133	NM_001124.1	36.9622	10.6931	46	9.22811	23.8277	27.6141	0.862881	0.900886
CLL-H-000925	ADM	AM	133	NM_001124.1	354.837	619.013	505	537.538	486.925	521.269	0.934115	1
CLL-H-000927	ADM	AM	133	NM_001124.1	553.201	999.214	665	720.946	776.207	692.973	1.12011	0.678332
CLL-H-000924	ADM	AM	133	NM_001124.1	1476.02	1502.98	1009	1135.06	1489.5	1072.03	1.38942	0.103722
CLL-H-027902	ADM2	AM2; FLJ21135; dJ579N16.4	79924	NM_024866.4	380.841	459.356	824	898.285	420.098	861.143	0.487838	0.00605651
CLL-H-027904	ADM2	AM2; FLJ21135; dJ579N16.4	79924	NM_024866.4	98.2815	58.6412	129	76.925	78.4614	102.962	0.762038	0.598334
CLL-H-027900	ADM2	AM2; FLJ21135; dJ579N16.4	79924	NM_024866.4	54.0548	26.8772	65	31.0181	40.466	48.0091	0.842883	0.786726
CLL-H-027901	ADM2	AM2; FLJ21135; dJ579N16.4	79924	NM_024866.4	1070.04	1209.47	1155	1367.28	1139.76	1261.14	0.903752	0.870057
CLL-H-027903	ADM2	AM2; FLJ21135; dJ579N16.4	79924	NM_024866.4	110.567	50.0893	121	54.5919	80.328	87.796	0.91494	0.894278
CLL-H-55279	ADNP	ADNP1; KIAA0784	23394	NM_015339.2	254.68	506.867	738	838.859	380.774	788.43	0.482952	0.0514213
CLL-H-55277	ADNP	ADNP1; KIAA0784	23394	NM_015339.2	14.6368	4.66085	18	14.4453	9.64882	16.2227	0.594774	0.534006
CLL-H-55281	ADNP	ADNP1; KIAA0784	23394	NM_015339.2	71.2323	46.6085	95	74.2901	58.9204	84.6451	0.696088	0.534013
CLL-H-55278	ADNP	ADNP1; KIAA0784	23394	NM_015339.2	424.467	591.928	495	496.299	508.197	495.65	1.02532	0.768014
CLL-H-55280	ADNP	ADNP1; KIAA0784	23394	NM_015339.2	217.6	90.8866	208	91.8309	154.243	149.915	1.02887	0.778341
CLL-H-55282	ADNP	ADNP1; KIAA0784	23394	NM_015339.2	1289.99	1460.01	799	896.641	1375	847.82	1.62181	0.00989562
CLL-H-55283	ADNP2	KIAA0863; ZNF508	22850	NM_014913.2	25.3704	17.4782	44	26.827	21.4243	35.4135	0.604976	0.436347
CLL-H-55285	ADNP2	KIAA0863; ZNF508	22850	NM_014913.2	673.292	970.622	853	977.122	821.957	915.061	0.898254	0.868304
CLL-H-55287	ADNP2	KIAA0863; ZNF508	22850	NM_014913.2	508.384	569.789	486	477.727	539.087	481.863	1.11875	0.398047
CLL-H-55284	ADNP2	KIAA0863; ZNF508	22850	NM_014913.2	437.152	414.816	368	350.815	425.984	359.407	1.18524	0.276843
CLL-H-55286	ADNP2	KIAA0863; ZNF508	22850	NM_014913.2	57.5713	19.8086	33	20.6361	38.69	26.8181	1.44268	0.385157
CLL-H-55290	ADO	FLJ14547; DKFZp564C046	84890	NM_032804.5	393.242	498.711	474	626.307	445.976	550.154	0.81064	0.633989
CLL-H-55288	ADO	FLJ14547; DKFZp564C046	84890	NM_032804.5	70.2566	64.0867	89	71.1947	67.1716	80.0974	0.838625	0.825496
CLL-H-55291	ADO	FLJ14547; DKFZp564C046	84890	NM_032804.5	46.8377	19.8086	57	20.6361	33.3232	38.8181	0.858444	0.95335
CLL-H-55289	ADO	FLJ14547; DKFZp564C046	84890	NM_032804.5	933.827	896.048	903	909.022	914.938	906.011	1.00985	0.669809
CLL-H-55293	ADO	FLJ14547; DKFZp564C046	84890	NM_032804.5	1589.55	2166.13	1509	1423.89	1877.84	1466.45	1.28054	0.277195
CLL-H-55292	ADO	FLJ14547; DKFZp564C046	84890	NM_032804.5	256.632	130.504	148	75.3219	193.568	111.661	1.73353	0.0877171
CLL-H-000931	ADORA1	RDC7	134	NM_000674.2	632.053	721.192	714	741.71	676.623	727.855	0.929612	0.983759
CLL-H-000930	ADORA1	RDC7	134	NM_000674.2	405.352	580.993	509	509.853	493.173	509.427	0.968094	0.911015
CLL-H-000934	ADORA1	RDC7	134	NM_000674.2	655.463	652.281	608	649.429	653.872	628.714	1.04001	0.696704
CLL-H-000932	ADORA1	RDC7	134	NM_000674.2	290.769	139.011	306	104.97	214.89	205.485	1.04577	0.873277
CLL-H-000933	ADORA1	RDC7	134	NM_000674.2	210.684	114.06	107	64.5968	162.372	85.7984	1.89249	0.150155
CLL-H-000940	ADORA2A	ADORA2; RDC8; hA2aR	135	NM_000675.3	54.2112	17.8219	91	21.9168	36.0165	56.4584	0.637931	0.594809
CLL-H-000939	ADORA2A	ADORA2; RDC8; hA2aR	135	NM_000675.3	600.019	1093.08	849	899.741	846.547	874.371	0.968179	0.930672
CLL-H-000936	ADORA2A	ADORA2; RDC8; hA2aR	135	NM_000675.3	348.677	197.229	356	194.944	272.953	275.472	0.990855	0.92046
CLL-H-000938	ADORA2A	ADORA2; RDC8; hA2aR	135	NM_000675.3	519.935	597.627	494	628.665	558.781	561.333	0.995454	0.810941
CLL-H-000937	ADORA2A	ADORA2; RDC8; hA2aR	135	NM_000675.3	326.499	332.675	359	236.47	329.587	297.735	1.10698	0.648108
CLL-H-000935	ADORA2A	ADORA2; RDC8; hA2aR	135	NM_000675.3	1060.81	902.975	812	917.044	981.895	864.522	1.13577	0.440955
CLL-H-000945	ADORA2B	ADORA2	136	NM_000676.2	1216.06	1177.43	1609	1669.14	1196.74	1639.07	0.730137	0.304327
CLL-H-000943	ADORA2B	ADORA2	136	NM_000676.2	278.448	97.4263	319	113.044	187.937	216.022	0.869991	0.861948
CLL-H-000946	ADORA2B	ADORA2	136	NM_000676.2	1466.17	1434.07	1423	1567.63	1450.12	1495.31	0.969775	0.879592
CLL-H-000942	ADORA2B	ADORA2	136	NM_000676.2	757.725	767.529	626	694.416	762.627	660.208	1.15513	0.422709
CLL-H-000941	ADORA2B	ADORA2	136	NM_000676.2	682.568	976.639	664	742.863	829.604	703.432	1.17937	0.488369
CLL-H-000944	ADORA2B	ADORA2	136	NM_000676.2	247.647	223.368	245	130.347	235.507	187.674	1.25488	0.486457
CLL-H-000948	ADORA3	AD026; RP11-552M11.7; A3AR; bA552M11.5	140	NM_000677.3	43.1225	55.8419	89	59.9827	49.4822	74.4914	0.664268	0.519435
CLL-H-000947	ADORA3	AD026; RP11-552M11.7; A3AR; bA552M11.5	140	NM_000677.3	312.947	182.971	393	182.255	247.959	287.628	0.862083	0.775031
CLL-H-000951	ADORA3	AD026; RP11-552M11.7; A3AR; bA552M11.5	140	NM_000677.3	225.469	79.6044	223	83.053	152.537	153.027	0.9968	0.959002
CLL-H-000950	ADORA3	AD026; RP11-552M11.7; A3AR; bA552M11.5	140	NM_000677.3	429.993	556.043	412	444.103	493.018	428.052	1.15177	0.480204
CLL-H-000949	ADORA3	AD026; RP11-552M11.7; A3AR; bA552M11.5	140	NM_000677.3	522.399	1057.43	673	648.275	789.915	660.638	1.19569	0.622427
CLL-H-55296	ADPGK	ADP-GK; DKFZP434B195; 2610017G09Rik	83440	NM_031284.3	218.576	223.721	336	265.174	221.148	300.587	0.735721	0.365197
CLL-H-55298	ADPGK	ADP-GK; DKFZP434B195; 2610017G09Rik	83440	NM_031284.3	526.924	619.893	723	786.237	573.409	754.619	0.759865	0.311382
CLL-H-55297	ADPGK	ADP-GK; DKFZP434B195; 2610017G09Rik	83440	NM_031284.3	979.689	837.788	1105	1257.77	908.738	1181.39	0.769213	0.353071
CLL-H-55294	ADPGK	ADP-GK; DKFZP434B195; 2610017G09Rik	83440	NM_031284.3	1077.27	1210.66	1085	1300.08	1143.96	1192.54	0.959266	0.907675
CLL-H-55295	ADPGK	ADP-GK; DKFZP434B195; 2610017G09Rik	83440	NM_031284.3	462.522	235.373	329	170.248	348.948	249.624	1.39789	0.232915
CLL-H-027905	ADPRH	ARH1	141	NM_001125.2	873.477	855.184	1229	1466.54	864.33	1347.77	0.641305	0.122808
CLL-H-027906	ADPRH	ARH1	141	NM_001125.2	382.069	250.447	485	243.182	316.258	364.091	0.868623	0.679359
CLL-H-027908	ADPRH	ARH1	141	NM_001125.2	1023.36	1160.61	1252	1245.69	1091.98	1248.84	0.874394	0.704078
CLL-H-027907	ADPRH	ARH1	141	NM_001125.2	108.11	106.287	121	63.277	107.198	92.1385	1.16345	0.691894
CLL-H-027909	ADPRH	ARH1	141	NM_001125.2	1036.87	1220.47	639	826.323	1128.67	732.662	1.54051	0.0762376
CLL-H-027912	ADPRHL1	ARH2	113622	NM_138430.3	70.0256	41.5375	142	80.6472	55.7815	111.324	0.501076	0.15156
CLL-H-027913	ADPRHL1	ARH2	113622	NM_138430.3	428.753	376.281	579	790.342	402.517	684.671	0.587898	0.163698
CLL-H-027911	ADPRHL1	ARH2	113622	NM_138430.3	106.881	61.0846	206	65.7584	83.9829	135.879	0.61807	0.406684
CLL-H-027910	ADPRHL1	ARH2	113622	NM_138430.3	1095.84	1141.06	946	1047.17	1118.45	996.586	1.12228	0.418823
CLL-H-027914	ADPRHL1	ARH2	113622	NM_138430.3	1659.73	1728.69	796	878.434	1694.21	837.217	2.02362	0.0004434
CLL-H-000956	ADRA1A	ADRA1C; ADRA1L1; ALPHA1AAR	148	NM_033304.1	76.3885	46.3369	124	73.8249	61.3627	98.9125	0.620374	0.414165
CLL-H-000952	ADRA1A	ADRA1C; ADRA1L1; ALPHA1AAR	148	NM_033304.1	83.781	59.4063	140	80.746	71.5936	110.373	0.648652	0.453901
CLL-H-000957	ADRA1A	ADRA1C; ADRA1L1; ALPHA1AAR	148	NM_033304.1	533.488	573.865	657	714.025	553.676	685.513	0.807682	0.594222
CLL-H-000953	ADRA1A	ADRA1C; ADRA1L1; ALPHA1AAR	148	NM_033304.1	1037.41	885.154	1008	1023.17	961.279	1015.58	0.946529	0.970769
CLL-H-000954	ADRA1A	ADRA1C; ADRA1L1; ALPHA1AAR	148	NM_033304.1	1089.15	889.906	753	754.398	989.529	753.699	1.3129	0.187625
CLL-H-000955	ADRA1A	ADRA1C; ADRA1L1; ALPHA1AAR	148	NM_033304.1	310.482	192.476	230	139.575	251.479	184.788	1.36091	0.360191
CLL-H-000962	ADRA1B	ALPHA1BAR; ADRA1	147	NM_000679.3	149.081	92.6738	187	166.106	120.877	176.553	0.684652	0.477243
CLL-H-000960	ADRA1B	ALPHA1BAR; ADRA1	147	NM_000679.3	924.055	1120.4	982	1033.55	1022.23	1007.77	1.01434	0.744347
CLL-H-000959	ADRA1B	ALPHA1BAR; ADRA1	147	NM_000679.3	1145.83	1738.23	1238	1451.12	1442.03	1344.56	1.07249	0.700419
CLL-H-000961	ADRA1B	ALPHA1BAR; ADRA1	147	NM_000679.3	309.25	215.051	306	139.575	262.151	222.788	1.17668	0.584861
CLL-H-000958	ADRA1B	ALPHA1BAR; ADRA1	147	NM_000679.3	145.385	135.446	80	72.6714	140.415	76.3357	1.83945	0.171368
CLL-H-000964	ADRA1D	DAR; ADRA1A; ADRA1R; ADRA1; dJ779E11.2; ALPHA1	146	NM_000678.3	1391.01	1405.55	1271	2513.51	1398.28	1892.25	0.73895	0.658135
CLL-H-000966	ADRA1D	DAR; ADRA1A; ADRA1R; ADRA1; dJ779E11.2; ALPHA1	146	NM_000678.3	55.4433	35.6438	71	32.2984	45.5435	51.6492	0.881786	0.895932
CLL-H-000963	ADRA1D	DAR; ADRA1A; ADRA1R; ADRA1; dJ779E11.2; ALPHA1	146	NM_000678.3	2121.63	2504.57	2031	2180.14	2313.1	2105.57	1.09856	0.49952
CLL-H-000967	ADRA1D	DAR; ADRA1A; ADRA1R; ADRA1; dJ779E11.2; ALPHA1	146	NM_000678.3	121.975	40.3963	76	65.7503	81.1857	70.8752	1.14548	0.722272
CLL-H-000965	ADRA1D	DAR; ADRA1A; ADRA1R; ADRA1; dJ779E11.2; ALPHA1	146	NM_000678.3	380.711	137.823	336	107.277	259.267	221.638	1.16977	0.755949
CLL-H-000968	ADRA2A	ZNF32; ALPHA2AAR; ADRA2R; ADRA2; ADRAR	150	NM_000681.2	464.491	506.141	585	566.376	485.316	575.688	0.84302	0.711411
CLL-H-000970	ADRA2A	ZNF32; ALPHA2AAR; ADRA2R; ADRA2; ADRAR	150	NM_000681.2	195.9	87.9213	206	81.8995	141.91	143.95	0.985833	0.965129
CLL-H-000973	ADRA2A	ZNF32; ALPHA2AAR; ADRA2R; ADRA2; ADRAR	150	NM_000681.2	1564.73	1828.53	1585	1801.79	1696.63	1693.39	1.00191	0.771592
CLL-H-000969	ADRA2A	ZNF32; ALPHA2AAR; ADRA2R; ADRA2; ADRAR	150	NM_000681.2	485.437	816.242	578	633.279	650.839	605.64	1.07463	0.725282
CLL-H-000971	ADRA2A	ZNF32; ALPHA2AAR; ADRA2R; ADRA2; ADRAR	150	NM_000681.2	156.473	86.7332	133	83.053	121.603	108.027	1.12568	0.733563
CLL-H-000972	ADRA2A	ZNF32; ALPHA2AAR; ADRA2R; ADRA2; ADRAR	150	NM_000681.2	2109.31	1897.44	1166	1297.7	2003.37	1231.85	1.62631	0.0218994
CLL-H-000974	ADRA2B	ADRARL1; ADRA2L1; ALPHA2BAR; ADRA2RL1	151	NM_000682.5	841.506	1150.11	963	1064.69	995.806	1013.85	0.982205	0.865362
CLL-H-000978	ADRA2B	ADRARL1; ADRA2L1; ALPHA2BAR; ADRA2RL1	151	NM_000682.5	1147.06	1476.84	1217	1276.94	1311.95	1246.97	1.05211	0.65651
CLL-H-000975	ADRA2B	ADRARL1; ADRA2L1; ALPHA2BAR; ADRA2RL1	151	NM_000682.5	807.008	1062.18	755	926.272	934.596	840.636	1.11177	0.57591
CLL-H-000976	ADRA2B	ADRARL1; ADRA2L1; ALPHA2BAR; ADRA2RL1	151	NM_000682.5	604.948	398.022	525	297.607	501.485	411.303	1.21926	0.412197
CLL-H-000977	ADRA2B	ADRARL1; ADRA2L1; ALPHA2BAR; ADRA2RL1	151	NM_000682.5	206.988	141.387	168	109.584	174.188	138.792	1.25503	0.528847
CLL-H-000981	ADRA2C		152	XM_001128592.1	470.652	534.656	809	813.228	502.654	811.114	0.619709	0.126615
CLL-H-000982	ADRA2C		152	XM_001128592.1	56.6754	19.01	77	18.4562	37.8427	47.7281	0.79288	0.794773
CLL-H-000980	ADRA2C		152	XM_001128592.1	341.284	148.516	371	169.567	244.9	270.283	0.906086	0.897665
CLL-H-000979	ADRA2C		152	XM_001128592.1	551.969	683.172	572	663.271	617.57	617.635	0.999895	0.799748
CLL-H-000983	ADRA2C		152	XM_001128592.1	85.013	33.2675	75	27.6843	59.1403	51.3422	1.15188	0.75762
CLL-H-000987	ADRB1	BETA1AR; B1AR; ADRB1R; RHR	153	NM_000684.2	96.1017	28.515	125	34.6054	62.3083	79.8027	0.78078	0.769639
CLL-H-000986	ADRB1	BETA1AR; B1AR; ADRB1R; RHR	153	NM_000684.2	1179.09	1254.66	936	1124.68	1216.88	1030.34	1.18105	0.33711
CLL-H-000988	ADRB1	BETA1AR; B1AR; ADRB1R; RHR	153	NM_000684.2	480.508	450.3	475	292.993	465.404	383.996	1.212	0.42577
CLL-H-000984	ADRB1	BETA1AR; B1AR; ADRB1R; RHR	153	NM_000684.2	205.756	254.259	207	156.878	230.008	181.939	1.2642	0.46036
CLL-H-000985	ADRB1	BETA1AR; B1AR; ADRB1R; RHR	153	NM_000684.2	1283.82	1603.97	1027	1138.52	1443.89	1082.76	1.33353	0.198347
CLL-H-000991	ADRB2	B2AR; BETA2AR; BAR; ADRBR; ADRB2R	154	NM_000024.4	522.399	647.528	651	745.17	584.964	698.085	0.837955	0.693834
CLL-H-000993	ADRB2	B2AR; BETA2AR; BAR; ADRBR; ADRB2R	154	NM_000024.4	78.8527	53.4656	91	51.9081	66.1592	71.4541	0.925898	0.968768
CLL-H-000992	ADRB2	B2AR; BETA2AR; BAR; ADRBR; ADRB2R	154	NM_000024.4	172.49	57.03	189	54.2152	114.76	121.608	0.943692	0.973119
CLL-H-000989	ADRB2	B2AR; BETA2AR; BAR; ADRBR; ADRB2R	154	NM_000024.4	46.8188	10.6931	39	16.1492	28.7559	27.5746	1.04284	0.934005
CLL-H-000990	ADRB2	B2AR; BETA2AR; BAR; ADRBR; ADRB2R	154	NM_000024.4	898.181	1274.86	962	1000.1	1086.52	981.048	1.10751	0.590419
CLL-H-000998	ADRB3	BETA3AR	155	NM_000025.1	52.9791	46.3369	98	78.439	49.658	88.2195	0.562892	0.335943
CLL-H-000996	ADRB3	BETA3AR	155	NM_000025.1	997.979	1172.68	1220	1353.07	1085.33	1286.54	0.843606	0.68003
CLL-H-000999	ADRB3	BETA3AR	155	NM_000025.1	112.119	67.7232	137	57.6757	89.9209	97.3379	0.923802	0.94848
CLL-H-000995	ADRB3	BETA3AR	155	NM_000025.1	1425.51	1457.83	1336	1569.93	1441.67	1452.97	0.992225	0.799188
CLL-H-000997	ADRB3	BETA3AR	155	NM_000025.1	641.91	490.696	600	337.98	566.303	468.99	1.20749	0.411403
CLL-H-000994	ADRB3	BETA3AR	155	NM_000025.1	205.756	115.248	132	78.439	160.502	105.219	1.5254	0.313261
CLL-H-001000	ADRBK1	FLJ16718; BETA-ARK1; GRK2; BARK1	156	NM_001619.3	34.498	27.3269	47	39.2195	30.9125	43.1097	0.717064	0.643346
CLL-H-001001	ADRBK1	FLJ16718; BETA-ARK1; GRK2; BARK1	156	NM_001619.3	532.255	666.538	687	816.688	599.397	751.844	0.797236	0.58422
CLL-H-001002	ADRBK1	FLJ16718; BETA-ARK1; GRK2; BARK1	156	NM_001619.3	462.027	579.805	597	615.977	520.916	606.488	0.858906	0.763185
CLL-H-001003	ADRBK1	FLJ16718; BETA-ARK1; GRK2; BARK1	156	NM_001619.3	145.385	30.8913	148	36.9125	88.1379	92.4562	0.953294	0.985433
CLL-H-001004	ADRBK1	FLJ16718; BETA-ARK1; GRK2; BARK1	156	NM_001619.3	86.2451	49.9013	60	44.9871	68.0732	52.4935	1.29679	0.569045
CLL-H-001005	ADRBK1	FLJ16718; BETA-ARK1; GRK2; BARK1	156	NM_001619.3	1233.3	1467.34	876	1094.69	1350.32	985.343	1.37041	0.169167
CLL-H-001010	ADRBK2	BARK2; GRK3	157	NM_005160.3	78.8527	64.1588	194	104.97	71.5057	149.485	0.478347	0.162079
CLL-H-001009	ADRBK2	BARK2; GRK3	157	NM_005160.3	170.026	57.03	292	87.6671	113.528	189.834	0.59804	0.48189
CLL-H-001006	ADRBK2	BARK2; GRK3	157	NM_005160.3	91.1734	90.2975	166	74.9784	90.7355	120.489	0.753059	0.6333
CLL-H-001007	ADRBK2	BARK2; GRK3	157	NM_005160.3	688.729	938.619	830	874.364	813.674	852.182	0.954812	0.940927
CLL-H-001008	ADRBK2	BARK2; GRK3	157	NM_005160.3	2154.9	1709.71	1369	1356.53	1932.3	1362.77	1.41793	0.086464
CLL-H-027916	ADRM1	Rpn13; GP110; MGC29536	11047	NM_007002.2	721.141	838.08	1040	1136.5	779.61	1088.25	0.716388	0.222511
CLL-H-027919	ADRM1	Rpn13; GP110; MGC29536	11047	NM_007002.2	73.7111	45.2026	99	48.3883	59.4569	73.6941	0.806806	0.699885
CLL-H-027915	ADRM1	Rpn13; GP110; MGC29536	11047	NM_007002.2	249.389	163.707	264	176.183	206.548	220.092	0.938464	0.940332
CLL-H-027917	ADRM1	Rpn13; GP110; MGC29536	11047	NM_007002.2	460.695	432.479	426	428.05	446.587	427.025	1.04581	0.684192
CLL-H-027918	ADRM1	Rpn13; GP110; MGC29536	11047	NM_007002.2	221.133	67.193	149	33.4996	144.163	91.2498	1.57987	0.554066
CLL-H-001016	ADSL		158	NM_000026.1	142.92	72.4757	176	94.5882	107.698	135.294	0.796029	0.707271
CLL-H-001015	ADSL		158	NM_000026.1	232.862	240.001	271	265.308	236.432	268.154	0.8817	0.870857
CLL-H-001012	ADSL		158	NM_000026.1	351.141	484.755	450	419.879	417.948	434.94	0.960933	0.937725
CLL-H-001013	ADSL		158	NM_000026.1	402.888	253.071	333	283.765	327.979	308.382	1.06355	0.724838
CLL-H-001014	ADSL		158	NM_000026.1	149.081	43.9606	136	34.6054	96.5207	85.3027	1.13151	0.843479
CLL-H-001011	ADSL		158	NM_000026.1	137.992	42.7725	72	53.0617	90.3823	62.5308	1.4454	0.463643
CLL-H-001017	ADSS	ADEH; MGC20404	159	NM_001126.2	943.768	1196.44	1315	1489.19	1070.11	1402.09	0.763219	0.454671
CLL-H-001020	ADSS	ADEH; MGC20404	159	NM_001126.2	714.602	790.103	814	814.381	752.353	814.191	0.92405	0.961073
CLL-H-001021	ADSS	ADEH; MGC20404	159	NM_001126.2	1346.66	1257.04	1179	1279.25	1301.85	1229.12	1.05917	0.610524
CLL-H-001018	ADSS	ADEH; MGC20404	159	NM_001126.2	206.988	129.506	210	106.123	168.247	158.062	1.06444	0.809398
CLL-H-001019	ADSS	ADEH; MGC20404	159	NM_001126.2	91.1734	70.0994	68	47.2941	80.6364	57.647	1.3988	0.468824
CLL-H-001024	ADSSL1	FLJ38602	122622	NM_199165.1	564.289	756.836	996	1276.94	660.563	1136.47	0.581241	0.168585
CLL-H-001023	ADSSL1	FLJ38602	122622	NM_199165.1	13.5528	19.01	24	13.8422	16.2814	18.9211	0.86049	0.908979
CLL-H-001025	ADSSL1	FLJ38602	122622	NM_199165.1	389.335	597.627	516	530.617	493.481	523.308	0.943003	0.980582
CLL-H-001026	ADSSL1	FLJ38602	122622	NM_199165.1	60.3716	29.7031	68	17.3027	45.0374	42.6514	1.05594	0.901016
CLL-H-001022	ADSSL1	FLJ38602	122622	NM_199165.1	255.039	65.3469	222	68.0573	160.193	145.029	1.10456	0.863875
CLL-H-027924	AEBP1	FLJ33612; ACLP	165	NM_001129.3	1748.18	1552.77	2371	2924.39	1650.48	2647.69	0.623363	0.121142
CLL-H-027921	AEBP1	FLJ33612; ACLP	165	NM_001129.3	954.559	841.745	1019	1039.73	898.152	1029.36	0.872531	0.702817
CLL-H-027920	AEBP1	FLJ33612; ACLP	165	NM_001129.3	1152.35	1051.88	1054	1274.23	1102.11	1164.11	0.946741	0.975755
CLL-H-027923	AEBP1	FLJ33612; ACLP	165	NM_001129.3	100.739	67.193	84	55.8326	83.9658	69.9163	1.20095	0.64424
CLL-H-027922	AEBP1	FLJ33612; ACLP	165	NM_001129.3	359.956	190.584	338	105.462	275.27	221.731	1.24146	0.63646
CLL-H-55301	AEBP2	MGC17922	121536	NM_153207.3	52.6924	22.139	54	36.1133	37.4157	45.0566	0.830416	0.89361
CLL-H-55300	AEBP2	MGC17922	121536	NM_153207.3	324.937	142.156	407	143.421	233.546	275.211	0.848609	0.917315
CLL-H-55303	AEBP2	MGC17922	121536	NM_153207.3	786.483	836.623	950	882.195	811.553	916.098	0.88588	0.797678
CLL-H-55299	AEBP2	MGC17922	121536	NM_153207.3	899.674	849.44	912	978.153	874.557	945.077	0.925382	0.996501
CLL-H-55302	AEBP2	MGC17922	121536	NM_153207.3	1369.03	1426.22	1038	1154.59	1397.62	1096.3	1.27486	0.0998545
CLL-H-001027	AES	AES-2; ESP1; GRG5; GRG; TLE5; AES-1	166	NM_198970.1	712.138	1008.72	1028	1060.08	860.428	1044.04	0.824134	0.658238
CLL-H-001031	AES	AES-2; ESP1; GRG5; GRG; TLE5; AES-1	166	NM_198970.1	602.484	716.44	751	832.837	659.462	791.919	0.832739	0.665288
CLL-H-001030	AES	AES-2; ESP1; GRG5; GRG; TLE5; AES-1	166	NM_198970.1	128.136	89.1094	146	83.053	108.622	114.527	0.948448	1
CLL-H-001028	AES	AES-2; ESP1; GRG5; GRG; TLE5; AES-1	166	NM_198970.1	1278.89	1790.51	1574	1527.25	1534.7	1550.63	0.989728	0.846308
CLL-H-001029	AES	AES-2; ESP1; GRG5; GRG; TLE5; AES-1	166	NM_198970.1	168.794	80.7925	119	63.4433	124.793	91.2216	1.36802	0.468386
CLL-H-55308	AFAP1	AFAP-110; AFAP	60312	NM_198595.2	272.244	449.772	521	598.448	361.008	559.724	0.644975	0.239426
CLL-H-55304	AFAP1	AFAP-110; AFAP	60312	NM_198595.2	1195.34	1366.79	1586	1683.91	1281.07	1634.95	0.783548	0.346389
CLL-H-55306	AFAP1	AFAP-110; AFAP	60312	NM_198595.2	58.5471	29.1303	84	23.7316	43.8387	53.8658	0.813851	0.87274
CLL-H-55305	AFAP1	AFAP-110; AFAP	60312	NM_198595.2	1198.26	1085.98	1026	1149.43	1142.12	1087.72	1.05002	0.511506
CLL-H-55307	AFAP1	AFAP-110; AFAP	60312	NM_198595.2	95.627	48.9389	50	39.2087	72.2829	44.6043	1.62054	0.19449
CLL-H-027926	AFAP1L2	FLJ14564; XB130; KIAA1914	84632	NM_001001936.1	390.669	227.235	591	263.034	308.952	427.017	0.723512	0.417841
CLL-H-027927	AFAP1L2	FLJ14564; XB130; KIAA1914	84632	NM_001001936.1	210.077	183.254	215	169.979	196.665	192.49	1.02169	0.853284
CLL-H-027928	AFAP1L2	FLJ14564; XB130; KIAA1914	84632	NM_001001936.1	874.706	685.369	568	683.64	780.037	625.82	1.24642	0.19637
CLL-H-027929	AFAP1L2	FLJ14564; XB130; KIAA1914	84632	NM_001001936.1	1301	1380.51	1033	1044.69	1340.76	1038.85	1.29062	0.149861
CLL-H-027925	AFAP1L2	FLJ14564; XB130; KIAA1914	84632	NM_001001936.1	1273.97	1321.87	964	1021.12	1297.92	992.559	1.30765	0.130502
CLL-H-027932	AFF1	MLLT2; MGC134969; AF4-MLL; MLL/AF4; PBM1; AF4; AF-4	4299	NM_001166693.1	987.729	922.377	1293	1307.72	955.053	1300.36	0.734452	0.233225
CLL-H-027930	AFF1	MLLT2; MGC134969; AF4-MLL; MLL/AF4; PBM1; AF4; AF-4	4299	NM_001166693.1	148.651	50.0893	203	45.9068	99.3701	124.453	0.798452	0.773257
CLL-H-027931	AFF1	MLLT2; MGC134969; AF4-MLL; MLL/AF4; PBM1; AF4; AF-4	4299	NM_001166693.1	85.9963	37.8724	95	47.1476	61.9344	71.0738	0.87141	0.826265
CLL-H-027933	AFF1	MLLT2; MGC134969; AF4-MLL; MLL/AF4; PBM1; AF4; AF-4	4299	NM_001166693.1	665.857	641.388	702	760.565	653.623	731.282	0.893803	0.802181
CLL-H-027934	AFF1	MLLT2; MGC134969; AF4-MLL; MLL/AF4; PBM1; AF4; AF-4	4299	NM_001166693.1	318.186	199.136	257	119.11	258.661	188.055	1.37546	0.282104
CLL-H-027937	AFF2	FMR2; MRX2; OX19; FRAXE	2334	NM_001169122.1	1449.65	1469.69	1368	1639	1459.67	1503.5	0.970851	0.888783
CLL-H-027935	AFF2	FMR2; MRX2; OX19; FRAXE	2334	NM_001169122.1	114.252	56.1978	126	44.6661	85.225	85.3331	0.998734	0.990498
CLL-H-027938	AFF2	FMR2; MRX2; OX19; FRAXE	2334	NM_001169122.1	1326.8	1315.76	1058	1171.24	1321.28	1114.62	1.18541	0.287755
CLL-H-027936	AFF2	FMR2; MRX2; OX19; FRAXE	2334	NM_001169122.1	226.048	112.396	95	58.3141	169.222	76.657	2.20751	0.0474765
CLL-H-027939	AFF2	FMR2; MRX2; OX19; FRAXE	2334	NM_001169122.1	1506.16	902.83	613	382.143	1204.5	497.572	2.42075	0.000452779
CLL-H-027942	AFF3	MLLT2-like; LAF4	3899	NM_001025108.1	224.819	238.23	430	312.663	231.524	371.331	0.623498	0.11486
CLL-H-027940	AFF3	MLLT2-like; LAF4	3899	NM_001025108.1	1093.38	1281.55	1547	1720.89	1187.47	1633.94	0.72675	0.269026
CLL-H-027943	AFF3	MLLT2-like; LAF4	3899	NM_001025108.1	1120.41	1227.8	1111	1217.15	1174.1	1164.08	1.00862	0.760396
CLL-H-027941	AFF3	MLLT2-like; LAF4	3899	NM_001025108.1	1024.58	752.562	1061	692.325	888.573	876.662	1.01359	0.81966
CLL-H-027944	AFF3	MLLT2-like; LAF4	3899	NM_001025108.1	1147.44	1230.24	988	990.099	1188.84	989.049	1.202	0.267775
CLL-H-027945	AFF4	AF5Q31; MGC75036; MCEF	27125	NM_014423.3	125.309	96.5136	224	153.85	110.911	188.925	0.587065	0.195752
CLL-H-027949	AFF4	AF5Q31; MGC75036; MCEF	27125	NM_014423.3	291.159	219.904	326	282.885	255.532	304.443	0.839343	0.65483
CLL-H-027946	AFF4	AF5Q31; MGC75036; MCEF	27125	NM_014423.3	1474.22	1318.2	1421	1670.02	1396.21	1545.51	0.903401	0.850101
CLL-H-027948	AFF4	AF5Q31; MGC75036; MCEF	27125	NM_014423.3	568.804	321.305	592	290.33	445.055	441.165	1.00882	0.917393
CLL-H-027947	AFF4	AF5Q31; MGC75036; MCEF	27125	NM_014423.3	1052.84	1258.34	749	770.49	1155.59	759.745	1.52102	0.0480691
CLL-H-027951	AFG3L2	FLJ25993	10939	NM_006796.1	27.0274	18.3254	75	38.4625	22.6764	56.7312	0.399716	0.0872986
CLL-H-027955	AFG3L2	FLJ25993	10939	NM_006796.1	73.7111	32.9857	76	31.0181	53.3484	53.5091	0.996997	0.992791
CLL-H-027950	AFG3L2	FLJ25993	10939	NM_006796.1	170.764	68.4147	173	54.5919	119.589	113.796	1.05091	0.923983
CLL-H-027954	AFG3L2	FLJ25993	10939	NM_006796.1	466.837	254.112	404	222.09	360.475	313.045	1.15151	0.567733
CLL-H-027952	AFG3L2	FLJ25993	10939	NM_006796.1	1885.78	2006.02	1447	1532.3	1945.9	1489.65	1.30628	0.140984
CLL-H-027953	AFG3L2	FLJ25993	10939	NM_006796.1	1084.78	1318.2	860	905.73	1201.49	882.865	1.3609	0.140571
CLL-H-55313	AFM	MGC125338; ALBA; ALF; MGC125339; ALB2	173	NM_001133.2	533.755	852.936	1559	1706.61	693.345	1632.8	0.424634	0.00319686
CLL-H-55309	AFM	MGC125338; ALBA; ALF; MGC125339; ALB2	173	NM_001133.2	657.679	757.388	1048	1164.91	707.534	1106.46	0.63946	0.0695502
CLL-H-55310	AFM	MGC125338; ALBA; ALF; MGC125339; ALB2	173	NM_001133.2	240.043	272.66	288	306.447	256.351	297.223	0.862487	0.754107
CLL-H-55311	AFM	MGC125338; ALBA; ALF; MGC125339; ALB2	173	NM_001133.2	121.973	64.0867	133	69.1311	93.0299	101.066	0.920491	0.976473
CLL-H-55312	AFM	MGC125338; ALBA; ALF; MGC125339; ALB2	173	NM_001133.2	199.06	144.486	189	100.085	171.773	144.543	1.18839	0.434301
CLL-H-55314	AFM	MGC125338; ALBA; ALF; MGC125339; ALB2	173	NM_001133.2	80.0144	32.6259	60	26.827	56.3202	43.4135	1.2973	0.466819
CLL-H-001036	AFMID	KF; DKFZp686F03259	125061	NM_001010982.1	113.351	149.704	253	266.462	131.527	259.731	0.506398	0.13095
CLL-H-001034	AFMID	KF; DKFZp686F03259	125061	NM_001010982.1	55.4433	54.6538	95	69.2109	55.0485	82.1054	0.670461	0.524532
CLL-H-001035	AFMID	KF; DKFZp686F03259	125061	NM_001010982.1	756.493	885.154	910	971.259	820.823	940.63	0.872632	0.788747
CLL-H-001032	AFMID	KF; DKFZp686F03259	125061	NM_001010982.1	478.044	518.023	458	448.717	498.033	453.359	1.09854	0.590258
CLL-H-001033	AFMID	KF; DKFZp686F03259	125061	NM_001010982.1	319.107	112.872	226	76.1319	215.989	151.066	1.42977	0.522937
CLL-H-001039	AFP	HPAFP; FETA	174	NM_001134.1	215.613	109.308	369	160.338	162.46	264.669	0.613823	0.293312
CLL-H-001037	AFP	HPAFP; FETA	174	NM_001134.1	670.248	807.925	1046	1054.31	739.086	1050.16	0.703787	0.262084
CLL-H-001038	AFP	HPAFP; FETA	174	NM_001134.1	1149.52	1126.34	1204	1414.21	1137.93	1309.1	0.869246	0.77285
CLL-H-001041	AFP	HPAFP; FETA	174	NM_001134.1	930.215	987.332	945	1085.46	958.774	1015.23	0.944392	0.963885
CLL-H-001042	AFP	HPAFP; FETA	174	NM_001134.1	649.302	755.648	589	681.727	702.475	635.363	1.10563	0.525749
CLL-H-001040	AFP	HPAFP; FETA	174	NM_001134.1	416.441	247.13	345	249.159	331.785	297.08	1.11682	0.630657
CLL-H-001045	AGA	AGU; ASRG; GA	175	NM_000027.2	340.052	457.428	707	738.249	398.74	722.625	0.551794	0.0614176
CLL-H-001047	AGA	AGU; ASRG; GA	175	NM_000027.2	80.0847	45.1488	62	46.1406	62.6168	54.0703	1.15806	0.722018
CLL-H-001048	AGA	AGU; ASRG; GA	175	NM_000027.2	277.216	73.6638	234	66.9038	175.44	150.452	1.16609	0.809614
CLL-H-001046	AGA	AGU; ASRG; GA	175	NM_000027.2	140.456	48.7131	111	49.6011	94.5847	80.3006	1.17788	0.71404
CLL-H-001043	AGA	AGU; ASRG; GA	175	NM_000027.2	225.469	71.2875	146	84.2065	148.378	115.103	1.28909	0.590731
CLL-H-001044	AGA	AGU; ASRG; GA	175	NM_000027.2	2057.56	1539.81	1121	1234.26	1798.69	1177.63	1.52738	0.0431106
CLL-H-55317	AGAP1	KIAA1099; GGAP1; AGAP1; MGC71657	116987	NM_001037131.1	343.476	466.085	593	554.081	404.781	573.54	0.705758	0.1757
CLL-H-55318	AGAP1	KIAA1099; GGAP1; AGAP1; MGC71657	116987	NM_001037131.1	805.999	828.466	1093	979.185	817.232	1036.09	0.788764	0.401505
CLL-H-55315	AGAP1	KIAA1099; GGAP1; AGAP1; MGC71657	116987	NM_001037131.1	92.6996	29.1303	113	40.2405	60.915	76.6202	0.795024	0.869277
CLL-H-55319	AGAP1	KIAA1099; GGAP1; AGAP1; MGC71657	116987	NM_001037131.1	389.338	321.599	497	340.496	355.469	418.748	0.848884	0.715849
CLL-H-55316	AGAP1	KIAA1099; GGAP1; AGAP1; MGC71657	116987	NM_001037131.1	143.44	89.7214	91	61.9084	116.581	76.4542	1.52485	0.190542
CLL-H-55320	AGAP1	KIAA1099; GGAP1; AGAP1; MGC71657	116987	NM_001037131.1	635.236	792.344	426	464.313	713.79	445.157	1.60346	0.0433916
CLL-H-027957	AGAP2	GGAP2; PIKE; FLJ16430; AGAP2; KIAA0167	116986	NM_001122772.1	167.079	119.726	210	119.11	143.402	164.555	0.871455	0.781158
CLL-H-027960	AGAP2	GGAP2; PIKE; FLJ16430; AGAP2; KIAA0167	116986	NM_001122772.1	128.995	61.0846	156	39.7032	95.0395	97.8516	0.971262	0.974407
CLL-H-027958	AGAP2	GGAP2; PIKE; FLJ16430; AGAP2; KIAA0167	116986	NM_001122772.1	1234.66	1299.88	1135	1255.61	1267.27	1195.31	1.06021	0.588858
CLL-H-027959	AGAP2	GGAP2; PIKE; FLJ16430; AGAP2; KIAA0167	116986	NM_001122772.1	606.888	733.015	498	544.678	669.952	521.339	1.28506	0.216844
CLL-H-027956	AGAP2	GGAP2; PIKE; FLJ16430; AGAP2; KIAA0167	116986	NM_001122772.1	315.729	120.947	183	90.573	218.338	136.786	1.5962	0.345747
CLL-H-55322	AGAP3	MRIP-1; AGAP3; CRAG; FLJ16146	116988	NM_001042535.1	710.372	960.135	1207	1183.48	835.253	1195.24	0.698816	0.173384
CLL-H-55321	AGAP3	MRIP-1; AGAP3; CRAG; FLJ16146	116988	NM_001042535.1	1400.25	1112.78	1625	1071.02	1256.51	1348.01	0.932127	0.953316
CLL-H-55326	AGAP3	MRIP-1; AGAP3; CRAG; FLJ16146	116988	NM_001042535.1	817.708	947.318	941	925.531	882.513	933.266	0.945618	0.962656
CLL-H-55324	AGAP3	MRIP-1; AGAP3; CRAG; FLJ16146	116988	NM_001042535.1	161.005	156.138	176	105.244	158.572	140.622	1.12764	0.570867
CLL-H-55323	AGAP3	MRIP-1; AGAP3; CRAG; FLJ16146	116988	NM_001042535.1	157.101	58.2606	115	44.3677	107.681	79.6839	1.35135	0.475383
CLL-H-55325	AGAP3	MRIP-1; AGAP3; CRAG; FLJ16146	116988	NM_001042535.1	763.064	877.405	529	552.017	820.235	540.508	1.51752	0.0200925
CLL-H-027961	AGBL2	FLJ23598	79841	NM_024783.2	959.473	917.49	938	1008.71	938.482	973.355	0.964172	0.927439
CLL-H-027964	AGBL2	FLJ23598	79841	NM_024783.2	73.7111	24.4338	63	38.4625	49.0725	50.7312	0.967303	1
CLL-H-027963	AGBL2	FLJ23598	79841	NM_024783.2	82.3108	36.6507	85	32.2589	59.4808	58.6294	1.01452	0.966102
CLL-H-027965	AGBL2	FLJ23598	79841	NM_024783.2	1070.04	1287.66	1098	1047.17	1178.85	1072.59	1.09907	0.497973
CLL-H-027962	AGBL2	FLJ23598	79841	NM_024783.2	2004.94	1976.7	870	872.23	1990.82	871.115	2.28537	6.01282e-05
CLL-H-027968	AGBL3	FLJ12983; MGC32955	340351	NM_178563.3	124.08	123.391	212	145.165	123.736	178.582	0.692877	0.385949
CLL-H-027969	AGBL3	FLJ12983; MGC32955	340351	NM_178563.3	234.647	272.437	326	336.237	253.542	331.118	0.765715	0.441987
CLL-H-027966	AGBL3	FLJ12983; MGC32955	340351	NM_178563.3	659.715	798.986	737	748.157	729.35	742.579	0.982186	0.874613
CLL-H-027967	AGBL3	FLJ12983; MGC32955	340351	NM_178563.3	294.845	254.112	336	152.609	274.478	244.305	1.12351	0.642839
CLL-H-027970	AGBL3	FLJ12983; MGC32955	340351	NM_178563.3	2278.9	2929.62	2021	2240.75	2604.26	2130.88	1.22215	0.356592
CLL-H-027971	AGBL4	FLJ14442	84871	NM_032785.3	540.548	237.008	568	239.46	388.778	403.73	0.962966	0.971895
CLL-H-027975	AGBL4	FLJ14442	84871	NM_032785.3	109.338	43.9809	111	45.9068	76.6595	78.4534	0.977134	1
CLL-H-027972	AGBL4	FLJ14442	84871	NM_032785.3	254.303	294.428	285	182.387	274.366	233.693	1.17404	0.512832
CLL-H-027973	AGBL4	FLJ14442	84871	NM_032785.3	1669.56	1915.61	1274	1240.73	1792.58	1257.36	1.42567	0.0616126
CLL-H-027974	AGBL4	FLJ14442	84871	NM_032785.3	1191.66	1251.01	815	787.861	1221.34	801.43	1.52395	0.0276093
CLL-H-027980	AGBL5	FLJ21839	60509	NM_001035507.2	184.278	70.8581	279	112.906	127.568	195.953	0.651013	0.42728
CLL-H-027976	AGBL5	FLJ21839	60509	NM_001035507.2	170.764	84.2967	246	84.3693	127.53	165.185	0.772048	0.639257
CLL-H-027977	AGBL5	FLJ21839	60509	NM_001035507.2	93.3675	61.0846	87	60.7955	77.226	73.8978	1.04504	0.87123
CLL-H-027978	AGBL5	FLJ21839	60509	NM_001035507.2	934.903	971.244	875	906.97	953.074	890.985	1.06969	0.569599
CLL-H-027979	AGBL5	FLJ21839	60509	NM_001035507.2	2984.07	3104.32	1483	1746.94	3044.2	1614.97	1.88498	0.00251479
CLL-H-001049	AGER	MGC22357; RAGE	177	NM_001136.3	160.169	89.1094	224	114.198	124.639	169.099	0.73708	0.568127
CLL-H-001052	AGER	MGC22357; RAGE	177	NM_001136.3	449.707	521.587	628	652.889	485.647	640.445	0.758296	0.454654
CLL-H-001051	AGER	MGC22357; RAGE	177	NM_001136.3	646.838	818.618	859	925.119	732.728	892.059	0.82139	0.618934
CLL-H-001054	AGER	MGC22357; RAGE	177	NM_001136.3	1405.8	1602.78	1226	1385.37	1504.29	1305.69	1.15211	0.384426
CLL-H-001050	AGER	MGC22357; RAGE	177	NM_001136.3	73.9244	53.4656	65	41.5265	63.695	53.2633	1.19585	0.681448
CLL-H-001053	AGER	MGC22357; RAGE	177	NM_001136.3	288.305	66.535	159	56.5222	177.42	107.761	1.64642	0.517697
CLL-H-55331	AGFG1		3267	NM_001135189.1	48.7893	34.9564	146	70.1629	41.8728	108.081	0.387419	0.0459523
CLL-H-55328	AGFG1		3267	NM_001135189.1	124.901	117.686	300	276.524	121.293	288.262	0.420775	0.00703846
CLL-H-55327	AGFG1		3267	NM_001135189.1	281.026	234.208	515	370.419	257.617	442.709	0.58191	0.050279
CLL-H-55329	AGFG1		3267	NM_001135189.1	601.084	736.414	1107	1110.22	668.749	1108.61	0.603231	0.0267388
CLL-H-55330	AGFG1		3267	NM_001135189.1	571.81	824.97	568	606.703	698.39	587.351	1.18905	0.470925
CLL-H-027985	AGFG2	RABR	3268	NM_006076.4	404.183	443.474	859	964.044	423.828	911.522	0.464968	0.00412894
CLL-H-027983	AGFG2	RABR	3268	NM_006076.4	641.287	768.444	1081	1060.82	704.865	1070.91	0.658193	0.0879833
CLL-H-027984	AGFG2	RABR	3268	NM_006076.4	109.338	26.8772	138	23.5738	68.1077	80.7869	0.843054	0.853631
CLL-H-027981	AGFG2	RABR	3268	NM_006076.4	36.8556	23.2121	35	13.648	30.0339	24.324	1.23474	0.688332
CLL-H-027982	AGFG2	RABR	3268	NM_006076.4	974.216	974.91	679	756.843	974.563	717.921	1.35748	0.0912077
CLL-H-027990	AGGF1	VG5Q; FLJ10283; HUS84971; GPATCH7; HSU84971; GPATC7	55109	NM_018046.3	62.6545	13.4386	100	21.0923	38.0465	60.5462	0.628389	0.615743
CLL-H-027987	AGGF1	VG5Q; FLJ10283; HUS84971; GPATCH7; HSU84971; GPATC7	55109	NM_018046.3	130.223	120.947	177	129.035	125.585	153.018	0.820723	0.691474
CLL-H-027986	AGGF1	VG5Q; FLJ10283; HUS84971; GPATCH7; HSU84971; GPATC7	55109	NM_018046.3	269.046	123.391	312	145.165	196.218	228.582	0.858413	0.755635
CLL-H-027988	AGGF1	VG5Q; FLJ10283; HUS84971; GPATCH7; HSU84971; GPATC7	55109	NM_018046.3	1858.75	2112.3	1915	2114.2	1985.53	2014.6	0.98557	0.848833
CLL-H-027989	AGGF1	VG5Q; FLJ10283; HUS84971; GPATCH7; HSU84971; GPATC7	55109	NM_018046.3	1186.75	1194.81	921	1093.08	1190.78	1007.04	1.18246	0.285666
CLL-H-001058	AGK	MULK; FLJ10842	55750	NM_018238.2	303.09	128.318	380	104.97	215.704	242.485	0.889555	0.89234
CLL-H-001056	AGK	MULK; FLJ10842	55750	NM_018238.2	480.508	797.232	514	522.542	638.87	518.271	1.2327	0.495888
CLL-H-001057	AGK	MULK; FLJ10842	55750	NM_018238.2	2648.96	3086.75	2194	2129.39	2867.85	2161.69	1.32667	0.148853
CLL-H-001060	AGK	MULK; FLJ10842	55750	NM_018238.2	292.001	123.565	214	66.9038	207.783	140.452	1.47939	0.437485
CLL-H-001059	AGK	MULK; FLJ10842	55750	NM_018238.2	360.997	154.456	162	128.04	257.727	145.02	1.77718	0.140027
CLL-H-001055	AGK	MULK; FLJ10842	55750	NM_018238.2	497.757	223.368	222	137.268	360.563	179.634	2.00721	0.0809983
CLL-H-001063	AGL	GDE	178	NM_000646.1	167.562	162.773	258	325.291	165.168	291.646	0.56633	0.191357
CLL-H-001065	AGL	GDE	178	NM_000646.1	52.9791	11.8813	59	31.1449	32.4302	45.0724	0.719513	0.62682
CLL-H-001066	AGL	GDE	178	NM_000646.1	1181.56	1438.82	1469	1696.82	1310.19	1582.91	0.827709	0.651726
CLL-H-001061	AGL	GDE	178	NM_000646.1	34.498	24.9506	50	19.6097	29.7243	34.8049	0.854028	0.858281
CLL-H-001062	AGL	GDE	178	NM_000646.1	41.8905	22.5744	50	21.9168	32.2324	35.9584	0.896381	0.925998
CLL-H-001064	AGL	GDE	178	NM_000646.1	601.252	348.121	406	467.173	474.686	436.587	1.08727	0.61752
CLL-H-001070	AGMAT	FLJ23384	79814	NM_024758.3	146.617	76.04	321	126.887	111.328	223.943	0.497127	0.184052
CLL-H-001068	AGMAT	FLJ23384	79814	NM_024758.3	575.378	645.152	711	823.609	610.265	767.305	0.795336	0.550074
CLL-H-001067	AGMAT	FLJ23384	79814	NM_024758.3	119.511	125.941	166	128.04	122.726	147.02	0.834758	0.795695
CLL-H-001071	AGMAT	FLJ23384	79814	NM_024758.3	252.575	117.624	247	196.097	185.1	221.549	0.835481	0.759263
CLL-H-001069	AGMAT	FLJ23384	79814	NM_024758.3	1126.11	817.43	990	1116.6	971.772	1053.3	0.922597	0.957278
CLL-H-001075	AGPAT1	MGC5423; MGC4007; LPAAT-alpha; 1-AGPAT1; G15; LPAATA	10554	NM_032741.3	125.671	38.02	252	76.1319	81.8457	164.066	0.498859	0.355869
CLL-H-001076	AGPAT1	MGC5423; MGC4007; LPAAT-alpha; 1-AGPAT1; G15; LPAATA	10554	NM_032741.3	57.9074	43.9606	94	61.1363	50.934	77.5681	0.656636	0.499059
CLL-H-001072	AGPAT1	MGC5423; MGC4007; LPAAT-alpha; 1-AGPAT1; G15; LPAATA	10554	NM_032741.3	115.815	72.4757	153	78.439	94.1453	115.719	0.813564	0.750685
CLL-H-001073	AGPAT1	MGC5423; MGC4007; LPAAT-alpha; 1-AGPAT1; G15; LPAATA	10554	NM_032741.3	649.302	785.351	714	820.149	717.327	767.074	0.935146	0.994063
CLL-H-001074	AGPAT1	MGC5423; MGC4007; LPAAT-alpha; 1-AGPAT1; G15; LPAATA	10554	NM_032741.3	974.57	1171.49	683	863.982	1073.03	773.491	1.38726	0.167423
CLL-H-001077	AGPAT1	MGC5423; MGC4007; LPAAT-alpha; 1-AGPAT1; G15; LPAATA	10554	NM_032741.3	2441.97	2880.02	1547	1762.57	2660.99	1654.78	1.60806	0.0367419
CLL-H-001081	AGPAT2	LPAAB; LPAAT-beta; BSCL1; BSCL; 1-AGPAT2	10555	NM_001012727.1	415.209	389.705	425	507.546	402.457	466.273	0.863135	0.799514
CLL-H-001079	AGPAT2	LPAAB; LPAAT-beta; BSCL1; BSCL; 1-AGPAT2	10555	NM_001012727.1	190.971	66.535	165	115.351	128.753	140.176	0.918513	0.947439
CLL-H-001082	AGPAT2	LPAAB; LPAAT-beta; BSCL1; BSCL; 1-AGPAT2	10555	NM_001012727.1	1500.66	1371.1	1157	1332.31	1435.88	1244.65	1.15364	0.38429
CLL-H-001080	AGPAT2	LPAAB; LPAAT-beta; BSCL1; BSCL; 1-AGPAT2	10555	NM_001012727.1	3266.23	3657.05	2535	3122.56	3461.64	2828.78	1.22372	0.279215
CLL-H-001078	AGPAT2	LPAAB; LPAAT-beta; BSCL1; BSCL; 1-AGPAT2	10555	NM_001012727.1	433.69	141.387	274	131.501	287.538	202.75	1.41819	0.503045
CLL-H-001083	AGPAT3	MGC4604; LPAAT-GAMMA1	56894	NM_020132.4	375.782	526.34	464	546.766	451.061	505.383	0.892513	0.897353
CLL-H-001085	AGPAT3	MGC4604; LPAAT-GAMMA1	56894	NM_020132.4	141.688	24.9506	110	56.5222	83.3195	83.2611	1.0007	0.962629
CLL-H-001087	AGPAT3	MGC4604; LPAAT-GAMMA1	56894	NM_020132.4	2417.33	2535.46	1950	2312.8	2476.39	2131.4	1.16186	0.358988
CLL-H-001084	AGPAT3	MGC4604; LPAAT-GAMMA1	56894	NM_020132.4	814.4	588.122	593	599.827	701.261	596.414	1.1758	0.404549
CLL-H-001086	AGPAT3	MGC4604; LPAAT-GAMMA1	56894	NM_020132.4	278.448	98.6144	162	77.2855	188.531	119.643	1.57579	0.375902
CLL-H-001091	AGPAT4	dJ473J16.2; LPAAT-delta; 1-AGPAT4; RP3-473J16.2	56895	NM_020133.2	1569.66	1966.35	2461	2804.19	1768	2632.6	0.671582	0.216805
CLL-H-001089	AGPAT4	dJ473J16.2; LPAAT-delta; 1-AGPAT4; RP3-473J16.2	56895	NM_020133.2	614.804	263.764	767	346.054	439.284	556.527	0.789331	0.655082
CLL-H-001092	AGPAT4	dJ473J16.2; LPAAT-delta; 1-AGPAT4; RP3-473J16.2	56895	NM_020133.2	580.306	894.659	834	874.364	737.482	854.182	0.863379	0.811603
CLL-H-001088	AGPAT4	dJ473J16.2; LPAAT-delta; 1-AGPAT4; RP3-473J16.2	56895	NM_020133.2	1734.76	1999.62	2019	2298.95	1867.19	2158.98	0.864848	0.752653
CLL-H-001090	AGPAT4	dJ473J16.2; LPAAT-delta; 1-AGPAT4; RP3-473J16.2	56895	NM_020133.2	142.92	129.506	133	103.816	136.213	118.408	1.15037	0.677251
CLL-H-55334	AGPAT5	1-AGPAT5; LPAAT-epsilon; LPAAT-e	55326	NM_018361.2	34.1525	43.1129	81	43.3359	38.6327	62.168	0.621424	0.377749
CLL-H-55333	AGPAT5	1-AGPAT5; LPAAT-epsilon; LPAAT-e	55326	NM_018361.2	120.022	65.2519	180	92.8627	92.6368	136.431	0.678999	0.443046
CLL-H-55335	AGPAT5	1-AGPAT5; LPAAT-epsilon; LPAAT-e	55326	NM_018361.2	749.403	1083.65	1125	1208.25	916.525	1166.62	0.785622	0.506592
CLL-H-55337	AGPAT5	1-AGPAT5; LPAAT-epsilon; LPAAT-e	55326	NM_018361.2	366.895	203.912	361	239.379	285.404	300.19	0.950745	0.853126
CLL-H-55332	AGPAT5	1-AGPAT5; LPAAT-epsilon; LPAAT-e	55326	NM_018361.2	517.166	654.849	527	557.176	586.008	542.088	1.08102	0.564681
CLL-H-55336	AGPAT5	1-AGPAT5; LPAAT-epsilon; LPAAT-e	55326	NM_018361.2	436.176	356.555	334	386.928	396.366	360.464	1.0996	0.434358
CLL-H-001098	AGPAT6	LPAAT-zeta; LPAATZ; DKFZp586M1819; TSARG7	137964	NM_178819.2	123.207	60.5944	199	96.8952	91.9008	147.948	0.621172	0.370021
CLL-H-001094	AGPAT6	LPAAT-zeta; LPAATZ; DKFZp586M1819; TSARG7	137964	NM_178819.2	821.793	1082.38	1146	1312.7	952.087	1229.35	0.774464	0.515664
CLL-H-001095	AGPAT6	LPAAT-zeta; LPAATZ; DKFZp586M1819; TSARG7	137964	NM_178819.2	1909.71	2150.51	2422	2632.32	2030.11	2527.16	0.803317	0.528259
CLL-H-001097	AGPAT6	LPAAT-zeta; LPAATZ; DKFZp586M1819; TSARG7	137964	NM_178819.2	384.407	274.457	518	281.458	329.432	399.729	0.824139	0.655238
CLL-H-001096	AGPAT6	LPAAT-zeta; LPAATZ; DKFZp586M1819; TSARG7	137964	NM_178819.2	508.846	253.071	546	311.449	380.958	428.724	0.888586	0.823876
CLL-H-001093	AGPAT6	LPAAT-zeta; LPAATZ; DKFZp586M1819; TSARG7	137964	NM_178819.2	45.5867	22.5744	48	21.9168	34.0805	34.9584	0.974889	1
CLL-H-001102	AGPS	ADHAPS; ADAP-S; ADPS; ALDHPSY; ADAS	8540	NM_003659.1	733.083	996.837	1256	1424.59	864.96	1340.3	0.645351	0.198762
CLL-H-001103	AGPS	ADHAPS; ADAP-S; ADPS; ALDHPSY; ADAS	8540	NM_003659.1	410.28	294.655	553	342.594	352.468	447.797	0.787115	0.549446
CLL-H-001099	AGPS	ADHAPS; ADAP-S; ADPS; ALDHPSY; ADAS	8540	NM_003659.1	395.495	273.269	523	305.681	334.382	414.341	0.807022	0.608911
CLL-H-001100	AGPS	ADHAPS; ADAP-S; ADPS; ALDHPSY; ADAS	8540	NM_003659.1	197.132	232.873	216	198.404	215.002	207.202	1.03764	0.801477
CLL-H-001101	AGPS	ADHAPS; ADAP-S; ADPS; ALDHPSY; ADAS	8540	NM_003659.1	1121.19	921.985	768	915.89	1021.59	841.945	1.21336	0.298867
CLL-H-001104	AGPS	ADHAPS; ADAP-S; ADPS; ALDHPSY; ADAS	8540	NM_003659.1	869.843	1393.67	861	956.263	1131.76	908.632	1.24556	0.46938
CLL-H-027992	AGR2		10551	NM_006408.3	30.713	28.0989	55	23.5738	29.4059	39.2869	0.748492	0.615225
CLL-H-027994	AGR2		10551	NM_006408.3	1856.29	2122.08	1619	1786.64	1989.18	1702.82	1.16817	0.342142
CLL-H-027991	AGR2		10551	NM_006408.3	196.563	105.065	155	74.4435	150.814	114.722	1.31461	0.461749
CLL-H-027995	AGR2		10551	NM_006408.3	162.165	90.4051	127	64.5177	126.285	95.7589	1.31878	0.480265
CLL-H-027993	AGR2		10551	NM_006408.3	1156.04	1342.64	945	949.155	1249.34	947.077	1.31915	0.123366
CLL-H-55341	AGR3	HAG3; hAG-3; BCMP11	155465	NM_176813.3	179.545	156.138	395	345.655	167.841	370.328	0.453224	0.00619643
CLL-H-55342	AGR3	HAG3; hAG-3; BCMP11	155465	NM_176813.3	825.514	950.813	1369	1530.17	888.164	1449.59	0.612702	0.0468924
CLL-H-55338	AGR3	HAG3; hAG-3; BCMP11	155465	NM_176813.3	749.403	900.709	1290	1369.21	825.056	1329.6	0.620528	0.0390176
CLL-H-55343	AGR3	HAG3; hAG-3; BCMP11	155465	NM_176813.3	941.633	1187.35	1722	1611.68	1064.49	1666.84	0.638628	0.0416038
CLL-H-55340	AGR3	HAG3; hAG-3; BCMP11	155465	NM_176813.3	175.641	106.034	234	120.721	140.838	177.361	0.794076	0.681568
CLL-H-55339	AGR3	HAG3; hAG-3; BCMP11	155465	NM_176813.3	796.241	749.232	625	617.021	772.736	621.01	1.24432	0.148867
CLL-H-001105	AGRN	FLJ45064	375790	NM_198576.2	1303.53	1606.35	1864	2206.67	1454.94	2035.34	0.71484	0.340367
CLL-H-001107	AGRN	FLJ45064	375790	NM_198576.2	803.311	844.757	867	921.658	824.034	894.329	0.9214	0.9555
CLL-H-001106	AGRN	FLJ45064	375790	NM_198576.2	372.086	153.268	320	169.567	262.677	244.783	1.0731	0.785801
CLL-H-001108	AGRN	FLJ45064	375790	NM_198576.2	1118.72	823.371	521	647.122	971.047	584.061	1.66258	0.026837
CLL-H-001109	AGRN	FLJ45064	375790	NM_198576.2	1715.05	1718.03	820	829.377	1716.54	824.688	2.08144	0.00121394
CLL-H-001111	AGRP	ASIP2; MGC118963; AGRT; ART	181	NM_001138.1	178.651	118.813	312	208.786	148.732	260.393	0.571181	0.206621
CLL-H-001112	AGRP	ASIP2; MGC118963; AGRT; ART	181	NM_001138.1	502.686	596.439	796	857.061	549.562	826.531	0.664903	0.202274
CLL-H-001114	AGRP	ASIP2; MGC118963; AGRT; ART	181	NM_001138.1	253.807	83.1688	230	100.356	168.488	165.178	1.02004	0.919624
CLL-H-001115	AGRP	ASIP2; MGC118963; AGRT; ART	181	NM_001138.1	118.279	40.3963	89	44.9871	79.3376	66.9935	1.18426	0.696456
CLL-H-001110	AGRP	ASIP2; MGC118963; AGRT; ART	181	NM_001138.1	198.364	275.645	189	145.343	237.004	167.171	1.41773	0.305518
CLL-H-001113	AGRP	ASIP2; MGC118963; AGRT; ART	181	NM_001138.1	721.995	1373.47	679	727.868	1047.73	703.434	1.48946	0.365638
CLL-H-001119	AGT	SERPINA8; ANHU	183	NM_000029.2	273.52	161.585	447	226.089	217.553	336.544	0.646431	0.27622
CLL-H-001118	AGT	SERPINA8; ANHU	183	NM_000029.2	771.278	869.708	999	1145.44	820.493	1072.22	0.765228	0.431262
CLL-H-001120	AGT	SERPINA8; ANHU	183	NM_000029.2	342.516	350.497	448	307.988	346.507	377.994	0.916698	0.925535
CLL-H-001117	AGT	SERPINA8; ANHU	183	NM_000029.2	662.855	804.361	643	703.644	733.608	673.322	1.08954	0.561123
CLL-H-001116	AGT	SERPINA8; ANHU	183	NM_000029.2	155.241	148.516	143	130.347	151.878	136.674	1.11125	0.713875
CLL-H-027996	AGTPBP1	NNA1; KIAA1035; DKFZp686M20191	23287	NM_015239.2	113.024	131.943	204	126.554	122.483	165.277	0.741078	0.492899
CLL-H-028000	AGTPBP1	NNA1; KIAA1035; DKFZp686M20191	23287	NM_015239.2	67.5685	47.646	84	40.9439	57.6073	62.472	0.92213	0.920414
CLL-H-027997	AGTPBP1	NNA1; KIAA1035; DKFZp686M20191	23287	NM_015239.2	1066.35	1161.83	1157	1219.63	1114.09	1188.32	0.937538	0.967534
CLL-H-027998	AGTPBP1	NNA1; KIAA1035; DKFZp686M20191	23287	NM_015239.2	1158.49	1037.22	1040	1192.34	1097.85	1116.17	0.983592	0.84225
CLL-H-027999	AGTPBP1	NNA1; KIAA1035; DKFZp686M20191	23287	NM_015239.2	137.594	52.5327	131	43.4254	95.0634	87.2127	1.09002	0.873963
CLL-H-001125	AGTR1	AT2R1A; AT2R1B; AT2R1; AT1; AT1B; AGTR1B; AGTR1A; AG2S; HAT1R	185	NM_004835.3	561.825	725.945	703	794.771	643.885	748.886	0.859791	0.770719
CLL-H-001123	AGTR1	AT2R1A; AT2R1B; AT2R1; AT1; AT1B; AGTR1B; AGTR1A; AG2S; HAT1R	185	NM_004835.3	133.064	62.9707	178	34.6054	98.0173	106.303	0.922058	0.943289
CLL-H-001121	AGTR1	AT2R1A; AT2R1B; AT2R1; AT1; AT1B; AGTR1B; AGTR1A; AG2S; HAT1R	185	NM_004835.3	1213.59	1297.43	1167	1409.59	1255.51	1288.3	0.974552	0.855567
CLL-H-001122	AGTR1	AT2R1A; AT2R1B; AT2R1; AT1; AT1B; AGTR1B; AGTR1A; AG2S; HAT1R	185	NM_004835.3	1175.4	1047.93	968	1049.7	1111.66	1008.85	1.10191	0.509945
CLL-H-001124	AGTR1	AT2R1A; AT2R1B; AT2R1; AT1; AT1B; AGTR1B; AGTR1A; AG2S; HAT1R	185	NM_004835.3	206.988	131.882	131	65.7503	169.435	98.3752	1.72234	0.206697
CLL-H-001129	AGTR2	MRX88; ATGR2; AT2	186	NM_000686.4	124.439	66.535	182	85.3601	95.4872	133.68	0.714297	0.548754
CLL-H-001127	AGTR2	MRX88; ATGR2; AT2	186	NM_000686.4	553.201	570.3	660	780.929	561.75	720.465	0.779706	0.508846
CLL-H-001130	AGTR2	MRX88; ATGR2; AT2	186	NM_000686.4	728.155	775.846	872	911.276	752.001	891.638	0.843392	0.687907
CLL-H-001128	AGTR2	MRX88; ATGR2; AT2	186	NM_000686.4	596.323	541.785	440	509.853	569.054	474.927	1.19819	0.38368
CLL-H-001126	AGTR2	MRX88; ATGR2; AT2	186	NM_000686.4	71.4602	39.2081	59	31.1449	55.3342	45.0724	1.22767	0.661584
CLL-H-55348	AGTRAP	MGC29646; ATRAP	57085	NM_001040194.1	98.5543	59.4258	213	106.276	78.9901	159.638	0.494807	0.101303
CLL-H-55346	AGTRAP	MGC29646; ATRAP	57085	NM_001040194.1	520.094	510.363	687	789.333	515.228	738.166	0.697984	0.16802
CLL-H-55349	AGTRAP	MGC29646; ATRAP	57085	NM_001040194.1	24.3946	15.1478	31	23.7316	19.7712	27.3658	0.722479	0.689342
CLL-H-55344	AGTRAP	MGC29646; ATRAP	57085	NM_001040194.1	89.7723	61.7563	145	62.9403	75.7643	103.97	0.728712	0.574929
CLL-H-55345	AGTRAP	MGC29646; ATRAP	57085	NM_001040194.1	1410.01	1186.19	1035	1116.42	1298.1	1075.71	1.20674	0.160418
CLL-H-55347	AGTRAP	MGC29646; ATRAP	57085	NM_001040194.1	346.404	127.008	254	114.531	236.706	184.265	1.28459	0.503834
CLL-H-001131	AGXT	PH1; SPT; AGT; SPAT; AGT1; TLH6; AGXT1	189	NM_000030.1	1272.73	1445.95	1829	2286.27	1359.34	2057.63	0.660633	0.235262
CLL-H-001136	AGXT	PH1; SPT; AGT; SPAT; AGT1; TLH6; AGXT1	189	NM_000030.1	544.576	667.727	806	874.364	606.151	840.182	0.721453	0.327654
CLL-H-001134	AGXT	PH1; SPT; AGT; SPAT; AGT1; TLH6; AGXT1	189	NM_000030.1	1135.97	1022.98	1216	1453.43	1079.47	1334.71	0.808768	0.559578
CLL-H-001135	AGXT	PH1; SPT; AGT; SPAT; AGT1; TLH6; AGXT1	189	NM_000030.1	974.57	1095.45	799	918.197	1035.01	858.599	1.20546	0.308713
CLL-H-001133	AGXT	PH1; SPT; AGT; SPAT; AGT1; TLH6; AGXT1	189	NM_000030.1	123.207	51.0894	88	55.3687	87.1483	71.6843	1.21572	0.645972
CLL-H-001132	AGXT	PH1; SPT; AGT; SPAT; AGT1; TLH6; AGXT1	189	NM_000030.1	189.739	86.7332	106	44.9871	138.236	75.4935	1.8311	0.193731
CLL-H-001139	AGXT2	AGT2	64902	NM_031900.1	1326.94	1103.77	1714	2003.65	1215.36	1858.83	0.653829	0.138834
CLL-H-001137	AGXT2	AGT2	64902	NM_031900.1	146.617	46.3369	176	50.7546	96.4768	113.377	0.850935	0.854214
CLL-H-001140	AGXT2	AGT2	64902	NM_031900.1	1259.18	1008.72	846	1008.17	1133.95	927.086	1.22313	0.278318
CLL-H-001142	AGXT2	AGT2	64902	NM_031900.1	1101.47	1963.97	1158	1317.31	1532.72	1237.66	1.23841	0.532998
[truncated: 80,307 more rows]

## Sheet: SCC13_processed.csv
Cellecta ID	Gene Symbol	Synonyms	Entrez Gene ID	RefSeq ID	t=14 N1 SCC13	t=14 N2 SCC13	t=0 N1 SCC13	t=0 N2 SCC13	Average t=14	Average t=0	average fold change	pval
CLL-H-000024	A1BG	A1B; GAB; HYST2477; ABG; DKFZp686F0970	1	NM_130786.2	35.7812	1.23225	273	369.184	18.5	321	0.0576324	4.16165e-10
CLL-H-000025	A1BG	A1B; GAB; HYST2477; ABG; DKFZp686F0970	1	NM_130786.2	78.1886	147.254	529	460.838	112.5	495	0.227273	3.49613e-05
CLL-H-000026	A1BG	A1B; GAB; HYST2477; ABG; DKFZp686F0970	1	NM_130786.2	88.7904	126.922	240	400.021	108	320	0.3375	0.00645544
CLL-H-000027	A1BG	A1B; GAB; HYST2477; ABG; DKFZp686F0970	1	NM_130786.2	214.687	143.557	464	301.515	179.5	383	0.468668	0.0313885
CLL-H-000023	A1BG	A1B; GAB; HYST2477; ABG; DKFZp686F0970	1	NM_130786.2	9.27661	15.4031	41	44.5419	12	43	0.27907	0.119994
CLL-H-000022	A1BG	A1B; GAB; HYST2477; ABG; DKFZp686F0970	1	NM_130786.2	54.3344	14.787	55	79.6615	34.5	67.5	0.511111	0.269092
CLL-H-027499	A2BP1	FOX1; HRNBP1	54715	NM_001142333.1	403.919	374.236	807.34	1035	389	921	0.422367	0.00522063
CLL-H-027498	A2BP1	FOX1; HRNBP1	54715	NM_001142333.1	6.70405	16.8575	92.5077	45	12	69	0.173913	0.0131928
CLL-H-027496	A2BP1	FOX1; HRNBP1	54715	NM_001142333.1	907.56	1969.79	357.416	390	1439	373.5	3.85274	0.0296941
CLL-H-027500	A2BP1	FOX1; HRNBP1	54715	NM_001142333.1	390.511	438.294	388.953	586	414.5	487.5	0.850256	0.613573
CLL-H-027497	A2BP1	FOX1; HRNBP1	54715	NM_001142333.1	134.081	68.2727	97.7639	104	101	101	1	1
CLL-H-000030	A2M	alpha 2M; CPAMD5; S863-7; FWP007; DKFZp779B086	2	NM_000014.4	445.277	387.543	761	920.819	416.5	841	0.495244	0.022751
CLL-H-000029	A2M	alpha 2M; CPAMD5; S863-7; FWP007; DKFZp779B086	2	NM_000014.4	91.4409	42.5127	132	150.757	67	141.5	0.473498	0.105745
CLL-H-000028	A2M	alpha 2M; CPAMD5; S863-7; FWP007; DKFZp779B086	2	NM_000014.4	67.5868	48.0578	93	128.486	58	110.5	0.524887	0.194836
CLL-H-000031	A2M	alpha 2M; CPAMD5; S863-7; FWP007; DKFZp779B086	2	NM_000014.4	1095.97	1826.2	1247	1350.82	1461	1299	1.12471	0.680664
CLL-H-000032	A2M	alpha 2M; CPAMD5; S863-7; FWP007; DKFZp779B086	2	NM_000014.4	600.329	239.057	395	589.324	419.5	492	0.852642	0.728181
CLL-H-000037	A4GALT	P1; A14GALT; A4GALT1; PK	53947	NM_017436.4	367.089	308.679	1424	685.26	338	1054.5	0.320531	0.0407975
CLL-H-000033	A4GALT	P1; A14GALT; A4GALT1; PK	53947	NM_017436.4	182.882	369.675	708	441.993	276.5	575	0.48087	0.0607341
CLL-H-000036	A4GALT	P1; A14GALT; A4GALT1; PK	53947	NM_017436.4	832.245	1457.14	1904	1764.55	1144.5	1834.5	0.623876	0.0976517
CLL-H-000035	A4GALT	P1; A14GALT; A4GALT1; PK	53947	NM_017436.4	49.0335	113.367	72	125.06	81	98.5	0.822335	0.690481
CLL-H-000034	A4GALT	P1; A14GALT; A4GALT1; PK	53947	NM_017436.4	653.339	211.947	374	539.643	432.5	457	0.946389	0.920242
CLL-H-000043	A4GNT	alpha4GnT; MGC149493	51146	NM_016161.1	111.319	148.486	830	497.67	129.5	664	0.19503	0.000270778
CLL-H-000038	A4GNT	alpha4GnT; MGC149493	51146	NM_016161.1	145.775	69.006	469	331.495	107.5	400	0.26875	0.000362925
CLL-H-000042	A4GNT	alpha4GnT; MGC149493	51146	NM_016161.1	1918.93	2009.18	1080	1294.29	1964	1187	1.65459	0.0763247
CLL-H-000041	A4GNT	alpha4GnT; MGC149493	51146	NM_016161.1	165.654	77.6318	175	323.786	122	249.5	0.488978	0.135494
CLL-H-000040	A4GNT	alpha4GnT; MGC149493	51146	NM_016161.1	188.183	96.7317	130	220.14	142.5	175	0.814286	0.619608
CLL-H-000039	A4GNT	alpha4GnT; MGC149493	51146	NM_016161.1	1070.79	629.064	945	919.962	850	932.5	0.911528	0.754271
CLL-H-54976	AAA1		404744	NM_207284.1	2910.94	4617.48	1099.64	1292	3764	1196	3.14716	0.00136091
CLL-H-54979	AAA1		404744	NM_207284.1	383.982	270.544	632.656	677	327.5	655	0.5	0.0296172
CLL-H-54975	AAA1		404744	NM_207284.1	174.465	519.983	422.461	649	347	535.5	0.647993	0.36456
CLL-H-54977	AAA1		404744	NM_207284.1	64.5282	36.4563	84.9064	73	50.5	79	0.639241	0.415921
CLL-H-54978	AAA1		404744	NM_207284.1	234.213	128.557	183.273	221	181.5	202	0.898515	0.782883
CLL-H-027504	AAAS	ADRACALA; AAASb; DKFZp586G1624; GL003; ADRACALIN; AAA	8086	NM_001173466.1	51.9564	41.3008	440.463	454	46.5	447	0.104027	9.8209e-09
CLL-H-027501	AAAS	ADRACALA; AAASb; DKFZp586G1624; GL003; ADRACALIN; AAA	8086	NM_001173466.1	5.86604	0	91.4565	157	3	124	0.0241935	1.33656e-07
CLL-H-027505	AAAS	ADRACALA; AAASb; DKFZp586G1624; GL003; ADRACALIN; AAA	8086	NM_001173466.1	113.131	69.1156	130.352	147	91	138.5	0.65704	0.345918
CLL-H-027502	AAAS	ADRACALA; AAASb; DKFZp586G1624; GL003; ADRACALIN; AAA	8086	NM_001173466.1	654.483	504.881	608.659	687	579.5	648	0.89429	0.71691
CLL-H-027503	AAAS	ADRACALA; AAASb; DKFZp586G1624; GL003; ADRACALIN; AAA	8086	NM_001173466.1	489.395	429.022	536.124	397	459	466.5	0.983923	0.962013
CLL-H-000044	AACS	FLJ41251; SUR-5; FLJ12389; ACSF1	65985	NM_023928.3	190.833	85.0253	648	836.018	138	742	0.185984	6.99897e-07
CLL-H-000048	AACS	FLJ41251; SUR-5; FLJ12389; ACSF1	65985	NM_023928.3	113.97	139.244	542	471.973	126.5	507	0.249507	8.48134e-05
CLL-H-000045	AACS	FLJ41251; SUR-5; FLJ12389; ACSF1	65985	NM_023928.3	11.9271	18.4838	19	53.1077	15	36	0.416667	0.297217
CLL-H-000047	AACS	FLJ41251; SUR-5; FLJ12389; ACSF1	65985	NM_023928.3	1441.85	2052.31	2062	2577.44	1747	2319.5	0.75318	0.310713
CLL-H-000046	AACS	FLJ41251; SUR-5; FLJ12389; ACSF1	65985	NM_023928.3	161.678	94.2672	71	143.048	128	107	1.19626	0.688312
CLL-H-000050	AADAC	CES5A1; DAC	13	NM_001086.2	75.5381	123.841	360	430.857	100	395.5	0.252845	0.000216274
CLL-H-000051	AADAC	CES5A1; DAC	13	NM_001086.2	3.97569	4.929	55	54.8208	4.5	55	0.0818182	0.00389076
CLL-H-000052	AADAC	CES5A1; DAC	13	NM_001086.2	19.8785	6.16125	21	63.3866	13	42	0.309524	0.182754
CLL-H-000049	AADAC	CES5A1; DAC	13	NM_001086.2	762.008	159.576	965	610.738	461	788	0.585025	0.350639
CLL-H-000053	AADAC	CES5A1; DAC	13	NM_001086.2	1093.32	1258.74	1079	1466.46	1176	1272.5	0.924165	0.784474
CLL-H-000055	AADAT	KATII; KAT2	51166	NM_182662.1	2223.74	1680.79	1303	1558.97	1952.5	1431	1.36443	0.270823
CLL-H-000054	AADAT	KATII; KAT2	51166	NM_182662.1	102.043	49.9062	60	153.327	76	106.5	0.713615	0.578679
CLL-H-000057	AADAT	KATII; KAT2	51166	NM_182662.1	124.572	49.9062	52	77.9484	87.5	65	1.34615	0.583563
CLL-H-000056	AADAT	KATII; KAT2	51166	NM_182662.1	1465.7	515.697	1303	1049.3	991	1176	0.842687	0.710534
CLL-H-000058	AADAT	KATII; KAT2	51166	NM_182662.1	42.4074	19.716	33	46.2551	31	39.5	0.78481	0.742383
CLL-H-027507	AAK1	KIAA1048; MGC138170	22848	NM_014911.3	120.673	263.819	647.554	466	192.5	557	0.345601	0.00162015
CLL-H-027509	AAK1	KIAA1048; MGC138170	22848	NM_014911.3	17.5981	4.21436	68.3296	91	11	79.5	0.138365	0.00381959
CLL-H-027508	AAK1	KIAA1048; MGC138170	22848	NM_014911.3	16.7601	21.0718	107.225	96	19	101.5	0.187192	0.0047221
CLL-H-027510	AAK1	KIAA1048; MGC138170	22848	NM_014911.3	24.3022	16.0146	128.249	76	20	102	0.196078	0.00561342
CLL-H-027506	AAK1	KIAA1048; MGC138170	22848	NM_014911.3	1057.56	763.643	609.71	447	911	528.5	1.72375	0.0719878
CLL-H-54980	AAMP		14	NM_001087.3	261.299	130.475	727.917	624	195.5	676	0.289201	0.000181379
CLL-H-54982	AAMP		14	NM_001087.3	17.5262	0	113.899	76	9	95	0.0947368	0.000394779
CLL-H-54985	AAMP		14	NM_001087.3	1126.45	1267.34	499.084	597	1196.5	548	2.18339	0.00894465
CLL-H-54981	AAMP		14	NM_001087.3	13.5429	3.83751	77.6583	32	9	55	0.163636	0.0287599
CLL-H-54984	AAMP		14	NM_001087.3	29.4758	8.6344	93.1899	34	19	63.5	0.299213	0.139778
CLL-H-54983	AAMP		14	NM_001087.3	783.101	890.302	683.393	661	836.5	672	1.24479	0.465561
CLL-H-000064	AANAT	SNAT; AA-NAT	15	NM_001088.1	397.569	522.474	1541	1466.46	460	1503.5	0.305953	7.99324e-05
CLL-H-000062	AANAT	SNAT; AA-NAT	15	NM_001088.1	13.2523	1.23225	79	76.2352	7	77.5	0.0903226	0.00100107
CLL-H-000060	AANAT	SNAT; AA-NAT	15	NM_001088.1	302.153	301.901	619	919.962	302	769.5	0.392463	0.00320269
CLL-H-000059	AANAT	SNAT; AA-NAT	15	NM_001088.1	397.569	197.16	568	482.252	297.5	525	0.566667	0.0819379
CLL-H-000061	AANAT	SNAT; AA-NAT	15	NM_001088.1	147.101	154.031	233	339.204	150.5	286	0.526224	0.0841375
CLL-H-000063	AANAT	SNAT; AA-NAT	15	NM_001088.1	1254.99	1420.79	1388	1443.33	1338	1415.5	0.945249	0.844197
CLL-H-000065	AARS		16	NM_001605.2	49.0335	48.6739	244	221.853	49	233	0.2103	0.00034591
CLL-H-000069	AARS		16	NM_001605.2	5.30092	9.85801	65	93.3667	7.5	79	0.0949367	0.00107424
CLL-H-000067	AARS		16	NM_001605.2	1493.53	1409.69	637	647.571	1452	642.5	2.25992	0.00561175
CLL-H-000066	AARS		16	NM_001605.2	756.707	472.568	303	512.232	615	407.5	1.5092	0.238966
CLL-H-000068	AARS		16	NM_001605.2	279.624	482.426	315	412.013	381	363.5	1.04814	0.889553
CLL-H-000074	AARS2	KIAA1270; AARSL; bA444E17.1	57505	NM_020745.2	91.4409	25.8773	197	364.901	58.5	281	0.208185	0.00578106
CLL-H-000070	AARS2	KIAA1270; AARSL; bA444E17.1	57505	NM_020745.2	901.157	1788.61	418	498.527	1345	458.5	2.93348	0.0362691
CLL-H-000072	AARS2	KIAA1270; AARSL; bA444E17.1	57505	NM_020745.2	51.684	24.0289	86	66.8129	38	76.5	0.496732	0.22666
CLL-H-000073	AARS2	KIAA1270; AARSL; bA444E17.1	57505	NM_020745.2	315.405	139.244	114	185.877	227	150	1.51333	0.423491
CLL-H-000071	AARS2	KIAA1270; AARSL; bA444E17.1	57505	NM_020745.2	123.246	54.219	83	184.164	88.5	133.5	0.662921	0.470603
CLL-H-54986	AARSD1	MGC2744	80755	NM_025267.2	429.391	622.636	1762.32	1184	526	1473	0.357094	0.00102753
CLL-H-54990	AARSD1	MGC2744	80755	NM_025267.2	1347.92	1955.21	606.77	915	1651.5	761	2.17017	0.00773559
CLL-H-54989	AARSD1	MGC2744	80755	NM_025267.2	19.9161	29.7407	66.2684	83	25	74.5	0.33557	0.078805
CLL-H-54987	AARSD1	MGC2744	80755	NM_025267.2	43.0188	37.4157	98.3671	93	40	95.5	0.418848	0.109059
CLL-H-54988	AARSD1	MGC2744	80755	NM_025267.2	624.569	336.741	243.329	311	481	277	1.73646	0.165214
CLL-H-000077	AASDH	LYS2; ACSF4; NRPS1098; NRPS998	132949	NM_181806.2	0	0.616125	169	114.781	0.5	142	0.00352113	5.99729e-11
CLL-H-000076	AASDH	LYS2; ACSF4; NRPS1098; NRPS998	132949	NM_181806.2	74.2129	70.2383	201	100.219	72	150.5	0.478405	0.115823
CLL-H-000079	AASDH	LYS2; ACSF4; NRPS1098; NRPS998	132949	NM_181806.2	86.14	19.716	108	336.634	53	222.5	0.238202	0.129038
CLL-H-000075	AASDH	LYS2; ACSF4; NRPS1098; NRPS998	132949	NM_181806.2	67.5868	16.6354	77	113.068	42.5	95	0.447368	0.135561
CLL-H-000078	AASDH	LYS2; ACSF4; NRPS1098; NRPS998	132949	NM_181806.2	38.4317	9.85801	36	89.9404	24	63	0.380952	0.195549
CLL-H-000083	AASDHPPT	DKFZp566E2346; CGI-80; LYS2; AASD-PPT; LYS5	60496	NM_015423.2	60.9606	54.219	506	340.06	57.5	423	0.135934	2.96387e-07
CLL-H-000081	AASDHPPT	DKFZp566E2346; CGI-80; LYS2; AASD-PPT; LYS5	60496	NM_015423.2	125.897	95.4994	388	562.77	110.5	475.5	0.232387	5.08372e-05
CLL-H-000084	AASDHPPT	DKFZp566E2346; CGI-80; LYS2; AASD-PPT; LYS5	60496	NM_015423.2	1480.28	2083.74	3244	2511.48	1782	2877.5	0.619288	0.0856667
CLL-H-000082	AASDHPPT	DKFZp566E2346; CGI-80; LYS2; AASD-PPT; LYS5	60496	NM_015423.2	176.256	82.5608	196	438.567	129.5	317.5	0.407874	0.138924
CLL-H-000085	AASDHPPT	DKFZp566E2346; CGI-80; LYS2; AASD-PPT; LYS5	60496	NM_015423.2	91.4409	20.9483	64	167.889	56	116	0.482759	0.343094
CLL-H-000080	AASDHPPT	DKFZp566E2346; CGI-80; LYS2; AASD-PPT; LYS5	60496	NM_015423.2	934.287	1265.52	1499	1290.86	1100	1395	0.78853	0.408255
CLL-H-000087	AASS	LORSDH; LKR/SDH; LKRSDH	10157	NM_005763.2	0	3.69675	297	240.698	2	269	0.00743494	1.27965e-15
CLL-H-000090	AASS	LORSDH; LKR/SDH; LKRSDH	10157	NM_005763.2	323.356	77.0157	1044	806.894	200	925.5	0.216099	2.31234e-06
CLL-H-000089	AASS	LORSDH; LKR/SDH; LKRSDH	10157	NM_005763.2	3.97569	3.69675	54	89.9404	4	72	0.0555556	0.000324479
CLL-H-000086	AASS	LORSDH; LKR/SDH; LKRSDH	10157	NM_005763.2	279.624	558.826	985	622.73	419.5	804	0.521766	0.0874647
CLL-H-000088	AASS	LORSDH; LKR/SDH; LKRSDH	10157	NM_005763.2	765.983	352.424	285	487.391	559	386	1.44819	0.456732
CLL-H-000091	AASS	LORSDH; LKR/SDH; LKRSDH	10157	NM_005763.2	227.94	103.509	196	229.562	166	213	0.779343	0.516801
CLL-H-027515	AATF	CHE1; DED; CHE-1	26574	NM_012138.3	28.4922	10.1145	438.36	287	19	362.5	0.0524138	4.19537e-10
CLL-H-027512	AATF	CHE1; DED; CHE-1	26574	NM_012138.3	2834.14	2637.35	1122.71	1164	2735.5	1143.5	2.39222	0.00212943
CLL-H-027513	AATF	CHE1; DED; CHE-1	26574	NM_012138.3	7.54205	7.58586	17.8708	32	8	25	0.32	0.2826
CLL-H-027514	AATF	CHE1; DED; CHE-1	26574	NM_012138.3	37.7103	11.8002	52.5612	26	25	39.5	0.632911	0.54241
CLL-H-027511	AATF	CHE1; DED; CHE-1	26574	NM_012138.3	1231.87	1523.91	1406.54	1311	1378	1359	1.01398	0.962134
CLL-H-027520	AATK	AATYK1; LMTK1; AATYK; KIAA0641; LMR1	9625	NM_001080395.2	0	2.52862	58.8686	56	1.5	57.5	0.026087	0.000225339
CLL-H-027519	AATK	AATYK1; LMTK1; AATYK; KIAA0641; LMR1	9625	NM_001080395.2	8.38006	6.74298	56.7661	90	7.5	73.5	0.102041	0.00194299
CLL-H-027517	AATK	AATYK1; LMTK1; AATYK; KIAA0641; LMR1	9625	NM_001080395.2	106.427	300.063	528.766	453	203	491	0.413442	0.00924384
CLL-H-027516	AATK	AATYK1; LMTK1; AATYK; KIAA0641; LMR1	9625	NM_001080395.2	23.4642	6.74298	73.5857	44	15	59	0.254237	0.0562947
CLL-H-027518	AATK	AATYK1; LMTK1; AATYK; KIAA0641; LMR1	9625	NM_001080395.2	44.4143	192.175	362.672	98	118	230.5	0.511931	0.469243
CLL-H-000095	ABAT	NPD009; GABAT; GABA-AT	18	NM_020686.4	156.377	205.786	910	996.197	181	953	0.189927	3.60192e-07
CLL-H-000092	ABAT	NPD009; GABAT; GABA-AT	18	NM_020686.4	1822.19	1908.76	676	646.714	1865.5	661.5	2.82011	0.00039697
CLL-H-000094	ABAT	NPD009; GABAT; GABA-AT	18	NM_020686.4	31.8055	4.31288	120	111.355	18	115.5	0.155844	0.0012692
CLL-H-000096	ABAT	NPD009; GABAT; GABA-AT	18	NM_020686.4	417.448	155.88	889	672.412	286.5	780.5	0.367072	0.00219797
CLL-H-000093	ABAT	NPD009; GABAT; GABA-AT	18	NM_020686.4	1239.09	552.664	686	665.559	896	676	1.32544	0.525263
CLL-H-000101	ABCA1	CERP; ABC-1; MGC164864; MGC165011; HDLDT1; ABC1; TGD; FLJ14958	19	NM_005502.2	137.824	105.974	761	1043.31	122	902	0.135255	3.33444e-09
CLL-H-000098	ABCA1	CERP; ABC-1; MGC164864; MGC165011; HDLDT1; ABC1; TGD; FLJ14958	19	NM_005502.2	91.4409	32.0385	210	324.642	61.5	267.5	0.229907	0.000418005
CLL-H-000099	ABCA1	CERP; ABC-1; MGC164864; MGC165011; HDLDT1; ABC1; TGD; FLJ14958	19	NM_005502.2	21.2037	34.503	141	118.207	28	129.5	0.216216	0.00382037
CLL-H-000097	ABCA1	CERP; ABC-1; MGC164864; MGC165011; HDLDT1; ABC1; TGD; FLJ14958	19	NM_005502.2	1840.75	3234.66	1168	1215.48	2538	1191.5	2.13009	0.0476633
CLL-H-000102	ABCA1	CERP; ABC-1; MGC164864; MGC165011; HDLDT1; ABC1; TGD; FLJ14958	19	NM_005502.2	64.9363	265.55	384	260.399	165.5	322	0.513975	0.181214
CLL-H-000100	ABCA1	CERP; ABC-1; MGC164864; MGC165011; HDLDT1; ABC1; TGD; FLJ14958	19	NM_005502.2	882.603	1052.96	694	1003.05	968	848.5	1.14084	0.655063
CLL-H-000107	ABCA10	EST698739	10349	NM_080282.3	402.87	455.317	752	1028.75	429	890.5	0.481752	0.0173736
CLL-H-000105	ABCA10	EST698739	10349	NM_080282.3	177.581	94.2672	138	299.801	136	219	0.621005	0.36712
CLL-H-000106	ABCA10	EST698739	10349	NM_080282.3	340.584	525.555	742	440.28	433.5	591	0.733503	0.376007
CLL-H-000104	ABCA10	EST698739	10349	NM_080282.3	181.557	37.5836	116	159.323	110	137.5	0.8	0.724568
CLL-H-000103	ABCA10	EST698739	10349	NM_080282.3	445.277	365.978	580	281.813	405.5	431	0.940835	0.872195
CLL-H-000111	ABCA12	LI2; FLJ41584; ICR2B; DKFZp434G232	26154	NM_015657.3	49.0335	1.23225	294	306.654	25	300.5	0.0831947	2.76363e-08
CLL-H-000112	ABCA12	LI2; FLJ41584; ICR2B; DKFZp434G232	26154	NM_015657.3	7.95138	1.23225	50	77.9484	4.5	64	0.0703125	0.00126395
CLL-H-000110	ABCA12	LI2; FLJ41584; ICR2B; DKFZp434G232	26154	NM_015657.3	2093.86	2518.1	1318	1290.86	2306	1304.5	1.76773	0.0437211
CLL-H-000109	ABCA12	LI2; FLJ41584; ICR2B; DKFZp434G232	26154	NM_015657.3	58.3101	58.5319	90	215.857	58.5	153	0.382353	0.123703
CLL-H-000108	ABCA12	LI2; FLJ41584; ICR2B; DKFZp434G232	26154	NM_015657.3	21.2037	54.219	60	90.797	37.5	75.5	0.496689	0.229142
CLL-H-000113	ABCA12	LI2; FLJ41584; ICR2B; DKFZp434G232	26154	NM_015657.3	159.028	93.6511	63	122.49	126.5	92.5	1.36757	0.490011
CLL-H-000118	ABCA13	FLJ33951; FLJ33876; FLJ16398; DKFZp313D2411	154664	NM_152701.2	359.137	205.17	1121	963.647	282	1042.5	0.270504	3.13977e-05
CLL-H-000114	ABCA13	FLJ33951; FLJ33876; FLJ16398; DKFZp313D2411	154664	NM_152701.2	4577.35	2967.88	1198	1361.1	3772.5	1279.5	2.94842	0.0010446
CLL-H-000116	ABCA13	FLJ33951; FLJ33876; FLJ16398; DKFZp313D2411	154664	NM_152701.2	6.62615	16.6354	64	86.5141	12	75.5	0.15894	0.00738637
CLL-H-000117	ABCA13	FLJ33951; FLJ33876; FLJ16398; DKFZp313D2411	154664	NM_152701.2	1005.85	1293.25	1848	1772.25	1149.5	1810	0.635083	0.110996
CLL-H-000119	ABCA13	FLJ33951; FLJ33876; FLJ16398; DKFZp313D2411	154664	NM_152701.2	365.764	399.865	271	353.766	383	312.5	1.2256	0.54437
CLL-H-000115	ABCA13	FLJ33951; FLJ33876; FLJ16398; DKFZp313D2411	154664	NM_152701.2	3.97569	6.16125	15	9.42233	5	12	0.416667	0.575796
CLL-H-000123	ABCA2	MGC129761; ABC2	20	NM_212533.2	108.669	36.3514	229	341.774	72.5	285.5	0.25394	0.000664733
CLL-H-000122	ABCA2	MGC129761; ABC2	20	NM_212533.2	732.852	515.697	1237	1356.82	624.5	1297	0.481496	0.0134528
CLL-H-000120	ABCA2	MGC129761; ABC2	20	NM_212533.2	23.8541	4.929	51	110.498	14.5	80.5	0.180124	0.0172812
CLL-H-000124	ABCA2	MGC129761; ABC2	20	NM_212533.2	1781.11	1348.08	1395	1481.88	1564.5	1438.5	1.08759	0.767769
CLL-H-000121	ABCA2	MGC129761; ABC2	20	NM_212533.2	683.819	599.49	645	603.886	641.5	624.5	1.02722	0.931816
CLL-H-000130	ABCA3	ABC-C; EST111653; MGC72201; LBM180; ABC3	21	NM_001089.1	160.353	92.4188	429	603.029	126	516	0.244186	6.41289e-05
CLL-H-000128	ABCA3	ABC-C; EST111653; MGC72201; LBM180; ABC3	21	NM_001089.1	5.30092	0.616125	101	48.8248	3	75	0.04	0.000154623
CLL-H-000129	ABCA3	ABC-C; EST111653; MGC72201; LBM180; ABC3	21	NM_001089.1	382.992	577.926	1163	1264.31	480.5	1213.5	0.395962	0.00208644
CLL-H-000126	ABCA3	ABC-C; EST111653; MGC72201; LBM180; ABC3	21	NM_001089.1	364.438	954.378	448	364.045	659	406	1.62315	0.399154
CLL-H-000125	ABCA3	ABC-C; EST111653; MGC72201; LBM180; ABC3	21	NM_001089.1	785.862	810.821	933	912.253	798.5	922.5	0.865583	0.626199
CLL-H-000127	ABCA3	ABC-C; EST111653; MGC72201; LBM180; ABC3	21	NM_001089.1	214.687	45.5933	110	240.698	130.5	175.5	0.74359	0.684698
CLL-H-000134	ABCA4	RMP; STGD; ARMD2; DKFZp781N1972; STGD1; FFM; RP19; CORD3; ABC10; ABCR	24	NM_000350.2	47.7083	85.0253	368	497.67	66.5	433	0.15358	9.73615e-07
CLL-H-000132	ABCA4	RMP; STGD; ARMD2; DKFZp781N1972; STGD1; FFM; RP19; CORD3; ABC10; ABCR	24	NM_000350.2	41.0821	114.599	812	447.989	78	630	0.12381	0.000301944
CLL-H-000131	ABCA4	RMP; STGD; ARMD2; DKFZp781N1972; STGD1; FFM; RP19; CORD3; ABC10; ABCR	24	NM_000350.2	780.561	759.683	429	392.312	770.5	410.5	1.87698	0.0424531
CLL-H-000135	ABCA4	RMP; STGD; ARMD2; DKFZp781N1972; STGD1; FFM; RP19; CORD3; ABC10; ABCR	24	NM_000350.2	50.3588	23.4128	75	60.8169	36.5	68	0.536765	0.300394
CLL-H-000133	ABCA4	RMP; STGD; ARMD2; DKFZp781N1972; STGD1; FFM; RP19; CORD3; ABC10; ABCR	24	NM_000350.2	38.4317	24.645	21	28.267	31.5	24.5	1.28571	0.762011
CLL-H-000140	ABCA5	FLJ16381; DKFZp779N2435; DKFZp451F117; EST90625; ABC13	23461	NM_018672.2	5539.46	7540.14	1681	2078.91	6539.5	1880	3.47846	9.15298e-06
CLL-H-000136	ABCA5	FLJ16381; DKFZp779N2435; DKFZp451F117; EST90625; ABC13	23461	NM_018672.2	5408.27	5761.39	1730	1889.61	5584.5	1810	3.08536	5.86263e-05
CLL-H-000141	ABCA5	FLJ16381; DKFZp779N2435; DKFZp451F117; EST90625; ABC13	23461	NM_018672.2	29.1551	203.321	735	445.419	116	590	0.19661	0.00148813
CLL-H-000137	ABCA5	FLJ16381; DKFZp779N2435; DKFZp451F117; EST90625; ABC13	23461	NM_018672.2	783.211	1080.68	1479	1739.7	932	1609.5	0.579062	0.0579378
CLL-H-000139	ABCA5	FLJ16381; DKFZp779N2435; DKFZp451F117; EST90625; ABC13	23461	NM_018672.2	37.1065	21.5644	68	106.215	29.5	87	0.33908	0.0628853
CLL-H-000138	ABCA5	FLJ16381; DKFZp779N2435; DKFZp451F117; EST90625; ABC13	23461	NM_018672.2	161.678	64.077	92	197.012	113	144.5	0.782007	0.670773
CLL-H-000147	ABCA6	FLJ43498; EST155051	23460	NM_080284.2	382.992	401.714	1449	1011.62	392.5	1230.5	0.318976	0.00017882
CLL-H-000144	ABCA6	FLJ43498; EST155051	23460	NM_080284.2	3071.88	1642.59	704	796.615	2357.5	750.5	3.14124	0.0169153
CLL-H-000143	ABCA6	FLJ43498; EST155051	23460	NM_080284.2	37.1065	14.1709	71	108.785	25.5	90	0.283333	0.0321134
CLL-H-000145	ABCA6	FLJ43498; EST155051	23460	NM_080284.2	355.162	480.578	827	740.938	418	784	0.533163	0.0422354
CLL-H-000142	ABCA6	FLJ43498; EST155051	23460	NM_080284.2	136.499	58.5319	50	92.5101	97.5	71.5	1.36364	0.56726
CLL-H-000146	ABCA6	FLJ43498; EST155051	23460	NM_080284.2	74.2129	16.0193	43	76.2352	45	59.5	0.756303	0.680841
CLL-H-000151	ABCA7	ABCA-SSN; ABCX; FLJ40025	10347	NM_019112.3	1785.09	2718.35	714	613.308	2251.5	663.5	3.39337	0.00025277
CLL-H-000148	ABCA7	ABCA-SSN; ABCX; FLJ40025	10347	NM_019112.3	160.353	307.447	466	597.89	233.5	532	0.43891	0.013344
CLL-H-000152	ABCA7	ABCA-SSN; ABCX; FLJ40025	10347	NM_019112.3	742.129	393.704	1167	937.95	568	1052.5	0.539667	0.0394185
CLL-H-000150	ABCA7	ABCA-SSN; ABCX; FLJ40025	10347	NM_019112.3	125.897	39.432	122	175.598	82.5	149	0.553691	0.193569
CLL-H-000149	ABCA7	ABCA-SSN; ABCX; FLJ40025	10347	NM_019112.3	116.62	61.6125	109	140.478	89.5	124.5	0.718876	0.469998
CLL-H-000157	ABCA8	MGC163152; KIAA0822	10351	NM_007168.2	21.2037	46.2094	186	137.052	33.5	161.5	0.20743	0.00137301
CLL-H-000155	ABCA8	MGC163152; KIAA0822	10351	NM_007168.2	3566.2	4127.42	2401	2496.06	3846.5	2448.5	1.57096	0.101505
CLL-H-000156	ABCA8	MGC163152; KIAA0822	10351	NM_007168.2	718.275	272.327	258	407.73	495	333	1.48649	0.496909
CLL-H-000153	ABCA8	MGC163152; KIAA0822	10351	NM_007168.2	194.809	80.7124	129	249.263	138	189	0.730159	0.545638
CLL-H-000154	ABCA8	MGC163152; KIAA0822	10351	NM_007168.2	730.202	933.43	909	907.113	831.5	908	0.915749	0.766765
CLL-H-000160	ABCA9	EST640918; DKFZp686F2450; MGC75415	10350	NM_080283.3	100.718	126.922	587	392.312	114	489.5	0.232891	4.69133e-05
CLL-H-000159	ABCA9	EST640918; DKFZp686F2450; MGC75415	10350	NM_080283.3	0	0	33	7.70918	0	20.5	0	0.0182544
CLL-H-000162	ABCA9	EST640918; DKFZp686F2450; MGC75415	10350	NM_080283.3	87.4652	56.0674	174	210.718	71.5	192.5	0.371429	0.0217745
CLL-H-000158	ABCA9	EST640918; DKFZp686F2450; MGC75415	10350	NM_080283.3	132.523	64.077	121	191.873	98.5	156.5	0.629393	0.282351
CLL-H-000161	ABCA9	EST640918; DKFZp686F2450; MGC75415	10350	NM_080283.3	769.959	589.016	645	560.2	679.5	602.5	1.1278	0.694584
CLL-H-000166	ABCB1	PGY1; MGC163296; GP170; ABC20; CD243; P-gp; MDR1; CLCS	5243	NM_000927.3	25.1794	9.24188	103	95.9364	17	99.5	0.170854	0.00349759
CLL-H-000163	ABCB1	PGY1; MGC163296; GP170; ABC20; CD243; P-gp; MDR1; CLCS	5243	NM_000927.3	94.0914	96.1156	503	259.542	95	381.5	0.249017	0.0100055
CLL-H-000164	ABCB1	PGY1; MGC163296; GP170; ABC20; CD243; P-gp; MDR1; CLCS	5243	NM_000927.3	1757.26	2331.42	1387	1013.33	2044	1200	1.70333	0.0605864
CLL-H-000165	ABCB1	PGY1; MGC163296; GP170; ABC20; CD243; P-gp; MDR1; CLCS	5243	NM_000927.3	716.95	266.782	205	289.522	492	247.5	1.98788	0.284292
CLL-H-000167	ABCB1	PGY1; MGC163296; GP170; ABC20; CD243; P-gp; MDR1; CLCS	5243	NM_000927.3	1435.22	1450.36	1136	1241.18	1442.5	1188.5	1.21371	0.498646
CLL-H-000173	ABCB10	EST20237; M-ABC2; MTABC2	23456	NM_012089.1	53.0092	91.1866	261	232.132	72	246.5	0.292089	0.0028731
CLL-H-000171	ABCB10	EST20237; M-ABC2; MTABC2	23456	NM_012089.1	104.693	66.5415	173	185.02	86	179	0.480447	0.0863593
CLL-H-000169	ABCB10	EST20237; M-ABC2; MTABC2	23456	NM_012089.1	401.545	763.379	820	814.603	582.5	817.5	0.712538	0.262724
CLL-H-000170	ABCB10	EST20237; M-ABC2; MTABC2	23456	NM_012089.1	455.879	816.366	878	570.479	636	724	0.878453	0.713625
CLL-H-000168	ABCB10	EST20237; M-ABC2; MTABC2	23456	NM_012089.1	94.0914	4.31288	35	101.932	49	68.5	0.715328	0.747057
CLL-H-000172	ABCB10	EST20237; M-ABC2; MTABC2	23456	NM_012089.1	2333.73	2600.05	2352	2185.98	2467	2269	1.08726	0.763381
CLL-H-000176	ABCB11	PFIC-2; BSEP; SPGP; ABC16; PFIC2; PGY4	8647	NM_003742.2	14042.1	15512.2	2851	2729.91	14777	2790.5	5.29547	4.209e-09
CLL-H-000175	ABCB11	PFIC-2; BSEP; SPGP; ABC16; PFIC2; PGY4	8647	NM_003742.2	2.65046	3.69675	48	88.2273	3.5	68	0.0514706	0.000372728
CLL-H-000177	ABCB11	PFIC-2; BSEP; SPGP; ABC16; PFIC2; PGY4	8647	NM_003742.2	124.572	49.9062	385	279.244	87.5	332	0.263554	0.000546955
CLL-H-000179	ABCB11	PFIC-2; BSEP; SPGP; ABC16; PFIC2; PGY4	8647	NM_003742.2	39.7569	16.0193	82	70.2392	28	76	0.368421	0.100209
CLL-H-000174	ABCB11	PFIC-2; BSEP; SPGP; ABC16; PFIC2; PGY4	8647	NM_003742.2	38.4317	11.0903	46	50.538	24.5	48.5	0.505155	0.332746
CLL-H-000178	ABCB11	PFIC-2; BSEP; SPGP; ABC16; PFIC2; PGY4	8647	NM_003742.2	388.293	200.241	180	275.817	294	228	1.28947	0.537361
CLL-H-000183	ABCB4	PGY3; PFIC-3; MDR2/3; MDR3; MDR2; ABC21; GBD1	5244	NM_018850.2	1406.07	1831.12	570	522.511	1618.5	546.5	2.96157	0.000251654
CLL-H-000182	ABCB4	PGY3; PFIC-3; MDR2/3; MDR3; MDR2; ABC21; GBD1	5244	NM_018850.2	591.053	295.74	1032	881.416	443.5	956.5	0.46367	0.0118278
CLL-H-000184	ABCB4	PGY3; PFIC-3; MDR2/3; MDR3; MDR2; ABC21; GBD1	5244	NM_018850.2	178.906	67.7738	217	286.096	123.5	251.5	0.491054	0.0660372
CLL-H-000181	ABCB4	PGY3; PFIC-3; MDR2/3; MDR3; MDR2; ABC21; GBD1	5244	NM_018850.2	29.1551	9.85801	44	138.765	19.5	91.5	0.213115	0.109766
CLL-H-000180	ABCB4	PGY3; PFIC-3; MDR2/3; MDR3; MDR2; ABC21; GBD1	5244	NM_018850.2	230.59	255.076	203	307.511	243	255.5	0.951076	0.892367
CLL-H-000187	ABCB5	EST422562; ABCB5beta	340273	NM_178559.3	9.27661	28.3418	192	128.486	18.5	160	0.115625	4.55099e-05
CLL-H-000185	ABCB5	EST422562; ABCB5beta	340273	NM_178559.3	204.085	45.5933	421	451.415	125	436	0.286697	0.000508955
CLL-H-000189	ABCB5	EST422562; ABCB5beta	340273	NM_178559.3	63.6111	26.4934	190	154.184	45	172	0.261628	0.00412737
CLL-H-000188	ABCB5	EST422562; ABCB5beta	340273	NM_178559.3	106.018	1.23225	126	161.036	53.5	143.5	0.372822	0.0936335
CLL-H-000186	ABCB5	EST422562; ABCB5beta	340273	NM_178559.3	1196.68	1985.77	1049	1461.32	1591.5	1255	1.26813	0.451431
CLL-H-000193	ABCB6	ABC; EST45597; PRP; MTABC3; ABC14; umat; FLJ22414	10058	NM_005689.1	111.319	181.141	564	670.699	146	617.5	0.236437	2.51935e-05
CLL-H-000194	ABCB6	ABC; EST45597; PRP; MTABC3; ABC14; umat; FLJ22414	10058	NM_005689.1	23.8541	8.00963	57	82.2312	16	69.5	0.230216	0.0299092
CLL-H-000191	ABCB6	ABC; EST45597; PRP; MTABC3; ABC14; umat; FLJ22414	10058	NM_005689.1	5.30092	0	43	17.9881	2.5	30.5	0.0819672	0.0324378
CLL-H-000190	ABCB6	ABC; EST45597; PRP; MTABC3; ABC14; umat; FLJ22414	10058	NM_005689.1	56.9849	16.0193	54	77.9484	36.5	66	0.55303	0.328116
CLL-H-000195	ABCB6	ABC; EST45597; PRP; MTABC3; ABC14; umat; FLJ22414	10058	NM_005689.1	96.7418	69.6222	98	127.63	83.5	113	0.738938	0.520775
CLL-H-000192	ABCB6	ABC; EST45597; PRP; MTABC3; ABC14; umat; FLJ22414	10058	NM_005689.1	1403.42	1862.55	1367	1387.65	1633	1377.5	1.18548	0.548904
CLL-H-000197	ABCB7	EST140535; Atm1p; ASAT; ABC7	22	NM_004299.3	34.456	14.787	189	227.849	24.5	208.5	0.117506	8.9367e-06
CLL-H-000200	ABCB7	EST140535; Atm1p; ASAT; ABC7	22	NM_004299.3	174.93	157.728	667	765.778	166.5	716.5	0.23238	1.28299e-05
CLL-H-000199	ABCB7	EST140535; Atm1p; ASAT; ABC7	22	NM_004299.3	283.599	285.266	1754	842.87	284.5	1298.5	0.219099	0.0133842
CLL-H-000198	ABCB7	EST140535; Atm1p; ASAT; ABC7	22	NM_004299.3	1.32523	1.23225	37	14.5618	1	26	0.0384615	0.0220067
CLL-H-000196	ABCB7	EST140535; Atm1p; ASAT; ABC7	22	NM_004299.3	70.2372	197.776	246	205.578	134	226	0.59292	0.179709
CLL-H-000201	ABCB8	MABC1; EST328128; M-ABC1	11194	NM_007188.2	30.4803	6.77738	130	178.168	18.5	154	0.12013	7.24159e-05
CLL-H-000202	ABCB8	MABC1; EST328128; M-ABC1	11194	NM_007188.2	38.4317	22.1805	94	174.741	30	134.5	0.223048	0.00533497
CLL-H-000205	ABCB8	MABC1; EST328128; M-ABC1	11194	NM_007188.2	15.9028	9.24188	64	91.6536	12.5	78	0.160256	0.00676777
CLL-H-000203	ABCB8	MABC1; EST328128; M-ABC1	11194	NM_007188.2	359.137	256.308	779	572.192	307.5	675.5	0.455218	0.0137792
CLL-H-000206	ABCB8	MABC1; EST328128; M-ABC1	11194	NM_007188.2	3.97569	1.84838	27	14.5618	3	21	0.142857	0.142552
CLL-H-000204	ABCB8	MABC1; EST328128; M-ABC1	11194	NM_007188.2	661.29	950.681	693	768.348	806	730.5	1.10335	0.743305
CLL-H-000209	ABCB9	TAPL; KIAA1520; EST122234	23457	NM_203444.1	35.7812	19.0999	57	104.502	27.5	81	0.339506	0.0711866
CLL-H-000210	ABCB9	TAPL; KIAA1520; EST122234	23457	NM_203444.1	634.785	1008.6	1095	1280.58	822	1188	0.691919	0.207744
CLL-H-000208	ABCB9	TAPL; KIAA1520; EST122234	23457	NM_203444.1	10.6018	10.4741	45	17.9881	10.5	31.5	0.333333	0.238637
CLL-H-000207	ABCB9	TAPL; KIAA1520; EST122234	23457	NM_203444.1	860.075	469.488	993	798.328	664.5	895.5	0.742044	0.318457
CLL-H-000211	ABCB9	TAPL; KIAA1520; EST122234	23457	NM_203444.1	1526.67	1370.88	1229	1534.98	1449	1382	1.04848	0.868666
CLL-H-000215	ABCC1	GS-X; ABCC; MRP1; ABC29; DKFZp781G125; MRP; DKFZp686N04233	4363	NM_019901.1	763.333	554.513	193	292.949	659	243	2.71193	0.00221775
CLL-H-000214	ABCC1	GS-X; ABCC; MRP1; ABC29; DKFZp781G125; MRP; DKFZp686N04233	4363	NM_019901.1	340.584	440.53	870	633.866	391	752	0.519947	0.0359495
CLL-H-000213	ABCC1	GS-X; ABCC; MRP1; ABC29; DKFZp781G125; MRP; DKFZp686N04233	4363	NM_019901.1	3499.93	3766.37	2073	2105.46	3633	2089	1.73911	0.0459015
CLL-H-000216	ABCC1	GS-X; ABCC; MRP1; ABC29; DKFZp781G125; MRP; DKFZp686N04233	4363	NM_019901.1	38.4317	36.9675	57	111.355	37.5	84	0.446429	0.154308
CLL-H-000217	ABCC1	GS-X; ABCC; MRP1; ABC29; DKFZp781G125; MRP; DKFZp686N04233	4363	NM_019901.1	1045.61	1046.8	1223	1624.92	1046.5	1424	0.734902	0.284198
CLL-H-000212	ABCC1	GS-X; ABCC; MRP1; ABC29; DKFZp781G125; MRP; DKFZp686N04233	4363	NM_019901.1	306.128	109.67	160	201.295	208	180.5	1.15235	0.790519
CLL-H-027523	ABCC10	MRP7; EST182763; SIMRP7	89845	NM_033450.2	410.623	197.232	153.479	178	304	165.5	1.83686	0.196083
CLL-H-027521	ABCC10	MRP7; EST182763; SIMRP7	89845	NM_033450.2	661.187	744.257	1041.76	859	702.5	950.5	0.739085	0.309233
CLL-H-027524	ABCC10	MRP7; EST182763; SIMRP7	89845	NM_033450.2	609.23	901.874	1121.66	818	755.5	970	0.778866	0.398577
CLL-H-027522	ABCC10	MRP7; EST182763; SIMRP7	89845	NM_033450.2	289.112	117.159	260.704	220	203	240.5	0.844075	0.678001
CLL-H-027525	ABCC10	MRP7; EST182763; SIMRP7	89845	NM_033450.2	645.264	636.369	853.594	582	640.5	718	0.892061	0.707366
CLL-H-027529	ABCC11	WW; MRP8; EWWD	85320	NM_032583.3	159.221	25.2862	503.536	542	92	523	0.175908	1.6585e-06
CLL-H-027528	ABCC11	WW; MRP8; EWWD	85320	NM_032583.3	504.479	702.113	1086.97	1031	603	1059	0.569405	0.0590742
CLL-H-027527	ABCC11	WW; MRP8; EWWD	85320	NM_032583.3	467.607	344.735	281.728	305	406.5	293.5	1.38501	0.330595
CLL-H-027526	ABCC11	WW; MRP8; EWWD	85320	NM_032583.3	263.134	96.0875	285.933	242	179.5	264	0.679924	0.33082
CLL-H-027530	ABCC11	WW; MRP8; EWWD	85320	NM_032583.3	155.031	108.731	124.044	236	132	180	0.733333	0.444285
CLL-H-027535	ABCC12	MRP9; MGC27071	94160	NM_033226.2	176.819	81.7587	383.697	425	129.5	404.5	0.320148	0.00161904
CLL-H-027532	ABCC12	MRP9; MGC27071	94160	NM_033226.2	206.149	8.42873	366.877	249	107	308	0.347403	0.0686999
CLL-H-027533	ABCC12	MRP9; MGC27071	94160	NM_033226.2	68.7165	39.615	146.12	116	54.5	131	0.416031	0.0694983
CLL-H-027531	ABCC12	MRP9; MGC27071	94160	NM_033226.2	65.3645	276.462	445.719	312	170.5	379	0.449868	0.0879532
CLL-H-027534	ABCC12	MRP9; MGC27071	94160	NM_033226.2	14.2461	61.5297	47.3051	57	38	52	0.730769	0.628255
CLL-H-000221	ABCC2	DJS; MRP2; KIAA1010; CMOAT; ABC30; cMRP	1244	NM_000392.1	22.5289	14.1709	86	130.199	18.5	108	0.171296	0.00256999
CLL-H-000219	ABCC2	DJS; MRP2; KIAA1010; CMOAT; ABC30; cMRP	1244	NM_000392.1	82.1643	153.415	641	342.63	117.5	492	0.238821	0.00715179
CLL-H-000218	ABCC2	DJS; MRP2; KIAA1010; CMOAT; ABC30; cMRP	1244	NM_000392.1	94.0914	70.2383	182	264.682	82	223.5	0.36689	0.0153064
CLL-H-000220	ABCC2	DJS; MRP2; KIAA1010; CMOAT; ABC30; cMRP	1244	NM_000392.1	397.569	599.49	259	295.519	498.5	277.5	1.7964	0.0757314
CLL-H-000222	ABCC2	DJS; MRP2; KIAA1010; CMOAT; ABC30; cMRP	1244	NM_000392.1	1.32523	1.84838	26	13.7052	1.5	20	0.075	0.0846413
CLL-H-000223	ABCC2	DJS; MRP2; KIAA1010; CMOAT; ABC30; cMRP	1244	NM_000392.1	35.7812	34.503	51	66.8129	35.5	59	0.601695	0.418423
CLL-H-000225	ABCC3	cMOAT2; MRP3; MLP2; ABC31; MOAT-D; EST90757	8714	NM_020038.1	75.5381	285.266	1146	1086.99	180.5	1116.5	0.161666	1.89404e-08
CLL-H-000226	ABCC3	cMOAT2; MRP3; MLP2; ABC31; MOAT-D; EST90757	8714	NM_020038.1	279.624	300.053	1026	1130.68	290	1078.5	0.268892	2.71011e-05
CLL-H-000228	ABCC3	cMOAT2; MRP3; MLP2; ABC31; MOAT-D; EST90757	8714	NM_020038.1	307.453	311.759	905	729.802	309.5	817.5	0.378593	0.00208821
CLL-H-000229	ABCC3	cMOAT2; MRP3; MLP2; ABC31; MOAT-D; EST90757	8714	NM_020038.1	267.697	298.205	900	346.913	283	623.5	0.453889	0.212919
CLL-H-000224	ABCC3	cMOAT2; MRP3; MLP2; ABC31; MOAT-D; EST90757	8714	NM_020038.1	135.174	38.8159	44	87.3707	87	65.5	1.32824	0.696728
CLL-H-000227	ABCC3	cMOAT2; MRP3; MLP2; ABC31; MOAT-D; EST90757	8714	NM_020038.1	375.04	142.941	199	308.367	259	253.5	1.0217	0.969355
CLL-H-000231	ABCC4	MOATB; EST170205; MRP4; MOAT-B	10257	NM_005845.2	0	3.08063	50	49.6814	1.5	50	0.03	0.000740528
CLL-H-000232	ABCC4	MOATB; EST170205; MRP4; MOAT-B	10257	NM_005845.2	296.852	512.616	773	974.783	405	874	0.463387	0.0126577
CLL-H-000230	ABCC4	MOATB; EST170205; MRP4; MOAT-B	10257	NM_005845.2	79.5138	77.6318	166	260.399	79	213	0.370892	0.0178647
CLL-H-000233	ABCC4	MOATB; EST170205; MRP4; MOAT-B	10257	NM_005845.2	2145.55	3611.73	1613	1744.84	2879	1679	1.71471	0.0992776
CLL-H-000234	ABCC4	MOATB; EST170205; MRP4; MOAT-B	10257	NM_005845.2	312.754	162.041	254	428.288	237.5	341	0.696481	0.372105
CLL-H-000237	ABCC5	MOAT-C; pABC11; ABC33; MRP5; SMRP; EST277145; DKFZp686C1782; MOATC	10057	NM_005688.2	80.8391	64.077	240	352.909	72.5	296.5	0.244519	0.000433942
CLL-H-000238	ABCC5	MOAT-C; pABC11; ABC33; MRP5; SMRP; EST277145; DKFZp686C1782; MOATC	10057	NM_005688.2	3289.22	3966.62	1926	1607.79	3628	1767	2.0532	0.00990076
CLL-H-000236	ABCC5	MOAT-C; pABC11; ABC33; MRP5; SMRP; EST277145; DKFZp686C1782; MOATC	10057	NM_005688.2	178.906	70.8544	313	622.73	125	468	0.267094	0.0240054
CLL-H-000239	ABCC5	MOAT-C; pABC11; ABC33; MRP5; SMRP; EST277145; DKFZp686C1782; MOATC	10057	NM_005688.2	201.435	211.947	426	278.387	206.5	352	0.586648	0.128394
CLL-H-000235	ABCC5	MOAT-C; pABC11; ABC33; MRP5; SMRP; EST277145; DKFZp686C1782; MOATC	10057	NM_005688.2	568.524	899.543	1345	869.424	734.5	1107	0.663505	0.197534
CLL-H-000242	ABCC6	MOATE; EST349056; ARA; PXE1; ABC34; PXE; MLP1; MRP6	368	NM_001079528.1	165.654	129.386	841	853.149	147.5	847	0.174144	1.68972e-07
CLL-H-000244	ABCC6	MOATE; EST349056; ARA; PXE1; ABC34; PXE; MLP1; MRP6	368	NM_001079528.1	0	17.8676	19	32.5499	9	26	0.346154	0.300587
CLL-H-000240	ABCC6	MOATE; EST349056; ARA; PXE1; ABC34; PXE; MLP1; MRP6	368	NM_001079528.1	201.435	70.8544	142	244.981	136	193.5	0.702842	0.495337
CLL-H-000243	ABCC6	MOATE; EST349056; ARA; PXE1; ABC34; PXE; MLP1; MRP6	368	NM_001079528.1	947.54	619.822	740	578.188	784	659	1.18968	0.564749
CLL-H-000241	ABCC6	MOATE; EST349056; ARA; PXE1; ABC34; PXE; MLP1; MRP6	368	NM_001079528.1	462.505	89.9543	185	320.359	276.5	252.5	1.09505	0.90885
CLL-H-000248	ABCC8	HRINS; SUR1; HHF1; ABC36; MRP8; HI; TNDM2; SUR; PHHI	6833	NM_000352.3	68.912	21.5644	335	378.606	45.5	357	0.127451	4.57033e-07
CLL-H-000246	ABCC8	HRINS; SUR1; HHF1; ABC36; MRP8; HI; TNDM2; SUR; PHHI	6833	NM_000352.3	25.1794	11.7064	135	115.638	18.5	125.5	0.14741	0.000663282
CLL-H-000245	ABCC8	HRINS; SUR1; HHF1; ABC36; MRP8; HI; TNDM2; SUR; PHHI	6833	NM_000352.3	1241.74	1287.7	1640	1757.69	1265	1699	0.744556	0.29939
CLL-H-000247	ABCC8	HRINS; SUR1; HHF1; ABC36; MRP8; HI; TNDM2; SUR; PHHI	6833	NM_000352.3	30.4803	143.557	106	286.096	87	196	0.443878	0.306368
CLL-H-000249	ABCC8	HRINS; SUR1; HHF1; ABC36; MRP8; HI; TNDM2; SUR; PHHI	6833	NM_000352.3	915.734	1208.22	1392	1295.14	1062	1343.5	0.790473	0.414322
CLL-H-027537	ABCC9	ABC37; FLJ36852; SUR2; CMD1O	10060	NM_005691.2	46.0903	80.9158	664.374	438	63.5	551	0.115245	1.43607e-07
CLL-H-027536	ABCC9	ABC37; FLJ36852; SUR2; CMD1O	10060	NM_005691.2	732.417	796.515	613.915	562	764.5	588	1.30017	0.387385
CLL-H-027540	ABCC9	ABC37; FLJ36852; SUR2; CMD1O	10060	NM_005691.2	593.308	659.127	838.877	697	626	768	0.815104	0.49943
CLL-H-027539	ABCC9	ABC37; FLJ36852; SUR2; CMD1O	10060	NM_005691.2	181.009	64.0583	86.2004	80	122.5	83	1.4759	0.510112
CLL-H-027538	ABCC9	ABC37; FLJ36852; SUR2; CMD1O	10060	NM_005691.2	129.891	67.4298	107.225	152	98.5	129.5	0.760618	0.541357
CLL-H-000251	ABCD1	ALD; AMN; ALDP; ABC42	215	NM_000033.2	53.0092	24.0289	268	327.212	38.5	297.5	0.129412	1.79495e-06
CLL-H-000252	ABCD1	ALD; AMN; ALDP; ABC42	215	NM_000033.2	1847.37	1529.84	423	431.714	1688.5	427.5	3.94971	5.07773e-06
CLL-H-000250	ABCD1	ALD; AMN; ALDP; ABC42	215	NM_000033.2	4325.55	4630.18	1970	1901.6	4478	1936	2.31302	0.00259708
CLL-H-000255	ABCD1	ALD; AMN; ALDP; ABC42	215	NM_000033.2	10.6018	6.16125	59	50.538	8.5	55	0.154545	0.01896
CLL-H-000254	ABCD1	ALD; AMN; ALDP; ABC42	215	NM_000033.2	1645.94	2651.8	1350	1536.7	2149	1443.5	1.48874	0.166213
CLL-H-000253	ABCD1	ALD; AMN; ALDP; ABC42	215	NM_000033.2	545.995	702.383	982	702.392	624	842	0.741093	0.319538
CLL-H-000258	ABCD2	hALDR; ALDR; ABC39; ALDL1; ALDRP	225	NM_005164.2	128.547	229.199	719	654.424	179	686.5	0.260743	5.55934e-05
CLL-H-000261	ABCD2	hALDR; ALDR; ABC39; ALDL1; ALDRP	225	NM_005164.2	27.8298	3.69675	67	119.064	16	93	0.172043	0.00463095
CLL-H-000257	ABCD2	hALDR; ALDR; ABC39; ALDL1; ALDRP	225	NM_005164.2	87.4652	25.8773	149	259.542	56.5	204.5	0.276284	0.0119855
CLL-H-000256	ABCD2	hALDR; ALDR; ABC39; ALDL1; ALDRP	225	NM_005164.2	238.541	226.734	85	135.339	233	110	2.11818	0.0584925
CLL-H-000259	ABCD2	hALDR; ALDR; ABC39; ALDL1; ALDRP	225	NM_005164.2	446.603	521.242	950	730.659	484	840.5	0.575848	0.0708392
CLL-H-000260	ABCD2	hALDR; ALDR; ABC39; ALDL1; ALDRP	225	NM_005164.2	98.0671	52.9868	92	161.036	75.5	126.5	0.596838	0.267395
CLL-H-000266	ABCD3	ABC43; PXMP1; PMP70	5825	NM_002858.2	5294.3	4092.3	851	961.934	4693	906.5	5.17705	1.43152e-08
CLL-H-000264	ABCD3	ABC43; PXMP1; PMP70	5825	NM_002858.2	17.228	17.8676	58	72.8089	17.5	65.5	0.267176	0.0521165
CLL-H-000265	ABCD3	ABC43; PXMP1; PMP70	5825	NM_002858.2	1.32523	14.1709	39	33.4064	7.5	36	0.208333	0.0943214
CLL-H-000267	ABCD3	ABC43; PXMP1; PMP70	5825	NM_002858.2	1167.53	1150.31	823	692.113	1159	757.5	1.53003	0.147665
CLL-H-000263	ABCD3	ABC43; PXMP1; PMP70	5825	NM_002858.2	128.547	349.343	552	304.941	239	428.5	0.55776	0.250547
CLL-H-000262	ABCD3	ABC43; PXMP1; PMP70	5825	NM_002858.2	1857.97	1696.81	2071	2606.56	1777.5	2339	0.75994	0.325915
CLL-H-027544	ABCD4	P79R; PMP69; P70R; ABC41; EST352188; PXMP1L	5826	NM_005050.3	4143.1	5226.65	1183.68	1339	4685	1261.5	3.71383	3.98802e-06
CLL-H-027542	ABCD4	P79R; PMP69; P70R; ABC41; EST352188; PXMP1L	5826	NM_005050.3	56.9844	20.2289	193.425	357	38.5	275	0.14	0.000853522
CLL-H-027541	ABCD4	P79R; PMP69; P70R; ABC41; EST352188; PXMP1L	5826	NM_005050.3	241.346	75.0157	429.951	460	158	445	0.355056	0.00314858
CLL-H-027543	ABCD4	P79R; PMP69; P70R; ABC41; EST352188; PXMP1L	5826	NM_005050.3	1897.25	2235.3	1340.31	1499	2066	1419.5	1.45544	0.183184
CLL-H-027545	ABCD4	P79R; PMP69; P70R; ABC41; EST352188; PXMP1L	5826	NM_005050.3	48.6043	29.5006	18.922	44	39.5	31.5	1.25397	0.758979
CLL-H-027549	ABCE1	ABC38; OABP; RNASEL1; RLI; RNS4I; RNASELI	6059	NM_001040876.1	4222.71	4725.15	1204.7	1228	4474	1216.5	3.67776	4.79892e-06
CLL-H-027548	ABCE1	ABC38; OABP; RNASEL1; RLI; RNS4I; RNASELI	6059	NM_001040876.1	124.863	163.517	761.086	514	144.5	637.5	0.226667	1.39899e-05
CLL-H-027547	ABCE1	ABC38; OABP; RNASEL1; RLI; RNS4I; RNASELI	6059	NM_001040876.1	6.70405	5.05724	99.8663	72	6	86	0.0697674	0.000223269
CLL-H-027550	ABCE1	ABC38; OABP; RNASEL1; RLI; RNS4I; RNASELI	6059	NM_001040876.1	39.3863	74.1728	178.708	367	56.5	273	0.20696	0.0115823
CLL-H-027546	ABCE1	ABC38; OABP; RNASEL1; RLI; RNS4I; RNASELI	6059	NM_001040876.1	22.6262	16.8575	79.893	44	20	62	0.322581	0.0946778
CLL-H-54992	ABCF1	ABC27; ABC50	23	NM_001025091.1	5555	7807.41	957.785	1148	6681	1053	6.34473	3.45191e-09
CLL-H-54993	ABCF1	ABC27; ABC50	23	NM_001025091.1	20.7127	12.4719	183.273	124	16.5	153.5	0.107492	3.84531e-05
CLL-H-54995	ABCF1	ABC27; ABC50	23	NM_001025091.1	188.805	80.5877	633.691	424	135	529	0.255198	0.000251499
CLL-H-54991	ABCF1	ABC27; ABC50	23	NM_001025091.1	318.658	221.616	1040.62	694	270.5	867.5	0.311816	0.000380337
CLL-H-54994	ABCF1	ABC27; ABC50	23	NM_001025091.1	1.59329	15.35	78.6937	60	8.5	69.5	0.122302	0.00438724
CLL-H-54996	ABCF1	ABC27; ABC50	23	NM_001025091.1	339.37	70.9939	95.2608	76	205	85.5	2.39766	0.379024
CLL-H-54997	ABCF2	DKFZp586K1823; ABC28; HUSSY-18; EST133090; M-ABC1	10061	NM_007189.1	272.452	260.951	667.861	761	266.5	714.5	0.372988	0.00218558
CLL-H-55001	ABCF2	DKFZp586K1823; ABC28; HUSSY-18; EST133090; M-ABC1	10061	NM_007189.1	308.301	646.62	1060.29	1267	477.5	1163.5	0.4104	0.0031423
CLL-H-54998	ABCF2	DKFZp586K1823; ABC28; HUSSY-18; EST133090; M-ABC1	10061	NM_007189.1	42.2221	7.67502	106.651	67	25	87	0.287356	0.0362622
CLL-H-55002	ABCF2	DKFZp586K1823; ABC28; HUSSY-18; EST133090; M-ABC1	10061	NM_007189.1	779.118	1033.25	1590.44	1594	906	1592	0.569095	0.0507733
CLL-H-55000	ABCF2	DKFZp586K1823; ABC28; HUSSY-18; EST133090; M-ABC1	10061	NM_007189.1	739.286	955.54	453.524	680	847.5	567	1.49471	0.183913
CLL-H-54999	ABCF2	DKFZp586K1823; ABC28; HUSSY-18; EST133090; M-ABC1	10061	NM_007189.1	2.38993	0	12.4253	14	1	13	0.0769231	0.189673
CLL-H-55003	ABCF3	EST201864; FLJ11198	55324	NM_018358.2	70.9013	23.0251	721.704	452	47	587	0.0800681	2.61279e-07
CLL-H-55006	ABCF3	EST201864; FLJ11198	55324	NM_018358.2	128.26	114.166	411.071	485	121	448	0.270089	0.000270758
CLL-H-55005	ABCF3	EST201864; FLJ11198	55324	NM_018358.2	127.463	61.4002	24.8506	15	94	20	4.7	0.014855
CLL-H-55007	ABCF3	EST201864; FLJ11198	55324	NM_018358.2	128.26	91.1409	258.861	275	109.5	267	0.410112	0.021844
CLL-H-55004	ABCF3	EST201864; FLJ11198	55324	NM_018358.2	140.209	115.125	124.253	146	127.5	135	0.944444	0.899178
CLL-H-000269	ABCG1	WHITE1; ABC8; MGC34313	9619	NM_016818.2	107.344	60.9964	331	382.033	84	356.5	0.235624	0.000164106
CLL-H-000270	ABCG1	WHITE1; ABC8; MGC34313	9619	NM_016818.2	39.7569	22.7966	98	152.47	31.5	125	0.252	0.00876765
CLL-H-000272	ABCG1	WHITE1; ABC8; MGC34313	9619	NM_016818.2	1521.36	1671.55	813	762.352	1596.5	787.5	2.0273	0.0150094
CLL-H-000271	ABCG1	WHITE1; ABC8; MGC34313	9619	NM_016818.2	299.502	195.928	219	397.451	248	308	0.805195	0.565944
CLL-H-000268	ABCG1	WHITE1; ABC8; MGC34313	9619	NM_016818.2	909.108	309.295	895	635.579	609	765.5	0.795558	0.636719
CLL-H-000274	ABCG2	BCRP; CD338; BMDP; BCRP1; MXR; ABC15; ABCP; EST157481; MGC102821; MXR1; MRX; CDw338	9429	NM_004827.2	280.949	311.143	1022	974.783	296	998.5	0.296445	0.000105202
CLL-H-000275	ABCG2	BCRP; CD338; BMDP; BCRP1; MXR; ABC15; ABCP; EST157481; MGC102821; MXR1; MRX; CDw338	9429	NM_004827.2	26.5046	8.62576	60	66.8129	18	63.5	0.283465	0.0649233
CLL-H-000276	ABCG2	BCRP; CD338; BMDP; BCRP1; MXR; ABC15; ABCP; EST157481; MGC102821; MXR1; MRX; CDw338	9429	NM_004827.2	56.9849	26.4934	56	72.8089	41.5	64.5	0.643411	0.460915
CLL-H-000277	ABCG2	BCRP; CD338; BMDP; BCRP1; MXR; ABC15; ABCP; EST157481; MGC102821; MXR1; MRX; CDw338	9429	NM_004827.2	182.882	617.974	519	570.479	400.5	544.5	0.735537	0.515442
CLL-H-000273	ABCG2	BCRP; CD338; BMDP; BCRP1; MXR; ABC15; ABCP; EST157481; MGC102821; MXR1; MRX; CDw338	9429	NM_004827.2	1676.42	2115.77	1981	1622.35	1896	1801.5	1.05246	0.855936
CLL-H-027552	ABCG4	WHITE2	64137	NM_001142505.1	254.754	352.321	684.347	814	303.5	749	0.405207	0.00446523
CLL-H-027555	ABCG4	WHITE2	64137	NM_001142505.1	22.6262	1.68575	35.7416	27	12.5	31.5	0.396825	0.307571
CLL-H-027553	ABCG4	WHITE2	64137	NM_001142505.1	41.9003	21.0718	66.2271	50	31.5	58	0.543103	0.342136
CLL-H-027551	ABCG4	WHITE2	64137	NM_001142505.1	387.997	653.226	561.354	686	520.5	623.5	0.834804	0.560526
CLL-H-027554	ABCG4	WHITE2	64137	NM_001142505.1	56.9844	11.8002	32.588	35	34.5	34	1.01471	1
CLL-H-000279	ABCG5	STSL; sterolin 1	64240	NM_022436.2	3389.94	4620.32	1437	1757.69	4005	1597.5	2.50704	0.00104452
CLL-H-000278	ABCG5	STSL; sterolin 1	64240	NM_022436.2	78.1886	86.2576	295	248.407	82	271.5	0.302026	0.00279166
CLL-H-000281	ABCG5	STSL; sterolin 1	64240	NM_022436.2	25.1794	1.23225	74	65.9563	13	70	0.185714	0.0154099
CLL-H-000283	ABCG5	STSL; sterolin 1	64240	NM_022436.2	2531.19	3100.96	1468	1495.58	2816	1482	1.90013	0.0222207
CLL-H-000282	ABCG5	STSL; sterolin 1	64240	NM_022436.2	41.0821	36.9675	88	212.431	39	150	0.26	0.0554075
CLL-H-000280	ABCG5	STSL; sterolin 1	64240	NM_022436.2	565.873	627.832	885	919.105	597	902	0.661863	0.169835
CLL-H-000285	ABCG8	MGC142217; GBD4; STSL	64241	NM_022437.2	45.0578	3.08063	389	554.204	24	471.5	0.0509014	1.12952e-12
CLL-H-000287	ABCG8	MGC142217; GBD4; STSL	64241	NM_022437.2	10.6018	14.1709	94	81.3747	12.5	87.5	0.142857	0.00290026
CLL-H-000284	ABCG8	MGC142217; GBD4; STSL	64241	NM_022437.2	657.314	231.047	698	949.942	444	824	0.538835	0.120042
CLL-H-000286	ABCG8	MGC142217; GBD4; STSL	64241	NM_022437.2	100.718	56.6835	42	64.2432	79	53	1.49057	0.465066
CLL-H-000288	ABCG8	MGC142217; GBD4; STSL	64241	NM_022437.2	271.672	933.43	545	511.376	602.5	528	1.1411	0.826546
CLL-H-55011	ABHD1	FLJ36128; LABH1	84696	NM_032604.2	258.113	260.951	108.722	125	259.5	117	2.21795	0.0397938
CLL-H-55010	ABHD1	FLJ36128; LABH1	84696	NM_032604.2	316.268	598.651	816.965	775	457.5	796	0.574749	0.0717124
CLL-H-55012	ABHD1	FLJ36128; LABH1	84696	NM_032604.2	682.724	254.235	312.704	246	468.5	279.5	1.67621	0.387421
CLL-H-55009	ABHD1	FLJ36128; LABH1	84696	NM_032604.2	101.174	48.9282	131.501	94	75	113	0.663717	0.390522
CLL-H-55008	ABHD1	FLJ36128; LABH1	84696	NM_032604.2	26.2893	1.91875	35.2051	11	14	23	0.608696	0.629051
CLL-H-027557	ABHD12	DKFZP434P106; dJ965G21.2; C20orf22; ABHD12A; BEM46L2	26090	NM_001042472.1	95.5327	105.359	701.167	804	100.5	752.5	0.133555	7.35456e-09
CLL-H-027559	ABHD12	DKFZP434P106; dJ965G21.2; C20orf22; ABHD12A; BEM46L2	26090	NM_001042472.1	5.02803	2.52862	65.1759	95	4	80	0.05	0.000115471
CLL-H-027560	ABHD12	DKFZP434P106; dJ965G21.2; C20orf22; ABHD12A; BEM46L2	26090	NM_001042472.1	160.897	311.863	850.44	647	236.5	748.5	0.315965	0.000376269
CLL-H-027556	ABHD12	DKFZP434P106; dJ965G21.2; C20orf22; ABHD12A; BEM46L2	26090	NM_001042472.1	20.9501	4.21436	85.1492	36	12.5	60.5	0.206612	0.0441656
CLL-H-027558	ABHD12	DKFZP434P106; dJ965G21.2; C20orf22; ABHD12A; BEM46L2	26090	NM_001042472.1	804.486	810.001	552.944	339	807	446	1.80942	0.0540301
CLL-H-027563	ABHD13	FLJ14906; C13orf6; RP11-153I24.2; bA153I24.2; MGC27058; BEM46L1	84945	NM_032859.2	43.5763	10.1145	271.216	137	27	204	0.132353	0.00232986
CLL-H-027565	ABHD13	FLJ14906; C13orf6; RP11-153I24.2; bA153I24.2; MGC27058; BEM46L1	84945	NM_032859.2	2503.96	3082.39	1372.9	1433	2793	1403	1.99073	0.0144067
CLL-H-027562	ABHD13	FLJ14906; C13orf6; RP11-153I24.2; bA153I24.2; MGC27058; BEM46L1	84945	NM_032859.2	429.897	300.906	209.194	194	365.5	201.5	1.8139	0.0889528
CLL-H-027564	ABHD13	FLJ14906; C13orf6; RP11-153I24.2; bA153I24.2; MGC27058; BEM46L1	84945	NM_032859.2	406.433	652.384	706.423	931	529	818.5	0.646304	0.151425
CLL-H-027561	ABHD13	FLJ14906; C13orf6; RP11-153I24.2; bA153I24.2; MGC27058; BEM46L1	84945	NM_032859.2	273.19	346.421	394.209	300	309.5	347	0.891931	0.737391
CLL-H-55014	ABHD14A	DORZ1; DKFZP564O243	25864	NM_015407.3	37.4423	147.744	482.517	349	92.5	416	0.222356	5.36351e-05
CLL-H-55017	ABHD14A	DORZ1; DKFZP564O243	25864	NM_015407.3	1592.49	2015.65	810.752	1023	1804	917	1.96728	0.0187
CLL-H-55013	ABHD14A	DORZ1; DKFZP564O243	25864	NM_015407.3	1200.54	1746.07	1006.45	1004	1473.5	1005	1.46617	0.183647
CLL-H-55015	ABHD14A	DORZ1; DKFZP564O243	25864	NM_015407.3	219.874	73.8721	297.172	206	147	251.5	0.584493	0.223967
CLL-H-55016	ABHD14A	DORZ1; DKFZP564O243	25864	NM_015407.3	438.951	179.404	188.451	232	309	210	1.47143	0.458096
CLL-H-55018	ABHD2	HS1-2; PHPS1-2; MGC111112; LABH2; MGC26249	11057	NM_152924.3	1191.78	480.648	357.228	414	836.5	385.5	2.16991	0.199753
CLL-H-55021	ABHD2	HS1-2; PHPS1-2; MGC111112; LABH2; MGC26249	11057	NM_152924.3	1896.81	1583.93	1242.53	1313	1740.5	1278	1.36189	0.276728
CLL-H-55022	ABHD2	HS1-2; PHPS1-2; MGC111112; LABH2; MGC26249	11057	NM_152924.3	78.8678	25.9032	79.7291	80	52.5	80	0.65625	0.439818
CLL-H-55019	ABHD2	HS1-2; PHPS1-2; MGC111112; LABH2; MGC26249	11057	NM_152924.3	278.029	136.232	261.967	227	207	244.5	0.846626	0.65195
CLL-H-55020	ABHD2	HS1-2; PHPS1-2; MGC111112; LABH2; MGC26249	11057	NM_152924.3	1108.13	1664.52	1280.84	1608	1386.5	1444.5	0.959848	0.886314
CLL-H-55027	ABHD3	LABH3; MGC11259	171586	NM_138340.3	11.9497	23.0251	133.572	132	17.5	133	0.131579	0.00027705
CLL-H-55024	ABHD3	LABH3; MGC11259	171586	NM_138340.3	148.972	164.054	572.6	409	156.5	491	0.318737	0.000998871
CLL-H-55025	ABHD3	LABH3; MGC11259	171586	NM_138340.3	37.4423	39.3345	227.798	122	38	175	0.217143	0.0041869
CLL-H-55026	ABHD3	LABH3; MGC11259	171586	NM_138340.3	36.6456	0.959377	52.8076	34	19	43.5	0.436782	0.275651
CLL-H-55023	ABHD3	LABH3; MGC11259	171586	NM_138340.3	87.6308	35.497	46.595	72	61.5	59.5	1.03361	0.964175
CLL-H-55029	ABHD4	FLJ12816	63874	NM_022060.2	12.7463	7.67502	118.041	113	10.5	115.5	0.0909091	0.00010111
CLL-H-55033	ABHD4	FLJ12816	63874	NM_022060.2	31.8658	137.191	338.59	255	84.5	297	0.284512	0.00140579
CLL-H-55028	ABHD4	FLJ12816	63874	NM_022060.2	72.4946	11.5125	177.061	146	42	161.5	0.260062	0.00482685
CLL-H-55030	ABHD4	FLJ12816	63874	NM_022060.2	3714.75	2681.46	1487.93	2064	3198	1776	1.80068	0.0348655
CLL-H-55032	ABHD4	FLJ12816	63874	NM_022060.2	67.7147	28.7813	39.3468	22	48.5	30.5	1.59016	0.496147
CLL-H-55031	ABHD4	FLJ12816	63874	NM_022060.2	421.425	514.226	410.036	408	467.5	409	1.14303	0.679089
CLL-H-027570	ABHD5	MGC8731; CGI58; CDS; NCIE2; IECN2	51099	NM_016006.4	67.0405	91.0303	399.465	408	79	403.5	0.195787	1.73726e-05
CLL-H-027568	ABHD5	MGC8731; CGI58; CDS; NCIE2; IECN2	51099	NM_016006.4	7.54205	0.842873	80.9443	45	4.5	63	0.0714286	0.00143267
CLL-H-027569	ABHD5	MGC8731; CGI58; CDS; NCIE2; IECN2	51099	NM_016006.4	680.461	1370.51	1006.02	1657	1025.5	1331.5	0.770184	0.522283
CLL-H-027567	ABHD5	MGC8731; CGI58; CDS; NCIE2; IECN2	51099	NM_016006.4	131.567	60.6868	91.4565	72	96.5	81.5	1.18405	0.732871
CLL-H-027566	ABHD5	MGC8731; CGI58; CDS; NCIE2; IECN2	51099	NM_016006.4	143.299	215.775	215.501	159	179.5	187.5	0.957333	0.915021
CLL-H-55036	ABHD6		57406	NM_020676.4	104.36	242.722	402.787	498	173.5	450.5	0.385128	0.00598617
CLL-H-55034	ABHD6		57406	NM_020676.4	10.3564	18.2282	147.033	35	14	91	0.153846	0.12883
CLL-H-55035	ABHD6		57406	NM_020676.4	668.384	952.662	1090.32	1257	810.5	1173.5	0.690669	0.206021
CLL-H-55037	ABHD6		57406	NM_020676.4	650.061	934.434	841.815	999	792	920.5	0.860402	0.612043
CLL-H-55038	ABHD6		57406	NM_020676.4	437.358	119.922	308.562	199	278.5	254	1.09646	0.888933
CLL-H-55039	ABHD7	FLJ90341; EPHXRP	253152	NM_173567.3	1266.66	2087.61	862.524	892	1677.5	877.5	1.91168	0.0472879
CLL-H-55041	ABHD7	FLJ90341; EPHXRP	253152	NM_173567.3	1.59329	36.4563	148.068	54	19	101	0.188119	0.0708856
CLL-H-55040	ABHD7	FLJ90341; EPHXRP	253152	NM_173567.3	457.274	240.804	183.273	193	349	188	1.85638	0.132658
CLL-H-55042	ABHD7	FLJ90341; EPHXRP	253152	NM_173567.3	1688.09	2613.34	1324.33	1752	2150.5	1538	1.39824	0.23295
CLL-H-55043	ABHD7	FLJ90341; EPHXRP	253152	NM_173567.3	321.048	101.694	310.633	288	211.5	299.5	0.706177	0.428658
CLL-H-55045	ABHD8	FLJ11743; MGC14280; MGC2512	79575	NM_024527.4	466.037	330.985	1007.49	810	398.5	908.5	0.438635	0.0075106
CLL-H-55048	ABHD8	FLJ11743; MGC14280; MGC2512	79575	NM_024527.4	132.243	86.344	40.3823	25	109	32.5	3.35385	0.0254381
CLL-H-55046	ABHD8	FLJ11743; MGC14280; MGC2512	79575	NM_024527.4	358.49	448.989	211.23	227	403.5	219	1.84247	0.0753506
CLL-H-55047	ABHD8	FLJ11743; MGC14280; MGC2512	79575	NM_024527.4	126.666	130.475	209.16	221	128.5	215	0.597674	0.192048
CLL-H-55049	ABHD8	FLJ11743; MGC14280; MGC2512	79575	NM_024527.4	462.054	507.511	360.334	429	485	394.5	1.2294	0.521479
CLL-H-55044	ABHD8	FLJ11743; MGC14280; MGC2512	79575	NM_024527.4	302.725	570.83	391.398	311	437	351	1.24501	0.542877
CLL-H-027572	ABI1	SSH3BP1; SSH3BP; E3B1; ABI-1; NAP1BP	10006	NM_001012750.1	94.6947	44.6723	508.793	363	70	436	0.16055	1.51454e-06
CLL-H-027571	ABI1	SSH3BP1; SSH3BP; E3B1; ABI-1; NAP1BP	10006	NM_001012750.1	141.623	126.431	534.022	489	134	511.5	0.261975	0.000135607
CLL-H-027574	ABI1	SSH3BP1; SSH3BP; E3B1; ABI-1; NAP1BP	10006	NM_001012750.1	15.9221	16.0146	88.3028	66	16	77	0.207792	0.0166599
CLL-H-027575	ABI1	SSH3BP1; SSH3BP; E3B1; ABI-1; NAP1BP	10006	NM_001012750.1	217.044	734.985	807.34	533	476	670	0.710448	0.512804
CLL-H-027573	ABI1	SSH3BP1; SSH3BP; E3B1; ABI-1; NAP1BP	10006	NM_001012750.1	518.726	135.703	346.904	391	327.5	369	0.887534	0.834536
CLL-H-000290	ABI2		10152	XM_001126750.1	23.8541	30.1901	202	187.59	27	195	0.138462	4.3604e-05
CLL-H-000292	ABI2		10152	XM_001126750.1	23.8541	184.838	826	531.933	104.5	679	0.153903	5.26645e-05
CLL-H-000291	ABI2		10152	XM_001126750.1	2.65046	3.69675	50	58.2471	3.5	54	0.0648148	0.0024225
CLL-H-000289	ABI2		10152	XM_001126750.1	2225.06	1128.74	456	799.185	1677	627.5	2.67251	0.0568615
CLL-H-000293	ABI2		10152	XM_001126750.1	1513.41	1424.48	921	1117.83	1468.5	1019.5	1.44041	0.204566
CLL-H-55053	ABI3BP	FLJ41743; FLJ41754; TARSH; NESHBP	25890	NM_015429.2	92.4107	31.6595	170.848	164	62	167.5	0.370149	0.0276726
CLL-H-55054	ABI3BP	FLJ41743; FLJ41754; TARSH; NESHBP	25890	NM_015429.2	3611.19	5175.84	3146.71	3230	4393.5	3188.5	1.37792	0.241831
CLL-H-55050	ABI3BP	FLJ41743; FLJ41754; TARSH; NESHBP	25890	NM_015429.2	642.892	1683.71	758.98	899	1163.5	829	1.4035	0.529001
CLL-H-55051	ABI3BP	FLJ41743; FLJ41754; TARSH; NESHBP	25890	NM_015429.2	932.073	1366.15	1305.69	1250	1149	1278	0.899061	0.711966
CLL-H-55052	ABI3BP	FLJ41743; FLJ41754; TARSH; NESHBP	25890	NM_015429.2	619.789	169.81	524.97	432	395	478.5	0.825496	0.721901
CLL-H-000295	ABL1	JTK7; ABL; p150; bcr/abl; v-abl; c-ABL	25	NM_007313.2	1277.52	1382.59	571	511.376	1330.5	541	2.45933	0.00253093
CLL-H-000297	ABL1	JTK7; ABL; p150; bcr/abl; v-abl; c-ABL	25	NM_007313.2	39.7569	51.7545	138	262.112	46	200	0.23	0.00652292
CLL-H-000296	ABL1	JTK7; ABL; p150; bcr/abl; v-abl; c-ABL	25	NM_007313.2	68.912	27.1095	172	132.769	48	152.5	0.314754	0.0150814
CLL-H-000298	ABL1	JTK7; ABL; p150; bcr/abl; v-abl; c-ABL	25	NM_007313.2	111.319	88.7221	50	59.9603	100	55	1.81818	0.243501
CLL-H-000294	ABL1	JTK7; ABL; p150; bcr/abl; v-abl; c-ABL	25	NM_007313.2	360.463	181.757	315	485.678	271	400.5	0.676654	0.295456
CLL-H-000301	ABL2	FLJ31718; ABLL; ARG; FLJ22224; FLJ41441	27	NM_005158.3	2156.15	3039.35	1570	1402.21	2597.5	1486	1.74798	0.0467158
CLL-H-000303	ABL2	FLJ31718; ABLL; ARG; FLJ22224; FLJ41441	27	NM_005158.3	29.1551	36.9675	55	79.6615	33	67.5	0.488889	0.241918
CLL-H-000302	ABL2	FLJ31718; ABLL; ARG; FLJ22224; FLJ41441	27	NM_005158.3	886.579	1142.91	1655	1156.38	1015	1405.5	0.722163	0.258507
CLL-H-000300	ABL2	FLJ31718; ABLL; ARG; FLJ22224; FLJ41441	27	NM_005158.3	241.192	295.124	180	244.981	268	212.5	1.26118	0.522113
CLL-H-000299	ABL2	FLJ31718; ABLL; ARG; FLJ22224; FLJ41441	27	NM_005158.3	139.149	30.8063	78	170.459	85	124	0.685484	0.594599
CLL-H-000308	ABLIM1	KIAA0059; FLJ14564; MGC1224; LIMATIN; LIMAB1; DKFZp781D0148; ABLIM	3983	NM_001003407.1	21.2037	11.7064	141	206.435	16.5	173.5	0.0951009	7.68451e-06
CLL-H-000305	ABLIM1	KIAA0059; FLJ14564; MGC1224; LIMATIN; LIMAB1; DKFZp781D0148; ABLIM	3983	NM_001003407.1	108.669	104.125	46	21.4144	106.5	33.5	3.1791	0.0329567
CLL-H-000304	ABLIM1	KIAA0059; FLJ14564; MGC1224; LIMATIN; LIMAB1; DKFZp781D0148; ABLIM	3983	NM_001003407.1	78.1886	73.3189	125	234.702	75.5	180	0.419444	0.0512116
CLL-H-000307	ABLIM1	KIAA0059; FLJ14564; MGC1224; LIMATIN; LIMAB1; DKFZp781D0148; ABLIM	3983	NM_001003407.1	270.347	218.108	439	240.698	244	340	0.717647	0.351239
CLL-H-000306	ABLIM1	KIAA0059; FLJ14564; MGC1224; LIMATIN; LIMAB1; DKFZp781D0148; ABLIM	3983	NM_001003407.1	420.098	1117.04	663	565.34	768.5	614	1.25163	0.665781
CLL-H-000313	ABLIM2	FLJ39684; KIAA1808; DKFZp761F129; MGC141918	84448	NM_032432.3	112.645	192.231	515	499.383	152.5	507	0.300789	0.000539359
CLL-H-000309	ABLIM2	FLJ39684; KIAA1808; DKFZp761F129; MGC141918	84448	NM_032432.3	279.624	178.06	519	583.328	229	551	0.415608	0.00824415
CLL-H-000311	ABLIM2	FLJ39684; KIAA1808; DKFZp761F129; MGC141918	84448	NM_032432.3	29.1551	12.9386	69	102.789	21	86	0.244186	0.0213092
CLL-H-000310	ABLIM2	FLJ39684; KIAA1808; DKFZp761F129; MGC141918	84448	NM_032432.3	64.9363	46.8255	121	149.044	56	135	0.414815	0.0657882
CLL-H-000312	ABLIM2	FLJ39684; KIAA1808; DKFZp761F129; MGC141918	84448	NM_032432.3	1979.89	1641.97	2217	2390.7	1811	2304	0.786024	0.388797
CLL-H-000315	ABLIM3	HMFN1661	22885	NM_014945.2	0	0.616125	40	17.1315	0.5	28.5	0.0175439	0.00768154
CLL-H-000316	ABLIM3	HMFN1661	22885	NM_014945.2	88.7904	115.215	227	168.745	102	198	0.515152	0.106647
CLL-H-000314	ABLIM3	HMFN1661	22885	NM_014945.2	25.1794	19.716	46	83.0878	22.5	64.5	0.348837	0.10912
CLL-H-000317	ABLIM3	HMFN1661	22885	NM_014945.2	148.426	84.4092	259	173.885	116	216.5	0.535797	0.117714
CLL-H-000318	ABLIM3	HMFN1661	22885	NM_014945.2	553.946	258.157	264	389.742	406	327	1.24159	0.628634
CLL-H-000323	ABO	NAGAT; GTB; A3GALT1; A3GALNT	28	NM_020469.2	25.1794	16.6354	338	400.021	21	369	0.0569106	7.40112e-11
CLL-H-000321	ABO	NAGAT; GTB; A3GALT1; A3GALNT	28	NM_020469.2	1235.11	1702.97	842	953.368	1469	897.5	1.63677	0.0884821
CLL-H-000322	ABO	NAGAT; GTB; A3GALT1; A3GALNT	28	NM_020469.2	1520.04	1740.55	1873	2304.19	1630.5	2088.5	0.780704	0.377812
CLL-H-000319	ABO	NAGAT; GTB; A3GALT1; A3GALNT	28	NM_020469.2	734.178	349.343	332	449.702	541.5	391	1.38491	0.458525
CLL-H-000320	ABO	NAGAT; GTB; A3GALT1; A3GALNT	28	NM_020469.2	119.271	175.596	160	155.04	147.5	157.5	0.936508	0.877082
CLL-H-000324	ABP1	AOC1; DAO; DAO1; ABP; KAO	26	NM_001091.2	3319.7	2167.53	1394	1618.93	2744	1506.5	1.82144	0.0325861
CLL-H-000325	ABP1	AOC1; DAO; DAO1; ABP; KAO	26	NM_001091.2	214.687	618.59	753	877.133	417	815	0.511656	0.0550423
CLL-H-000326	ABP1	AOC1; DAO; DAO1; ABP; KAO	26	NM_001091.2	106.018	36.9675	122	160.18	71.5	141	0.507092	0.138545
CLL-H-000328	ABP1	AOC1; DAO; DAO1; ABP; KAO	26	NM_001091.2	1093.32	620.438	642	671.555	856.5	657	1.30365	0.401869
CLL-H-000327	ABP1	AOC1; DAO; DAO1; ABP; KAO	26	NM_001091.2	104.693	43.7449	68	112.211	74.5	90	0.827778	0.710158
CLL-H-55056	ABR	MDB; FLJ45954	29	NM_001092.3	25.4926	10.5532	104.58	97	18	101	0.178218	0.00392941
CLL-H-55057	ABR	MDB; FLJ45954	29	NM_001092.3	1860.96	2994.22	760.015	1003	2427.5	881.5	2.75383	0.00493608
CLL-H-55058	ABR	MDB; FLJ45954	29	NM_001092.3	336.184	105.532	543.608	540	221	542	0.407749	0.00720201
CLL-H-55060	ABR	MDB; FLJ45954	29	NM_001092.3	317.064	223.535	559.139	478	270.5	518.5	0.521697	0.0482372
CLL-H-55055	ABR	MDB; FLJ45954	29	NM_001092.3	2.38993	1.91875	30.0279	15	2	22.5	0.0888889	0.0769314
CLL-H-55059	ABR	MDB; FLJ45954	29	NM_001092.3	158.532	43.172	196.734	164	101	180.5	0.559557	0.186364
CLL-H-55062	ABT1	hABT1	29777	NM_013375.2	59.7483	255.194	542.572	406	157.5	474.5	0.331928	0.00478739
CLL-H-55066	ABT1	hABT1	29777	NM_013375.2	1174.25	2234.39	650.258	583	1704	616.5	2.76399	0.0318184
CLL-H-55063	ABT1	hABT1	29777	NM_013375.2	3906.74	2181.62	1486.9	1469	3044.5	1478	2.05988	0.0633241
CLL-H-55061	ABT1	hABT1	29777	NM_013375.2	20.7127	6.71564	39.3468	32	14	35.5	0.394366	0.2756
CLL-H-55065	ABT1	hABT1	29777	NM_013375.2	39.0356	4.79689	53.8431	23	22	38.5	0.571429	0.494063
CLL-H-55064	ABT1	hABT1	29777	NM_013375.2	477.19	284.935	313.739	372	381	343	1.11079	0.753793
CLL-H-027579	ABTB1	BPOZ; PP2259; EF1ABP; MGC20585	80325	NM_032548.2	36.8723	5.05724	108.276	144	21	126	0.166667	0.00119404
CLL-H-027578	ABTB1	BPOZ; PP2259; EF1ABP; MGC20585	80325	NM_032548.2	44.4143	14.3288	126.147	149	29	137.5	0.210909	0.00273621
CLL-H-027577	ABTB1	BPOZ; PP2259; EF1ABP; MGC20585	80325	NM_032548.2	2035.52	2033.01	924.026	1135	2034.5	1029.5	1.9762	0.0171324
CLL-H-027576	ABTB1	BPOZ; PP2259; EF1ABP; MGC20585	80325	NM_032548.2	338.554	273.091	715.884	486	306	601	0.509151	0.0362377
CLL-H-027580	ABTB1	BPOZ; PP2259; EF1ABP; MGC20585	80325	NM_032548.2	1438.02	1777.62	1196.29	892	1608	1044	1.54023	0.131925
CLL-H-55068	ABTB2	DKFZP586C1619	25841	NM_145804.1	2313.45	3033.55	1364.71	1950	2673.5	1657.5	1.61297	0.0873177
CLL-H-55070	ABTB2	DKFZP586C1619	25841	NM_145804.1	305.115	230.251	140.82	155	267.5	148	1.80743	0.115285
CLL-H-55067	ABTB2	DKFZP586C1619	25841	NM_145804.1	1394.92	1187.71	980.565	1010	1291.5	995.5	1.29734	0.367929
CLL-H-55071	ABTB2	DKFZP586C1619	25841	NM_145804.1	2289.55	1474.56	1196.97	1826	1882.5	1511.5	1.24545	0.472878
CLL-H-55069	ABTB2	DKFZP586C1619	25841	NM_145804.1	374.423	163.094	246.436	198	268.5	222	1.20946	0.673728
CLL-H-55072	ABTB2	DKFZP586C1619	25841	NM_145804.1	368.846	761.746	454.56	757	565.5	606	0.933168	0.873135
CLL-H-000334	ACAA1	THIO; ACAA; PTHIO	30	NM_001607.2	177.581	522.474	669	686.973	350	678	0.516224	0.052582
CLL-H-000330	ACAA1	THIO; ACAA; PTHIO	30	NM_001607.2	33.1308	4.929	58	42.8288	19	50.5	0.376238	0.177896
CLL-H-000332	ACAA1	THIO; ACAA; PTHIO	30	NM_001607.2	601.655	236.592	382	291.236	419.5	336.5	1.24666	0.664829
CLL-H-000329	ACAA1	THIO; ACAA; PTHIO	30	NM_001607.2	1827.49	2189.71	1554	2035.22	2008.5	1794.5	1.11925	0.68791
CLL-H-000333	ACAA1	THIO; ACAA; PTHIO	30	NM_001607.2	799.114	755.37	912	819.743	777	866	0.897229	0.715993
CLL-H-000331	ACAA1	THIO; ACAA; PTHIO	30	NM_001607.2	22.5289	6.16125	9	19.7012	14.5	14.5	1	1
CLL-H-000338	ACAA2	DSAEC	10449	NM_006111.1	569.849	585.935	1361	1041.6	578	1201.5	0.481065	0.0139786
CLL-H-000335	ACAA2	DSAEC	10449	NM_006111.1	3409.82	3670.26	1928	2155.14	3540	2041.5	1.73402	0.0472288
CLL-H-000337	ACAA2	DSAEC	10449	NM_006111.1	131.198	72.0867	147	255.259	101.5	201	0.504975	0.101718
CLL-H-000340	ACAA2	DSAEC	10449	NM_006111.1	584.427	272.327	186	347.77	428	267	1.603	0.36227
CLL-H-000339	ACAA2	DSAEC	10449	NM_006111.1	1933.51	1480.55	1455	1521.28	1707.5	1488	1.14751	0.62676
CLL-H-000336	ACAA2	DSAEC	10449	NM_006111.1	112.645	36.3514	75	101.932	74.5	88.5	0.841808	0.744017
CLL-H-000345	ACACA	ACC1; ACAC; ACCA; ACC	31	NM_198839.1	23.8541	3.69675	508	548.208	14	528	0.0265152	8.18806e-17
CLL-H-000344	ACACA	ACC1; ACAC; ACCA; ACC	31	NM_198839.1	253.119	96.1156	738	746.077	174.5	742	0.235175	1.32995e-05
CLL-H-000342	ACACA	ACC1; ACAC; ACCA; ACC	31	NM_198839.1	19.8785	21.5644	108	147.331	21	127.5	0.164706	0.00106948
CLL-H-000341	ACACA	ACC1; ACAC; ACCA; ACC	31	NM_198839.1	466.481	916.795	1136	1331.97	691.5	1234	0.560373	0.0492258
CLL-H-000343	ACACA	ACC1; ACAC; ACCA; ACC	31	NM_198839.1	19.8785	32.6546	62	73.6655	26.5	68	0.389706	0.135633
CLL-H-000348	ACACB	ACC2; ACCB; HACC275	32	NM_001093.3	392.268	216.876	626	667.272	304.5	646.5	0.470998	0.0189037
CLL-H-000347	ACACB	ACC2; ACCB; HACC275	32	NM_001093.3	140.474	664.799	1201	896.834	402.5	1049	0.383699	0.0261873
CLL-H-000350	ACACB	ACC2; ACCB; HACC275	32	NM_001093.3	41.0821	36.9675	99	121.634	39	110.5	0.352941	0.0477819
CLL-H-000346	ACACB	ACC2; ACCB; HACC275	32	NM_001093.3	21.2037	20.3321	56	64.2432	20.5	60	0.341667	0.114774
CLL-H-000349	ACACB	ACC2; ACCB; HACC275	32	NM_001093.3	599.004	416.501	466	531.077	508	498.5	1.01906	0.954551
CLL-H-55076	ACAD10	MGC5601	80724	NM_025247.4	685.91	1086.97	286.818	302	886.5	294.5	3.01019	0.00170232
CLL-H-55077	ACAD10	MGC5601	80724	NM_025247.4	2.38993	4.79689	78.6937	19	3.5	49	0.0714286	0.0643218
CLL-H-55074	ACAD10	MGC5601	80724	NM_025247.4	105.157	40.2939	105.615	151	72.5	128.5	0.564202	0.219758
CLL-H-55075	ACAD10	MGC5601	80724	NM_025247.4	1533.54	1867.91	1243.57	1350	1701	1297	1.31149	0.339673
CLL-H-55073	ACAD10	MGC5601	80724	NM_025247.4	30.2725	14.3907	23.8152	25	22	24.5	0.897959	0.918354
CLL-H-000352	ACAD8	ACAD-8	27034	NM_014384.1	227.94	308.063	603	496.814	268	550	0.487273	0.0284066
CLL-H-000351	ACAD8	ACAD-8	27034	NM_014384.1	439.977	87.4898	577	549.065	263.5	563	0.468028	0.0839845
CLL-H-000354	ACAD8	ACAD-8	27034	NM_014384.1	9.27661	2.4645	12	35.1196	5.5	23.5	0.234043	0.20826
CLL-H-000355	ACAD8	ACAD-8	27034	NM_014384.1	227.94	675.89	585	848.01	452	716.5	0.630844	0.309093
CLL-H-000353	ACAD8	ACAD-8	27034	NM_014384.1	0	5.54513	12	5.99603	3	9	0.333333	0.577254
CLL-H-000356	ACAD8	ACAD-8	27034	NM_014384.1	352.511	874.282	937	535.36	613.5	736	0.83356	0.714289
CLL-H-000361	ACAD9	ACAD-9; FLJ23533; NPD002; MGC14452	28976	NM_014049.3	9.27661	0	151	148.188	4.5	149.5	0.0301003	3.82595e-08
CLL-H-000358	ACAD9	ACAD-9; FLJ23533; NPD002; MGC14452	28976	NM_014049.3	333.958	189.767	613	554.204	262	583.5	0.449015	0.0143669
CLL-H-000359	ACAD9	ACAD-9; FLJ23533; NPD002; MGC14452	28976	NM_014049.3	549.971	521.242	859	976.496	535.5	917.5	0.583651	0.0748759
CLL-H-000360	ACAD9	ACAD-9; FLJ23533; NPD002; MGC14452	28976	NM_014049.3	30.4803	46.2094	60	133.626	38	97	0.391753	0.111249
CLL-H-000357	ACAD9	ACAD-9; FLJ23533; NPD002; MGC14452	28976	NM_014049.3	216.013	104.125	89	92.5101	160	91	1.75824	0.21852
CLL-H-000366	ACADL	LCAD; ACAD4	33	NM_001608.2	132.523	5.54513	592	408.586	69.5	500.5	0.138861	3.58776e-06
CLL-H-000362	ACADL	LCAD; ACAD4	33	NM_001608.2	353.837	1228.55	2389	2148.29	791.5	2268.5	0.348909	0.000558143
CLL-H-000365	ACADL	LCAD; ACAD4	33	NM_001608.2	30.4803	14.1709	30	53.9643	22	42	0.52381	0.388723
CLL-H-000364	ACADL	LCAD; ACAD4	33	NM_001608.2	39.7569	13.5548	44	41.1156	27	42.5	0.635294	0.53111
CLL-H-000363	ACADL	LCAD; ACAD4	33	NM_001608.2	319.381	625.367	620	419.722	472	520	0.907692	0.796518
CLL-H-000372	ACADM	MCADH; ACAD1; MCAD	34	NM_000016.2	2470.23	2678.91	729	698.109	2574.5	713.5	3.60827	1.05016e-05
CLL-H-000369	ACADM	MCADH; ACAD1; MCAD	34	NM_000016.2	5530.19	4793.46	1486	1651.48	5161.5	1568.5	3.29072	2.38246e-05
CLL-H-000368	ACADM	MCADH; ACAD1; MCAD	34	NM_000016.2	561.898	743.047	1419	1401.36	652.5	1410	0.462766	0.00884578
CLL-H-000371	ACADM	MCADH; ACAD1; MCAD	34	NM_000016.2	14.5775	48.0578	87	67.6695	31.5	77.5	0.406452	0.129342
CLL-H-000370	ACADM	MCADH; ACAD1; MCAD	34	NM_000016.2	186.857	59.7642	201	236.415	123.5	218.5	0.565217	0.148992
CLL-H-000367	ACADM	MCADH; ACAD1; MCAD	34	NM_000016.2	641.412	260.005	172	218.427	450.5	195	2.31026	0.175224
CLL-H-000374	ACADS	SCAD; ACAD3	35	NM_000017.1	121.921	44.9772	998	792.332	83.5	895	0.0932961	1.16886e-11
CLL-H-000375	ACADS	SCAD; ACAD3	35	NM_000017.1	389.618	738.734	2044	1568.39	564.5	1806	0.312569	8.34223e-05
CLL-H-000373	ACADS	SCAD; ACAD3	35	NM_000017.1	21.2037	0.616125	32	72.8089	11	52.5	0.209524	0.0491314
CLL-H-000376	ACADS	SCAD; ACAD3	35	NM_000017.1	116.62	33.2708	138	239.841	75	189	0.396825	0.0756109
CLL-H-000377	ACADS	SCAD; ACAD3	35	NM_000017.1	14.5775	1.84838	33	40.259	8.5	36.5	0.232877	0.111419
CLL-H-000378	ACADS	SCAD; ACAD3	35	NM_000017.1	225.289	89.9543	71	119.921	157.5	95.5	1.64921	0.394006
CLL-H-000381	ACADSB	ACAD7; 2-MEBCAD; SBCAD	36	NM_001609.3	263.721	61.6125	507	620.161	163	563.5	0.289264	0.000283074
CLL-H-000380	ACADSB	ACAD7; 2-MEBCAD; SBCAD	36	NM_001609.3	2.65046	0.616125	55	25.6973	2	40.5	0.0493827	0.00536449
CLL-H-000382	ACADSB	ACAD7; 2-MEBCAD; SBCAD	36	NM_001609.3	312.754	656.174	683	447.989	484.5	565.5	0.856764	0.700939
CLL-H-000383	ACADSB	ACAD7; 2-MEBCAD; SBCAD	36	NM_001609.3	414.797	215.028	254	488.248	315	371	0.849057	0.721293
CLL-H-000379	ACADSB	ACAD7; 2-MEBCAD; SBCAD	36	NM_001609.3	202.76	136.78	123	190.16	170	156.5	1.08626	0.840269
CLL-H-000386	ACADVL	ACAD6; VLCAD; LCACD	37	NM_001033859.1	80.8391	19.716	627	424.861	50.5	526	0.0960076	1.07089e-08
CLL-H-000388	ACADVL	ACAD6; VLCAD; LCACD	37	NM_001033859.1	111.319	169.434	378	425.718	140	402	0.348259	0.0032841
CLL-H-000384	ACADVL	ACAD6; VLCAD; LCACD	37	NM_001033859.1	39.7569	9.24188	71	134.482	24.5	102.5	0.239024	0.0159593
CLL-H-000387	ACADVL	ACAD6; VLCAD; LCACD	37	NM_001033859.1	233.241	199.009	400	336.634	216	368.5	0.58616	0.124224
CLL-H-000385	ACADVL	ACAD6; VLCAD; LCACD	37	NM_001033859.1	299.502	62.2287	112	125.917	181	119	1.52101	0.615962
CLL-H-000392	ACAN	MSK16; SEDK; AGCAN; AGC1; CSPG1; CSPGCP	176	NM_013227.2	42.4074	30.1901	155	254.403	36	204.5	0.176039	0.000176646
CLL-H-000390	ACAN	MSK16; SEDK; AGCAN; AGC1; CSPG1; CSPGCP	176	NM_013227.2	177.581	287.731	835	716.097	233	775.5	0.300451	0.000202792
CLL-H-000391	ACAN	MSK16; SEDK; AGCAN; AGC1; CSPG1; CSPGCP	176	NM_013227.2	420.098	359.817	985	922.532	390	954	0.408805	0.00368307
CLL-H-000389	ACAN	MSK16; SEDK; AGCAN; AGC1; CSPG1; CSPGCP	176	NM_013227.2	34.456	36.3514	119	119.064	35	119	0.294118	0.019684
CLL-H-000393	ACAN	MSK16; SEDK; AGCAN; AGC1; CSPG1; CSPGCP	176	NM_013227.2	909.108	406.643	400	654.424	658	527	1.24858	0.646327
CLL-H-027582	ACAP1	KIAA0050; ACAP1	9744	NM_014716.3	19.2741	7.58586	144.018	195	13.5	169.5	0.079646	2.95835e-06
CLL-H-027585	ACAP1	KIAA0050; ACAP1	9744	NM_014716.3	88.8286	113.788	463.59	582	101.5	523	0.194073	5.06684e-06
CLL-H-027581	ACAP1	KIAA0050; ACAP1	9744	NM_014716.3	113.969	149.189	703.269	381	131.5	542	0.24262	0.00533076
CLL-H-027584	ACAP1	KIAA0050; ACAP1	9744	NM_014716.3	491.071	281.52	951.358	716	386.5	833.5	0.463707	0.0132526
CLL-H-027583	ACAP1	KIAA0050; ACAP1	9744	NM_014716.3	360.342	241.905	256.499	180	301	218	1.38073	0.364463
CLL-H-55081	ACAP3	ACAP3; KIAA1716	116983	NM_030649.1	11.9497	19.1875	111.828	122	15.5	117	0.132479	0.000558276
CLL-H-55079	ACAP3	ACAP3; KIAA1716	116983	NM_030649.1	8.76308	25.9032	102.509	119	17.5	111	0.157658	0.00159101
CLL-H-55080	ACAP3	ACAP3; KIAA1716	116983	NM_030649.1	2576.35	2268.93	1383.35	1436	2422.5	1409.5	1.71869	0.0543731
CLL-H-55082	ACAP3	ACAP3; KIAA1716	116983	NM_030649.1	450.104	254.235	563.281	971	352	767	0.458931	0.0601357
CLL-H-55078	ACAP3	ACAP3; KIAA1716	116983	NM_030649.1	340.964	184.2	300.279	316	262.5	308	0.852273	0.64774
CLL-H-000398	ACAT1	MAT; ACAT; THIL; T2	38	NM_000019.2	204.085	168.818	938	742.651	186.5	840.5	0.221892	4.39796e-06
CLL-H-000395	ACAT1	MAT; ACAT; THIL; T2	38	NM_000019.2	15.9028	0.616125	101	47.9682	8.5	74.5	0.114094	0.00431858
CLL-H-000396	ACAT1	MAT; ACAT; THIL; T2	38	NM_000019.2	413.472	585.935	202	209.861	499.5	206	2.42476	0.00884848
CLL-H-000399	ACAT1	MAT; ACAT; THIL; T2	38	NM_000019.2	115.295	1.84838	360	187.59	58.5	274	0.213504	0.0203906
CLL-H-000394	ACAT1	MAT; ACAT; THIL; T2	38	NM_000019.2	76.8634	362.282	445	587.611	219.5	516.5	0.424976	0.0549401
CLL-H-000397	ACAT1	MAT; ACAT; THIL; T2	38	NM_000019.2	1042.96	171.283	408	126.773	607	267.5	2.26916	0.471132
CLL-H-000403	ACAT2		39	NM_005891.1	6525.43	7300.47	1380	1339.68	6912.5	1360	5.08272	1.39894e-08
CLL-H-000404	ACAT2		39	NM_005891.1	7.95138	6.77738	107	117.351	7.5	112	0.0669643	3.04632e-05
CLL-H-000400	ACAT2		39	NM_005891.1	100.718	40.6643	279	357.192	71	318	0.22327	0.00015821
CLL-H-000402	ACAT2		39	NM_005891.1	294.201	406.643	577	424.005	350.5	500.5	0.7003	0.271121
CLL-H-000401	ACAT2		39	NM_005891.1	177.581	85.6414	138	101.076	132	119.5	1.1046	0.822886
CLL-H-000405	ACAT2		39	NM_005891.1	1280.17	1374.58	1216	1288.29	1327.5	1252	1.0603	0.838752
CLL-H-027586	ACBD3	GOLPH1; PAP7; GOCAP1; GCP60	64746	NM_022735.3	35.1962	30.3434	310.111	235	32.5	272.5	0.119266	1.58353e-06
CLL-H-027587	ACBD3	GOLPH1; PAP7; GOCAP1; GCP60	64746	NM_022735.3	129.053	201.447	811.545	282	165	547	0.301645	0.134557
CLL-H-027590	ACBD3	GOLPH1; PAP7; GOCAP1; GCP60	64746	NM_022735.3	13.4081	0	28.3831	15	6.5	21.5	0.302326	0.303734
CLL-H-027588	ACBD3	GOLPH1; PAP7; GOCAP1; GCP60	64746	NM_022735.3	1048.35	616.14	570.815	675	832	623	1.33547	0.348309
CLL-H-027589	ACBD3	GOLPH1; PAP7; GOCAP1; GCP60	64746	NM_022735.3	46.0903	20.2289	39.9465	66	33	53	0.622642	0.469685
CLL-H-55086	ACBD5	KIAA1996; DKFZp434A2417	91452	NM_145698.2	0	0	51.7722	22	0	37	0	0.000484131
CLL-H-55085	ACBD5	KIAA1996; DKFZp434A2417	91452	NM_145698.2	311.488	334.823	695.818	712	323	704	0.458807	0.0141191
CLL-H-55083	ACBD5	KIAA1996; DKFZp434A2417	91452	NM_145698.2	9.55973	0	45.5595	39	5	42.5	0.117647	0.0222928
CLL-H-55087	ACBD5	KIAA1996; DKFZp434A2417	91452	NM_145698.2	11.9497	7.67502	32.0987	60	10	46	0.217391	0.0644095
CLL-H-55084	ACBD5	KIAA1996; DKFZp434A2417	91452	NM_145698.2	548.091	212.982	749.661	633	380.5	691.5	0.550253	0.0757411
CLL-H-55093	ACBD7		414149	XM_928013.1	4.77986	31.6595	424.532	247	18.5	336	0.0550595	1.23489e-06
CLL-H-55090	ACBD7		414149	XM_928013.1	133.836	221.616	715.491	552	178	633.5	0.280979	0.00015597
CLL-H-55089	ACBD7		414149	XM_928013.1	28.6792	48.9282	190.522	237	39	214	0.182243	0.000181146
CLL-H-55092	ACBD7		414149	XM_928013.1	50.1886	24.9438	214.337	188	37.5	201	0.186567	0.000284254
CLL-H-55088	ACBD7		414149	XM_928013.1	16.7295	11.5125	97.3317	49	14.5	73	0.19863	0.0167844
CLL-H-55091	ACBD7		414149	XM_928013.1	1960.54	2778.36	1376.1	2047	2369.5	1711.5	1.38446	0.244783
CLL-H-000409	ACCN1	BNC1; hBNaC1; MDEG; BNaC1; ASIC2a; ACCN; ASIC2	40	NM_001094.4	50.3588	20.3321	537	238.128	35	387.5	0.0903226	0.00304545
CLL-H-000407	ACCN1	BNC1; hBNaC1; MDEG; BNaC1; ASIC2a; ACCN; ASIC2	40	NM_001094.4	14.5775	0.616125	39	75.3786	8	57	0.140351	0.0132867
CLL-H-000406	ACCN1	BNC1; hBNaC1; MDEG; BNaC1; ASIC2a; ACCN; ASIC2	40	NM_001094.4	11.9271	1.84838	33	31.6933	7	32.5	0.215385	0.118345
CLL-H-000408	ACCN1	BNC1; hBNaC1; MDEG; BNaC1; ASIC2a; ACCN; ASIC2	40	NM_001094.4	836.22	1049.88	669	791.476	943	730	1.29178	0.388563
CLL-H-000410	ACCN1	BNC1; hBNaC1; MDEG; BNaC1; ASIC2a; ACCN; ASIC2	40	NM_001094.4	31.8055	11.0903	35	25.6973	21.5	30.5	0.704918	0.679401
CLL-H-000415	ACCN2	ASIC; BNaC2; ASIC1A; hBNaC2	41	NM_020039.2	68.912	200.857	817	1052.73	135	935	0.144385	7.39041e-09
CLL-H-000413	ACCN2	ASIC; BNaC2; ASIC1A; hBNaC2	41	NM_020039.2	25.1794	11.0903	268	146.474	18	207	0.0869565	9.10759e-05
CLL-H-000414	ACCN2	ASIC; BNaC2; ASIC1A; hBNaC2	41	NM_020039.2	30.4803	69.6222	151	132.769	50	142	0.352113	0.0297903
CLL-H-000412	ACCN2	ASIC; BNaC2; ASIC1A; hBNaC2	41	NM_020039.2	514.189	431.288	806	755.5	472.5	780.5	0.605381	0.102325
CLL-H-000416	ACCN2	ASIC; BNaC2; ASIC1A; hBNaC2	41	NM_020039.2	42.4074	23.4128	50	125.917	32.5	88	0.369318	0.147934
CLL-H-000411	ACCN2	ASIC; BNaC2; ASIC1A; hBNaC2	41	NM_020039.2	271.672	829.305	827	836.018	550.5	831.5	0.662057	0.313737
CLL-H-000421	ACCN3	ASIC3; TNaC1; SLNAC1	9311	NM_020321.1	2203.86	1375.81	775	741.794	1790	758.5	2.35992	0.00980352
CLL-H-000417	ACCN3	ASIC3; TNaC1; SLNAC1	9311	NM_020321.1	106.018	198.392	767	394.025	152	580.5	0.261843	0.0154604
CLL-H-000422	ACCN3	ASIC3; TNaC1; SLNAC1	9311	NM_020321.1	21.2037	1.84838	40	97.6496	11.5	69	0.166667	0.0347821
CLL-H-000419	ACCN3	ASIC3; TNaC1; SLNAC1	9311	NM_020321.1	14.5775	3.69675	34	51.3945	9.5	42.5	0.223529	0.0793742
CLL-H-000418	ACCN3	ASIC3; TNaC1; SLNAC1	9311	NM_020321.1	261.07	347.495	296	460.838	304	378.5	0.80317	0.514987
CLL-H-000420	ACCN3	ASIC3; TNaC1; SLNAC1	9311	NM_020321.1	2.65046	0	11	0	1.5	5.5	0.272727	0.661986
CLL-H-000424	ACCN4	ASIC4; MGC17248; MGC24860; BNAC4	55515	NM_018674.3	115.295	146.638	650	650.141	131	650	0.201538	3.23792e-06
CLL-H-000425	ACCN4	ASIC4; MGC17248; MGC24860; BNAC4	55515	NM_018674.3	744.78	509.536	342	540.499	627.5	441	1.4229	0.259714
CLL-H-000426	ACCN4	ASIC4; MGC17248; MGC24860; BNAC4	55515	NM_018674.3	1.32523	70.8544	90	45.3985	36	67.5	0.533333	0.463491
CLL-H-000427	ACCN4	ASIC4; MGC17248; MGC24860; BNAC4	55515	NM_018674.3	693.096	1211.92	1262	788.906	952.5	1025.5	0.928815	0.837608
CLL-H-000423	ACCN4	ASIC4; MGC17248; MGC24860; BNAC4	55515	NM_018674.3	485.034	1080.07	640	1051.02	782.5	845.5	0.925488	0.864371
CLL-H-000430	ACCN5	INAC; HINAC	51802	NM_017419.2	272.997	555.129	1395	1126.4	414	1260.5	0.328441	0.000245321
CLL-H-000428	ACCN5	INAC; HINAC	51802	NM_017419.2	41.0821	6.16125	146	147.331	23.5	146.5	0.16041	0.000493066
CLL-H-000431	ACCN5	INAC; HINAC	51802	NM_017419.2	17.228	14.1709	54	66.8129	15.5	60.5	0.256198	0.0546104
CLL-H-000429	ACCN5	INAC; HINAC	51802	NM_017419.2	1035	383.23	231	349.483	709	290	2.44483	0.19732
CLL-H-000432	ACCN5	INAC; HINAC	51802	NM_017419.2	132.523	33.8869	79	132.769	83.5	106	0.787736	0.701601
CLL-H-027594	ACCS		84680	NM_001127219.1	9.21806	5.90011	131.403	192	7.5	161.5	0.0464396	1.70671e-07
CLL-H-027595	ACCS		84680	NM_001127219.1	73.7445	105.359	403.67	544	89.5	474	0.188819	5.77932e-06
CLL-H-027593	ACCS		84680	NM_001127219.1	36.8723	20.2289	245.986	180	28.5	213	0.133803	2.01253e-05
CLL-H-027592	ACCS		84680	NM_001127219.1	262.296	205.661	668.579	494	234	581.5	0.402408	0.0058464
CLL-H-027591	ACCS		84680	NM_001127219.1	201.959	421.436	489.87	349	311.5	419.5	0.742551	0.410247
CLL-H-55097	ACCSL		390110	NM_001031854.2	442.934	445.151	1033.37	956	444	994.5	0.446456	0.00814896
CLL-H-55098	ACCSL		390110	NM_001031854.2	82.851	583.301	781.76	987	333	884.5	0.376484	0.0331399
CLL-H-55094	ACCSL		390110	NM_001031854.2	621.382	1305.71	511.509	591	963.5	551.5	1.74705	0.229792
CLL-H-55096	ACCSL		390110	NM_001031854.2	70.9013	16.3094	82.8355	59	43.5	71	0.612676	0.396883
CLL-H-55095	ACCSL		390110	NM_001031854.2	219.077	119.922	164.635	205	169.5	185	0.916216	0.826641
CLL-H-55099	ACD	PTOP; TPP1; TINT1; PIP1	65057	NM_022914.2	94.8006	206.266	629.55	643	150.5	636.5	0.236449	2.28678e-05
CLL-H-55103	ACD	PTOP; TPP1; TINT1; PIP1	65057	NM_022914.2	495.513	211.063	970.21	677	353.5	823.5	0.429265	0.0173852
CLL-H-55102	ACD	PTOP; TPP1; TINT1; PIP1	65057	NM_022914.2	993.415	802.039	1660.85	1531	897.5	1596	0.562343	0.0461555
CLL-H-55100	ACD	PTOP; TPP1; TINT1; PIP1	65057	NM_022914.2	0	2.87813	31.0633	8	1.5	19.5	0.0769231	0.0913286
CLL-H-55104	ACD	PTOP; TPP1; TINT1; PIP1	65057	NM_022914.2	39.8322	16.3094	72.481	78	28	75	0.373333	0.106043
CLL-H-55101	ACD	PTOP; TPP1; TINT1; PIP1	65057	NM_022914.2	49.3919	12.4719	52.8076	41	30.5	47	0.648936	0.530002
CLL-H-000436	ACE	DCP; ACE1; MGC26566; DCP1; CD143	1636	NM_152831.1	679.843	231.663	1874	1244.6	456	1559.5	0.292401	0.00203696
CLL-H-000433	ACE	DCP; ACE1; MGC26566; DCP1; CD143	1636	NM_152831.1	18.5532	44.9772	97	135.339	32	116	0.275862	0.0159582
CLL-H-000438	ACE	DCP; ACE1; MGC26566; DCP1; CD143	1636	NM_152831.1	42.4074	11.7064	92	95.9364	27	94	0.287234	0.0306429
CLL-H-000437	ACE	DCP; ACE1; MGC26566; DCP1; CD143	1636	NM_152831.1	361.788	330.243	961	442.849	346	702	0.492877	0.164339
CLL-H-000434	ACE	DCP; ACE1; MGC26566; DCP1; CD143	1636	NM_152831.1	157.702	27.7256	87	259.542	93	173.5	0.536023	0.467319
CLL-H-000435	ACE	DCP; ACE1; MGC26566; DCP1; CD143	1636	NM_152831.1	381.666	131.851	97	257.829	257	177.5	1.44789	0.602683
CLL-H-000444	ACE2	DKFZP434A014; ACEH	59272	NM_021804.1	0	0.616125	37	45.3985	0.5	41	0.0121951	0.000766305
CLL-H-000439	ACE2	DKFZP434A014; ACEH	59272	NM_021804.1	6691.09	8533.95	3744	3570.21	7612.5	3657	2.08162	0.00746407
CLL-H-000443	ACE2	DKFZP434A014; ACEH	59272	NM_021804.1	446.603	41.8965	509	588.467	244.5	548.5	0.445761	0.132581
CLL-H-000441	ACE2	DKFZP434A014; ACEH	59272	NM_021804.1	417.448	210.715	229	228.706	314	229	1.37118	0.413298
CLL-H-000440	ACE2	DKFZP434A014; ACEH	59272	NM_021804.1	755.381	707.928	684	1086.99	731.5	885.5	0.826087	0.521418
CLL-H-000442	ACE2	DKFZP434A014; ACEH	59272	NM_021804.1	39.7569	37.5836	33	54.8208	39	44	0.886364	0.866366
CLL-H-55109	ACER1	MGC138329; ACER1; MGC138327	125981	NM_133492.1	10.3564	10.5532	207.089	135	10.5	171	0.0614035	5.26876e-07
CLL-H-55106	ACER1	MGC138329; ACER1; MGC138327	125981	NM_133492.1	400.712	190.916	98.3671	96	296	97	3.05155	0.0461639
CLL-H-55107	ACER1	MGC138329; ACER1; MGC138327	125981	NM_133492.1	1402.09	1784.44	991.955	1289	1593	1140.5	1.39676	0.242271
CLL-H-55105	ACER1	MGC138329; ACER1; MGC138327	125981	NM_133492.1	189.601	91.1409	215.372	171	140.5	193	0.727979	0.424707
CLL-H-55108	ACER1	MGC138329; ACER1; MGC138327	125981	NM_133492.1	1886.45	2449.29	1828.59	2254	2167.5	2041.5	1.06172	0.830401
CLL-H-55115	ACER2	ACER2; FLJ41587	340485	NM_001010887.2	0.796644	1.91875	61.0912	30	1.5	45.5	0.032967	0.0015168
CLL-H-55113	ACER2	ACER2; FLJ41587	340485	NM_001010887.2	1802.01	2103.91	691.676	990	1953	841	2.32224	0.00352188
CLL-H-55112	ACER2	ACER2; FLJ41587	340485	NM_001010887.2	2218.65	2847.43	1196.97	1170	2533	1183.5	2.14026	0.00727739
CLL-H-55110	ACER2	ACER2; FLJ41587	340485	NM_001010887.2	68.5114	49.8876	180.167	168	59.5	174	0.341954	0.0171782
CLL-H-55111	ACER2	ACER2; FLJ41587	340485	NM_001010887.2	97.1906	44.1314	135.643	220	70.5	178	0.396067	0.0348081
CLL-H-000446	ACER2	ACER2; FLJ41587	340485	NM_001010887.2	103.368	173.747	232	444.563	138.5	338.5	0.409158	0.0662559
CLL-H-000448	ACER2	ACER2; FLJ41587	340485	NM_001010887.2	999.224	571.764	303	489.961	785.5	396.5	1.98108	0.0895261
CLL-H-000445	ACER2	ACER2; FLJ41587	340485	NM_001010887.2	155.052	339.485	312	472.83	247	392.5	0.629299	0.233723
CLL-H-000447	ACER2	ACER2; FLJ41587	340485	NM_001010887.2	205.411	140.477	95	166.176	172.5	130.5	1.32184	0.495377
CLL-H-000449	ACER2	ACER2; FLJ41587	340485	NM_001010887.2	820.318	652.477	570	638.149	736	604	1.21854	0.515703
CLL-H-55114	ACER2	ACER2; FLJ41587	340485	NM_001010887.2	13.5429	5.75626	16.5671	21	10	19	0.526316	0.573058
CLL-H-000452	ACHE	YT	43	NM_015831.1	115.295	300.053	501	453.128	207.5	477	0.43501	0.014241
CLL-H-000450	ACHE	YT	43	NM_015831.1	257.095	89.9543	174	312.65	173.5	243.5	0.712526	0.526378
CLL-H-000453	ACHE	YT	43	NM_015831.1	299.502	21.5644	275	158.466	161	216.5	0.743649	0.724463
CLL-H-000455	ACHE	YT	43	NM_015831.1	1236.44	1086.85	1061	1408.21	1161.5	1234.5	0.940867	0.833105
CLL-H-000451	ACHE	YT	43	NM_015831.1	100.718	65.3093	87	62.53	83	75	1.10667	0.849007
CLL-H-000454	ACHE	YT	43	NM_015831.1	37.1065	20.9483	24	29.1236	29	26.5	1.09434	0.925618
CLL-H-000460	ACIN1	ACINUS; KIAA0670; ACN; DKFZp667N107	22985	NM_014977.2	332.633	224.27	1211	738.368	278.5	974.5	0.285788	0.00192372
CLL-H-000458	ACIN1	ACINUS; KIAA0670; ACN; DKFZp667N107	22985	NM_014977.2	132.523	105.357	112	202.152	119	157	0.757962	0.510433
CLL-H-000457	ACIN1	ACINUS; KIAA0670; ACN; DKFZp667N107	22985	NM_014977.2	136.499	87.4898	140	154.184	111.5	147	0.758503	0.520199
CLL-H-000456	ACIN1	ACINUS; KIAA0670; ACN; DKFZp667N107	22985	NM_014977.2	747.43	515.081	629	832.591	631	731	0.863201	0.628218
CLL-H-000459	ACIN1	ACINUS; KIAA0670; ACN; DKFZp667N107	22985	NM_014977.2	724.901	1180.5	1097	760.639	952.5	929	1.0253	0.935539
CLL-H-000464	ACLY	CLATP; ATPCL; ACL	47	NM_001096.2	53.0092	36.9675	154	161.036	45	157.5	0.285714	0.00853151
CLL-H-000462	ACLY	CLATP; ATPCL; ACL	47	NM_001096.2	282.274	221.805	887	477.969	252	682.5	0.369231	0.0294203
CLL-H-000465	ACLY	CLATP; ATPCL; ACL	47	NM_001096.2	576.475	251.379	522	721.237	413.5	621.5	0.665326	0.275316
CLL-H-000461	ACLY	CLATP; ATPCL; ACL	47	NM_001096.2	125.897	199.009	236	253.546	162.5	245	0.663265	0.275863
CLL-H-000463	ACLY	CLATP; ATPCL; ACL	47	NM_001096.2	159.028	60.3803	93	180.737	109.5	137	0.79927	0.687849
CLL-H-000469	ACMSD		130013	NM_138326.2	0	1.84838	36	23.1275	1	29.5	0.0338983	0.0121524
CLL-H-000468	ACMSD		130013	NM_138326.2	0	17.8676	46	40.259	9	43	0.209302	0.0681702
CLL-H-000466	ACMSD		130013	NM_138326.2	518.165	518.778	752	821.456	518.5	786.5	0.65925	0.172361
CLL-H-000470	ACMSD		130013	NM_138326.2	1184.76	1292.01	992	1001.34	1238.5	996.5	1.24285	0.452815
CLL-H-000467	ACMSD		130013	NM_138326.2	813.691	1107.79	773	777.77	961	775.5	1.2392	0.46855
CLL-H-55119	ACN9	DC11	57001	NM_020186.1	22.306	0	100.438	154	11	127	0.0866142	4.23165e-05
CLL-H-55117	ACN9	DC11	57001	NM_020186.1	2430.56	3034.51	875.985	1417	2733	1146.5	2.38378	0.00221705
CLL-H-55120	ACN9	DC11	57001	NM_020186.1	56.5617	47.9689	186.38	100	52.5	143	0.367133	0.0354932
CLL-H-55116	ACN9	DC11	57001	NM_020186.1	323.437	955.54	828.355	823	639.5	825.5	0.774682	0.560791
CLL-H-55118	ACN9	DC11	57001	NM_020186.1	100.377	23.9844	66.2684	85	62	75.5	0.821192	0.744254
CLL-H-000473	ACO1	IREBP; IRP1; IREB1	48	NM_002197.1	326.007	367.827	1801	1874.19	347	1837.5	0.188844	4.73015e-08
CLL-H-000471	ACO1	IREBP; IRP1; IREB1	48	NM_002197.1	345.885	119.528	557	564.483	233	560.5	0.4157	0.00807505
CLL-H-000472	ACO1	IREBP; IRP1; IREB1	48	NM_002197.1	92.7661	58.5319	113	202.152	76	157.5	0.48254	0.101429
CLL-H-000475	ACO1	IREBP; IRP1; IREB1	48	NM_002197.1	96.7418	21.5644	109	137.909	59.5	123.5	0.481781	0.130882
CLL-H-000476	ACO1	IREBP; IRP1; IREB1	48	NM_002197.1	336.609	134.315	245	484.822	235.5	365	0.645205	0.414215
CLL-H-000474	ACO1	IREBP; IRP1; IREB1	48	NM_002197.1	1441.85	1733.16	1642	1086.99	1587.5	1364.5	1.16343	0.594331
CLL-H-000479	ACO2	MGC20605; ACONM; MGC33908	50	NM_001098.2	113.97	45.5933	356	296.375	80	326	0.245399	0.000320694
CLL-H-000481	ACO2	MGC20605; ACONM; MGC33908	50	NM_001098.2	5.30092	15.4031	84	89.9404	10	87	0.114943	0.00132171
CLL-H-000480	ACO2	MGC20605; ACONM; MGC33908	50	NM_001098.2	27.8298	8.00963	61	63.3866	18	62	0.290323	0.0721816
CLL-H-000478	ACO2	MGC20605; ACONM; MGC33908	50	NM_001098.2	22.5289	107.822	369	70.2392	65.5	219.5	0.298405	0.317523
CLL-H-000477	ACO2	MGC20605; ACONM; MGC33908	50	NM_001098.2	62.2858	14.1709	46	92.5101	38	69.5	0.546763	0.35729
CLL-H-55123	ACOT1	LACH2; ACH2; CTE-1	641371	NM_001037161.1	3.18658	1.91875	54.8785	49	2.5	52	0.0480769	0.00150304
CLL-H-55121	ACOT1	LACH2; ACH2; CTE-1	641371	NM_001037161.1	1853.79	1547.48	625.408	896	1700.5	760.5	2.23603	0.00565042
CLL-H-55124	ACOT1	LACH2; ACH2; CTE-1	641371	NM_001037161.1	6.37315	12.4719	46.595	51	9	49	0.183673	0.0388752
CLL-H-55122	ACOT1	LACH2; ACH2; CTE-1	641371	NM_001037161.1	2017.9	1639.58	967.104	1217	1829	1092	1.67491	0.0707585
CLL-H-55125	ACOT1	LACH2; ACH2; CTE-1	641371	NM_001037161.1	207.127	296.448	356.193	302	251.5	329	0.764438	0.439391
CLL-H-000487	ACOT11	BFIT2; BFIT1; THEA; THEM1; BFIT; KIAA0707; STARD14	26027	NM_015547.2	2597.45	3019.63	905	872.85	2808.5	889	3.15917	6.38636e-05
CLL-H-000486	ACOT11	BFIT2; BFIT1; THEA; THEM1; BFIT; KIAA0707; STARD14	26027	NM_015547.2	11.9271	70.8544	371	126.773	41.5	249	0.166667	0.0625516
CLL-H-000485	ACOT11	BFIT2; BFIT1; THEA; THEM1; BFIT; KIAA0707; STARD14	26027	NM_015547.2	587.077	267.398	723	779.484	427	751	0.568575	0.0685138
CLL-H-000482	ACOT11	BFIT2; BFIT1; THEA; THEM1; BFIT; KIAA0707; STARD14	26027	NM_015547.2	483.709	444.226	951	633.009	464	792	0.585859	0.0818965
CLL-H-000483	ACOT11	BFIT2; BFIT1; THEA; THEM1; BFIT; KIAA0707; STARD14	26027	NM_015547.2	284.925	127.538	281	421.435	206.5	351	0.588319	0.16751
CLL-H-000484	ACOT11	BFIT2; BFIT1; THEA; THEM1; BFIT; KIAA0707; STARD14	26027	NM_015547.2	161.678	88.1059	159	266.395	125	212.5	0.588235	0.180872
CLL-H-000490	ACOT12	CACH-1; THEAL; Cach; MGC105114; STARD15	134526	NM_130767.1	275.648	234.128	1342	1278.87	255	1310.5	0.194582	1.84611e-07
CLL-H-000493	ACOT12	CACH-1; THEAL; Cach; MGC105114; STARD15	134526	NM_130767.1	425.399	295.124	1629	1753.41	360	1691	0.212892	3.82747e-07
CLL-H-000489	ACOT12	CACH-1; THEAL; Cach; MGC105114; STARD15	134526	NM_130767.1	212.037	271.095	1040	603.886	241.5	822	0.293796	0.00451286
CLL-H-000492	ACOT12	CACH-1; THEAL; Cach; MGC105114; STARD15	134526	NM_130767.1	90.1157	58.5319	169	175.598	74.5	172.5	0.431884	0.0554409
CLL-H-000488	ACOT12	CACH-1; THEAL; Cach; MGC105114; STARD15	134526	NM_130767.1	74.2129	8.62576	56	81.3747	41.5	68.5	0.605839	0.450987
CLL-H-000491	ACOT12	CACH-1; THEAL; Cach; MGC105114; STARD15	134526	NM_130767.1	394.919	176.828	191	230.419	286	210.5	1.35867	0.500997
CLL-H-55128	ACOT2	Mte1; ZAP128; PTE2	10965	NM_006821.4	23.8993	8.6344	161.529	124	16.5	143	0.115385	9.01728e-05
CLL-H-55127	ACOT2	Mte1; ZAP128; PTE2	10965	NM_006821.4	36.6456	19.1875	133.572	110	28	122	0.229508	0.00615453
CLL-H-55129	ACOT2	Mte1; ZAP128; PTE2	10965	NM_006821.4	4520.16	3634.12	1681.56	2192	4077	1937	2.1048	0.00745652
CLL-H-55130	ACOT2	Mte1; ZAP128; PTE2	10965	NM_006821.4	113.92	3.83751	238.152	120	59	179	0.329609	0.122335
CLL-H-55126	ACOT2	Mte1; ZAP128; PTE2	10965	NM_006821.4	688.3	458.582	620.231	704	573.5	662	0.866314	0.640647
CLL-H-027596	ACOT6	MGC161658; C14orf42; MGC161656; c14_5530	641372	NM_001037162.1	82.9626	3.37149	409.977	450	43	430	0.1	8.4813e-09
CLL-H-027599	ACOT6	MGC161658; C14orf42; MGC161656; c14_5530	641372	NM_001037162.1	204.473	204.818	517.202	516	204.5	516.5	0.395934	0.00605085
CLL-H-027597	ACOT6	MGC161658; C14orf42; MGC161656; c14_5530	641372	NM_001037162.1	17.5981	8.42873	54.6637	49	13	52	0.25	0.0690328
CLL-H-027600	ACOT6	MGC161658; C14orf42; MGC161656; c14_5530	641372	NM_001037162.1	368.723	493.924	528.766	540	431.5	534.5	0.807297	0.500171
CLL-H-027598	ACOT6	MGC161658; C14orf42; MGC161656; c14_5530	641372	NM_001037162.1	93.0186	43.8294	52.5612	58	68.5	55.5	1.23423	0.711652
CLL-H-55133	ACOT7	hBACH; LACH1; RP1-120G22.10; BACH; ACH1; MGC1126; ACT; CTE-II	11332	NM_181862.2	13.5429	4.79689	216.408	147	9.5	181.5	0.0523416	1.04589e-07
CLL-H-55134	ACOT7	hBACH; LACH1; RP1-120G22.10; BACH; ACH1; MGC1126; ACT; CTE-II	11332	NM_181862.2	90.0208	239.844	886.34	981	165	933.5	0.176754	1.4123e-07
CLL-H-55136	ACOT7	hBACH; LACH1; RP1-120G22.10; BACH; ACH1; MGC1126; ACT; CTE-II	11332	NM_181862.2	200.754	268.626	553.962	564	235	559	0.420394	0.00888766
CLL-H-55131	ACOT7	hBACH; LACH1; RP1-120G22.10; BACH; ACH1; MGC1126; ACT; CTE-II	11332	NM_181862.2	1234.8	880.708	1680.52	1769	1058	1725	0.613333	0.0875258
CLL-H-55135	ACOT7	hBACH; LACH1; RP1-120G22.10; BACH; ACH1; MGC1126; ACT; CTE-II	11332	NM_181862.2	19.1195	559.317	600.557	601	289	601	0.480865	0.244121
CLL-H-55132	ACOT7	hBACH; LACH1; RP1-120G22.10; BACH; ACH1; MGC1126; ACT; CTE-II	11332	NM_181862.2	129.853	52.7658	165.671	124	91.5	145	0.631034	0.296733
CLL-H-55139	ACOT8	PTE1; hTE; HNAACTE; PTE-2; PTE2; hACTE-III	10005	NM_005469.2	54.9684	199.55	590.203	479	127.5	534.5	0.238541	4.46247e-05
CLL-H-55138	ACOT8	PTE1; hTE; HNAACTE; PTE-2; PTE2; hACTE-III	10005	NM_005469.2	147.379	433.639	786.937	841	290.5	814	0.35688	0.00116131
CLL-H-55142	ACOT8	PTE1; hTE; HNAACTE; PTE-2; PTE2; hACTE-III	10005	NM_005469.2	30.2725	0.959377	121.147	89	15.5	105	0.147619	0.00151801
CLL-H-55140	ACOT8	PTE1; hTE; HNAACTE; PTE-2; PTE2; hACTE-III	10005	NM_005469.2	79.6644	86.344	213.301	179	83	196	0.423469	0.041931
CLL-H-55141	ACOT8	PTE1; hTE; HNAACTE; PTE-2; PTE2; hACTE-III	10005	NM_005469.2	95.5973	41.2532	147.033	85	68.5	116	0.590517	0.272923
CLL-H-55137	ACOT8	PTE1; hTE; HNAACTE; PTE-2; PTE2; hACTE-III	10005	NM_005469.2	73.2912	15.35	61.0912	41	44	51	0.862745	0.83605
CLL-H-000498	ACOX1	MGC1198; ACOX; PALMCOX	51	NM_004035.4	450.578	105.974	1532	1570.96	278.5	1551.5	0.179504	3.24369e-08
CLL-H-000497	ACOX1	MGC1198; ACOX; PALMCOX	51	NM_004035.4	95.4166	4.31288	436	214.144	49.5	325	0.152308	0.007473
CLL-H-000496	ACOX1	MGC1198; ACOX; PALMCOX	51	NM_004035.4	64.9363	91.1866	534	245.837	78	390	0.2	0.0156684
CLL-H-000495	ACOX1	MGC1198; ACOX; PALMCOX	51	NM_004035.4	13.2523	1.84838	63	34.263	7.5	48.5	0.154639	0.0271462
CLL-H-000494	ACOX1	MGC1198; ACOX; PALMCOX	51	NM_004035.4	41.0821	1.23225	62	29.9801	21	46	0.456522	0.339089
CLL-H-000501	ACOX2	BRCOX; THCCox; BCOX; BRCACOX	8309	NM_003500.2	388.293	324.082	930	884.842	356	907.5	0.392287	0.00259867
CLL-H-000502	ACOX2	BRCOX; THCCox; BCOX; BRCACOX	8309	NM_003500.2	0	3.69675	158	49.6814	2	104	0.0192308	0.00425067
CLL-H-000500	ACOX2	BRCOX; THCCox; BCOX; BRCACOX	8309	NM_003500.2	11.9271	12.3225	76	67.6695	12	72	0.166667	0.0101038
CLL-H-000503	ACOX2	BRCOX; THCCox; BCOX; BRCACOX	8309	NM_003500.2	711.649	386.311	113	203.865	549	158.5	3.46372	0.0131844
CLL-H-000499	ACOX2	BRCOX; THCCox; BCOX; BRCACOX	8309	NM_003500.2	34.456	22.1805	74	61.6734	28	68	0.411765	0.156457
CLL-H-000506	ACOX3		8310	NM_003501.1	185.532	401.714	1163	1133.25	294	1148	0.256098	1.26037e-05
CLL-H-000507	ACOX3		8310	NM_003501.1	2965.87	2299.38	876	972.213	2632.5	924	2.84903	0.00026457
CLL-H-000508	ACOX3		8310	NM_003501.1	27.8298	12.9386	72	39.4025	20.5	55.5	0.369369	0.152914
CLL-H-000504	ACOX3		8310	NM_003501.1	17.228	8.62576	30	38.5459	13	34.5	0.376812	0.26319
CLL-H-000505	ACOX3		8310	NM_003501.1	2.65046	3.69675	18	15.4184	3.5	16.5	0.212121	0.280484
CLL-H-000509	ACOX3		8310	NM_003501.1	60.9606	46.8255	100	73.6655	54	87	0.62069	0.369558
CLL-H-000514	ACP1	HAAP; MGC3499; MGC111030	52	NM_001040649.1	29.1551	4.31288	135	183.307	16.5	159	0.103774	2.46472e-05
CLL-H-000510	ACP1	HAAP; MGC3499; MGC111030	52	NM_001040649.1	23.8541	1.23225	69	126.773	12.5	98	0.127551	0.00119319
CLL-H-000511	ACP1	HAAP; MGC3499; MGC111030	52	NM_001040649.1	932.962	1434.96	360	522.511	1184	441.5	2.68177	0.00311357
CLL-H-000512	ACP1	HAAP; MGC3499; MGC111030	52	NM_001040649.1	212.037	542.806	1113	611.595	377.5	862.5	0.437681	0.0976042
CLL-H-000513	ACP1	HAAP; MGC3499; MGC111030	52	NM_001040649.1	33.1308	38.1998	57	47.1116	35.5	52	0.682692	0.558693
CLL-H-000517	ACP2		53	NM_001610.1	216.013	622.903	1592	1664.33	419.5	1628	0.257678	6.9507e-06
CLL-H-000515	ACP2		53	NM_001610.1	33.1308	11.0903	83	103.646	22	93.5	0.235294	0.0149569
CLL-H-000518	ACP2		53	NM_001610.1	2100.49	2786.74	1273	1393.65	2443.5	1333.5	1.8324	0.0318083
CLL-H-000516	ACP2		53	NM_001610.1	56.9849	19.0999	95	218.427	38	156.5	0.242812	0.0466953
CLL-H-000520	ACP2		53	NM_001610.1	3022.85	3094.8	1605	1950.42	3059	1777.5	1.72096	0.0514823
CLL-H-000519	ACP2		53	NM_001610.1	1954.71	1245.19	1616	1651.48	1600	1633.5	0.979492	0.9423
CLL-H-000523	ACP5	TRAP; MGC117378	54	NM_001611.2	274.323	213.796	1012	1163.23	244	1087.5	0.224368	2.41718e-06
CLL-H-000521	ACP5	TRAP; MGC117378	54	NM_001611.2	18.5532	33.2708	121	238.985	26	180	0.144444	0.00237103
CLL-H-000525	ACP5	TRAP; MGC117378	54	NM_001611.2	208.061	88.7221	381	388.885	148.5	385	0.385714	0.00788069
CLL-H-000526	ACP5	TRAP; MGC117378	54	NM_001611.2	43.7326	24.645	105	130.199	34.5	117.5	0.293617	0.0201307
CLL-H-000524	ACP5	TRAP; MGC117378	54	NM_001611.2	1643.29	1641.97	742	938.807	1642.5	840.5	1.95419	0.0206321
CLL-H-000522	ACP5	TRAP; MGC117378	54	NM_001611.2	485.034	196.544	117	213.287	341	165	2.06667	0.243179
CLL-H-000532	ACP6	PACPL1; ACPL1; LPAP	51205	NM_016361.2	13.2523	90.5704	243	358.905	52	301	0.172757	3.96554e-05
CLL-H-000529	ACP6	PACPL1; ACPL1; LPAP	51205	NM_016361.2	25.1794	210.715	455	245.837	118	350.5	0.336662	0.0823819
CLL-H-000528	ACP6	PACPL1; ACPL1; LPAP	51205	NM_016361.2	768.634	791.105	1338	1238.61	780	1288.5	0.605355	0.0859118
CLL-H-000527	ACP6	PACPL1; ACPL1; LPAP	51205	NM_016361.2	674.542	334.556	250	349.483	505	299.5	1.68614	0.244779
CLL-H-000530	ACP6	PACPL1; ACPL1; LPAP	51205	NM_016361.2	258.42	111.519	266	276.674	185	271.5	0.6814	0.29511
CLL-H-000531	ACP6	PACPL1; ACPL1; LPAP	51205	NM_016361.2	116.62	43.1288	143	99.3627	80	121	0.661157	0.37479
CLL-H-000533	ACPP	ACP3; ACP-3; PAP	55	NM_001099.2	290.225	115.832	724	660.42	203	692	0.293353	0.000200328
CLL-H-000536	ACPP	ACP3; ACP-3; PAP	55	NM_001099.2	148.426	43.7449	400	296.375	96	348	0.275862	0.000691427
CLL-H-000534	ACPP	ACP3; ACP-3; PAP	55	NM_001099.2	169.629	159.576	568	335.778	165	452	0.365044	0.00951993
CLL-H-000537	ACPP	ACP3; ACP-3; PAP	55	NM_001099.2	41.0821	19.716	39	83.0878	30.5	61	0.5	0.276317
CLL-H-000535	ACPP	ACP3; ACP-3; PAP	55	NM_001099.2	310.104	155.264	265	520.798	232.5	393	0.591603	0.283711
CLL-H-000541	ACPT		93650	NM_033068.2	3.97569	3.69675	92	53.1077	4	72.5	0.0551724	0.000304159
CLL-H-000542	ACPT		93650	NM_033068.2	72.8877	55.4513	254	187.59	64	221	0.289593	0.00367217
CLL-H-000540	ACPT		93650	NM_033068.2	214.687	389.391	651	703.248	302	677	0.446086	0.0116269
CLL-H-000539	ACPT		93650	NM_033068.2	1910.98	2568.01	1273	1424.48	2239.5	1348.5	1.66073	0.0722452
CLL-H-000538	ACPT		93650	NM_033068.2	168.304	119.528	173	378.606	144	276	0.521739	0.209311
CLL-H-000543	ACPT		93650	NM_033068.2	769.959	830.537	839	1004.76	800.5	922	0.868221	0.63349
CLL-H-027601	ACR		49	NM_001097.2	1890.54	1837.46	720.089	478	1864	599	3.11185	0.000115409
CLL-H-027604	ACR		49	NM_001097.2	527.106	1217.95	415.234	321	872.5	368	2.37092	0.138389
CLL-H-027602	ACR		49	NM_001097.2	181.847	52.2581	204.989	215	117	210	0.557143	0.151653
CLL-H-027605	ACR		49	NM_001097.2	446.657	418.908	664.374	328	433	496	0.872984	0.712754
CLL-H-027603	ACR		49	NM_001097.2	134.919	73.3299	105.122	137	104	121	0.859504	0.739597
CLL-H-55146	ACRBP	OY-TES-1; SP32	84519	NM_032489.2	55.7651	21.1063	607.805	380	38.5	494	0.0779352	2.26321e-07
CLL-H-55148	ACRBP	OY-TES-1; SP32	84519	NM_032489.2	17.5262	3.83751	120.111	82	11	101	0.108911	0.000499982
CLL-H-55143	ACRBP	OY-TES-1; SP32	84519	NM_032489.2	3576.93	3129.49	1212.5	1544	3353	1378.5	2.43235	0.00160655
CLL-H-55145	ACRBP	OY-TES-1; SP32	84519	NM_032489.2	670.774	448.989	244.365	238	560	241	2.32365	0.0107285
CLL-H-55147	ACRBP	OY-TES-1; SP32	84519	NM_032489.2	277.232	97.8565	371.724	272	187.5	322	0.582298	0.187846
CLL-H-55144	ACRBP	OY-TES-1; SP32	84519	NM_032489.2	205.534	47.9689	131.501	117	127	124.5	1.02008	0.980376
CLL-H-55153	ACRV1	SP-10; D11S4365; SPACA2	56	NM_020115.3	156.142	34.5376	669.932	661	95.5	665.5	0.143501	3.87313e-08
CLL-H-55152	ACRV1	SP-10; D11S4365; SPACA2	56	NM_020115.3	0	2.87813	22.7798	12	1.5	17.5	0.0857143	0.123503
CLL-H-55149	ACRV1	SP-10; D11S4365; SPACA2	56	NM_020115.3	1817.94	1747.03	2757.39	2643	1782.5	2700	0.660185	0.136564
CLL-H-55151	ACRV1	SP-10; D11S4365; SPACA2	56	NM_020115.3	9.55973	11.5125	40.3823	31	11	35.5	0.309859	0.186866
CLL-H-55150	ACRV1	SP-10; D11S4365; SPACA2	56	NM_020115.3	338.574	1056.27	872.879	1252	697.5	1062.5	0.656471	0.369808
CLL-H-55154	ACRV1	SP-10; D11S4365; SPACA2	56	NM_020115.3	2023.48	1402.61	1364.71	1329	1713	1347	1.27171	0.396697
CLL-H-027606	ACSBG1	BG1; KIAA0631; BGM; FLJ30320; hBG1; GR-LACS; MGC14352; hsBG	23205	NM_015162.3	6929.47	7773.82	1195.24	1459	7351.5	1327	5.53994	2.6522e-09
CLL-H-027608	ACSBG1	BG1; KIAA0631; BGM; FLJ30320; hBG1; GR-LACS; MGC14352; hsBG	23205	NM_015162.3	7.54205	14.3288	222.86	171	11	197	0.0558376	6.86395e-08
CLL-H-027607	ACSBG1	BG1; KIAA0631; BGM; FLJ30320; hBG1; GR-LACS; MGC14352; hsBG	23205	NM_015162.3	2097.53	2381.96	772.65	847	2240	810	2.76543	0.000433115
CLL-H-027610	ACSBG1	BG1; KIAA0631; BGM; FLJ30320; hBG1; GR-LACS; MGC14352; hsBG	23205	NM_015162.3	367.047	329.563	888.284	560	348.5	724	0.481354	0.0203275
CLL-H-027609	ACSBG1	BG1; KIAA0631; BGM; FLJ30320; hBG1; GR-LACS; MGC14352; hsBG	23205	NM_015162.3	34.3582	34.5578	60.971	99	34.5	80	0.43125	0.147431
CLL-H-000544	ACSL1	FACL2; LACS; FACL1; ACS1; LACS2; LACS1	2180	NM_001995.2	54.3344	15.4031	96	133.626	34.5	115	0.3	0.0231298
CLL-H-000545	ACSL1	FACL2; LACS; FACL1; ACS1; LACS2; LACS1	2180	NM_001995.2	606.956	259.389	173	135.339	433	154	2.81169	0.0976342
CLL-H-000546	ACSL1	FACL2; LACS; FACL1; ACS1; LACS2; LACS1	2180	NM_001995.2	163.003	211.331	280	198.725	187	239.5	0.780793	0.507086
CLL-H-000547	ACSL1	FACL2; LACS; FACL1; ACS1; LACS2; LACS1	2180	NM_001995.2	1502.81	1728.85	1707	1976.98	1616	1842	0.877307	0.642231
CLL-H-000548	ACSL1	FACL2; LACS; FACL1; ACS1; LACS2; LACS1	2180	NM_001995.2	507.563	237.824	312	508.806	373	410.5	0.908648	0.826605
CLL-H-000553	ACSL3	PRO2194; FACL3; ACS3	2181	NM_004457.3	205.411	75.1673	1026	794.045	140	910	0.153846	2.13462e-08
CLL-H-000549	ACSL3	PRO2194; FACL3; ACS3	2181	NM_004457.3	49.0335	100.428	377	493.387	74.5	435	0.171264	3.06234e-06
CLL-H-000550	ACSL3	PRO2194; FACL3; ACS3	2181	NM_004457.3	68.912	181.141	836	528.507	125	682.5	0.18315	8.77718e-05
CLL-H-000552	ACSL3	PRO2194; FACL3; ACS3	2181	NM_004457.3	26.5046	14.787	91	131.056	21	111	0.189189	0.00357365
CLL-H-000551	ACSL3	PRO2194; FACL3; ACS3	2181	NM_004457.3	10.6018	6.77738	40	47.1116	9	43.5	0.206897	0.0650923
CLL-H-000559	ACSL4	MRX68; FACL4; ACS4; MRX63; LACS4	2182	NM_022977.1	5.30092	21.5644	98	147.331	13.5	122.5	0.110204	0.000178412
CLL-H-000554	ACSL4	MRX68; FACL4; ACS4; MRX63; LACS4	2182	NM_022977.1	53.0092	0.616125	64	65.9563	27	65	0.415385	0.168254
CLL-H-000558	ACSL4	MRX68; FACL4; ACS4; MRX63; LACS4	2182	NM_022977.1	129.873	40.0482	349	95.9364	85	222.5	0.382022	0.303816
CLL-H-000555	ACSL4	MRX68; FACL4; ACS4; MRX63; LACS4	2182	NM_022977.1	75.5381	19.716	62	103.646	48	83	0.578313	0.324227
CLL-H-000557	ACSL4	MRX68; FACL4; ACS4; MRX63; LACS4	2182	NM_022977.1	996.573	1251.35	1209	1309.7	1124	1259.5	0.892418	0.693201
CLL-H-000556	ACSL4	MRX68; FACL4; ACS4; MRX63; LACS4	2182	NM_022977.1	255.769	151.567	203	239.841	204	221.5	0.920993	0.828551
CLL-H-000561	ACSL5	ACS2; FACL5; ACS5	51703	NM_016234.3	121.921	335.788	726	830.878	229	778.5	0.294155	0.000158965
CLL-H-000563	ACSL5	ACS2; FACL5; ACS5	51703	NM_016234.3	49.0335	12.9386	62	113.925	31	88	0.352273	0.0698595
CLL-H-000562	ACSL5	ACS2; FACL5; ACS5	51703	NM_016234.3	37.1065	12.3225	64	76.2352	24.5	70	0.35	0.097747
CLL-H-000560	ACSL5	ACS2; FACL5; ACS5	51703	NM_016234.3	959.467	847.789	668	632.153	903.5	650	1.39	0.271142
CLL-H-000564	ACSL5	ACS2; FACL5; ACS5	51703	NM_016234.3	773.935	839.163	766	801.755	806.5	784	1.0287	0.925848
CLL-H-000567	ACSL6	FACL6; ACS2; KIAA0837; LACS5; LACS2; FLJ16173	23305	NM_015256.2	59.6354	185.454	514	304.941	122.5	409.5	0.299145	0.0117035
CLL-H-000568	ACSL6	FACL6; ACS2; KIAA0837; LACS5; LACS2; FLJ16173	23305	NM_015256.2	109.994	48.6739	164	271.534	79.5	218	0.364679	0.0197359
CLL-H-000566	ACSL6	FACL6; ACS2; KIAA0837; LACS5; LACS2; FLJ16173	23305	NM_015256.2	347.21	344.414	671	684.404	345.5	677.5	0.509963	0.0334554
CLL-H-000569	ACSL6	FACL6; ACS2; KIAA0837; LACS5; LACS2; FLJ16173	23305	NM_015256.2	258.42	65.3093	78	148.188	161.5	113	1.4292	0.648894
CLL-H-000565	ACSL6	FACL6; ACS2; KIAA0837; LACS5; LACS2; FLJ16173	23305	NM_015256.2	46.3831	2.4645	32	35.1196	24	33.5	0.716418	0.691652
CLL-H-000575	ACSM1	BUCS1; MACS1	116285	NM_052956.1	11.9271	1.84838	46	74.5221	7	60.5	0.115702	0.00644648
CLL-H-000573	ACSM1	BUCS1; MACS1	116285	NM_052956.1	746.105	914.946	522	377.75	830.5	450	1.84556	0.0460333
CLL-H-000572	ACSM1	BUCS1; MACS1	116285	NM_052956.1	210.712	243.986	605	341.774	227.5	473.5	0.480465	0.0580228
CLL-H-000574	ACSM1	BUCS1; MACS1	116285	NM_052956.1	56.9849	8.62576	58	97.6496	33	78	0.423077	0.145302
CLL-H-000571	ACSM1	BUCS1; MACS1	116285	NM_052956.1	5.30092	6.77738	21	31.6933	6	26.5	0.226415	0.1716
CLL-H-000570	ACSM1	BUCS1; MACS1	116285	NM_052956.1	9.27661	5.54513	5	30.8367	7.5	18	0.416667	0.472966
CLL-H-027613	ACSM2B	HYST1046; HXMA; ACSM2	348158	NM_001105069.1	41.0623	21.9147	270.165	259	31.5	264.5	0.119093	1.92702e-06
CLL-H-027611	ACSM2B	HYST1046; HXMA; ACSM2	348158	NM_001105069.1	113.969	54.7867	435.207	322	84.5	378.5	0.22325	8.02196e-05
CLL-H-027612	ACSM2B	HYST1046; HXMA; ACSM2	348158	NM_001105069.1	2835.81	2684.55	1142.68	1020	2760.5	1081.5	2.55247	0.000998797
CLL-H-027614	ACSM2B	HYST1046; HXMA; ACSM2	348158	NM_001105069.1	1452.26	1376.41	1095.38	751	1414	923	1.53196	0.140203
CLL-H-027615	ACSM2B	HYST1046; HXMA; ACSM2	348158	NM_001105069.1	263.134	154.246	239.679	301	208.5	270.5	0.770795	0.472715
CLL-H-027617	ACSM3	SA; SAH	6296	NM_005622.3	197.769	341.364	1171.06	1098	269.5	1134.5	0.23755	4.73083e-06
CLL-H-027616	ACSM3	SA; SAH	6296	NM_005622.3	7.54205	31.1863	63.0735	109	19.5	86	0.226744	0.0164553
CLL-H-027620	ACSM3	SA; SAH	6296	NM_005622.3	114.807	84.2873	157.684	277	99.5	217.5	0.457471	0.0540228
CLL-H-027618	ACSM3	SA; SAH	6296	NM_005622.3	840.52	549.553	511.946	563	695.5	537.5	1.29395	0.401309
CLL-H-027619	ACSM3	SA; SAH	6296	NM_005622.3	376.265	268.034	275.421	479	322	377	0.854111	0.638657
CLL-H-55159	ACSM5	FLJ20581	54988	NM_017888.2	108.344	72.9127	250.577	252	90.5	251.5	0.359841	0.010781
CLL-H-55157	ACSM5	FLJ20581	54988	NM_017888.2	88.4275	0.959377	326.165	153	44.5	239.5	0.185804	0.0235196
CLL-H-55155	ACSM5	FLJ20581	54988	NM_017888.2	22.306	75.7908	160.494	120	49	140	0.35	0.0297931
CLL-H-55156	ACSM5	FLJ20581	54988	NM_017888.2	1604.44	1239.52	849.064	1011	1422	930	1.52903	0.141794
CLL-H-55158	ACSM5	FLJ20581	54988	NM_017888.2	35.849	26.8626	50.7367	46	31.5	48.5	0.649485	0.524709
CLL-H-55160	ACSM5	FLJ20581	54988	NM_017888.2	33.459	9.59377	33.1342	20	21.5	26.5	0.811321	0.820247
CLL-H-000577	ACSS1	AceCS2L; MGC33843; ACAS2L; FLJ45659	84532	NM_032501.2	384.317	429.439	1652	1514.43	406.5	1583	0.256791	6.95172e-06
CLL-H-000580	ACSS1	AceCS2L; MGC33843; ACAS2L; FLJ45659	84532	NM_032501.2	113.97	295.124	570	482.252	204.5	526	0.388783	0.00505332
CLL-H-000578	ACSS1	AceCS2L; MGC33843; ACAS2L; FLJ45659	84532	NM_032501.2	151.076	92.4188	206	303.228	121.5	254.5	0.477407	0.0560219
CLL-H-000576	ACSS1	AceCS2L; MGC33843; ACAS2L; FLJ45659	84532	NM_032501.2	685.144	258.157	1081	794.902	471.5	938	0.502665	0.0642448
CLL-H-000581	ACSS1	AceCS2L; MGC33843; ACAS2L; FLJ45659	84532	NM_032501.2	249.143	68.3899	237	366.614	158.5	302	0.524834	0.194691
CLL-H-000579	ACSS1	AceCS2L; MGC33843; ACAS2L; FLJ45659	84532	NM_032501.2	400.22	102.893	179	230.419	251.5	204.5	1.22983	0.763272
CLL-H-000582	ACSS2	AceCS; ACAS2; ACS; DKFZp762G026; MYH7B; ACSA; dJ1161H23.1	55902	NM_139274.1	45.0578	179.292	778	813.747	112	796	0.140704	1.13355e-08
CLL-H-000585	ACSS2	AceCS; ACAS2; ACS; DKFZp762G026; MYH7B; ACSA; dJ1161H23.1	55902	NM_139274.1	22.5289	55.4513	151	250.977	39	201	0.19403	0.000493809
CLL-H-000583	ACSS2	AceCS; ACAS2; ACS; DKFZp762G026; MYH7B; ACSA; dJ1161H23.1	55902	NM_139274.1	2786.96	3207.55	1264	1642.91	2997.5	1453.5	2.06226	0.00998897
CLL-H-000584	ACSS2	AceCS; ACAS2; ACS; DKFZp762G026; MYH7B; ACSA; dJ1161H23.1	55902	NM_139274.1	98.0671	30.8063	157	232.132	64.5	194.5	0.33162	0.0114219
CLL-H-000586	ACSS2	AceCS; ACAS2; ACS; DKFZp762G026; MYH7B; ACSA; dJ1161H23.1	55902	NM_139274.1	117.946	36.9675	195	185.877	77.5	190.5	0.406824	0.0356992
CLL-H-000587	ACSS2	AceCS; ACAS2; ACS; DKFZp762G026; MYH7B; ACSA; dJ1161H23.1	55902	NM_139274.1	1427.27	918.643	742	1134.11	1173	938	1.25053	0.466008
CLL-H-027623	ACSS3	FLJ21963	79611	NM_024560.2	79.6106	107.888	386.851	538	94	462.5	0.203243	1.41038e-05
CLL-H-027622	ACSS3	FLJ21963	79611	NM_024560.2	5.02803	5.05724	101.969	96	5	99	0.0505051	2.40633e-05
CLL-H-027624	ACSS3	FLJ21963	79611	NM_024560.2	236.318	59.0011	338.494	306	147.5	322	0.458075	0.0469413
CLL-H-027621	ACSS3	FLJ21963	79611	NM_024560.2	152.517	62.3726	35.7416	31	107.5	33.5	3.20896	0.0900482
CLL-H-027625	ACSS3	FLJ21963	79611	NM_024560.2	83.8006	56.4725	121.942	135	70	128.5	0.544747	0.194923
CLL-H-55174	ACTA1	MPFD; ASMA; NEM1; CFTDM; ACTA; CFTD; NEM2; CFTD1; NEM3	58	NM_001100.3	0.796644	0	246.436	164	0.5	205	0.00243902	1.52314e-14
CLL-H-000594	ACTA1	MPFD; ASMA; NEM1; CFTDM; ACTA; CFTD; NEM2; CFTD1; NEM3	58	NM_001100.3	33.1308	49.9062	878	618.447	41.5	748	0.0554813	5.63219e-14
CLL-H-55175	ACTA1	MPFD; ASMA; NEM1; CFTDM; ACTA; CFTD; NEM2; CFTD1; NEM3	58	NM_001100.3	6.37315	0	639.904	380	3	510	0.00588235	1.49784e-12
CLL-H-027645	ACTA1	MPFD; ASMA; NEM1; CFTDM; ACTA; CFTD; NEM2; CFTD1; NEM3	58	NM_001100.3	3.35202	4.21436	150.325	147	3.5	148.5	0.023569	1.25668e-08
CLL-H-027639	ACTA1	MPFD; ASMA; NEM1; CFTDM; ACTA; CFTD; NEM2; CFTD1; NEM3	58	NM_001100.3	171.791	153.403	938.743	991	162.5	965	0.168394	6.18359e-08
CLL-H-000593	ACTA1	MPFD; ASMA; NEM1; CFTDM; ACTA; CFTD; NEM2; CFTD1; NEM3	58	NM_001100.3	98.0671	49.29	682	459.124	73.5	570.5	0.128834	1.28425e-07
CLL-H-55173	ACTA1	MPFD; ASMA; NEM1; CFTDM; ACTA; CFTD; NEM2; CFTD1; NEM3	58	NM_001100.3	0	0.959377	94.2253	60	0.5	77	0.00649351	1.37858e-06
CLL-H-027640	ACTA1	MPFD; ASMA; NEM1; CFTDM; ACTA; CFTD; NEM2; CFTD1; NEM3	58	NM_001100.3	236.318	91.8731	849.389	744	164	796.5	0.205901	2.00454e-06
CLL-H-027646	ACTA1	MPFD; ASMA; NEM1; CFTDM; ACTA; CFTD; NEM2; CFTD1; NEM3	58	NM_001100.3	160.059	220.833	973.434	744	190.5	858.5	0.221899	4.12105e-06
CLL-H-000592	ACTA1	MPFD; ASMA; NEM1; CFTDM; ACTA; CFTD; NEM2; CFTD1; NEM3	58	NM_001100.3	60.9606	16.6354	316	250.977	39	283.5	0.137566	4.22487e-06
CLL-H-027627	ACTA1	MPFD; ASMA; NEM1; CFTDM; ACTA; CFTD; NEM2; CFTD1; NEM3	58	NM_001100.3	2208.98	2283.34	642.298	601	2246	621.5	3.61384	1.20301e-05
CLL-H-55181	ACTA1	MPFD; ASMA; NEM1; CFTDM; ACTA; CFTD; NEM2; CFTD1; NEM3	58	NM_001100.3	527.378	259.991	2114.38	1413	393.5	1763.5	0.223136	4.18777e-05
CLL-H-55165	ACTA1	MPFD; ASMA; NEM1; CFTDM; ACTA; CFTD; NEM2; CFTD1; NEM3	58	NM_001100.3	18.3228	21.1063	151.175	176	19.5	163.5	0.119266	4.79968e-05
CLL-H-55164	ACTA1	MPFD; ASMA; NEM1; CFTDM; ACTA; CFTD; NEM2; CFTD1; NEM3	58	NM_001100.3	57.3584	19.1875	257.825	203	38	230.5	0.164859	6.04573e-05
CLL-H-000611	ACTA1	MPFD; ASMA; NEM1; CFTDM; ACTA; CFTD; NEM2; CFTD1; NEM3	58	NM_001100.3	267.697	667.88	2372	1601.8	468	1987	0.235531	9.75095e-05
CLL-H-55163	ACTA1	MPFD; ASMA; NEM1; CFTDM; ACTA; CFTD; NEM2; CFTD1; NEM3	58	NM_001100.3	1997.98	2078.97	651.294	665	2038.5	658	3.09802	0.000111278
CLL-H-027629	ACTA1	MPFD; ASMA; NEM1; CFTDM; ACTA; CFTD; NEM2; CFTD1; NEM3	58	NM_001100.3	86.3146	64.0583	331.136	332	75	331.5	0.226244	0.000150847
CLL-H-000600	ACTA1	MPFD; ASMA; NEM1; CFTDM; ACTA; CFTD; NEM2; CFTD1; NEM3	58	NM_001100.3	4022.07	4607.39	1394	1644.62	4314.5	1519.5	2.83942	0.000207547
CLL-H-000589	ACTA1	MPFD; ASMA; NEM1; CFTDM; ACTA; CFTD; NEM2; CFTD1; NEM3	58	NM_001100.3	271.672	139.86	678	658.707	206	668.5	0.308153	0.000364206
CLL-H-027638	ACTA1	MPFD; ASMA; NEM1; CFTDM; ACTA; CFTD; NEM2; CFTD1; NEM3	58	NM_001100.3	5.86604	0	154.53	66	3	110.5	0.0271493	0.00040674
CLL-H-55166	ACTA1	MPFD; ASMA; NEM1; CFTDM; ACTA; CFTD; NEM2; CFTD1; NEM3	58	NM_001100.3	684.317	436.517	1501.39	1607	560.5	1554	0.360682	0.000579332
CLL-H-000595	ACTA1	MPFD; ASMA; NEM1; CFTDM; ACTA; CFTD; NEM2; CFTD1; NEM3	58	NM_001100.3	15.9028	42.5127	152	170.459	29.5	161	0.18323	0.000681439
CLL-H-027642	ACTA1	MPFD; ASMA; NEM1; CFTDM; ACTA; CFTD; NEM2; CFTD1; NEM3	58	NM_001100.3	349.448	328.72	866.209	1075	339	970.5	0.349304	0.000714608
CLL-H-027628	ACTA1	MPFD; ASMA; NEM1; CFTDM; ACTA; CFTD; NEM2; CFTD1; NEM3	58	NM_001100.3	1238.57	1366.3	612.864	361	1302.5	487	2.67454	0.00104656
CLL-H-027630	ACTA1	MPFD; ASMA; NEM1; CFTDM; ACTA; CFTD; NEM2; CFTD1; NEM3	58	NM_001100.3	66.2025	21.9147	194.476	168	44	181	0.243094	0.00229363
CLL-H-027643	ACTA1	MPFD; ASMA; NEM1; CFTDM; ACTA; CFTD; NEM2; CFTD1; NEM3	58	NM_001100.3	199.445	236.004	593.942	527	217.5	560.5	0.388046	0.00451207
CLL-H-027631	ACTA1	MPFD; ASMA; NEM1; CFTDM; ACTA; CFTD; NEM2; CFTD1; NEM3	58	NM_001100.3	934.376	833.601	1918.48	2082	884	2000	0.442	0.00457318
CLL-H-000612	ACTA1	MPFD; ASMA; NEM1; CFTDM; ACTA; CFTD; NEM2; CFTD1; NEM3	58	NM_001100.3	43.7326	49.9062	979	370.041	47	674.5	0.0696812	0.00698326
CLL-H-000609	ACTA1	MPFD; ASMA; NEM1; CFTDM; ACTA; CFTD; NEM2; CFTD1; NEM3	58	NM_001100.3	1257.64	1639.51	733	656.993	1449	695	2.08489	0.0121886
CLL-H-55170	ACTA1	MPFD; ASMA; NEM1; CFTDM; ACTA; CFTD; NEM2; CFTD1; NEM3	58	NM_001100.3	1213.29	928.677	465.95	571	1071	518.5	2.06557	0.0159154
CLL-H-55177	ACTA1	MPFD; ASMA; NEM1; CFTDM; ACTA; CFTD; NEM2; CFTD1; NEM3	58	NM_001100.3	509.852	382.792	894.623	923	446.5	909	0.491199	0.020131
CLL-H-000599	ACTA1	MPFD; ASMA; NEM1; CFTDM; ACTA; CFTD; NEM2; CFTD1; NEM3	58	NM_001100.3	842.847	1132.44	514	462.551	987.5	488.5	2.02149	0.0201883
CLL-H-55180	ACTA1	MPFD; ASMA; NEM1; CFTDM; ACTA; CFTD; NEM2; CFTD1; NEM3	58	NM_001100.3	0.796644	48.9282	161.529	81	25	121.5	0.205761	0.0235909
CLL-H-027636	ACTA1	MPFD; ASMA; NEM1; CFTDM; ACTA; CFTD; NEM2; CFTD1; NEM3	58	NM_001100.3	1666.79	1312.35	857.799	770	1489.5	814	1.82985	0.0375342
CLL-H-000613	ACTA1	MPFD; ASMA; NEM1; CFTDM; ACTA; CFTD; NEM2; CFTD1; NEM3	58	NM_001100.3	3.97569	0	36	15.4184	2	25.5	0.0784314	0.0498939
CLL-H-55167	ACTA1	MPFD; ASMA; NEM1; CFTDM; ACTA; CFTD; NEM2; CFTD1; NEM3	58	NM_001100.3	931.277	1121.51	501.155	669	1026.5	585	1.7547	0.0602292
CLL-H-55179	ACTA1	MPFD; ASMA; NEM1; CFTDM; ACTA; CFTD; NEM2; CFTD1; NEM3	58	NM_001100.3	12.7463	19.1875	128.395	45	16	86.5	0.184971	0.0615578
CLL-H-000598	ACTA1	MPFD; ASMA; NEM1; CFTDM; ACTA; CFTD; NEM2; CFTD1; NEM3	58	NM_001100.3	108.669	412.804	479	743.507	261	611.5	0.426819	0.0737624
CLL-H-55162	ACTA1	MPFD; ASMA; NEM1; CFTDM; ACTA; CFTD; NEM2; CFTD1; NEM3	58	NM_001100.3	953.583	2055.95	488.729	644	1505	566.5	2.65666	0.0797993
CLL-H-000596	ACTA1	MPFD; ASMA; NEM1; CFTDM; ACTA; CFTD; NEM2; CFTD1; NEM3	58	NM_001100.3	41.0821	26.4934	59	119.921	33.5	89.5	0.374302	0.0828267
CLL-H-000602	ACTA1	MPFD; ASMA; NEM1; CFTDM; ACTA; CFTD; NEM2; CFTD1; NEM3	58	NM_001100.3	368.414	491.668	760	657.85	430	709	0.606488	0.107731
CLL-H-027644	ACTA1	MPFD; ASMA; NEM1; CFTDM; ACTA; CFTD; NEM2; CFTD1; NEM3	58	NM_001100.3	31.8442	6.74298	72.5345	45	19.5	59	0.330508	0.108408
CLL-H-027634	ACTA1	MPFD; ASMA; NEM1; CFTDM; ACTA; CFTD; NEM2; CFTD1; NEM3	58	NM_001100.3	10.8941	5.90011	29.4343	43	8.5	36	0.236111	0.116614
CLL-H-027641	ACTA1	MPFD; ASMA; NEM1; CFTDM; ACTA; CFTD; NEM2; CFTD1; NEM3	58	NM_001100.3	57.8224	5.90011	114.583	61	32	88	0.363636	0.125799
CLL-H-000610	ACTA1	MPFD; ASMA; NEM1; CFTDM; ACTA; CFTD; NEM2; CFTD1; NEM3	58	NM_001100.3	1341.13	2413.36	1175	1039.88	1877	1107.5	1.69481	0.150956
CLL-H-000604	ACTA1	MPFD; ASMA; NEM1; CFTDM; ACTA; CFTD; NEM2; CFTD1; NEM3	58	NM_001100.3	22.5289	13.5548	47	57.3906	18.5	52	0.355769	0.152419
CLL-H-55161	ACTA1	MPFD; ASMA; NEM1; CFTDM; ACTA; CFTD; NEM2; CFTD1; NEM3	58	NM_001100.3	728.929	244.641	181.203	196	487	188.5	2.58355	0.208525
CLL-H-027635	ACTA1	MPFD; ASMA; NEM1; CFTDM; ACTA; CFTD; NEM2; CFTD1; NEM3	58	NM_001100.3	1099.46	1464.07	919.821	878	1281.5	899	1.42547	0.222178
CLL-H-000608	ACTA1	MPFD; ASMA; NEM1; CFTDM; ACTA; CFTD; NEM2; CFTD1; NEM3	58	NM_001100.3	356.487	149.718	130	145.618	253	138	1.83333	0.265415
CLL-H-027633	ACTA1	MPFD; ASMA; NEM1; CFTDM; ACTA; CFTD; NEM2; CFTD1; NEM3	58	NM_001100.3	35.1962	26.9719	51.51	65	31	58.5	0.529915	0.323078
CLL-H-55176	ACTA1	MPFD; ASMA; NEM1; CFTDM; ACTA; CFTD; NEM2; CFTD1; NEM3	58	NM_001100.3	157.736	27.8219	216.408	124	93	170	0.547059	0.337086
CLL-H-55178	ACTA1	MPFD; ASMA; NEM1; CFTDM; ACTA; CFTD; NEM2; CFTD1; NEM3	58	NM_001100.3	328.217	253.276	424.532	364	290.5	394.5	0.736375	0.3626
CLL-H-000603	ACTA1	MPFD; ASMA; NEM1; CFTDM; ACTA; CFTD; NEM2; CFTD1; NEM3	58	NM_001100.3	13.2523	12.3225	22	34.263	12.5	28	0.446429	0.393099
CLL-H-027632	ACTA1	MPFD; ASMA; NEM1; CFTDM; ACTA; CFTD; NEM2; CFTD1; NEM3	58	NM_001100.3	260.62	259.605	283.831	408	260.5	346	0.75289	0.409624
CLL-H-000601	ACTA1	MPFD; ASMA; NEM1; CFTDM; ACTA; CFTD; NEM2; CFTD1; NEM3	58	NM_001100.3	320.706	200.857	159	237.271	261	198	1.31818	0.450534
CLL-H-027626	ACTA1	MPFD; ASMA; NEM1; CFTDM; ACTA; CFTD; NEM2; CFTD1; NEM3	58	NM_001100.3	186.037	117.159	122.993	99	151.5	111	1.36486	0.466637
CLL-H-000607	ACTA1	MPFD; ASMA; NEM1; CFTDM; ACTA; CFTD; NEM2; CFTD1; NEM3	58	NM_001100.3	1229.81	1517.52	1011	1232.61	1374	1122	1.2246	0.480629
CLL-H-000597	ACTA1	MPFD; ASMA; NEM1; CFTDM; ACTA; CFTD; NEM2; CFTD1; NEM3	58	NM_001100.3	421.423	563.755	572	652.71	492.5	612.5	0.804082	0.483898
CLL-H-55172	ACTA1	MPFD; ASMA; NEM1; CFTDM; ACTA; CFTD; NEM2; CFTD1; NEM3	58	NM_001100.3	131.446	128.557	192.592	140	130	166.5	0.780781	0.548466
CLL-H-000588	ACTA1	MPFD; ASMA; NEM1; CFTDM; ACTA; CFTD; NEM2; CFTD1; NEM3	58	NM_001100.3	294.201	250.147	131	305.797	272	218.5	1.24485	0.559021
CLL-H-000591	ACTA1	MPFD; ASMA; NEM1; CFTDM; ACTA; CFTD; NEM2; CFTD1; NEM3	58	NM_001100.3	459.855	205.17	176	321.216	332.5	248.5	1.33803	0.57321
CLL-H-000606	ACTA1	MPFD; ASMA; NEM1; CFTDM; ACTA; CFTD; NEM2; CFTD1; NEM3	58	NM_001100.3	17.228	23.4128	32	31.6933	20	32	0.625	0.573992
CLL-H-000605	ACTA1	MPFD; ASMA; NEM1; CFTDM; ACTA; CFTD; NEM2; CFTD1; NEM3	58	NM_001100.3	173.605	75.7834	138	169.602	125	154	0.811688	0.620286
CLL-H-000590	ACTA1	MPFD; ASMA; NEM1; CFTDM; ACTA; CFTD; NEM2; CFTD1; NEM3	58	NM_001100.3	494.311	806.508	477	675.838	650.5	576.5	1.12836	0.694977
CLL-H-55171	ACTA1	MPFD; ASMA; NEM1; CFTDM; ACTA; CFTD; NEM2; CFTD1; NEM3	58	NM_001100.3	719.37	429.801	448.347	579	574.5	513.5	1.11879	0.72
CLL-H-55168	ACTA1	MPFD; ASMA; NEM1; CFTDM; ACTA; CFTD; NEM2; CFTD1; NEM3	58	NM_001100.3	104.36	17.2688	71.4456	73	60.5	72	0.840278	0.805112
CLL-H-027637	ACTA1	MPFD; ASMA; NEM1; CFTDM; ACTA; CFTD; NEM2; CFTD1; NEM3	58	NM_001100.3	124.863	64.9012	85.1492	122	95	103.5	0.917874	0.860994
CLL-H-55169	ACTA1	MPFD; ASMA; NEM1; CFTDM; ACTA; CFTD; NEM2; CFTD1; NEM3	58	NM_001100.3	22.306	2.87813	14.4962	7	12.5	10.5	1.19048	0.913409
CLL-H-000614	ACTA2	ACTSA	59	NM_001613.1	59.6354	110.903	703	473.686	85.5	588.5	0.145285	3.26575e-07
CLL-H-000619	ACTA2	ACTSA	59	NM_001613.1	6575.79	8420.59	4379	4181.8	7498.5	4280.5	1.75178	0.0397348
CLL-H-000618	ACTA2	ACTSA	59	NM_001613.1	2805.51	2759.01	1612	1686.6	2782.5	1649.5	1.68687	0.0614761
CLL-H-000615	ACTA2	ACTSA	59	NM_001613.1	552.621	494.133	243	393.168	523.5	318	1.64623	0.124926
CLL-H-000616	ACTA2	ACTSA	59	NM_001613.1	38.4317	6.77738	53	53.1077	22.5	53	0.424528	0.21834
CLL-H-000617	ACTA2	ACTSA	59	NM_001613.1	593.703	880.443	915	665.559	737	790.5	0.932321	0.816091
CLL-H-55184	ACTB	PS1TP5BP1; beta-actin	60	NM_001101.2	2.38993	19.1875	866.666	669	10.5	768	0.0136719	2.26357e-23
CLL-H-000633	ACTB	PS1TP5BP1; beta-actin	60	NM_001101.2	27.8298	6.16125	479	310.937	17	395	0.043038	1.975e-10
CLL-H-027657	ACTB	PS1TP5BP1; beta-actin	60	NM_001101.3	100.561	57.3154	794.725	615	79	705	0.112057	9.2546e-10
CLL-H-000640	ACTB	PS1TP5BP1; beta-actin	60	NM_001101.2	49.0335	34.503	365	444.563	42	405	0.103704	2.05719e-08
CLL-H-027659	ACTB	PS1TP5BP1; beta-actin	60	NM_001101.3	34.3582	12.6431	295.394	263	23.5	279	0.0842294	6.05997e-08
CLL-H-55196	ACTB	PS1TP5BP1; beta-actin	60	NM_001101.2	123.48	305.082	1143.13	1220	214	1181.5	0.181126	8.6515e-08
CLL-H-000638	ACTB	PS1TP5BP1; beta-actin	60	NM_001101.2	230.59	412.804	1708	1324.27	322	1516	0.212401	4.73626e-07
CLL-H-027649	ACTB	PS1TP5BP1; beta-actin	60	NM_001101.3	221.234	199.761	1166.86	899	210.5	1033	0.203775	7.38134e-07
CLL-H-027661	ACTB	PS1TP5BP1; beta-actin	60	NM_001101.3	258.944	195.547	951.358	1192	227.5	1071.5	0.212319	1.1737e-06
CLL-H-000623	ACTB	PS1TP5BP1; beta-actin	60	NM_001101.2	38.4317	27.7256	269	261.256	33	265	0.124528	2.78036e-06
CLL-H-000637	ACTB	PS1TP5BP1; beta-actin	60	NM_001101.2	163.003	171.283	676	695.539	167	686	0.24344	2.53652e-05
CLL-H-000634	ACTB	PS1TP5BP1; beta-actin	60	NM_001101.2	39.7569	25.8773	611	333.208	33	472	0.0699153	2.73386e-05
CLL-H-55195	ACTB	PS1TP5BP1; beta-actin	60	NM_001101.2	24.696	16.3094	205.018	128	20.5	166.5	0.123123	5.2213e-05
CLL-H-000639	ACTB	PS1TP5BP1; beta-actin	60	NM_001101.2	216.013	260.621	956	770.061	238.5	863	0.276362	6.17161e-05
CLL-H-000625	ACTB	PS1TP5BP1; beta-actin	60	NM_001101.2	49.0335	60.3803	522	303.228	54.5	412.5	0.132121	8.57485e-05
CLL-H-027660	ACTB	PS1TP5BP1; beta-actin	60	NM_001101.3	55.3084	5.05724	211.296	163	30	187	0.160428	0.000147605
CLL-H-027658	ACTB	PS1TP5BP1; beta-actin	60	NM_001101.3	68.7165	64.0583	448.873	256	66.5	352.5	0.188652	0.00074425
CLL-H-000632	ACTB	PS1TP5BP1; beta-actin	60	NM_001101.2	56.9849	31.4224	162	214.144	44	188	0.234043	0.00160118
CLL-H-000635	ACTB	PS1TP5BP1; beta-actin	60	NM_001101.2	9.27661	11.0903	73	93.3667	10	83	0.120482	0.0019545
CLL-H-027648	ACTB	PS1TP5BP1; beta-actin	60	NM_001101.3	5.86604	4.21436	153.479	60	5	106.5	0.0469484	0.00297986
CLL-H-55182	ACTB	PS1TP5BP1; beta-actin	60	NM_001101.2	22.306	39.3345	161.529	109	30.5	135.5	0.225092	0.0039885
CLL-H-55193	ACTB	PS1TP5BP1; beta-actin	60	NM_001101.2	0	153.5	378.972	269	77	324	0.237654	0.00406998
CLL-H-55191	ACTB	PS1TP5BP1; beta-actin	60	NM_001101.2	0	9.59377	74.5519	35	5	55	0.0909091	0.00504248
CLL-H-027653	ACTB	PS1TP5BP1; beta-actin	60	NM_001101.3	1343.32	1640.23	638.093	681	1491.5	659.5	2.26156	0.00547204
CLL-H-000620	ACTB	PS1TP5BP1; beta-actin	60	NM_001101.2	15.9028	3.08063	93	46.2551	9.5	69.5	0.136691	0.00617706
CLL-H-55192	ACTB	PS1TP5BP1; beta-actin	60	NM_001101.2	4.77986	136.232	874.95	385	70.5	630	0.111905	0.00707626
CLL-H-027647	ACTB	PS1TP5BP1; beta-actin	60	NM_001101.3	29.3302	13.486	119.84	80	21	100	0.21	0.00790741
CLL-H-55201	ACTB	PS1TP5BP1; beta-actin	60	NM_001101.2	360.88	150.622	629.55	572	256	601	0.425957	0.00904926
CLL-H-55202	ACTB	PS1TP5BP1; beta-actin	60	NM_001101.2	23.1027	11.5125	101.473	68	17.5	84.5	0.207101	0.0125921
CLL-H-000621	ACTB	PS1TP5BP1; beta-actin	60	NM_001101.2	1135.72	877.363	2060	1987.25	1006.5	2023.5	0.497405	0.0146371
CLL-H-55200	ACTB	PS1TP5BP1; beta-actin	60	NM_001101.2	280.419	387.588	667.861	716	334	692	0.482659	0.0215749
CLL-H-027667	ACTB	PS1TP5BP1; beta-actin	60	NM_001101.3	13.4081	8.42873	50.4588	67	10.5	58.5	0.179487	0.023323
CLL-H-55194	ACTB	PS1TP5BP1; beta-actin	60	NM_001101.2	101.97	23.0251	329.271	160	62.5	244.5	0.255624	0.0351007
CLL-H-000644	ACTB	PS1TP5BP1; beta-actin	60	NM_001101.2	9.27661	8.62576	57	41.1156	9	49	0.183673	0.0388752
CLL-H-000627	ACTB	PS1TP5BP1; beta-actin	60	NM_001101.2	129.873	88.1059	193	355.479	109	274	0.39781	0.041307
CLL-H-027656	ACTB	PS1TP5BP1; beta-actin	60	NM_001101.3	20.1121	3.37149	69.3808	38	11.5	53.5	0.214953	0.0456856
CLL-H-55189	ACTB	PS1TP5BP1; beta-actin	60	NM_001101.2	1394.92	1085.06	640.939	848	1240	744.5	1.66555	0.0819848
CLL-H-000622	ACTB	PS1TP5BP1; beta-actin	60	NM_001101.2	1812.92	2393.65	1299	1277.15	2103.5	1288	1.63315	0.0829505
CLL-H-55185	ACTB	PS1TP5BP1; beta-actin	60	NM_001101.2	391.152	522.861	734.129	823	457	778.5	0.587026	0.0836438
CLL-H-000631	ACTB	PS1TP5BP1; beta-actin	60	NM_001101.2	1979.89	2595.12	1397	1447.61	2287.5	1422.5	1.60808	0.0915638
CLL-H-55187	ACTB	PS1TP5BP1; beta-actin	60	NM_001101.2	10.3564	0.959377	38.3114	23	5.5	30.5	0.180328	0.100819
CLL-H-027654	ACTB	PS1TP5BP1; beta-actin	60	NM_001101.3	954.489	1084.78	407.875	845	1019.5	626.5	1.62729	0.102458
CLL-H-027663	ACTB	PS1TP5BP1; beta-actin	60	NM_001101.3	10.0561	3.37149	32.588	31	6.5	32	0.203125	0.110918
CLL-H-55183	ACTB	PS1TP5BP1; beta-actin	60	NM_001101.2	32.6624	2.87813	75.5874	36	18	56	0.321429	0.117939
CLL-H-027664	ACTB	PS1TP5BP1; beta-actin	60	NM_001101.3	23.4642	0	37.8441	46	11.5	42	0.27381	0.119849
CLL-H-000636	ACTB	PS1TP5BP1; beta-actin	60	NM_001101.2	23.8541	8.62576	50	52.2511	16.5	51	0.323529	0.1271
CLL-H-000624	ACTB	PS1TP5BP1; beta-actin	60	NM_001101.2	136.499	75.7834	174	220.14	106	197	0.538071	0.130187
CLL-H-000646	ACTB	PS1TP5BP1; beta-actin	60	NM_001101.2	144.45	358.585	445	393.168	251.5	419	0.600239	0.131106
CLL-H-027666	ACTB	PS1TP5BP1; beta-actin	60	NM_001101.3	332.688	186.275	366.877	479	259.5	423	0.613475	0.146903
CLL-H-000628	ACTB	PS1TP5BP1; beta-actin	60	NM_001101.2	11.9271	21.5644	51	47.9682	17	49.5	0.343434	0.150335
CLL-H-55199	ACTB	PS1TP5BP1; beta-actin	60	NM_001101.2	13.5429	2.87813	26.9215	37	8.5	32	0.265625	0.166949
CLL-H-000642	ACTB	PS1TP5BP1; beta-actin	60	NM_001101.2	5.30092	1.23225	15	23.9841	3	19.5	0.153846	0.171687
CLL-H-000645	ACTB	PS1TP5BP1; beta-actin	60	NM_001101.2	102.043	25.2611	150	84.801	63.5	117.5	0.540426	0.286701
CLL-H-55190	ACTB	PS1TP5BP1; beta-actin	60	NM_001101.2	7.1698	5.75626	27.957	16	6.5	22	0.295455	0.290172
CLL-H-000630	ACTB	PS1TP5BP1; beta-actin	60	NM_001101.2	441.302	231.047	188	252.69	336	220.5	1.52381	0.294895
CLL-H-027662	ACTB	PS1TP5BP1; beta-actin	60	NM_001101.3	348.61	153.403	333.238	372	251	352.5	0.712057	0.324271
CLL-H-55198	ACTB	PS1TP5BP1; beta-actin	60	NM_001101.2	6.37315	5.75626	24.8506	14	6	19.5	0.307692	0.336223
CLL-H-55188	ACTB	PS1TP5BP1; beta-actin	60	NM_001101.2	466.833	1781.56	387.256	590	1124.5	488.5	2.30194	0.339522
CLL-H-027665	ACTB	PS1TP5BP1; beta-actin	60	NM_001101.3	309.224	337.992	618.12	300	323.5	459	0.704793	0.399127
CLL-H-027651	ACTB	PS1TP5BP1; beta-actin	60	NM_001101.3	10.0561	15.1717	32.588	20	12.5	26.5	0.471698	0.435446
CLL-H-55186	ACTB	PS1TP5BP1; beta-actin	60	NM_001101.2	22.306	15.35	37.276	29	18.5	33	0.560606	0.488815
CLL-H-027650	ACTB	PS1TP5BP1; beta-actin	60	NM_001101.3	343.582	283.205	397.363	392	313.5	394.5	0.794677	0.491763
CLL-H-000641	ACTB	PS1TP5BP1; beta-actin	60	NM_001101.2	170.955	418.965	218	223.566	295	221	1.33484	0.557086
CLL-H-55197	ACTB	PS1TP5BP1; beta-actin	60	NM_001101.2	141.803	204.347	208.124	215	173	211.5	0.817967	0.60066
CLL-H-000643	ACTB	PS1TP5BP1; beta-actin	60	NM_001101.2	0	0	1	3.4263	0	2	0	0.780336
CLL-H-000626	ACTB	PS1TP5BP1; beta-actin	60	NM_001101.2	1333.18	1363.49	1311	1213.77	1348	1262.5	1.06772	0.819589
CLL-H-027652	ACTB	PS1TP5BP1; beta-actin	60	NM_001101.3	35.1962	8.42873	28.3831	25	21.5	26.5	0.811321	0.820247
CLL-H-000629	ACTB	PS1TP5BP1; beta-actin	60	NM_001101.2	190.833	145.406	116	199.582	168	158	1.06329	0.882798
CLL-H-027655	ACTB	PS1TP5BP1; beta-actin	60	NM_001101.3	77.9345	55.6296	55.7149	87	67	71.5	0.937063	0.912202
CLL-H-027669	ACTC1	ACTC; CMD1R	70	NM_005159.4	10.0561	19.3861	176.606	128	14.5	152.5	0.095082	1.95463e-05
CLL-H-027671	ACTC1	ACTC; CMD1R	70	NM_005159.4	2704.24	4320.57	1078.56	1318	3512.5	1198.5	2.93075	0.00265396
CLL-H-027670	ACTC1	ACTC; CMD1R	70	NM_005159.4	0	50.5724	70.432	141	25.5	105.5	0.241706	0.0487758
CLL-H-027672	ACTC1	ACTC; CMD1R	70	NM_005159.4	533.81	507.409	892.489	548	520.5	720	0.722917	0.290385
CLL-H-027668	ACTC1	ACTC; CMD1R	70	NM_005159.4	798.62	1018.19	747.42	719	908.5	733	1.23943	0.470586
CLL-H-000652	ACTG1	DFNA26; ACTG; DFNA20; ACT	71	NM_001614.2	0	11.0903	52	77.0918	5.5	64.5	0.0852713	0.00209105
CLL-H-000647	ACTG1	DFNA26; ACTG; DFNA20; ACT	71	NM_001614.2	2052.78	2389.33	1479	1604.37	2221	1541.5	1.4408	0.193519
CLL-H-000651	ACTG1	DFNA26; ACTG; DFNA20; ACT	71	NM_001614.2	1383.54	1618.56	1038	1068.15	1501.5	1053	1.42593	0.216503
CLL-H-000650	ACTG1	DFNA26; ACTG; DFNA20; ACT	71	NM_001614.2	83.4895	11.0903	26	9.42233	47	17.5	2.68571	0.443792
CLL-H-000649	ACTG1	DFNA26; ACTG; DFNA20; ACT	71	NM_001614.2	13.2523	3.69675	18	17.9881	8.5	18	0.472222	0.530153
CLL-H-000648	ACTG1	DFNA26; ACTG; DFNA20; ACT	71	NM_001614.2	544.67	779.399	642	554.204	662	598	1.10702	0.740757
CLL-H-000654	ACTG2	ACTA3; ACTSG; ACTL3; ACTE; ACT	72	NM_001615.3	68.912	67.7738	295	196.156	68.5	245.5	0.279022	0.00212505
CLL-H-000657	ACTG2	ACTA3; ACTSG; ACTL3; ACTE; ACT	72	NM_001615.3	777.91	771.389	1847	1215.48	774.5	1531	0.505879	0.0192197
CLL-H-000655	ACTG2	ACTA3; ACTSG; ACTL3; ACTE; ACT	72	NM_001615.3	58.3101	44.361	143	160.18	51	151.5	0.336634	0.0212206
CLL-H-000656	ACTG2	ACTA3; ACTSG; ACTL3; ACTE; ACT	72	NM_001615.3	267.697	711.009	895	971.357	489.5	933	0.524652	0.0445746
CLL-H-000653	ACTG2	ACTA3; ACTSG; ACTL3; ACTE; ACT	72	NM_001615.3	377.691	103.509	380	152.47	241	266	0.906015	0.893874
CLL-H-027677	ACTL6A	MGC5382; BAF53A; ACTL6	86	NM_004301.3	13.4081	75.8586	398.414	343	44.5	370.5	0.120108	1.92725e-07
CLL-H-027676	ACTL6A	MGC5382; BAF53A; ACTL6	86	NM_004301.3	254.754	234.319	938.743	964	244.5	951.5	0.256963	2.02128e-05
CLL-H-027674	ACTL6A	MGC5382; BAF53A; ACTL6	86	NM_004301.3	11.7321	22.7576	139.813	68	17.5	104	0.168269	0.00694483
CLL-H-027673	ACTL6A	MGC5382; BAF53A; ACTL6	86	NM_004301.3	343.582	277.305	767.394	479	310.5	623	0.498395	0.0308866
CLL-H-027675	ACTL6A	MGC5382; BAF53A; ACTL6	86	NM_004301.3	51.1184	37.0864	78.8418	81	44	80	0.55	0.285277
CLL-H-027680	ACTL6B	BAF53B; ACTL6	51412	NM_016188.4	14.2461	5.05724	200.784	151	9.5	176	0.0539773	1.75232e-07
CLL-H-027682	ACTL6B	BAF53B; ACTL6	51412	NM_016188.4	230.452	231.79	899.848	1278	231	1089	0.212121	1.10542e-06
CLL-H-027681	ACTL6B	BAF53B; ACTL6	51412	NM_016188.4	573.196	552.925	1705.09	1675	563	1690	0.333136	0.000203058
CLL-H-027679	ACTL6B	BAF53B; ACTL6	51412	NM_016188.4	119.835	59.0011	280.677	407	89.5	344	0.260174	0.00043827
CLL-H-027678	ACTL6B	BAF53B; ACTL6	51412	NM_016188.4	616.772	1070.45	550.841	319	843.5	435	1.93908	0.103067
CLL-H-027685	ACTL7A		10881	NM_006687.2	273.19	332.092	1116.4	1453	302.5	1284.5	0.2355	3.1321e-06
CLL-H-027687	ACTL7A		10881	NM_006687.2	1.67601	0.842873	58.8686	44	1.5	51.5	0.0291262	0.000583352
CLL-H-027684	ACTL7A		10881	NM_006687.2	13.4081	5.05724	95.6614	76	9	86	0.104651	0.000987463
CLL-H-027686	ACTL7A		10881	NM_006687.2	56.1464	118.845	239.679	145	87.5	192.5	0.454545	0.0610939
CLL-H-027683	ACTL7A		10881	NM_006687.2	50.2803	26.9719	64.1247	74	38.5	69	0.557971	0.325621
CLL-H-027688	ACTL7A		10881	NM_006687.2	1029.07	938.96	879.875	957	984	918.5	1.07131	0.815186
CLL-H-027691	ACTL7B		10880	NM_006686.3	71.2305	135.703	496.178	288	103.5	392	0.264031	0.00398269
CLL-H-027693	ACTL7B		10880	NM_006686.3	44.4143	12.6431	152.428	105	28.5	128.5	0.22179	0.00443191
CLL-H-027692	ACTL7B		10880	NM_006686.3	641.912	532.696	853.594	835	587.5	844.5	0.695678	0.229431
CLL-H-027689	ACTL7B		10880	NM_006686.3	113.131	80.0729	127.198	111	96.5	119	0.810924	0.647795
CLL-H-027690	ACTL7B		10880	NM_006686.3	91.3426	45.5151	57.8173	73	68.5	65.5	1.0458	0.943932
CLL-H-000661	ACTN1	FLJ40884	87	NM_001102.2	1.32523	15.4031	58	123.347	8	90.5	0.0883978	0.00205321
CLL-H-000663	ACTN1	FLJ40884	87	NM_001102.2	610.931	449.155	1305	1071.58	530	1188.5	0.44594	0.00698731
CLL-H-000660	ACTN1	FLJ40884	87	NM_001102.2	41.0821	14.787	54	64.2432	28	59	0.474576	0.252622
CLL-H-000659	ACTN1	FLJ40884	87	NM_001102.2	787.187	728.876	751	1140.96	758	946	0.801268	0.454772
CLL-H-000658	ACTN1	FLJ40884	87	NM_001102.2	821.643	487.355	563	495.957	654.5	529.5	1.23607	0.492349
CLL-H-000662	ACTN1	FLJ40884	87	NM_001102.2	661.29	651.245	608	559.344	656	583.5	1.12425	0.703442
CLL-H-000668	ACTN2		88	NM_001103.1	382.992	553.897	1277	1073.29	468.5	1175	0.398723	0.00231548
CLL-H-000669	ACTN2		88	NM_001103.1	282.274	614.277	922	1026.18	448	974	0.459959	0.0108566
CLL-H-000664	ACTN2		88	NM_001103.1	577.8	418.349	978	1095.56	498	1037	0.480231	0.0151601
CLL-H-000666	ACTN2		88	NM_001103.1	441.302	192.231	566	664.703	316.5	615.5	0.514216	0.0382096
CLL-H-000665	ACTN2		88	NM_001103.1	1762.56	1986.39	1065	1138.39	1874.5	1101.5	1.70177	0.0622918
CLL-H-000667	ACTN2		88	NM_001103.1	377.691	322.85	248	215.857	350.5	232	1.51078	0.234592
CLL-H-000674	ACTN3	MGC117002; MGC117005	89	NM_001104.1	50.3588	54.8352	811	1199.21	52.5	1005	0.0522388	5.02732e-12
CLL-H-000673	ACTN3	MGC117002; MGC117005	89	NM_001104.1	4929.86	5717.03	1819	1558.97	5323.5	1689	3.15187	4.40849e-05
CLL-H-000671	ACTN3	MGC117002; MGC117005	89	NM_001104.1	35.7812	34.503	108	229.562	35.5	169	0.210059	0.0153407
CLL-H-000672	ACTN3	MGC117002; MGC117005	89	NM_001104.1	295.526	316.072	141	205.578	306	173.5	1.76369	0.118015
CLL-H-000670	ACTN3	MGC117002; MGC117005	89	NM_001104.1	455.879	718.402	1205	754.643	587	980	0.59898	0.128165
CLL-H-000675	ACTN3	MGC117002; MGC117005	89	NM_001104.1	107.344	46.2094	180	117.351	76.5	148.5	0.515152	0.140154
CLL-H-000679	ACTN4	DKFZp686K23158; FSGS1; FSGS	81	NM_004924.3	7752.6	5890.77	1940	1733.71	6822	1837	3.71366	3.19639e-06
CLL-H-000676	ACTN4	DKFZp686K23158; FSGS1; FSGS	81	NM_004924.3	151.076	113.983	581	597.033	132.5	589	0.224958	1.68384e-05
CLL-H-000677	ACTN4	DKFZp686K23158; FSGS1; FSGS	81	NM_004924.3	23.8541	11.0903	73	69.3826	17.5	71	0.246479	0.0348259
CLL-H-000678	ACTN4	DKFZp686K23158; FSGS1; FSGS	81	NM_004924.3	626.834	282.185	173	294.662	454.5	234	1.94231	0.224983
CLL-H-000680	ACTN4	DKFZp686K23158; FSGS1; FSGS	81	NM_004924.3	3774.26	4429.33	3396	4424.21	4101.5	3910	1.04898	0.861248
CLL-H-55205	ACTR1A	ARP1	10121	NM_005736.2	273.249	156.379	931.899	894	214.5	913	0.23494	7.18931e-06
CLL-H-55207	ACTR1A	ARP1	10121	NM_005736.2	8.76308	6.71564	78.6937	65	8	72	0.111111	0.00280132
CLL-H-55203	ACTR1A	ARP1	10121	NM_005736.2	124.276	71.9533	168.777	199	98	184	0.532609	0.132165
CLL-H-55206	ACTR1A	ARP1	10121	NM_005736.2	6.37315	8.6344	44.5241	10	7.5	27.5	0.272727	0.254007
CLL-H-55204	ACTR1A	ARP1	10121	NM_005736.2	876.308	1393.02	924.651	1149	1134.5	1037	1.09402	0.75737
CLL-H-55212	ACTR1B	CTRN2; ARP1B	10120	NM_005735.2	9.55973	23.9844	137.714	133	17	135.5	0.125461	0.000194651
CLL-H-55211	ACTR1B	CTRN2; ARP1B	10120	NM_005735.2	500.292	522.861	895.659	942	511.5	919	0.556583	0.0532296
CLL-H-55208	ACTR1B	CTRN2; ARP1B	10120	NM_005735.2	1.59329	0	22.7798	13	1	18	0.0555556	0.0840806
CLL-H-55209	ACTR1B	CTRN2; ARP1B	10120	NM_005735.2	55.7651	13.4313	52.8076	71	34.5	62	0.556452	0.345756
CLL-H-55210	ACTR1B	CTRN2; ARP1B	10120	NM_005735.2	693.877	638.945	699.96	527	666.5	613.5	1.08639	0.787386
CLL-H-000685	ACTR2	ARP2	10097	NM_001005386.1	22.5289	101.045	289	173.028	62	231	0.268398	0.00899069
CLL-H-000681	ACTR2	ARP2	10097	NM_001005386.1	1254.99	1225.47	858	969.643	1240	914	1.35667	0.293752
CLL-H-000684	ACTR2	ARP2	10097	NM_001005386.1	1241.74	1337.61	1041	881.416	1290	961	1.34235	0.309196
CLL-H-000683	ACTR2	ARP2	10097	NM_001005386.1	33.1308	0	21	17.1315	16.5	19	0.868421	0.9089
CLL-H-000682	ACTR2	ARP2	10097	NM_001005386.1	124.572	64.077	104	83.9444	94.5	94	1.00532	1
CLL-H-000686	ACTR3	ARP3	10096	NM_005721.3	83.4895	33.8869	264	364.045	58.5	314	0.186306	3.47826e-05
CLL-H-000690	ACTR3	ARP3	10096	NM_005721.3	25.1794	6.77738	64	92.5101	16	78.5	0.203822	0.0148001
CLL-H-000687	ACTR3	ARP3	10096	NM_005721.3	418.773	393.088	985	639.862	406	812.5	0.499692	0.0250541
CLL-H-000688	ACTR3	ARP3	10096	NM_005721.3	1704.25	2012.88	1165	1281.44	1858.5	1223	1.51962	0.140672
CLL-H-000689	ACTR3	ARP3	10096	NM_005721.3	10.6018	1.84838	23	23.9841	6.5	23.5	0.276596	0.252625
CLL-H-027697	ACTR3B	ARP3BETA; ARP11; DKFZp686O24114	57180	NM_001040135.1	61.1744	22.7576	165.042	267	42	216	0.194444	0.000303375
CLL-H-027694	ACTR3B	ARP3BETA; ARP11; DKFZp686O24114	57180	NM_001040135.1	338.554	460.209	1094.32	1125	399.5	1109.5	0.360072	0.000831147
CLL-H-027698	ACTR3B	ARP3BETA; ARP11; DKFZp686O24114	57180	NM_001040135.1	0	0	27.3318	12	0	19.5	0	0.0182841
CLL-H-027695	ACTR3B	ARP3BETA; ARP11; DKFZp686O24114	57180	NM_001040135.1	160.897	75.0157	303.804	253	118	278.5	0.423698	0.0249948
CLL-H-027696	ACTR3B	ARP3BETA; ARP11; DKFZp686O24114	57180	NM_001040135.1	213.691	138.231	214.45	199	176	206.5	0.8523	0.678511
CLL-H-55217	ACTR6	HSPC281; ARP6; FLJ13433; hARPX; CDA12; hARP6; MSTP136	64431	NM_022496.3	102.767	41.2532	572.6	348	72	460.5	0.156352	9.30465e-05
CLL-H-55218	ACTR6	HSPC281; ARP6; FLJ13433; hARPX; CDA12; hARP6; MSTP136	64431	NM_022496.3	653.248	251.357	1224.93	1385	452	1305	0.34636	0.000438323
CLL-H-55213	ACTR6	HSPC281; ARP6; FLJ13433; hARPX; CDA12; hARP6; MSTP136	64431	NM_022496.3	284.402	57.5626	474.233	448	171	461	0.370933	0.00755206
CLL-H-55214	ACTR6	HSPC281; ARP6; FLJ13433; hARPX; CDA12; hARP6; MSTP136	64431	NM_022496.3	211.907	46.0501	313.739	295	129	304.5	0.423645	0.030302
CLL-H-55215	ACTR6	HSPC281; ARP6; FLJ13433; hARPX; CDA12; hARP6; MSTP136	64431	NM_022496.3	17.5262	2.87813	55.9139	40	10.5	48	0.21875	0.0598964
CLL-H-55216	ACTR6	HSPC281; ARP6; FLJ13433; hARPX; CDA12; hARP6; MSTP136	64431	NM_022496.3	46.2054	18.2282	75.5874	61	32	68.5	0.467153	0.213662
CLL-H-55223	ACTR8	FLJ12934; ARP8; FLJ22579	93973	NM_022899.3	25.4926	0	722.739	573	12.5	648	0.0192901	4.66211e-20
CLL-H-55221	ACTR8	FLJ12934; ARP8; FLJ22579	93973	NM_022899.3	867.545	741.599	259.896	195	805	227.5	3.53846	9.37687e-05
CLL-H-55219	ACTR8	FLJ12934; ARP8; FLJ22579	93973	NM_022899.3	2805.78	2404.2	996.097	1154	2605	1075	2.42326	0.00188475
CLL-H-55222	ACTR8	FLJ12934; ARP8; FLJ22579	93973	NM_022899.3	2930.85	5241.08	1283.95	1776	4086	1530	2.67059	0.0234662
CLL-H-55220	ACTR8	FLJ12934; ARP8; FLJ22579	93973	NM_022899.3	820.543	503.673	299.243	371	662.5	335	1.97761	0.0398933
CLL-H-55224	ACTR8	FLJ12934; ARP8; FLJ22579	93973	NM_022899.3	151.362	45.0907	128.395	114	98	121	0.809917	0.677446
CLL-H-000694	ACVR1	ALK2; SKR1; FOP; ACTRI; ACVRLK2	90	NM_001105.2	6214.01	5403.42	1803	1803.09	5808.5	1803	3.22158	3.07783e-05
CLL-H-000693	ACVR1	ALK2; SKR1; FOP; ACTRI; ACVRLK2	90	NM_001105.2	135.174	77.0157	363	687.83	106	525.5	0.201713	0.0042108
CLL-H-000696	ACVR1	ALK2; SKR1; FOP; ACTRI; ACVRLK2	90	NM_001105.2	103.368	43.7449	488	137.052	73.5	312.5	0.2352	0.152925
CLL-H-000692	ACVR1	ALK2; SKR1; FOP; ACTRI; ACVRLK2	90	NM_001105.2	21.2037	40.6643	64	66.8129	31	65.5	0.473282	0.229588
CLL-H-000691	ACVR1	ALK2; SKR1; FOP; ACTRI; ACVRLK2	90	NM_001105.2	1.32523	0.616125	18	5.13945	1	11.5	0.0869565	0.240604
CLL-H-000695	ACVR1	ALK2; SKR1; FOP; ACTRI; ACVRLK2	90	NM_001105.2	300.827	165.738	148	347.77	233.5	248	0.941532	0.909011
CLL-H-000699	ACVR1B	ACVRLK4; ALK4; SKR2; ACTRIB	91	NM_020327.2	71.5624	33.2708	144	239.841	52.5	192	0.273438	0.00384396
CLL-H-000700	ACVR1B	ACVRLK4; ALK4; SKR2; ACTRIB	91	NM_020327.2	166.979	81.9447	327	211.574	124.5	269.5	0.461967	0.0435739
CLL-H-000697	ACVR1B	ACVRLK4; ALK4; SKR2; ACTRIB	91	NM_020327.2	809.716	1401.07	1824	2016.38	1105.5	1920	0.575781	0.0527929
CLL-H-000698	ACVR1B	ACVRLK4; ALK4; SKR2; ACTRIB	91	NM_020327.2	51.684	28.3418	71	84.801	40	78	0.512821	0.24245
CLL-H-000701	ACVR1B	ACVRLK4; ALK4; SKR2; ACTRIB	91	NM_020327.2	674.542	1431.88	1092	1296	1053.5	1194	0.882328	0.722741
CLL-H-000707	ACVR1C	ACVRLK7; ALK7	130399	NM_145259.1	26.5046	6.16125	62	128.486	16.5	95	0.173684	0.0105153
CLL-H-000703	ACVR1C	ACVRLK7; ALK7	130399	NM_145259.1	151.076	88.7221	348	222.71	120	285.5	0.420315	0.0229263
CLL-H-000706	ACVR1C	ACVRLK7; ALK7	130399	NM_145259.1	230.59	60.9964	295	407.73	146	351.5	0.415363	0.0376116
CLL-H-000705	ACVR1C	ACVRLK7; ALK7	130399	NM_145259.1	989.947	878.595	1671	1703.73	934.5	1687.5	0.553778	0.0400428
CLL-H-000704	ACVR1C	ACVRLK7; ALK7	130399	NM_145259.1	255.769	355.504	478	465.12	306	471.5	0.648993	0.188611
CLL-H-000702	ACVR1C	ACVRLK7; ALK7	130399	NM_145259.1	231.915	39.432	117	208.148	135.5	162.5	0.833846	0.809439
CLL-H-000710	ACVR2A	ACTRII; ACVR2	92	NM_001616.3	767.308	842.86	2096	2424.97	805	2260.5	0.356116	0.000355831
CLL-H-000712	ACVR2A	ACTRII; ACVR2	92	NM_001616.3	6.62615	6.16125	67	59.9603	6.5	63.5	0.102362	0.00377086
CLL-H-000709	ACVR2A	ACTRII; ACVR2	92	NM_001616.3	149.751	69.6222	242	203.865	110	223	0.493274	0.0768857
CLL-H-000711	ACVR2A	ACTRII; ACVR2	92	NM_001616.3	1176.8	1515.05	1205	1097.27	1346	1151	1.16942	0.585971
CLL-H-000708	ACVR2A	ACTRII; ACVR2	92	NM_001616.3	678.518	192.231	423	650.997	435.5	537	0.810987	0.711683
CLL-H-000715	ACVR2B	MGC116908; ACTRIIB; ActR-IIB	93	NM_001106.3	267.697	49.9062	1030	1199.21	159	1114.5	0.142665	2.74848e-09
CLL-H-000713	ACVR2B	MGC116908; ACTRIIB; ActR-IIB	93	NM_001106.3	3.97569	28.9579	162	98.5062	16.5	130.5	0.126437	0.000249603
CLL-H-000714	ACVR2B	MGC116908; ACTRIIB; ActR-IIB	93	NM_001106.3	373.715	266.782	762	608.169	320.5	685	0.467883	0.0169943
CLL-H-000716	ACVR2B	MGC116908; ACTRIIB; ActR-IIB	93	NM_001106.3	39.7569	44.361	40	64.2432	42	52	0.807692	0.740443
CLL-H-000717	ACVR2B	MGC116908; ACTRIIB; ActR-IIB	93	NM_001106.3	41.0821	19.716	25	48.8248	30.5	37	0.824324	0.800865
CLL-H-000721	ACVRL1	ORW2; HHT; TSR-I; ALK-1; ALK1; SKR3; HHT2; ACVRLK1	94	NM_000020.2	63.6111	7.3935	1008	393.168	35.5	700.5	0.0506781	0.00294033
CLL-H-000720	ACVRL1	ORW2; HHT; TSR-I; ALK-1; ALK1; SKR3; HHT2; ACVRLK1	94	NM_000020.2	671.892	603.803	1608	1393.65	638	1501	0.42505	0.00364688
CLL-H-000722	ACVRL1	ORW2; HHT; TSR-I; ALK-1; ALK1; SKR3; HHT2; ACVRLK1	94	NM_000020.2	1857.97	1912.45	1174	1151.24	1885	1162.5	1.62151	0.0893618
CLL-H-000718	ACVRL1	ORW2; HHT; TSR-I; ALK-1; ALK1; SKR3; HHT2; ACVRLK1	94	NM_000020.2	96.7418	36.9675	135	152.47	67	143.5	0.466899	0.0983908
CLL-H-000719	ACVRL1	ORW2; HHT; TSR-I; ALK-1; ALK1; SKR3; HHT2; ACVRLK1	94	NM_000020.2	17.228	6.16125	54	32.5499	11.5	43.5	0.264368	0.106035
CLL-H-000723	ACVRL1	ORW2; HHT; TSR-I; ALK-1; ALK1; SKR3; HHT2; ACVRLK1	94	NM_000020.2	1078.74	1232.25	835	719.523	1155.5	777.5	1.48617	0.176896
CLL-H-000725	ACY1	ACY1D; ACYLASE	95	NM_000666.1	22.5289	6.16125	117	85.6575	14.5	101.5	0.142857	0.00153439
CLL-H-000728	ACY1	ACY1D; ACYLASE	95	NM_000666.1	2376.14	2016.58	996	1063.87	2196.5	1030	2.13252	0.00799852
CLL-H-000726	ACY1	ACY1D; ACYLASE	95	NM_000666.1	1131.75	1823.73	760	726.376	1478	743	1.98923	0.0301303
CLL-H-000724	ACY1	ACY1D; ACYLASE	95	NM_000666.1	47.7083	20.3321	111	82.2312	34	96.5	0.352332	0.0600038
CLL-H-000727	ACY1	ACY1D; ACYLASE	95	NM_000666.1	694.421	1338.22	574	651.854	1016	613	1.65742	0.211994
CLL-H-000729	ACY1	ACY1D; ACYLASE	95	NM_000666.1	314.08	117.68	119	152.47	216	135.5	1.5941	0.423849
CLL-H-000734	ACY3	HCBP1; ACY-3; MGC9740	91703	NM_080658.1	251.794	83.1769	552	713.527	167.5	633	0.264613	8.17708e-05
CLL-H-000731	ACY3	HCBP1; ACY-3; MGC9740	91703	NM_080658.1	34.456	26.4934	137	173.028	30	155	0.193548	0.00109299
CLL-H-000735	ACY3	HCBP1; ACY-3; MGC9740	91703	NM_080658.1	327.332	227.966	593	546.495	277.5	569.5	0.48727	0.0275188
CLL-H-000730	ACY3	HCBP1; ACY-3; MGC9740	91703	NM_080658.1	49.0335	12.9386	68	101.932	31	85	0.364706	0.0824186
CLL-H-000733	ACY3	HCBP1; ACY-3; MGC9740	91703	NM_080658.1	1033.68	975.327	1655	908.827	1004.5	1282	0.783541	0.460441
CLL-H-000732	ACY3	HCBP1; ACY-3; MGC9740	91703	NM_080658.1	1341.13	714.089	921	910.54	1027.5	916	1.12172	0.724813
CLL-H-000738	ACYP1	ACYPE	97	NM_001107.3	49.0335	6.77738	266	277.53	28	272	0.102941	4.44602e-07
CLL-H-000740	ACYP1	ACYPE	97	NM_001107.3	106.018	208.25	1826	551.635	157	1189	0.132044	0.0599348
CLL-H-000736	ACYP1	ACYPE	97	NM_001107.3	959.467	1348.08	615	971.357	1153.5	793	1.4546	0.201142
CLL-H-000739	ACYP1	ACYPE	97	NM_001107.3	206.736	46.8255	173	185.877	127	179.5	0.707521	0.521075
CLL-H-000737	ACYP1	ACYPE	97	NM_001107.3	710.324	684.515	972	681.834	697.5	827	0.84341	0.57009
CLL-H-000744	ACYP2	ACYP; ACYM	98	NM_138448.3	42.4074	8.62576	152	119.921	25.5	136	0.1875	0.00156675
CLL-H-000741	ACYP2	ACYP; ACYM	98	NM_138448.3	103.368	96.1156	971	452.272	99.5	711.5	0.139845	0.00521407
CLL-H-000742	ACYP2	ACYP; ACYM	98	NM_138448.3	556.597	451.62	838	1048.45	504.5	943	0.534995	0.0389928
CLL-H-000745	ACYP2	ACYP; ACYM	98	NM_138448.3	883.929	1356.09	1654	1576.1	1120	1615	0.693498	0.200418
CLL-H-000743	ACYP2	ACYP; ACYM	98	NM_138448.3	170.955	73.3189	96	178.168	122	137	0.890511	0.82291
CLL-H-000749	ADA		100	NM_000022.2	10.6018	3.69675	137	138.765	7.5	138	0.0543478	1.93081e-06
CLL-H-000746	ADA		100	NM_000022.2	2555.04	3287.03	795	922.532	2921	859	3.40047	2.19156e-05
CLL-H-000747	ADA		100	NM_000022.2	206.736	96.7317	508	764.922	152	636.5	0.238806	0.000123096
CLL-H-000750	ADA		100	NM_000022.2	369.739	164.505	648	597.89	267.5	623	0.429374	0.0092662
CLL-H-000748	ADA		100	NM_000022.2	83.4895	25.8773	100	190.16	54.5	145	0.375862	0.0796016
CLL-H-027703	ADAD1	Tenr; FLJ32741	132612	NM_001159285.1	342.744	148.346	736.908	620	245.5	678.5	0.361828	0.00176887
CLL-H-027699	ADAD1	Tenr; FLJ32741	132612	NM_001159285.1	436.601	418.065	842.031	1097	427.5	969.5	0.440949	0.00743107
CLL-H-027702	ADAD1	Tenr; FLJ32741	132612	NM_001159285.1	13.4081	16.0146	35.7416	38	14.5	37	0.391892	0.262992
CLL-H-027701	ADAD1	Tenr; FLJ32741	132612	NM_001159285.1	54.4704	53.101	91.4565	75	53.5	83	0.644578	0.414875
CLL-H-027700	ADAD1	Tenr; FLJ32741	132612	NM_001159285.1	592.47	537.753	815.75	573	565	694.5	0.813535	0.500513
CLL-H-027707	ADAL	FLJ44620; DKFZp313B2137	161823	NM_001012969.2	32.6822	23.6004	231.269	246	28.5	238.5	0.119497	4.06184e-06
CLL-H-027706	ADAL	FLJ44620; DKFZp313B2137	161823	NM_001012969.2	434.087	169.417	404.721	479	301.5	442	0.682127	0.308615
CLL-H-027705	ADAL	FLJ44620; DKFZp313B2137	161823	NM_001012969.2	890.8	755.214	751.625	695	823	723.5	1.13753	0.667238
CLL-H-027704	ADAL	FLJ44620; DKFZp313B2137	161823	NM_001012969.2	495.261	364.121	469.897	491	429.5	480.5	0.893861	0.727219
CLL-H-027708	ADAL	FLJ44620; DKFZp313B2137	161823	NM_001012969.2	1117.06	1134.51	1259.37	1178	1126	1218.5	0.924087	0.784934
CLL-H-000753	ADAM10	CD156c; HsT18717; kuz; MADM	102	NM_001110.2	2600.1	2521.8	975	1383.37	2561	1179	2.17218	0.00622521
CLL-H-000754	ADAM10	CD156c; HsT18717; kuz; MADM	102	NM_001110.2	1481.61	807.124	1930	1663.47	1144.5	1796.5	0.637072	0.113592
CLL-H-000751	ADAM10	CD156c; HsT18717; kuz; MADM	102	NM_001110.2	169.629	123.225	199	256.116	146.5	227.5	0.643956	0.253355
CLL-H-000755	ADAM10	CD156c; HsT18717; kuz; MADM	102	NM_001110.2	467.806	208.867	183	279.244	338.5	231	1.46537	0.441055
CLL-H-000752	ADAM10	CD156c; HsT18717; kuz; MADM	102	NM_001110.2	230.59	115.215	177	146.474	173	161.5	1.07121	0.866938
CLL-H-55229	ADAM11	MDC	4185	NM_002390.4	47.7986	22.0657	196.734	178	35	187.5	0.186667	0.000389928
CLL-H-55226	ADAM11	MDC	4185	NM_002390.4	80.461	34.5376	117.005	113	57.5	115	0.5	0.160071
CLL-H-55230	ADAM11	MDC	4185	NM_002390.4	1108.13	568.911	404.858	616	838.5	510.5	1.64251	0.256076
CLL-H-55228	ADAM11	MDC	4185	NM_002390.4	384.779	135.272	121.147	143	260	132	1.9697	0.308472
CLL-H-55227	ADAM11	MDC	4185	NM_002390.4	290.775	102.653	124.253	81	197	102.5	1.92195	0.329626
CLL-H-55225	ADAM11	MDC	4185	NM_002390.4	840.459	892.221	898.765	915	866	907	0.954796	0.876592
CLL-H-000759	ADAM12	MLTN; MCMP; MLTNA; MCMPMltna	8038	NM_021641.2	51.684	6.16125	98	133.626	29	116	0.25	0.0104676
CLL-H-000757	ADAM12	MLTN; MCMP; MLTNA; MCMPMltna	8038	NM_021641.2	166.979	14.787	665	309.224	91	487	0.186858	0.020988
CLL-H-000756	ADAM12	MLTN; MCMP; MLTNA; MCMPMltna	8038	NM_021641.2	137.824	232.279	807	356.335	185	581.5	0.318143	0.0698164
CLL-H-000758	ADAM12	MLTN; MCMP; MLTNA; MCMPMltna	8038	NM_021641.2	287.575	89.3382	319	356.335	188.5	337.5	0.558519	0.137881
CLL-H-000760	ADAM12	MLTN; MCMP; MLTNA; MCMPMltna	8038	NM_021641.2	245.168	130.002	182	189.303	187.5	185.5	1.01078	0.983178
CLL-H-027709	ADAM15	MDC15	8751	NM_003815.3	140.785	309.334	1020.74	1036	225	1028.5	0.218765	1.99567e-06
CLL-H-027711	ADAM15	MDC15	8751	NM_003815.3	15.0841	12.6431	139.813	163	14	151.5	0.0924092	1.73353e-05
CLL-H-027713	ADAM15	MDC15	8751	NM_003815.3	1867.08	2838.8	1345.57	1658	2353	1502	1.56658	0.110049
CLL-H-027712	ADAM15	MDC15	8751	NM_003815.3	173.467	74.1728	100.918	107	123.5	104	1.1875	0.704352
CLL-H-027710	ADAM15	MDC15	8751	NM_003815.3	388.835	449.251	291.189	472	419	381.5	1.0983	0.775898
CLL-H-000763	ADAM17	MGC71942; CD156b; TACE; cSVP	6868	NM_003183.4	84.8147	26.4934	820	624.443	55.5	722	0.0768698	3.32614e-12
CLL-H-000764	ADAM17	MGC71942; CD156b; TACE; cSVP	6868	NM_003183.4	121.921	197.776	775	514.802	160	645	0.248062	7.86608e-05
CLL-H-000765	ADAM17	MGC71942; CD156b; TACE; cSVP	6868	NM_003183.4	34.456	7.3935	72	65.0997	20.5	68.5	0.29927	0.0655901
CLL-H-000762	ADAM17	MGC71942; CD156b; TACE; cSVP	6868	NM_003183.4	223.964	64.6932	171	365.758	144.5	268.5	0.538175	0.326136
CLL-H-000761	ADAM17	MGC71942; CD156b; TACE; cSVP	6868	NM_003183.4	300.827	139.86	122	192.729	220.5	157.5	1.4	0.480293
CLL-H-027718	ADAM19	MADDAM; FKSG34; MLTNB	8728	NM_023038.3	14.2461	24.4433	87.2516	76	19	81.5	0.233129	0.0208852
CLL-H-027716	ADAM19	MADDAM; FKSG34; MLTNB	8728	NM_023038.3	203.635	146.66	367.928	691	175.5	529.5	0.331445	0.0225459
CLL-H-027715	ADAM19	MADDAM; FKSG34; MLTNB	8728	NM_023038.3	2246.69	2320.43	1093.27	1383	2283.5	1238	1.84451	0.0305866
CLL-H-027714	ADAM19	MADDAM; FKSG34; MLTNB	8728	NM_023038.3	6.70405	1.68575	22.0757	37	4.5	29.5	0.152542	0.0843043
CLL-H-027717	ADAM19	MADDAM; FKSG34; MLTNB	8728	NM_023038.3	237.994	110.416	98.8151	98	174	98.5	1.7665	0.238604
CLL-H-55236	ADAM2	PH30; CRYN1; FTNB; CRYN2; PH-30b	2515	NM_001464.3	156.142	63.3189	1107.92	831	109.5	969.5	0.112945	1.41398e-10
CLL-H-55231	ADAM2	PH30; CRYN1; FTNB; CRYN2; PH-30b	2515	NM_001464.3	23.8993	88.2627	383.114	322	56	352.5	0.158865	4.37698e-06
CLL-H-55235	ADAM2	PH30; CRYN1; FTNB; CRYN2; PH-30b	2515	NM_001464.3	423.018	143.907	944.324	779	283.5	861.5	0.329077	0.000450802
CLL-H-55233	ADAM2	PH30; CRYN1; FTNB; CRYN2; PH-30b	2515	NM_001464.3	38.2389	13.4313	78.6937	75	25.5	77	0.331169	0.0717946
CLL-H-55234	ADAM2	PH30; CRYN1; FTNB; CRYN2; PH-30b	2515	NM_001464.3	207.924	575.626	649.223	528	392	588.5	0.6661	0.311367
CLL-H-55232	ADAM2	PH30; CRYN1; FTNB; CRYN2; PH-30b	2515	NM_001464.3	7.1698	0	18.638	10	3.5	14.5	0.241379	0.350223
CLL-H-027722	ADAM20		8748	NM_003814.4	20.1121	18.5432	200.784	306	19.5	253.5	0.0769231	6.61937e-08
CLL-H-027721	ADAM20		8748	NM_003814.4	30.1682	6.74298	165.042	139	18.5	152	0.121711	8.45628e-05
CLL-H-027723	ADAM20		8748	NM_003814.4	1249.47	677.67	1426.51	1406	963.5	1416.5	0.680198	0.181811
CLL-H-027720	ADAM20		8748	NM_003814.4	1336.62	1142.09	928.231	832	1239.5	880	1.40852	0.239152
CLL-H-027719	ADAM20		8748	NM_003814.4	855.604	806.629	780.008	1202	831.5	991	0.839051	0.55144
CLL-H-027726	ADAM21	ADAM31; MGC125389	8747	NM_003813.2	13.4081	8.42873	843.082	894	10.5	868.5	0.0120898	3.88134e-25
CLL-H-027729	ADAM21	ADAM31; MGC125389	8747	NM_003813.2	21.7882	5.90011	155.581	137	14	146.5	0.0955631	2.66621e-05
CLL-H-027727	ADAM21	ADAM31; MGC125389	8747	NM_003813.2	106.427	26.9719	267.011	251	66.5	259	0.256757	0.000997622
CLL-H-027724	ADAM21	ADAM31; MGC125389	8747	NM_003813.2	23.4642	37.0864	94.6102	164	30	129.5	0.23166	0.00531899
CLL-H-027725	ADAM21	ADAM31; MGC125389	8747	NM_003813.2	165.925	140.76	412.08	342	153.5	377	0.407162	0.0121334
CLL-H-027728	ADAM21	ADAM31; MGC125389	8747	NM_003813.2	273.19	135.703	94.6102	185	204.5	140	1.46071	0.437266
CLL-H-027730	ADAM22	MDC2; MGC149832	53616	NM_004194.2	11.7321	12.6431	58.8686	49	12.5	54	0.231481	0.0534722
CLL-H-027734	ADAM22	MDC2; MGC149832	53616	NM_004194.2	22.6262	10.1145	34.6904	45	16.5	40	0.4125	0.267535
CLL-H-027732	ADAM22	MDC2; MGC149832	53616	NM_004194.2	594.984	406.265	623.376	688	500.5	655.5	0.763539	0.383471
CLL-H-027731	ADAM22	MDC2; MGC149832	53616	NM_004194.2	71.2305	60.6868	55.7149	164	66	110	0.6	0.42604
CLL-H-027733	ADAM22	MDC2; MGC149832	53616	NM_004194.2	1052.54	744.257	1044.92	1007	898.5	1026	0.875731	0.651074
CLL-H-027735	ADAM23	MDC3	8745	NM_003812.2	273.19	202.289	541.38	612	237.5	576.5	0.411969	0.00721744
CLL-H-027738	ADAM23	MDC3	8745	NM_003812.2	136.595	61.5297	44.1514	8	99.5	26	3.82692	0.0598194
CLL-H-027737	ADAM23	MDC3	8745	NM_003812.2	43.5763	20.2289	74.6369	66	32	70.5	0.453901	0.193376
CLL-H-027739	ADAM23	MDC3	8745	NM_003812.2	623.476	652.384	954.512	654	637.5	804.5	0.792418	0.440319
CLL-H-027736	ADAM23	MDC3	8745	NM_003812.2	554.76	492.238	535.073	437	523.5	486	1.07716	0.815158
CLL-H-027740	ADAM28	MDC-Ls; MDC-Lm; MDCL; eMDCII; ADAM23	10863	NM_014265.4	1334.94	1248.29	562.405	703	1291.5	632.5	2.0419	0.0157098
CLL-H-027743	ADAM28	MDC-Ls; MDC-Lm; MDCL; eMDCII; ADAM23	10863	NM_014265.4	20.9501	18.5432	70.432	69	20	69.5	0.28777	0.0571711
CLL-H-027744	ADAM28	MDC-Ls; MDC-Lm; MDCL; eMDCII; ADAM23	10863	NM_014265.4	98.0467	137.388	563.456	239	117.5	401	0.293017	0.0652272
CLL-H-027742	ADAM28	MDC-Ls; MDC-Lm; MDCL; eMDCII; ADAM23	10863	NM_014265.4	53.6324	32.0292	78.8418	132	43	105.5	0.407583	0.0871437
CLL-H-027741	ADAM28	MDC-Ls; MDC-Lm; MDCL; eMDCII; ADAM23	10863	NM_014265.4	212.015	418.065	244.935	47	315	146	2.15753	0.232794
CLL-H-027748	ADAM29	svph1	11086	NM_001130703.1	171.791	32.872	288.035	232	102.5	260	0.394231	0.0293398
CLL-H-027749	ADAM29	svph1	11086	NM_001130703.1	164.249	132.331	153.479	265	148	209	0.708134	0.376376
CLL-H-027746	ADAM29	svph1	11086	NM_001130703.1	1295.56	990.376	1002.87	1116	1143	1059.5	1.07881	0.794194
CLL-H-027747	ADAM29	svph1	11086	NM_001130703.1	1301.42	876.588	849.389	1173	1089	1011	1.07715	0.799081
CLL-H-027745	ADAM29	svph1	11086	NM_001130703.1	103.075	53.101	115.635	54	78	85	0.917647	0.872108
CLL-H-027750	ADAM33	DKFZp434K0521; FLJ36751; MGC149823; DJ964F7.1; MGC71889; FLJ35308	80332	NM_025220.2	146.651	66.587	215.501	294	107	255	0.419608	0.0269021
CLL-H-027751	ADAM33	DKFZp434K0521; FLJ36751; MGC149823; DJ964F7.1; MGC71889; FLJ35308	80332	NM_025220.2	33.5202	59.844	97.7639	104	47	101	0.465347	0.14378
CLL-H-027752	ADAM33	DKFZp434K0521; FLJ36751; MGC149823; DJ964F7.1; MGC71889; FLJ35308	80332	NM_025220.2	94.6947	50.5724	582.378	115	73	348.5	0.209469	0.213352
CLL-H-027753	ADAM33	DKFZp434K0521; FLJ36751; MGC149823; DJ964F7.1; MGC71889; FLJ35308	80332	NM_025220.2	39.3863	59.844	374.236	71	49.5	222.5	0.222472	0.232671
CLL-H-027754	ADAM33	DKFZp434K0521; FLJ36751; MGC149823; DJ964F7.1; MGC71889; FLJ35308	80332	NM_025220.2	25.1402	12.6431	32.588	48	19	40.5	0.469136	0.330182
CLL-H-55237	ADAM3A	CYRN1; ADAM3; tMDCI	1587	NR_001569.1	215.094	225.454	1571.8	1196	220	1384	0.15896	6.57063e-09
CLL-H-55238	ADAM3A	CYRN1; ADAM3; tMDCI	1587	NR_001569.1	286.792	158.297	922.58	977	222.5	950	0.234211	6.19143e-06
CLL-H-55241	ADAM3A	CYRN1; ADAM3; tMDCI	1587	NR_001569.1	2943.6	2566.33	981.6	1198	2755	1090	2.52752	0.00112338
CLL-H-55239	ADAM3A	CYRN1; ADAM3; tMDCI	1587	NR_001569.1	12.7463	7.67502	46.595	39	10.5	43	0.244186	0.0924531
CLL-H-55240	ADAM3A	CYRN1; ADAM3; tMDCI	1587	NR_001569.1	22.306	16.3094	42.4532	39	19	40.5	0.469136	0.330182
CLL-H-55243	ADAM7	EAPI; GP-83	8756	NM_003817.2	5208.46	4981.09	1035.44	1354	5094.5	1194.5	4.26496	3.93273e-07
CLL-H-55242	ADAM7	EAPI; GP-83	8756	NM_003817.2	122.683	218.738	858.383	658	171	758	0.225594	7.49203e-06
CLL-H-55246	ADAM7	EAPI; GP-83	8756	NM_003817.2	218.28	261.91	600.557	768	240	684.5	0.350621	0.00128473
CLL-H-55244	ADAM7	EAPI; GP-83	8756	NM_003817.2	383.186	132.394	420.39	479	257.5	449.5	0.572859	0.133359
CLL-H-55245	ADAM7	EAPI; GP-83	8756	NM_003817.2	174.465	204.347	136.679	185	189	161	1.17391	0.684936
CLL-H-55247	ADAM7	EAPI; GP-83	8756	NM_003817.2	69.308	84.4252	88.0127	66	76.5	77	0.993506	1
CLL-H-000769	ADAM8	MS2; CD156; MGC134985	101	NM_001109.3	84.8147	51.1384	459	232.989	68	346	0.196532	0.00612544
CLL-H-000766	ADAM8	MS2; CD156; MGC134985	101	NM_001109.3	62.2858	35.7353	158	155.897	49	157	0.312102	0.0135129
CLL-H-000767	ADAM8	MS2; CD156; MGC134985	101	NM_001109.3	43.7326	54.8352	120	169.602	49.5	145	0.341379	0.0248059
CLL-H-000768	ADAM8	MS2; CD156; MGC134985	101	NM_001109.3	507.563	878.595	1124	1092.13	693.5	1108	0.625903	0.112887
CLL-H-000770	ADAM8	MS2; CD156; MGC134985	101	NM_001109.3	212.037	60.3803	83	132.769	136	108	1.25926	0.736982
CLL-H-000772	ADAM9	MDC9; KIAA0021; Mltng; MCMP	8754	NM_003816.2	6.62615	18.4838	99	90.797	12.5	95	0.131579	0.00147633
CLL-H-000775	ADAM9	MDC9; KIAA0021; Mltng; MCMP	8754	NM_003816.2	357.812	79.4802	581	655.28	218.5	618	0.35356	0.00350254
CLL-H-000774	ADAM9	MDC9; KIAA0021; Mltng; MCMP	8754	NM_003816.2	640.086	188.534	978	1012.47	414.5	995	0.416583	0.00767395
CLL-H-000773	ADAM9	MDC9; KIAA0021; Mltng; MCMP	8754	NM_003816.2	102.043	41.2804	105	131.913	71.5	118.5	0.603376	0.287924
CLL-H-000771	ADAM9	MDC9; KIAA0021; Mltng; MCMP	8754	NM_003816.2	1094.64	1082.53	1427	1284.01	1089	1355.5	0.803394	0.446711
CLL-H-027756	ADAMDEC1	M12.219	27299	NM_001145271.1	69.5545	13.486	279.626	199	41.5	239.5	0.173278	7.24285e-05
CLL-H-027755	ADAMDEC1	M12.219	27299	NM_001145271.1	200.283	48.8866	426.797	521	124.5	474	0.262658	0.000174932
CLL-H-027757	ADAMDEC1	M12.219	27299	NM_001145271.1	421.517	101.145	1229.93	601	261.5	915.5	0.285636	0.0477702
CLL-H-027758	ADAMDEC1	M12.219	27299	NM_001145271.1	107.265	104.516	422.592	194	106	308.5	0.343598	0.0645195
CLL-H-027759	ADAMDEC1	M12.219	27299	NM_001145271.1	29.3302	8.42873	49.4075	58	18.5	53.5	0.345794	0.138031
CLL-H-027763	ADAMTS1	KIAA1346; C3-C5; METH1	9510	NM_006988.3	9.21806	8.42873	60.971	53	8.5	57	0.149123	0.0155384
CLL-H-027760	ADAMTS1	KIAA1346; C3-C5; METH1	9510	NM_006988.3	115.645	31.1863	175.554	146	73.5	161	0.456522	0.0780164
CLL-H-027764	ADAMTS1	KIAA1346; C3-C5; METH1	9510	NM_006988.3	14.2461	1.68575	35.7416	26	8	31	0.258065	0.166726
CLL-H-027761	ADAMTS1	KIAA1346; C3-C5; METH1	9510	NM_006988.3	1863.72	1770.03	1722.96	1695	1817	1709	1.06319	0.828025
CLL-H-027762	ADAMTS1	KIAA1346; C3-C5; METH1	9510	NM_006988.3	691.355	348.107	688.552	378	519.5	533.5	0.973758	0.954048
CLL-H-027769	ADAMTS10	WMS; ADAM-TS10	81794	NM_030957.2	150.003	150.031	666.476	945	150	805.5	0.18622	5.13771e-07
[truncated: 81,008 more rows]

## Sheet: NHK screen
	average log2-fold-change of respective shRNAs
[truncated: 642 more rows]

## Sheet: SCC13 screen
	average log2-fold-change of respective shRNAs
[truncated: 6,110 more rows]

[truncated: 1 more sheets: Intersections NHK_SCC13]
