# Supplementary material for: A genome-wide screen identifies YAP/WBP2 interplay conferring growth advantage on human epidermal stem cells
Source: Nat Commun. 2017 Mar 23;8:14744. doi: 10.1038/ncomms14744 (PMC5376649; doi:10.1038/ncomms14744)
Supplement: Supplementary Data 4 — NHK gene set enrichment analysis using MGSig Database [file ncomms14744-s5.xlsx]

## Sheet: Dataset S4
Supplementary Dataset 4	NHK gene set enrichment analysis using MGSig Database
	This table consists of 3 tabs.

## Sheet: Positive Regulators Pathways
Gene set enrichment analysis for canonical pathways for gene target hits with log2-fold-change of respective shRNAs>0
Overlap Results
Collection(s):	CP, CP:BIOCARTA, CP:KEGG, CP:REACTOME
# overlaps shown:	35
# genesets in collections:	1330
# genes in comparison (n):	393
# genes in universe (N):	45956
Gene Set Name	# Genes in Gene Set (K)	Description	# Genes in Overlap (k)	k/K	p-value	FDR q-value
KEGG_RIBOSOME	88	Ribosome	53	0.6023	2.13e-87	2.83e-84
REACTOME_METABOLISM_OF_RNA	330	Genes involved in Metabolism of RNA	70	0.2121	2.66e-76	1.77e-73
REACTOME_3_UTR_MEDIATED_TRANSLATIONAL_REGULATION	176	Genes involved in 3' -UTR-mediated translational regulation	56	0.3182	4.6e-72	1.53e-69
REACTOME_NONSENSE_MEDIATED_DECAY_ENHANCED_BY_THE_EXON_JUNCTION_COMPLEX	176	Genes involved in Nonsense Mediated Decay Enhanced by the Exon Junction Complex	56	0.3182	4.6e-72	1.53e-69
REACTOME_TRANSLATION	222	Genes involved in Translation	58	0.2613	6.3e-69	1.68e-66
REACTOME_PEPTIDE_CHAIN_ELONGATION	153	Genes involved in Peptide chain elongation	52	0.3399	1.11e-68	2.46e-66
REACTOME_METABOLISM_OF_MRNA	284	Genes involved in Metabolism of mRNA	62	0.2183	2.45e-68	4.66e-66
REACTOME_INFLUENZA_VIRAL_RNA_TRANSCRIPTION_AND_REPLICATION	169	Genes involved in Influenza Viral RNA Transcription and Replication	53	0.3136	8.26e-68	1.37e-65
REACTOME_INFLUENZA_LIFE_CYCLE	203	Genes involved in Influenza Life Cycle	54	0.266	1.21e-64	1.79e-62
REACTOME_SRP_DEPENDENT_COTRANSLATIONAL_PROTEIN_TARGETING_TO_MEMBRANE	179	Genes involved in SRP-dependent cotranslational protein targeting to membrane	52	0.2905	1.6e-64	2.12e-62
REACTOME_METABOLISM_OF_PROTEINS	518	Genes involved in Metabolism of proteins	61	0.1178	3.84e-50	4.64e-48
KEGG_SPLICEOSOME	128	Spliceosome	30	0.2344	2.16e-34	2.39e-32
REACTOME_FORMATION_OF_THE_TERNARY_COMPLEX_AND_SUBSEQUENTLY_THE_43S_COMPLEX	74	Genes involved in Formation of the ternary complex, and subsequently, the 43S complex	25	0.3378	2.22e-33	2.27e-31
REACTOME_ACTIVATION_OF_THE_MRNA_UPON_BINDING_OF_THE_CAP_BINDING_COMPLEX_AND_EIFS_AND_SUBSEQUENT_BINDING_TO_43S	84	Genes involved in Activation of the mRNA upon binding of the cap-binding complex and eIFs, and subsequent binding to 43S	25	0.2976	9.01e-32	8.56e-30
REACTOME_PROCESSING_OF_CAPPED_INTRON_CONTAINING_PRE_MRNA	140	Genes involved in Processing of Capped Intron-Containing Pre-mRNA	25	0.1786	1.13e-25	9.98e-24
REACTOME_MRNA_PROCESSING	161	Genes involved in mRNA Processing	26	0.1615	1.82e-25	1.52e-23
REACTOME_MRNA_SPLICING	111	Genes involved in mRNA Splicing	22	0.1982	8.42e-24	6.59e-22
REACTOME_MRNA_SPLICING_MINOR_PATHWAY	45	Genes involved in mRNA Splicing - Minor Pathway	13	0.2889	6.12e-17	4.52e-15
REACTOME_CLEAVAGE_OF_GROWING_TRANSCRIPT_IN_THE_TERMINATION_REGION_	44	Genes involved in Cleavage of Growing Transcript in the Termination Region	9	0.2045	1.22e-10	8.22e-09
REACTOME_RNA_POL_II_TRANSCRIPTION	105	Genes involved in RNA Polymerase II Transcription	12	0.1143	1.24e-10	8.22e-09
REACTOME_TRANSCRIPTION	210	Genes involved in Transcription	15	0.0714	5.05e-10	3.2e-08
REACTOME_METABOLISM_OF_NON_CODING_RNA	49	Genes involved in Metabolism of non-coding RNA	8	0.1633	8.85e-09	5.35e-07
REACTOME_SLBP_DEPENDENT_PROCESSING_OF_REPLICATION_DEPENDENT_HISTONE_PRE_MRNAS	11	Genes involved in SLBP Dependent Processing of Replication-Dependent Histone Pre-mRNAs	5	0.4545	1.97e-08	1.14e-06
REACTOME_TRANSPORT_OF_MATURE_TRANSCRIPT_TO_CYTOPLASM	54	Genes involved in Transport of Mature Transcript to Cytoplasm	7	0.1296	3.97e-07	2.2e-05
REACTOME_PROCESSING_OF_CAPPED_INTRONLESS_PRE_MRNA	23	Genes involved in Processing of Capped Intronless Pre-mRNA	5	0.2174	1.32e-06	7.03e-05
REACTOME_MITOTIC_M_M_G1_PHASES	172	Genes involved in Mitotic M-M/G1 phases	10	0.0581	2.61e-06	0.000134
REACTOME_DEADENYLATION_DEPENDENT_MRNA_DECAY	48	Genes involved in Deadenylation-dependent mRNA decay	6	0.125	3.41e-06	0.000168
REACTOME_MRNA_DECAY_BY_5_TO_3_EXORIBONUCLEASE	15	Genes involved in mRNA Decay by 5' to 3' Exoribonuclease	4	0.2667	6.67e-06	0.000317
REACTOME_DNA_REPLICATION	192	Genes involved in DNA Replication	10	0.0521	6.95e-06	0.000319
KEGG_RNA_DEGRADATION	59	RNA degradation	6	0.1017	1.16e-05	0.000513
REACTOME_CELL_CYCLE	421	Genes involved in Cell Cycle	14	0.0333	1.96e-05	0.00084
REACTOME_CELL_CYCLE_MITOTIC	325	Genes involved in Cell Cycle, Mitotic	12	0.0369	2.79e-05	0.00116
REACTOME_COPI_MEDIATED_TRANSPORT	10	Genes involved in COPI Mediated Transport	3	0.3	7.12e-05	0.00287
REACTOME_MITOTIC_PROMETAPHASE	87	Genes involved in Mitotic Prometaphase	6	0.069	0.000106	0.00415
REACTOME_MRNA_3_END_PROCESSING	35	Genes involved in mRNA 3'-end processing	4	0.1143	0.000224	0.0085
Gene/Gene Set Overlap Matrix
Entrez Gene Id	Gene Symbol	Gene Description	KEGG_RIBOSOME	REACTOME_METABOLISM_OF_RNA	REACTOME_3_UTR_MEDIATED_TRANSLATIONAL_REGULATION	REACTOME_NONSENSE_MEDIATED_DECAY_ENHANCED_BY_THE_EXON_JUNCTION_COMPLEX	REACTOME_TRANSLATION	REACTOME_PEPTIDE_CHAIN_ELONGATION	REACTOME_METABOLISM_OF_MRNA	REACTOME_INFLUENZA_VIRAL_RNA_TRANSCRIPTION_AND_REPLICATION	REACTOME_INFLUENZA_LIFE_CYCLE	REACTOME_SRP_DEPENDENT_COTRANSLATIONAL_PROTEIN_TARGETING_TO_MEMBRANE	REACTOME_METABOLISM_OF_PROTEINS	KEGG_SPLICEOSOME	REACTOME_FORMATION_OF_THE_TERNARY_COMPLEX_AND_SUBSEQUENTLY_THE_43S_COMPLEX	REACTOME_ACTIVATION_OF_THE_MRNA_UPON_BINDING_OF_THE_CAP_BINDING_COMPLEX_AND_EIFS_AND_SUBSEQUENT_BINDING_TO_43S	REACTOME_PROCESSING_OF_CAPPED_INTRON_CONTAINING_PRE_MRNA	REACTOME_MRNA_PROCESSING	REACTOME_MRNA_SPLICING	REACTOME_MRNA_SPLICING_MINOR_PATHWAY	REACTOME_CLEAVAGE_OF_GROWING_TRANSCRIPT_IN_THE_TERMINATION_REGION_	REACTOME_RNA_POL_II_TRANSCRIPTION	REACTOME_TRANSCRIPTION	REACTOME_METABOLISM_OF_NON_CODING_RNA	REACTOME_SLBP_DEPENDENT_PROCESSING_OF_REPLICATION_DEPENDENT_HISTONE_PRE_MRNAS	REACTOME_TRANSPORT_OF_MATURE_TRANSCRIPT_TO_CYTOPLASM	REACTOME_PROCESSING_OF_CAPPED_INTRONLESS_PRE_MRNA	REACTOME_MITOTIC_M_M_G1_PHASES	REACTOME_DEADENYLATION_DEPENDENT_MRNA_DECAY	REACTOME_MRNA_DECAY_BY_5_TO_3_EXORIBONUCLEASE	REACTOME_DNA_REPLICATION	KEGG_RNA_DEGRADATION	REACTOME_CELL_CYCLE	REACTOME_CELL_CYCLE_MITOTIC	REACTOME_COPI_MEDIATED_TRANSPORT	REACTOME_MITOTIC_PROMETAPHASE	REACTOME_MRNA_3_END_PROCESSING
6232	RPS27	ribosomal protein S27	KEGG_RIBOSOME	REACTOME_METABOLISM_OF_RNA	REACTOME_3_UTR_MEDIATED_TRANSLATIONAL_REGULATION	REACTOME_NONSENSE_MEDIATED_DECAY_ENHANCED_BY_THE_EXON_JUNCTION_COMPLEX	REACTOME_TRANSLATION	REACTOME_PEPTIDE_CHAIN_ELONGATION	REACTOME_METABOLISM_OF_MRNA	REACTOME_INFLUENZA_VIRAL_RNA_TRANSCRIPTION_AND_REPLICATION	REACTOME_INFLUENZA_LIFE_CYCLE	REACTOME_SRP_DEPENDENT_COTRANSLATIONAL_PROTEIN_TARGETING_TO_MEMBRANE	REACTOME_METABOLISM_OF_PROTEINS		REACTOME_FORMATION_OF_THE_TERNARY_COMPLEX_AND_SUBSEQUENTLY_THE_43S_COMPLEX	REACTOME_ACTIVATION_OF_THE_MRNA_UPON_BINDING_OF_THE_CAP_BINDING_COMPLEX_AND_EIFS_AND_SUBSEQUENT_BINDING_TO_43S												REACTOME_MITOTIC_M_M_G1_PHASES			REACTOME_DNA_REPLICATION		REACTOME_CELL_CYCLE	REACTOME_CELL_CYCLE_MITOTIC		REACTOME_MITOTIC_PROMETAPHASE
6233	RPS27A	ribosomal protein S27a	KEGG_RIBOSOME	REACTOME_METABOLISM_OF_RNA	REACTOME_3_UTR_MEDIATED_TRANSLATIONAL_REGULATION	REACTOME_NONSENSE_MEDIATED_DECAY_ENHANCED_BY_THE_EXON_JUNCTION_COMPLEX	REACTOME_TRANSLATION	REACTOME_PEPTIDE_CHAIN_ELONGATION	REACTOME_METABOLISM_OF_MRNA	REACTOME_INFLUENZA_VIRAL_RNA_TRANSCRIPTION_AND_REPLICATION	REACTOME_INFLUENZA_LIFE_CYCLE	REACTOME_SRP_DEPENDENT_COTRANSLATIONAL_PROTEIN_TARGETING_TO_MEMBRANE	REACTOME_METABOLISM_OF_PROTEINS		REACTOME_FORMATION_OF_THE_TERNARY_COMPLEX_AND_SUBSEQUENTLY_THE_43S_COMPLEX	REACTOME_ACTIVATION_OF_THE_MRNA_UPON_BINDING_OF_THE_CAP_BINDING_COMPLEX_AND_EIFS_AND_SUBSEQUENT_BINDING_TO_43S												REACTOME_MITOTIC_M_M_G1_PHASES			REACTOME_DNA_REPLICATION		REACTOME_CELL_CYCLE	REACTOME_CELL_CYCLE_MITOTIC
6194	RPS6	ribosomal protein S6	KEGG_RIBOSOME	REACTOME_METABOLISM_OF_RNA	REACTOME_3_UTR_MEDIATED_TRANSLATIONAL_REGULATION	REACTOME_NONSENSE_MEDIATED_DECAY_ENHANCED_BY_THE_EXON_JUNCTION_COMPLEX	REACTOME_TRANSLATION	REACTOME_PEPTIDE_CHAIN_ELONGATION	REACTOME_METABOLISM_OF_MRNA	REACTOME_INFLUENZA_VIRAL_RNA_TRANSCRIPTION_AND_REPLICATION	REACTOME_INFLUENZA_LIFE_CYCLE	REACTOME_SRP_DEPENDENT_COTRANSLATIONAL_PROTEIN_TARGETING_TO_MEMBRANE	REACTOME_METABOLISM_OF_PROTEINS		REACTOME_FORMATION_OF_THE_TERNARY_COMPLEX_AND_SUBSEQUENTLY_THE_43S_COMPLEX	REACTOME_ACTIVATION_OF_THE_MRNA_UPON_BINDING_OF_THE_CAP_BINDING_COMPLEX_AND_EIFS_AND_SUBSEQUENT_BINDING_TO_43S
6191	RPS4X	ribosomal protein S4, X-linked	KEGG_RIBOSOME	REACTOME_METABOLISM_OF_RNA	REACTOME_3_UTR_MEDIATED_TRANSLATIONAL_REGULATION	REACTOME_NONSENSE_MEDIATED_DECAY_ENHANCED_BY_THE_EXON_JUNCTION_COMPLEX	REACTOME_TRANSLATION	REACTOME_PEPTIDE_CHAIN_ELONGATION	REACTOME_METABOLISM_OF_MRNA	REACTOME_INFLUENZA_VIRAL_RNA_TRANSCRIPTION_AND_REPLICATION	REACTOME_INFLUENZA_LIFE_CYCLE	REACTOME_SRP_DEPENDENT_COTRANSLATIONAL_PROTEIN_TARGETING_TO_MEMBRANE	REACTOME_METABOLISM_OF_PROTEINS		REACTOME_FORMATION_OF_THE_TERNARY_COMPLEX_AND_SUBSEQUENTLY_THE_43S_COMPLEX	REACTOME_ACTIVATION_OF_THE_MRNA_UPON_BINDING_OF_THE_CAP_BINDING_COMPLEX_AND_EIFS_AND_SUBSEQUENT_BINDING_TO_43S
6188	RPS3	ribosomal protein S3	KEGG_RIBOSOME	REACTOME_METABOLISM_OF_RNA	REACTOME_3_UTR_MEDIATED_TRANSLATIONAL_REGULATION	REACTOME_NONSENSE_MEDIATED_DECAY_ENHANCED_BY_THE_EXON_JUNCTION_COMPLEX	REACTOME_TRANSLATION	REACTOME_PEPTIDE_CHAIN_ELONGATION	REACTOME_METABOLISM_OF_MRNA	REACTOME_INFLUENZA_VIRAL_RNA_TRANSCRIPTION_AND_REPLICATION	REACTOME_INFLUENZA_LIFE_CYCLE	REACTOME_SRP_DEPENDENT_COTRANSLATIONAL_PROTEIN_TARGETING_TO_MEMBRANE	REACTOME_METABOLISM_OF_PROTEINS		REACTOME_FORMATION_OF_THE_TERNARY_COMPLEX_AND_SUBSEQUENTLY_THE_43S_COMPLEX	REACTOME_ACTIVATION_OF_THE_MRNA_UPON_BINDING_OF_THE_CAP_BINDING_COMPLEX_AND_EIFS_AND_SUBSEQUENT_BINDING_TO_43S
6193	RPS5	ribosomal protein S5	KEGG_RIBOSOME	REACTOME_METABOLISM_OF_RNA	REACTOME_3_UTR_MEDIATED_TRANSLATIONAL_REGULATION	REACTOME_NONSENSE_MEDIATED_DECAY_ENHANCED_BY_THE_EXON_JUNCTION_COMPLEX	REACTOME_TRANSLATION	REACTOME_PEPTIDE_CHAIN_ELONGATION	REACTOME_METABOLISM_OF_MRNA	REACTOME_INFLUENZA_VIRAL_RNA_TRANSCRIPTION_AND_REPLICATION	REACTOME_INFLUENZA_LIFE_CYCLE	REACTOME_SRP_DEPENDENT_COTRANSLATIONAL_PROTEIN_TARGETING_TO_MEMBRANE	REACTOME_METABOLISM_OF_PROTEINS		REACTOME_FORMATION_OF_THE_TERNARY_COMPLEX_AND_SUBSEQUENTLY_THE_43S_COMPLEX	REACTOME_ACTIVATION_OF_THE_MRNA_UPON_BINDING_OF_THE_CAP_BINDING_COMPLEX_AND_EIFS_AND_SUBSEQUENT_BINDING_TO_43S
6203	RPS9	ribosomal protein S9	KEGG_RIBOSOME	REACTOME_METABOLISM_OF_RNA	REACTOME_3_UTR_MEDIATED_TRANSLATIONAL_REGULATION	REACTOME_NONSENSE_MEDIATED_DECAY_ENHANCED_BY_THE_EXON_JUNCTION_COMPLEX	REACTOME_TRANSLATION	REACTOME_PEPTIDE_CHAIN_ELONGATION	REACTOME_METABOLISM_OF_MRNA	REACTOME_INFLUENZA_VIRAL_RNA_TRANSCRIPTION_AND_REPLICATION	REACTOME_INFLUENZA_LIFE_CYCLE	REACTOME_SRP_DEPENDENT_COTRANSLATIONAL_PROTEIN_TARGETING_TO_MEMBRANE	REACTOME_METABOLISM_OF_PROTEINS		REACTOME_FORMATION_OF_THE_TERNARY_COMPLEX_AND_SUBSEQUENTLY_THE_43S_COMPLEX	REACTOME_ACTIVATION_OF_THE_MRNA_UPON_BINDING_OF_THE_CAP_BINDING_COMPLEX_AND_EIFS_AND_SUBSEQUENT_BINDING_TO_43S
6204	RPS10	ribosomal protein S10	KEGG_RIBOSOME	REACTOME_METABOLISM_OF_RNA	REACTOME_3_UTR_MEDIATED_TRANSLATIONAL_REGULATION	REACTOME_NONSENSE_MEDIATED_DECAY_ENHANCED_BY_THE_EXON_JUNCTION_COMPLEX	REACTOME_TRANSLATION	REACTOME_PEPTIDE_CHAIN_ELONGATION	REACTOME_METABOLISM_OF_MRNA	REACTOME_INFLUENZA_VIRAL_RNA_TRANSCRIPTION_AND_REPLICATION	REACTOME_INFLUENZA_LIFE_CYCLE	REACTOME_SRP_DEPENDENT_COTRANSLATIONAL_PROTEIN_TARGETING_TO_MEMBRANE	REACTOME_METABOLISM_OF_PROTEINS		REACTOME_FORMATION_OF_THE_TERNARY_COMPLEX_AND_SUBSEQUENTLY_THE_43S_COMPLEX	REACTOME_ACTIVATION_OF_THE_MRNA_UPON_BINDING_OF_THE_CAP_BINDING_COMPLEX_AND_EIFS_AND_SUBSEQUENT_BINDING_TO_43S
6207	RPS13	ribosomal protein S13	KEGG_RIBOSOME	REACTOME_METABOLISM_OF_RNA	REACTOME_3_UTR_MEDIATED_TRANSLATIONAL_REGULATION	REACTOME_NONSENSE_MEDIATED_DECAY_ENHANCED_BY_THE_EXON_JUNCTION_COMPLEX	REACTOME_TRANSLATION	REACTOME_PEPTIDE_CHAIN_ELONGATION	REACTOME_METABOLISM_OF_MRNA	REACTOME_INFLUENZA_VIRAL_RNA_TRANSCRIPTION_AND_REPLICATION	REACTOME_INFLUENZA_LIFE_CYCLE	REACTOME_SRP_DEPENDENT_COTRANSLATIONAL_PROTEIN_TARGETING_TO_MEMBRANE	REACTOME_METABOLISM_OF_PROTEINS		REACTOME_FORMATION_OF_THE_TERNARY_COMPLEX_AND_SUBSEQUENTLY_THE_43S_COMPLEX	REACTOME_ACTIVATION_OF_THE_MRNA_UPON_BINDING_OF_THE_CAP_BINDING_COMPLEX_AND_EIFS_AND_SUBSEQUENT_BINDING_TO_43S
6210	RPS15A	ribosomal protein S15a	KEGG_RIBOSOME	REACTOME_METABOLISM_OF_RNA	REACTOME_3_UTR_MEDIATED_TRANSLATIONAL_REGULATION	REACTOME_NONSENSE_MEDIATED_DECAY_ENHANCED_BY_THE_EXON_JUNCTION_COMPLEX	REACTOME_TRANSLATION	REACTOME_PEPTIDE_CHAIN_ELONGATION	REACTOME_METABOLISM_OF_MRNA	REACTOME_INFLUENZA_VIRAL_RNA_TRANSCRIPTION_AND_REPLICATION	REACTOME_INFLUENZA_LIFE_CYCLE	REACTOME_SRP_DEPENDENT_COTRANSLATIONAL_PROTEIN_TARGETING_TO_MEMBRANE	REACTOME_METABOLISM_OF_PROTEINS		REACTOME_FORMATION_OF_THE_TERNARY_COMPLEX_AND_SUBSEQUENTLY_THE_43S_COMPLEX	REACTOME_ACTIVATION_OF_THE_MRNA_UPON_BINDING_OF_THE_CAP_BINDING_COMPLEX_AND_EIFS_AND_SUBSEQUENT_BINDING_TO_43S
6217	RPS16	ribosomal protein S16	KEGG_RIBOSOME	REACTOME_METABOLISM_OF_RNA	REACTOME_3_UTR_MEDIATED_TRANSLATIONAL_REGULATION	REACTOME_NONSENSE_MEDIATED_DECAY_ENHANCED_BY_THE_EXON_JUNCTION_COMPLEX	REACTOME_TRANSLATION	REACTOME_PEPTIDE_CHAIN_ELONGATION	REACTOME_METABOLISM_OF_MRNA	REACTOME_INFLUENZA_VIRAL_RNA_TRANSCRIPTION_AND_REPLICATION	REACTOME_INFLUENZA_LIFE_CYCLE	REACTOME_SRP_DEPENDENT_COTRANSLATIONAL_PROTEIN_TARGETING_TO_MEMBRANE	REACTOME_METABOLISM_OF_PROTEINS		REACTOME_FORMATION_OF_THE_TERNARY_COMPLEX_AND_SUBSEQUENTLY_THE_43S_COMPLEX	REACTOME_ACTIVATION_OF_THE_MRNA_UPON_BINDING_OF_THE_CAP_BINDING_COMPLEX_AND_EIFS_AND_SUBSEQUENT_BINDING_TO_43S
6218	RPS17	ribosomal protein S17	KEGG_RIBOSOME	REACTOME_METABOLISM_OF_RNA	REACTOME_3_UTR_MEDIATED_TRANSLATIONAL_REGULATION	REACTOME_NONSENSE_MEDIATED_DECAY_ENHANCED_BY_THE_EXON_JUNCTION_COMPLEX	REACTOME_TRANSLATION	REACTOME_PEPTIDE_CHAIN_ELONGATION	REACTOME_METABOLISM_OF_MRNA	REACTOME_INFLUENZA_VIRAL_RNA_TRANSCRIPTION_AND_REPLICATION	REACTOME_INFLUENZA_LIFE_CYCLE	REACTOME_SRP_DEPENDENT_COTRANSLATIONAL_PROTEIN_TARGETING_TO_MEMBRANE	REACTOME_METABOLISM_OF_PROTEINS		REACTOME_FORMATION_OF_THE_TERNARY_COMPLEX_AND_SUBSEQUENTLY_THE_43S_COMPLEX	REACTOME_ACTIVATION_OF_THE_MRNA_UPON_BINDING_OF_THE_CAP_BINDING_COMPLEX_AND_EIFS_AND_SUBSEQUENT_BINDING_TO_43S
6222	RPS18	ribosomal protein S18	KEGG_RIBOSOME	REACTOME_METABOLISM_OF_RNA	REACTOME_3_UTR_MEDIATED_TRANSLATIONAL_REGULATION	REACTOME_NONSENSE_MEDIATED_DECAY_ENHANCED_BY_THE_EXON_JUNCTION_COMPLEX	REACTOME_TRANSLATION	REACTOME_PEPTIDE_CHAIN_ELONGATION	REACTOME_METABOLISM_OF_MRNA	REACTOME_INFLUENZA_VIRAL_RNA_TRANSCRIPTION_AND_REPLICATION	REACTOME_INFLUENZA_LIFE_CYCLE	REACTOME_SRP_DEPENDENT_COTRANSLATIONAL_PROTEIN_TARGETING_TO_MEMBRANE	REACTOME_METABOLISM_OF_PROTEINS		REACTOME_FORMATION_OF_THE_TERNARY_COMPLEX_AND_SUBSEQUENTLY_THE_43S_COMPLEX	REACTOME_ACTIVATION_OF_THE_MRNA_UPON_BINDING_OF_THE_CAP_BINDING_COMPLEX_AND_EIFS_AND_SUBSEQUENT_BINDING_TO_43S
6224	RPS20	ribosomal protein S20	KEGG_RIBOSOME	REACTOME_METABOLISM_OF_RNA	REACTOME_3_UTR_MEDIATED_TRANSLATIONAL_REGULATION	REACTOME_NONSENSE_MEDIATED_DECAY_ENHANCED_BY_THE_EXON_JUNCTION_COMPLEX	REACTOME_TRANSLATION	REACTOME_PEPTIDE_CHAIN_ELONGATION	REACTOME_METABOLISM_OF_MRNA	REACTOME_INFLUENZA_VIRAL_RNA_TRANSCRIPTION_AND_REPLICATION	REACTOME_INFLUENZA_LIFE_CYCLE	REACTOME_SRP_DEPENDENT_COTRANSLATIONAL_PROTEIN_TARGETING_TO_MEMBRANE	REACTOME_METABOLISM_OF_PROTEINS		REACTOME_FORMATION_OF_THE_TERNARY_COMPLEX_AND_SUBSEQUENTLY_THE_43S_COMPLEX	REACTOME_ACTIVATION_OF_THE_MRNA_UPON_BINDING_OF_THE_CAP_BINDING_COMPLEX_AND_EIFS_AND_SUBSEQUENT_BINDING_TO_43S
6227	RPS21	ribosomal protein S21	KEGG_RIBOSOME	REACTOME_METABOLISM_OF_RNA	REACTOME_3_UTR_MEDIATED_TRANSLATIONAL_REGULATION	REACTOME_NONSENSE_MEDIATED_DECAY_ENHANCED_BY_THE_EXON_JUNCTION_COMPLEX	REACTOME_TRANSLATION	REACTOME_PEPTIDE_CHAIN_ELONGATION	REACTOME_METABOLISM_OF_MRNA	REACTOME_INFLUENZA_VIRAL_RNA_TRANSCRIPTION_AND_REPLICATION	REACTOME_INFLUENZA_LIFE_CYCLE	REACTOME_SRP_DEPENDENT_COTRANSLATIONAL_PROTEIN_TARGETING_TO_MEMBRANE	REACTOME_METABOLISM_OF_PROTEINS		REACTOME_FORMATION_OF_THE_TERNARY_COMPLEX_AND_SUBSEQUENTLY_THE_43S_COMPLEX	REACTOME_ACTIVATION_OF_THE_MRNA_UPON_BINDING_OF_THE_CAP_BINDING_COMPLEX_AND_EIFS_AND_SUBSEQUENT_BINDING_TO_43S
6228	RPS23	ribosomal protein S23	KEGG_RIBOSOME	REACTOME_METABOLISM_OF_RNA	REACTOME_3_UTR_MEDIATED_TRANSLATIONAL_REGULATION	REACTOME_NONSENSE_MEDIATED_DECAY_ENHANCED_BY_THE_EXON_JUNCTION_COMPLEX	REACTOME_TRANSLATION	REACTOME_PEPTIDE_CHAIN_ELONGATION	REACTOME_METABOLISM_OF_MRNA	REACTOME_INFLUENZA_VIRAL_RNA_TRANSCRIPTION_AND_REPLICATION	REACTOME_INFLUENZA_LIFE_CYCLE	REACTOME_SRP_DEPENDENT_COTRANSLATIONAL_PROTEIN_TARGETING_TO_MEMBRANE	REACTOME_METABOLISM_OF_PROTEINS		REACTOME_FORMATION_OF_THE_TERNARY_COMPLEX_AND_SUBSEQUENTLY_THE_43S_COMPLEX	REACTOME_ACTIVATION_OF_THE_MRNA_UPON_BINDING_OF_THE_CAP_BINDING_COMPLEX_AND_EIFS_AND_SUBSEQUENT_BINDING_TO_43S
6229	RPS24	ribosomal protein S24	KEGG_RIBOSOME	REACTOME_METABOLISM_OF_RNA	REACTOME_3_UTR_MEDIATED_TRANSLATIONAL_REGULATION	REACTOME_NONSENSE_MEDIATED_DECAY_ENHANCED_BY_THE_EXON_JUNCTION_COMPLEX	REACTOME_TRANSLATION	REACTOME_PEPTIDE_CHAIN_ELONGATION	REACTOME_METABOLISM_OF_MRNA	REACTOME_INFLUENZA_VIRAL_RNA_TRANSCRIPTION_AND_REPLICATION	REACTOME_INFLUENZA_LIFE_CYCLE	REACTOME_SRP_DEPENDENT_COTRANSLATIONAL_PROTEIN_TARGETING_TO_MEMBRANE	REACTOME_METABOLISM_OF_PROTEINS		REACTOME_FORMATION_OF_THE_TERNARY_COMPLEX_AND_SUBSEQUENTLY_THE_43S_COMPLEX	REACTOME_ACTIVATION_OF_THE_MRNA_UPON_BINDING_OF_THE_CAP_BINDING_COMPLEX_AND_EIFS_AND_SUBSEQUENT_BINDING_TO_43S
6230	RPS25	ribosomal protein S25	KEGG_RIBOSOME	REACTOME_METABOLISM_OF_RNA	REACTOME_3_UTR_MEDIATED_TRANSLATIONAL_REGULATION	REACTOME_NONSENSE_MEDIATED_DECAY_ENHANCED_BY_THE_EXON_JUNCTION_COMPLEX	REACTOME_TRANSLATION	REACTOME_PEPTIDE_CHAIN_ELONGATION	REACTOME_METABOLISM_OF_MRNA	REACTOME_INFLUENZA_VIRAL_RNA_TRANSCRIPTION_AND_REPLICATION	REACTOME_INFLUENZA_LIFE_CYCLE	REACTOME_SRP_DEPENDENT_COTRANSLATIONAL_PROTEIN_TARGETING_TO_MEMBRANE	REACTOME_METABOLISM_OF_PROTEINS		REACTOME_FORMATION_OF_THE_TERNARY_COMPLEX_AND_SUBSEQUENTLY_THE_43S_COMPLEX	REACTOME_ACTIVATION_OF_THE_MRNA_UPON_BINDING_OF_THE_CAP_BINDING_COMPLEX_AND_EIFS_AND_SUBSEQUENT_BINDING_TO_43S
6231	RPS26	ribosomal protein S26	KEGG_RIBOSOME	REACTOME_METABOLISM_OF_RNA	REACTOME_3_UTR_MEDIATED_TRANSLATIONAL_REGULATION	REACTOME_NONSENSE_MEDIATED_DECAY_ENHANCED_BY_THE_EXON_JUNCTION_COMPLEX	REACTOME_TRANSLATION	REACTOME_PEPTIDE_CHAIN_ELONGATION	REACTOME_METABOLISM_OF_MRNA	REACTOME_INFLUENZA_VIRAL_RNA_TRANSCRIPTION_AND_REPLICATION	REACTOME_INFLUENZA_LIFE_CYCLE	REACTOME_SRP_DEPENDENT_COTRANSLATIONAL_PROTEIN_TARGETING_TO_MEMBRANE	REACTOME_METABOLISM_OF_PROTEINS		REACTOME_FORMATION_OF_THE_TERNARY_COMPLEX_AND_SUBSEQUENTLY_THE_43S_COMPLEX	REACTOME_ACTIVATION_OF_THE_MRNA_UPON_BINDING_OF_THE_CAP_BINDING_COMPLEX_AND_EIFS_AND_SUBSEQUENT_BINDING_TO_43S
6235	RPS29	ribosomal protein S29	KEGG_RIBOSOME	REACTOME_METABOLISM_OF_RNA	REACTOME_3_UTR_MEDIATED_TRANSLATIONAL_REGULATION	REACTOME_NONSENSE_MEDIATED_DECAY_ENHANCED_BY_THE_EXON_JUNCTION_COMPLEX	REACTOME_TRANSLATION	REACTOME_PEPTIDE_CHAIN_ELONGATION	REACTOME_METABOLISM_OF_MRNA	REACTOME_INFLUENZA_VIRAL_RNA_TRANSCRIPTION_AND_REPLICATION	REACTOME_INFLUENZA_LIFE_CYCLE	REACTOME_SRP_DEPENDENT_COTRANSLATIONAL_PROTEIN_TARGETING_TO_MEMBRANE	REACTOME_METABOLISM_OF_PROTEINS		REACTOME_FORMATION_OF_THE_TERNARY_COMPLEX_AND_SUBSEQUENTLY_THE_43S_COMPLEX	REACTOME_ACTIVATION_OF_THE_MRNA_UPON_BINDING_OF_THE_CAP_BINDING_COMPLEX_AND_EIFS_AND_SUBSEQUENT_BINDING_TO_43S
6135	RPL11	ribosomal protein L11	KEGG_RIBOSOME	REACTOME_METABOLISM_OF_RNA	REACTOME_3_UTR_MEDIATED_TRANSLATIONAL_REGULATION	REACTOME_NONSENSE_MEDIATED_DECAY_ENHANCED_BY_THE_EXON_JUNCTION_COMPLEX	REACTOME_TRANSLATION	REACTOME_PEPTIDE_CHAIN_ELONGATION	REACTOME_METABOLISM_OF_MRNA	REACTOME_INFLUENZA_VIRAL_RNA_TRANSCRIPTION_AND_REPLICATION	REACTOME_INFLUENZA_LIFE_CYCLE	REACTOME_SRP_DEPENDENT_COTRANSLATIONAL_PROTEIN_TARGETING_TO_MEMBRANE	REACTOME_METABOLISM_OF_PROTEINS
6125	RPL5	ribosomal protein L5	KEGG_RIBOSOME	REACTOME_METABOLISM_OF_RNA	REACTOME_3_UTR_MEDIATED_TRANSLATIONAL_REGULATION	REACTOME_NONSENSE_MEDIATED_DECAY_ENHANCED_BY_THE_EXON_JUNCTION_COMPLEX	REACTOME_TRANSLATION	REACTOME_PEPTIDE_CHAIN_ELONGATION	REACTOME_METABOLISM_OF_MRNA	REACTOME_INFLUENZA_VIRAL_RNA_TRANSCRIPTION_AND_REPLICATION	REACTOME_INFLUENZA_LIFE_CYCLE	REACTOME_SRP_DEPENDENT_COTRANSLATIONAL_PROTEIN_TARGETING_TO_MEMBRANE	REACTOME_METABOLISM_OF_PROTEINS
9349	RPL23	ribosomal protein L23	KEGG_RIBOSOME	REACTOME_METABOLISM_OF_RNA	REACTOME_3_UTR_MEDIATED_TRANSLATIONAL_REGULATION	REACTOME_NONSENSE_MEDIATED_DECAY_ENHANCED_BY_THE_EXON_JUNCTION_COMPLEX	REACTOME_TRANSLATION	REACTOME_PEPTIDE_CHAIN_ELONGATION	REACTOME_METABOLISM_OF_MRNA	REACTOME_INFLUENZA_VIRAL_RNA_TRANSCRIPTION_AND_REPLICATION	REACTOME_INFLUENZA_LIFE_CYCLE	REACTOME_SRP_DEPENDENT_COTRANSLATIONAL_PROTEIN_TARGETING_TO_MEMBRANE	REACTOME_METABOLISM_OF_PROTEINS
25873	RPL36	ribosomal protein L36	KEGG_RIBOSOME	REACTOME_METABOLISM_OF_RNA	REACTOME_3_UTR_MEDIATED_TRANSLATIONAL_REGULATION	REACTOME_NONSENSE_MEDIATED_DECAY_ENHANCED_BY_THE_EXON_JUNCTION_COMPLEX	REACTOME_TRANSLATION	REACTOME_PEPTIDE_CHAIN_ELONGATION	REACTOME_METABOLISM_OF_MRNA	REACTOME_INFLUENZA_VIRAL_RNA_TRANSCRIPTION_AND_REPLICATION	REACTOME_INFLUENZA_LIFE_CYCLE	REACTOME_SRP_DEPENDENT_COTRANSLATIONAL_PROTEIN_TARGETING_TO_MEMBRANE	REACTOME_METABOLISM_OF_PROTEINS
4736	RPL10A	ribosomal protein L10a	KEGG_RIBOSOME	REACTOME_METABOLISM_OF_RNA	REACTOME_3_UTR_MEDIATED_TRANSLATIONAL_REGULATION	REACTOME_NONSENSE_MEDIATED_DECAY_ENHANCED_BY_THE_EXON_JUNCTION_COMPLEX	REACTOME_TRANSLATION	REACTOME_PEPTIDE_CHAIN_ELONGATION	REACTOME_METABOLISM_OF_MRNA	REACTOME_INFLUENZA_VIRAL_RNA_TRANSCRIPTION_AND_REPLICATION	REACTOME_INFLUENZA_LIFE_CYCLE	REACTOME_SRP_DEPENDENT_COTRANSLATIONAL_PROTEIN_TARGETING_TO_MEMBRANE	REACTOME_METABOLISM_OF_PROTEINS
6122	RPL3	ribosomal protein L3	KEGG_RIBOSOME	REACTOME_METABOLISM_OF_RNA	REACTOME_3_UTR_MEDIATED_TRANSLATIONAL_REGULATION	REACTOME_NONSENSE_MEDIATED_DECAY_ENHANCED_BY_THE_EXON_JUNCTION_COMPLEX	REACTOME_TRANSLATION	REACTOME_PEPTIDE_CHAIN_ELONGATION	REACTOME_METABOLISM_OF_MRNA	REACTOME_INFLUENZA_VIRAL_RNA_TRANSCRIPTION_AND_REPLICATION	REACTOME_INFLUENZA_LIFE_CYCLE	REACTOME_SRP_DEPENDENT_COTRANSLATIONAL_PROTEIN_TARGETING_TO_MEMBRANE	REACTOME_METABOLISM_OF_PROTEINS
6124	RPL4	ribosomal protein L4	KEGG_RIBOSOME	REACTOME_METABOLISM_OF_RNA	REACTOME_3_UTR_MEDIATED_TRANSLATIONAL_REGULATION	REACTOME_NONSENSE_MEDIATED_DECAY_ENHANCED_BY_THE_EXON_JUNCTION_COMPLEX	REACTOME_TRANSLATION	REACTOME_PEPTIDE_CHAIN_ELONGATION	REACTOME_METABOLISM_OF_MRNA	REACTOME_INFLUENZA_VIRAL_RNA_TRANSCRIPTION_AND_REPLICATION	REACTOME_INFLUENZA_LIFE_CYCLE	REACTOME_SRP_DEPENDENT_COTRANSLATIONAL_PROTEIN_TARGETING_TO_MEMBRANE	REACTOME_METABOLISM_OF_PROTEINS
6129	RPL7	ribosomal protein L7	KEGG_RIBOSOME	REACTOME_METABOLISM_OF_RNA	REACTOME_3_UTR_MEDIATED_TRANSLATIONAL_REGULATION	REACTOME_NONSENSE_MEDIATED_DECAY_ENHANCED_BY_THE_EXON_JUNCTION_COMPLEX	REACTOME_TRANSLATION	REACTOME_PEPTIDE_CHAIN_ELONGATION	REACTOME_METABOLISM_OF_MRNA	REACTOME_INFLUENZA_VIRAL_RNA_TRANSCRIPTION_AND_REPLICATION	REACTOME_INFLUENZA_LIFE_CYCLE	REACTOME_SRP_DEPENDENT_COTRANSLATIONAL_PROTEIN_TARGETING_TO_MEMBRANE	REACTOME_METABOLISM_OF_PROTEINS
6133	RPL9	ribosomal protein L9	KEGG_RIBOSOME	REACTOME_METABOLISM_OF_RNA	REACTOME_3_UTR_MEDIATED_TRANSLATIONAL_REGULATION	REACTOME_NONSENSE_MEDIATED_DECAY_ENHANCED_BY_THE_EXON_JUNCTION_COMPLEX	REACTOME_TRANSLATION	REACTOME_PEPTIDE_CHAIN_ELONGATION	REACTOME_METABOLISM_OF_MRNA	REACTOME_INFLUENZA_VIRAL_RNA_TRANSCRIPTION_AND_REPLICATION	REACTOME_INFLUENZA_LIFE_CYCLE	REACTOME_SRP_DEPENDENT_COTRANSLATIONAL_PROTEIN_TARGETING_TO_MEMBRANE	REACTOME_METABOLISM_OF_PROTEINS
6134	RPL10	ribosomal protein L10	KEGG_RIBOSOME	REACTOME_METABOLISM_OF_RNA	REACTOME_3_UTR_MEDIATED_TRANSLATIONAL_REGULATION	REACTOME_NONSENSE_MEDIATED_DECAY_ENHANCED_BY_THE_EXON_JUNCTION_COMPLEX	REACTOME_TRANSLATION	REACTOME_PEPTIDE_CHAIN_ELONGATION	REACTOME_METABOLISM_OF_MRNA	REACTOME_INFLUENZA_VIRAL_RNA_TRANSCRIPTION_AND_REPLICATION	REACTOME_INFLUENZA_LIFE_CYCLE	REACTOME_SRP_DEPENDENT_COTRANSLATIONAL_PROTEIN_TARGETING_TO_MEMBRANE	REACTOME_METABOLISM_OF_PROTEINS
6138	RPL15	ribosomal protein L15	KEGG_RIBOSOME	REACTOME_METABOLISM_OF_RNA	REACTOME_3_UTR_MEDIATED_TRANSLATIONAL_REGULATION	REACTOME_NONSENSE_MEDIATED_DECAY_ENHANCED_BY_THE_EXON_JUNCTION_COMPLEX	REACTOME_TRANSLATION	REACTOME_PEPTIDE_CHAIN_ELONGATION	REACTOME_METABOLISM_OF_MRNA	REACTOME_INFLUENZA_VIRAL_RNA_TRANSCRIPTION_AND_REPLICATION	REACTOME_INFLUENZA_LIFE_CYCLE	REACTOME_SRP_DEPENDENT_COTRANSLATIONAL_PROTEIN_TARGETING_TO_MEMBRANE	REACTOME_METABOLISM_OF_PROTEINS
6139	RPL17	ribosomal protein L17	KEGG_RIBOSOME	REACTOME_METABOLISM_OF_RNA	REACTOME_3_UTR_MEDIATED_TRANSLATIONAL_REGULATION	REACTOME_NONSENSE_MEDIATED_DECAY_ENHANCED_BY_THE_EXON_JUNCTION_COMPLEX	REACTOME_TRANSLATION	REACTOME_PEPTIDE_CHAIN_ELONGATION	REACTOME_METABOLISM_OF_MRNA	REACTOME_INFLUENZA_VIRAL_RNA_TRANSCRIPTION_AND_REPLICATION	REACTOME_INFLUENZA_LIFE_CYCLE	REACTOME_SRP_DEPENDENT_COTRANSLATIONAL_PROTEIN_TARGETING_TO_MEMBRANE	REACTOME_METABOLISM_OF_PROTEINS
6142	RPL18A	ribosomal protein L18a	KEGG_RIBOSOME	REACTOME_METABOLISM_OF_RNA	REACTOME_3_UTR_MEDIATED_TRANSLATIONAL_REGULATION	REACTOME_NONSENSE_MEDIATED_DECAY_ENHANCED_BY_THE_EXON_JUNCTION_COMPLEX	REACTOME_TRANSLATION	REACTOME_PEPTIDE_CHAIN_ELONGATION	REACTOME_METABOLISM_OF_MRNA	REACTOME_INFLUENZA_VIRAL_RNA_TRANSCRIPTION_AND_REPLICATION	REACTOME_INFLUENZA_LIFE_CYCLE	REACTOME_SRP_DEPENDENT_COTRANSLATIONAL_PROTEIN_TARGETING_TO_MEMBRANE	REACTOME_METABOLISM_OF_PROTEINS
6143	RPL19	ribosomal protein L19	KEGG_RIBOSOME	REACTOME_METABOLISM_OF_RNA	REACTOME_3_UTR_MEDIATED_TRANSLATIONAL_REGULATION	REACTOME_NONSENSE_MEDIATED_DECAY_ENHANCED_BY_THE_EXON_JUNCTION_COMPLEX	REACTOME_TRANSLATION	REACTOME_PEPTIDE_CHAIN_ELONGATION	REACTOME_METABOLISM_OF_MRNA	REACTOME_INFLUENZA_VIRAL_RNA_TRANSCRIPTION_AND_REPLICATION	REACTOME_INFLUENZA_LIFE_CYCLE	REACTOME_SRP_DEPENDENT_COTRANSLATIONAL_PROTEIN_TARGETING_TO_MEMBRANE	REACTOME_METABOLISM_OF_PROTEINS
6144	RPL21	ribosomal protein L21	KEGG_RIBOSOME	REACTOME_METABOLISM_OF_RNA	REACTOME_3_UTR_MEDIATED_TRANSLATIONAL_REGULATION	REACTOME_NONSENSE_MEDIATED_DECAY_ENHANCED_BY_THE_EXON_JUNCTION_COMPLEX	REACTOME_TRANSLATION	REACTOME_PEPTIDE_CHAIN_ELONGATION	REACTOME_METABOLISM_OF_MRNA	REACTOME_INFLUENZA_VIRAL_RNA_TRANSCRIPTION_AND_REPLICATION	REACTOME_INFLUENZA_LIFE_CYCLE	REACTOME_SRP_DEPENDENT_COTRANSLATIONAL_PROTEIN_TARGETING_TO_MEMBRANE	REACTOME_METABOLISM_OF_PROTEINS
6147	RPL23A	ribosomal protein L23a	KEGG_RIBOSOME	REACTOME_METABOLISM_OF_RNA	REACTOME_3_UTR_MEDIATED_TRANSLATIONAL_REGULATION	REACTOME_NONSENSE_MEDIATED_DECAY_ENHANCED_BY_THE_EXON_JUNCTION_COMPLEX	REACTOME_TRANSLATION	REACTOME_PEPTIDE_CHAIN_ELONGATION	REACTOME_METABOLISM_OF_MRNA	REACTOME_INFLUENZA_VIRAL_RNA_TRANSCRIPTION_AND_REPLICATION	REACTOME_INFLUENZA_LIFE_CYCLE	REACTOME_SRP_DEPENDENT_COTRANSLATIONAL_PROTEIN_TARGETING_TO_MEMBRANE	REACTOME_METABOLISM_OF_PROTEINS
6152	RPL24	ribosomal protein L24	KEGG_RIBOSOME	REACTOME_METABOLISM_OF_RNA	REACTOME_3_UTR_MEDIATED_TRANSLATIONAL_REGULATION	REACTOME_NONSENSE_MEDIATED_DECAY_ENHANCED_BY_THE_EXON_JUNCTION_COMPLEX	REACTOME_TRANSLATION	REACTOME_PEPTIDE_CHAIN_ELONGATION	REACTOME_METABOLISM_OF_MRNA	REACTOME_INFLUENZA_VIRAL_RNA_TRANSCRIPTION_AND_REPLICATION	REACTOME_INFLUENZA_LIFE_CYCLE	REACTOME_SRP_DEPENDENT_COTRANSLATIONAL_PROTEIN_TARGETING_TO_MEMBRANE	REACTOME_METABOLISM_OF_PROTEINS
6154	RPL26	ribosomal protein L26	KEGG_RIBOSOME	REACTOME_METABOLISM_OF_RNA	REACTOME_3_UTR_MEDIATED_TRANSLATIONAL_REGULATION	REACTOME_NONSENSE_MEDIATED_DECAY_ENHANCED_BY_THE_EXON_JUNCTION_COMPLEX	REACTOME_TRANSLATION	REACTOME_PEPTIDE_CHAIN_ELONGATION	REACTOME_METABOLISM_OF_MRNA	REACTOME_INFLUENZA_VIRAL_RNA_TRANSCRIPTION_AND_REPLICATION	REACTOME_INFLUENZA_LIFE_CYCLE	REACTOME_SRP_DEPENDENT_COTRANSLATIONAL_PROTEIN_TARGETING_TO_MEMBRANE	REACTOME_METABOLISM_OF_PROTEINS
6155	RPL27	ribosomal protein L27	KEGG_RIBOSOME	REACTOME_METABOLISM_OF_RNA	REACTOME_3_UTR_MEDIATED_TRANSLATIONAL_REGULATION	REACTOME_NONSENSE_MEDIATED_DECAY_ENHANCED_BY_THE_EXON_JUNCTION_COMPLEX	REACTOME_TRANSLATION	REACTOME_PEPTIDE_CHAIN_ELONGATION	REACTOME_METABOLISM_OF_MRNA	REACTOME_INFLUENZA_VIRAL_RNA_TRANSCRIPTION_AND_REPLICATION	REACTOME_INFLUENZA_LIFE_CYCLE	REACTOME_SRP_DEPENDENT_COTRANSLATIONAL_PROTEIN_TARGETING_TO_MEMBRANE	REACTOME_METABOLISM_OF_PROTEINS
6156	RPL30	ribosomal protein L30	KEGG_RIBOSOME	REACTOME_METABOLISM_OF_RNA	REACTOME_3_UTR_MEDIATED_TRANSLATIONAL_REGULATION	REACTOME_NONSENSE_MEDIATED_DECAY_ENHANCED_BY_THE_EXON_JUNCTION_COMPLEX	REACTOME_TRANSLATION	REACTOME_PEPTIDE_CHAIN_ELONGATION	REACTOME_METABOLISM_OF_MRNA	REACTOME_INFLUENZA_VIRAL_RNA_TRANSCRIPTION_AND_REPLICATION	REACTOME_INFLUENZA_LIFE_CYCLE	REACTOME_SRP_DEPENDENT_COTRANSLATIONAL_PROTEIN_TARGETING_TO_MEMBRANE	REACTOME_METABOLISM_OF_PROTEINS
6160	RPL31	ribosomal protein L31	KEGG_RIBOSOME	REACTOME_METABOLISM_OF_RNA	REACTOME_3_UTR_MEDIATED_TRANSLATIONAL_REGULATION	REACTOME_NONSENSE_MEDIATED_DECAY_ENHANCED_BY_THE_EXON_JUNCTION_COMPLEX	REACTOME_TRANSLATION	REACTOME_PEPTIDE_CHAIN_ELONGATION	REACTOME_METABOLISM_OF_MRNA	REACTOME_INFLUENZA_VIRAL_RNA_TRANSCRIPTION_AND_REPLICATION	REACTOME_INFLUENZA_LIFE_CYCLE	REACTOME_SRP_DEPENDENT_COTRANSLATIONAL_PROTEIN_TARGETING_TO_MEMBRANE	REACTOME_METABOLISM_OF_PROTEINS
6164	RPL34	ribosomal protein L34	KEGG_RIBOSOME	REACTOME_METABOLISM_OF_RNA	REACTOME_3_UTR_MEDIATED_TRANSLATIONAL_REGULATION	REACTOME_NONSENSE_MEDIATED_DECAY_ENHANCED_BY_THE_EXON_JUNCTION_COMPLEX	REACTOME_TRANSLATION	REACTOME_PEPTIDE_CHAIN_ELONGATION	REACTOME_METABOLISM_OF_MRNA	REACTOME_INFLUENZA_VIRAL_RNA_TRANSCRIPTION_AND_REPLICATION	REACTOME_INFLUENZA_LIFE_CYCLE	REACTOME_SRP_DEPENDENT_COTRANSLATIONAL_PROTEIN_TARGETING_TO_MEMBRANE	REACTOME_METABOLISM_OF_PROTEINS
6165	RPL35A	ribosomal protein L35a	KEGG_RIBOSOME	REACTOME_METABOLISM_OF_RNA	REACTOME_3_UTR_MEDIATED_TRANSLATIONAL_REGULATION	REACTOME_NONSENSE_MEDIATED_DECAY_ENHANCED_BY_THE_EXON_JUNCTION_COMPLEX	REACTOME_TRANSLATION	REACTOME_PEPTIDE_CHAIN_ELONGATION	REACTOME_METABOLISM_OF_MRNA	REACTOME_INFLUENZA_VIRAL_RNA_TRANSCRIPTION_AND_REPLICATION	REACTOME_INFLUENZA_LIFE_CYCLE	REACTOME_SRP_DEPENDENT_COTRANSLATIONAL_PROTEIN_TARGETING_TO_MEMBRANE	REACTOME_METABOLISM_OF_PROTEINS
6168	RPL37A	ribosomal protein L37a	KEGG_RIBOSOME	REACTOME_METABOLISM_OF_RNA	REACTOME_3_UTR_MEDIATED_TRANSLATIONAL_REGULATION	REACTOME_NONSENSE_MEDIATED_DECAY_ENHANCED_BY_THE_EXON_JUNCTION_COMPLEX	REACTOME_TRANSLATION	REACTOME_PEPTIDE_CHAIN_ELONGATION	REACTOME_METABOLISM_OF_MRNA	REACTOME_INFLUENZA_VIRAL_RNA_TRANSCRIPTION_AND_REPLICATION	REACTOME_INFLUENZA_LIFE_CYCLE	REACTOME_SRP_DEPENDENT_COTRANSLATIONAL_PROTEIN_TARGETING_TO_MEMBRANE	REACTOME_METABOLISM_OF_PROTEINS
6169	RPL38	ribosomal protein L38	KEGG_RIBOSOME	REACTOME_METABOLISM_OF_RNA	REACTOME_3_UTR_MEDIATED_TRANSLATIONAL_REGULATION	REACTOME_NONSENSE_MEDIATED_DECAY_ENHANCED_BY_THE_EXON_JUNCTION_COMPLEX	REACTOME_TRANSLATION	REACTOME_PEPTIDE_CHAIN_ELONGATION	REACTOME_METABOLISM_OF_MRNA	REACTOME_INFLUENZA_VIRAL_RNA_TRANSCRIPTION_AND_REPLICATION	REACTOME_INFLUENZA_LIFE_CYCLE	REACTOME_SRP_DEPENDENT_COTRANSLATIONAL_PROTEIN_TARGETING_TO_MEMBRANE	REACTOME_METABOLISM_OF_PROTEINS
6170	RPL39	ribosomal protein L39	KEGG_RIBOSOME	REACTOME_METABOLISM_OF_RNA	REACTOME_3_UTR_MEDIATED_TRANSLATIONAL_REGULATION	REACTOME_NONSENSE_MEDIATED_DECAY_ENHANCED_BY_THE_EXON_JUNCTION_COMPLEX	REACTOME_TRANSLATION	REACTOME_PEPTIDE_CHAIN_ELONGATION	REACTOME_METABOLISM_OF_MRNA	REACTOME_INFLUENZA_VIRAL_RNA_TRANSCRIPTION_AND_REPLICATION	REACTOME_INFLUENZA_LIFE_CYCLE	REACTOME_SRP_DEPENDENT_COTRANSLATIONAL_PROTEIN_TARGETING_TO_MEMBRANE	REACTOME_METABOLISM_OF_PROTEINS
6171	RPL41	ribosomal protein L41	KEGG_RIBOSOME	REACTOME_METABOLISM_OF_RNA	REACTOME_3_UTR_MEDIATED_TRANSLATIONAL_REGULATION	REACTOME_NONSENSE_MEDIATED_DECAY_ENHANCED_BY_THE_EXON_JUNCTION_COMPLEX	REACTOME_TRANSLATION	REACTOME_PEPTIDE_CHAIN_ELONGATION	REACTOME_METABOLISM_OF_MRNA	REACTOME_INFLUENZA_VIRAL_RNA_TRANSCRIPTION_AND_REPLICATION	REACTOME_INFLUENZA_LIFE_CYCLE	REACTOME_SRP_DEPENDENT_COTRANSLATIONAL_PROTEIN_TARGETING_TO_MEMBRANE	REACTOME_METABOLISM_OF_PROTEINS
6173	RPL36A	ribosomal protein L36a	KEGG_RIBOSOME	REACTOME_METABOLISM_OF_RNA	REACTOME_3_UTR_MEDIATED_TRANSLATIONAL_REGULATION	REACTOME_NONSENSE_MEDIATED_DECAY_ENHANCED_BY_THE_EXON_JUNCTION_COMPLEX	REACTOME_TRANSLATION	REACTOME_PEPTIDE_CHAIN_ELONGATION	REACTOME_METABOLISM_OF_MRNA	REACTOME_INFLUENZA_VIRAL_RNA_TRANSCRIPTION_AND_REPLICATION	REACTOME_INFLUENZA_LIFE_CYCLE	REACTOME_SRP_DEPENDENT_COTRANSLATIONAL_PROTEIN_TARGETING_TO_MEMBRANE	REACTOME_METABOLISM_OF_PROTEINS
6175	RPLP0	ribosomal protein, large, P0	KEGG_RIBOSOME	REACTOME_METABOLISM_OF_RNA	REACTOME_3_UTR_MEDIATED_TRANSLATIONAL_REGULATION	REACTOME_NONSENSE_MEDIATED_DECAY_ENHANCED_BY_THE_EXON_JUNCTION_COMPLEX	REACTOME_TRANSLATION	REACTOME_PEPTIDE_CHAIN_ELONGATION	REACTOME_METABOLISM_OF_MRNA	REACTOME_INFLUENZA_VIRAL_RNA_TRANSCRIPTION_AND_REPLICATION	REACTOME_INFLUENZA_LIFE_CYCLE	REACTOME_SRP_DEPENDENT_COTRANSLATIONAL_PROTEIN_TARGETING_TO_MEMBRANE	REACTOME_METABOLISM_OF_PROTEINS
6176	RPLP1	ribosomal protein, large, P1	KEGG_RIBOSOME	REACTOME_METABOLISM_OF_RNA	REACTOME_3_UTR_MEDIATED_TRANSLATIONAL_REGULATION	REACTOME_NONSENSE_MEDIATED_DECAY_ENHANCED_BY_THE_EXON_JUNCTION_COMPLEX	REACTOME_TRANSLATION	REACTOME_PEPTIDE_CHAIN_ELONGATION	REACTOME_METABOLISM_OF_MRNA	REACTOME_INFLUENZA_VIRAL_RNA_TRANSCRIPTION_AND_REPLICATION	REACTOME_INFLUENZA_LIFE_CYCLE	REACTOME_SRP_DEPENDENT_COTRANSLATIONAL_PROTEIN_TARGETING_TO_MEMBRANE	REACTOME_METABOLISM_OF_PROTEINS
9045	RPL14	ribosomal protein L14	KEGG_RIBOSOME	REACTOME_METABOLISM_OF_RNA	REACTOME_3_UTR_MEDIATED_TRANSLATIONAL_REGULATION	REACTOME_NONSENSE_MEDIATED_DECAY_ENHANCED_BY_THE_EXON_JUNCTION_COMPLEX	REACTOME_TRANSLATION	REACTOME_PEPTIDE_CHAIN_ELONGATION	REACTOME_METABOLISM_OF_MRNA	REACTOME_INFLUENZA_VIRAL_RNA_TRANSCRIPTION_AND_REPLICATION	REACTOME_INFLUENZA_LIFE_CYCLE	REACTOME_SRP_DEPENDENT_COTRANSLATIONAL_PROTEIN_TARGETING_TO_MEMBRANE	REACTOME_METABOLISM_OF_PROTEINS
51187	RSL24D1	ribosomal L24 domain containing 1	KEGG_RIBOSOME
6166	RPL36AL	ribosomal protein L36a-like	KEGG_RIBOSOME
6208	RPS14	ribosomal protein S14		REACTOME_METABOLISM_OF_RNA	REACTOME_3_UTR_MEDIATED_TRANSLATIONAL_REGULATION	REACTOME_NONSENSE_MEDIATED_DECAY_ENHANCED_BY_THE_EXON_JUNCTION_COMPLEX	REACTOME_TRANSLATION	REACTOME_PEPTIDE_CHAIN_ELONGATION	REACTOME_METABOLISM_OF_MRNA	REACTOME_INFLUENZA_VIRAL_RNA_TRANSCRIPTION_AND_REPLICATION	REACTOME_INFLUENZA_LIFE_CYCLE	REACTOME_SRP_DEPENDENT_COTRANSLATIONAL_PROTEIN_TARGETING_TO_MEMBRANE	REACTOME_METABOLISM_OF_PROTEINS		REACTOME_FORMATION_OF_THE_TERNARY_COMPLEX_AND_SUBSEQUENTLY_THE_43S_COMPLEX	REACTOME_ACTIVATION_OF_THE_MRNA_UPON_BINDING_OF_THE_CAP_BINDING_COMPLEX_AND_EIFS_AND_SUBSEQUENT_BINDING_TO_43S
2107	ETF1	eukaryotic translation termination factor 1		REACTOME_METABOLISM_OF_RNA		REACTOME_NONSENSE_MEDIATED_DECAY_ENHANCED_BY_THE_EXON_JUNCTION_COMPLEX	REACTOME_TRANSLATION		REACTOME_METABOLISM_OF_MRNA				REACTOME_METABOLISM_OF_PROTEINS
4116	MAGOH	mago-nashi homolog, proliferation-associated (Drosophila)		REACTOME_METABOLISM_OF_RNA		REACTOME_NONSENSE_MEDIATED_DECAY_ENHANCED_BY_THE_EXON_JUNCTION_COMPLEX			REACTOME_METABOLISM_OF_MRNA					KEGG_SPLICEOSOME			REACTOME_PROCESSING_OF_CAPPED_INTRON_CONTAINING_PRE_MRNA	REACTOME_MRNA_PROCESSING	REACTOME_MRNA_SPLICING		REACTOME_CLEAVAGE_OF_GROWING_TRANSCRIPT_IN_THE_TERMINATION_REGION_	REACTOME_RNA_POL_II_TRANSCRIPTION	REACTOME_TRANSCRIPTION			REACTOME_TRANSPORT_OF_MATURE_TRANSCRIPT_TO_CYTOPLASM											REACTOME_MRNA_3_END_PROCESSING
9775	EIF4A3	eukaryotic translation initiation factor 4A3		REACTOME_METABOLISM_OF_RNA		REACTOME_NONSENSE_MEDIATED_DECAY_ENHANCED_BY_THE_EXON_JUNCTION_COMPLEX			REACTOME_METABOLISM_OF_MRNA					KEGG_SPLICEOSOME															REACTOME_DEADENYLATION_DEPENDENT_MRNA_DECAY
10921	RNPS1	RNA binding protein S1, serine-rich domain		REACTOME_METABOLISM_OF_RNA		REACTOME_NONSENSE_MEDIATED_DECAY_ENHANCED_BY_THE_EXON_JUNCTION_COMPLEX			REACTOME_METABOLISM_OF_MRNA								REACTOME_PROCESSING_OF_CAPPED_INTRON_CONTAINING_PRE_MRNA	REACTOME_MRNA_PROCESSING	REACTOME_MRNA_SPLICING		REACTOME_CLEAVAGE_OF_GROWING_TRANSCRIPT_IN_THE_TERMINATION_REGION_	REACTOME_RNA_POL_II_TRANSCRIPTION	REACTOME_TRANSCRIPTION			REACTOME_TRANSPORT_OF_MATURE_TRANSCRIPT_TO_CYTOPLASM											REACTOME_MRNA_3_END_PROCESSING
23658	LSM5	LSM5 homolog, U6 small nuclear RNA associated (S. cerevisiae)		REACTOME_METABOLISM_OF_RNA					REACTOME_METABOLISM_OF_MRNA					KEGG_SPLICEOSOME															REACTOME_DEADENYLATION_DEPENDENT_MRNA_DECAY	REACTOME_MRNA_DECAY_BY_5_TO_3_EXORIBONUCLEASE		KEGG_RNA_DEGRADATION
25804	LSM4	LSM4 homolog, U6 small nuclear RNA associated (S. cerevisiae)		REACTOME_METABOLISM_OF_RNA					REACTOME_METABOLISM_OF_MRNA					KEGG_SPLICEOSOME															REACTOME_DEADENYLATION_DEPENDENT_MRNA_DECAY	REACTOME_MRNA_DECAY_BY_5_TO_3_EXORIBONUCLEASE		KEGG_RNA_DEGRADATION
27258	LSM3	LSM3 homolog, U6 small nuclear RNA associated (S. cerevisiae)		REACTOME_METABOLISM_OF_RNA					REACTOME_METABOLISM_OF_MRNA					KEGG_SPLICEOSOME															REACTOME_DEADENYLATION_DEPENDENT_MRNA_DECAY	REACTOME_MRNA_DECAY_BY_5_TO_3_EXORIBONUCLEASE		KEGG_RNA_DEGRADATION
5707	PSMD1	proteasome (prosome, macropain) 26S subunit, non-ATPase, 1		REACTOME_METABOLISM_OF_RNA					REACTOME_METABOLISM_OF_MRNA																			REACTOME_MITOTIC_M_M_G1_PHASES			REACTOME_DNA_REPLICATION		REACTOME_CELL_CYCLE	REACTOME_CELL_CYCLE_MITOTIC
167227	DCP2	DCP2 decapping enzyme homolog (S. cerevisiae)		REACTOME_METABOLISM_OF_RNA					REACTOME_METABOLISM_OF_MRNA																				REACTOME_DEADENYLATION_DEPENDENT_MRNA_DECAY	REACTOME_MRNA_DECAY_BY_5_TO_3_EXORIBONUCLEASE		KEGG_RNA_DEGRADATION
5393	EXOSC9	exosome component 9		REACTOME_METABOLISM_OF_RNA					REACTOME_METABOLISM_OF_MRNA																				REACTOME_DEADENYLATION_DEPENDENT_MRNA_DECAY			KEGG_RNA_DEGRADATION
11097	NUPL2	nucleoporin like 2		REACTOME_METABOLISM_OF_RNA							REACTOME_INFLUENZA_LIFE_CYCLE						REACTOME_PROCESSING_OF_CAPPED_INTRON_CONTAINING_PRE_MRNA	REACTOME_MRNA_PROCESSING						REACTOME_METABOLISM_OF_NON_CODING_RNA		REACTOME_TRANSPORT_OF_MATURE_TRANSCRIPT_TO_CYTOPLASM
6628	SNRPB	small nuclear ribonucleoprotein polypeptides B and B1		REACTOME_METABOLISM_OF_RNA										KEGG_SPLICEOSOME			REACTOME_PROCESSING_OF_CAPPED_INTRON_CONTAINING_PRE_MRNA	REACTOME_MRNA_PROCESSING	REACTOME_MRNA_SPLICING	REACTOME_MRNA_SPLICING_MINOR_PATHWAY	REACTOME_CLEAVAGE_OF_GROWING_TRANSCRIPT_IN_THE_TERMINATION_REGION_	REACTOME_RNA_POL_II_TRANSCRIPTION	REACTOME_TRANSCRIPTION	REACTOME_METABOLISM_OF_NON_CODING_RNA	REACTOME_SLBP_DEPENDENT_PROCESSING_OF_REPLICATION_DEPENDENT_HISTONE_PRE_MRNAS		REACTOME_PROCESSING_OF_CAPPED_INTRONLESS_PRE_MRNA
6635	SNRPE	small nuclear ribonucleoprotein polypeptide E		REACTOME_METABOLISM_OF_RNA										KEGG_SPLICEOSOME			REACTOME_PROCESSING_OF_CAPPED_INTRON_CONTAINING_PRE_MRNA	REACTOME_MRNA_PROCESSING	REACTOME_MRNA_SPLICING	REACTOME_MRNA_SPLICING_MINOR_PATHWAY	REACTOME_CLEAVAGE_OF_GROWING_TRANSCRIPT_IN_THE_TERMINATION_REGION_	REACTOME_RNA_POL_II_TRANSCRIPTION	REACTOME_TRANSCRIPTION	REACTOME_METABOLISM_OF_NON_CODING_RNA	REACTOME_SLBP_DEPENDENT_PROCESSING_OF_REPLICATION_DEPENDENT_HISTONE_PRE_MRNAS		REACTOME_PROCESSING_OF_CAPPED_INTRONLESS_PRE_MRNA
6636	SNRPF	small nuclear ribonucleoprotein polypeptide F		REACTOME_METABOLISM_OF_RNA										KEGG_SPLICEOSOME			REACTOME_PROCESSING_OF_CAPPED_INTRON_CONTAINING_PRE_MRNA	REACTOME_MRNA_PROCESSING	REACTOME_MRNA_SPLICING	REACTOME_MRNA_SPLICING_MINOR_PATHWAY	REACTOME_CLEAVAGE_OF_GROWING_TRANSCRIPT_IN_THE_TERMINATION_REGION_	REACTOME_RNA_POL_II_TRANSCRIPTION	REACTOME_TRANSCRIPTION	REACTOME_METABOLISM_OF_NON_CODING_RNA	REACTOME_SLBP_DEPENDENT_PROCESSING_OF_REPLICATION_DEPENDENT_HISTONE_PRE_MRNAS		REACTOME_PROCESSING_OF_CAPPED_INTRONLESS_PRE_MRNA
6637	SNRPG	small nuclear ribonucleoprotein polypeptide G		REACTOME_METABOLISM_OF_RNA										KEGG_SPLICEOSOME			REACTOME_PROCESSING_OF_CAPPED_INTRON_CONTAINING_PRE_MRNA	REACTOME_MRNA_PROCESSING	REACTOME_MRNA_SPLICING	REACTOME_MRNA_SPLICING_MINOR_PATHWAY	REACTOME_CLEAVAGE_OF_GROWING_TRANSCRIPT_IN_THE_TERMINATION_REGION_	REACTOME_RNA_POL_II_TRANSCRIPTION	REACTOME_TRANSCRIPTION	REACTOME_METABOLISM_OF_NON_CODING_RNA	REACTOME_SLBP_DEPENDENT_PROCESSING_OF_REPLICATION_DEPENDENT_HISTONE_PRE_MRNAS		REACTOME_PROCESSING_OF_CAPPED_INTRONLESS_PRE_MRNA
6632	SNRPD1	small nuclear ribonucleoprotein D1 polypeptide 16kDa		REACTOME_METABOLISM_OF_RNA										KEGG_SPLICEOSOME			REACTOME_PROCESSING_OF_CAPPED_INTRON_CONTAINING_PRE_MRNA	REACTOME_MRNA_PROCESSING	REACTOME_MRNA_SPLICING	REACTOME_MRNA_SPLICING_MINOR_PATHWAY				REACTOME_METABOLISM_OF_NON_CODING_RNA
6633	SNRPD2	small nuclear ribonucleoprotein D2 polypeptide 16.5kDa		REACTOME_METABOLISM_OF_RNA										KEGG_SPLICEOSOME			REACTOME_PROCESSING_OF_CAPPED_INTRON_CONTAINING_PRE_MRNA	REACTOME_MRNA_PROCESSING	REACTOME_MRNA_SPLICING	REACTOME_MRNA_SPLICING_MINOR_PATHWAY				REACTOME_METABOLISM_OF_NON_CODING_RNA
6607	SMN2	survival of motor neuron 2, centromeric		REACTOME_METABOLISM_OF_RNA																				REACTOME_METABOLISM_OF_NON_CODING_RNA
8894	EIF2S2	eukaryotic translation initiation factor 2, subunit 2 beta, 38kDa			REACTOME_3_UTR_MEDIATED_TRANSLATIONAL_REGULATION		REACTOME_TRANSLATION						REACTOME_METABOLISM_OF_PROTEINS		REACTOME_FORMATION_OF_THE_TERNARY_COMPLEX_AND_SUBSEQUENTLY_THE_43S_COMPLEX	REACTOME_ACTIVATION_OF_THE_MRNA_UPON_BINDING_OF_THE_CAP_BINDING_COMPLEX_AND_EIFS_AND_SUBSEQUENT_BINDING_TO_43S
8662	EIF3B	eukaryotic translation initiation factor 3, subunit B			REACTOME_3_UTR_MEDIATED_TRANSLATIONAL_REGULATION		REACTOME_TRANSLATION						REACTOME_METABOLISM_OF_PROTEINS		REACTOME_FORMATION_OF_THE_TERNARY_COMPLEX_AND_SUBSEQUENTLY_THE_43S_COMPLEX	REACTOME_ACTIVATION_OF_THE_MRNA_UPON_BINDING_OF_THE_CAP_BINDING_COMPLEX_AND_EIFS_AND_SUBSEQUENT_BINDING_TO_43S
8664	EIF3D	eukaryotic translation initiation factor 3, subunit D			REACTOME_3_UTR_MEDIATED_TRANSLATIONAL_REGULATION		REACTOME_TRANSLATION						REACTOME_METABOLISM_OF_PROTEINS		REACTOME_FORMATION_OF_THE_TERNARY_COMPLEX_AND_SUBSEQUENTLY_THE_43S_COMPLEX	REACTOME_ACTIVATION_OF_THE_MRNA_UPON_BINDING_OF_THE_CAP_BINDING_COMPLEX_AND_EIFS_AND_SUBSEQUENT_BINDING_TO_43S
8666	EIF3G	eukaryotic translation initiation factor 3, subunit G			REACTOME_3_UTR_MEDIATED_TRANSLATIONAL_REGULATION		REACTOME_TRANSLATION						REACTOME_METABOLISM_OF_PROTEINS		REACTOME_FORMATION_OF_THE_TERNARY_COMPLEX_AND_SUBSEQUENTLY_THE_43S_COMPLEX	REACTOME_ACTIVATION_OF_THE_MRNA_UPON_BINDING_OF_THE_CAP_BINDING_COMPLEX_AND_EIFS_AND_SUBSEQUENT_BINDING_TO_43S
9669	EIF5B	eukaryotic translation initiation factor 5B					REACTOME_TRANSLATION						REACTOME_METABOLISM_OF_PROTEINS
5431	POLR2B	polymerase (RNA) II (DNA directed) polypeptide B, 140kDa								REACTOME_INFLUENZA_VIRAL_RNA_TRANSCRIPTION_AND_REPLICATION	REACTOME_INFLUENZA_LIFE_CYCLE						REACTOME_PROCESSING_OF_CAPPED_INTRON_CONTAINING_PRE_MRNA	REACTOME_MRNA_PROCESSING	REACTOME_MRNA_SPLICING	REACTOME_MRNA_SPLICING_MINOR_PATHWAY		REACTOME_RNA_POL_II_TRANSCRIPTION	REACTOME_TRANSCRIPTION
4588	MUC6	mucin 6, oligomeric mucus/gel-forming											REACTOME_METABOLISM_OF_PROTEINS
84920	ALG10	asparagine-linked glycosylation 10, alpha-1,2-glucosyltransferase homolog (S. pombe)											REACTOME_METABOLISM_OF_PROTEINS
4580	MTX1	metaxin 1											REACTOME_METABOLISM_OF_PROTEINS
10907	TXNL4A	thioredoxin-like 4A												KEGG_SPLICEOSOME			REACTOME_PROCESSING_OF_CAPPED_INTRON_CONTAINING_PRE_MRNA	REACTOME_MRNA_PROCESSING	REACTOME_MRNA_SPLICING	REACTOME_MRNA_SPLICING_MINOR_PATHWAY
10992	SF3B2	splicing factor 3b, subunit 2, 145kDa												KEGG_SPLICEOSOME			REACTOME_PROCESSING_OF_CAPPED_INTRON_CONTAINING_PRE_MRNA	REACTOME_MRNA_PROCESSING	REACTOME_MRNA_SPLICING	REACTOME_MRNA_SPLICING_MINOR_PATHWAY
23020	SNRNP200	small nuclear ribonucleoprotein 200kDa (U5)												KEGG_SPLICEOSOME			REACTOME_PROCESSING_OF_CAPPED_INTRON_CONTAINING_PRE_MRNA	REACTOME_MRNA_PROCESSING	REACTOME_MRNA_SPLICING	REACTOME_MRNA_SPLICING_MINOR_PATHWAY
23450	SF3B3	splicing factor 3b, subunit 3, 130kDa												KEGG_SPLICEOSOME			REACTOME_PROCESSING_OF_CAPPED_INTRON_CONTAINING_PRE_MRNA	REACTOME_MRNA_PROCESSING	REACTOME_MRNA_SPLICING	REACTOME_MRNA_SPLICING_MINOR_PATHWAY
4809	NHP2L1	NHP2 non-histone chromosome protein 2-like 1 (S. cerevisiae)												KEGG_SPLICEOSOME			REACTOME_PROCESSING_OF_CAPPED_INTRON_CONTAINING_PRE_MRNA	REACTOME_MRNA_PROCESSING	REACTOME_MRNA_SPLICING	REACTOME_MRNA_SPLICING_MINOR_PATHWAY
83443	SF3B5	splicing factor 3b, subunit 5, 10kDa												KEGG_SPLICEOSOME			REACTOME_PROCESSING_OF_CAPPED_INTRON_CONTAINING_PRE_MRNA	REACTOME_MRNA_PROCESSING	REACTOME_MRNA_SPLICING	REACTOME_MRNA_SPLICING_MINOR_PATHWAY
6428	SRSF3	serine/arginine-rich splicing factor 3												KEGG_SPLICEOSOME			REACTOME_PROCESSING_OF_CAPPED_INTRON_CONTAINING_PRE_MRNA	REACTOME_MRNA_PROCESSING	REACTOME_MRNA_SPLICING		REACTOME_CLEAVAGE_OF_GROWING_TRANSCRIPT_IN_THE_TERMINATION_REGION_	REACTOME_RNA_POL_II_TRANSCRIPTION	REACTOME_TRANSCRIPTION			REACTOME_TRANSPORT_OF_MATURE_TRANSCRIPT_TO_CYTOPLASM											REACTOME_MRNA_3_END_PROCESSING
7307	U2AF1	U2 small nuclear RNA auxiliary factor 1												KEGG_SPLICEOSOME			REACTOME_PROCESSING_OF_CAPPED_INTRON_CONTAINING_PRE_MRNA	REACTOME_MRNA_PROCESSING	REACTOME_MRNA_SPLICING		REACTOME_CLEAVAGE_OF_GROWING_TRANSCRIPT_IN_THE_TERMINATION_REGION_	REACTOME_RNA_POL_II_TRANSCRIPTION	REACTOME_TRANSCRIPTION			REACTOME_TRANSPORT_OF_MATURE_TRANSCRIPT_TO_CYTOPLASM											REACTOME_MRNA_3_END_PROCESSING
10291	SF3A1	splicing factor 3a, subunit 1, 120kDa												KEGG_SPLICEOSOME			REACTOME_PROCESSING_OF_CAPPED_INTRON_CONTAINING_PRE_MRNA	REACTOME_MRNA_PROCESSING	REACTOME_MRNA_SPLICING
3192	HNRNPU	heterogeneous nuclear ribonucleoprotein U (scaffold attachment factor A)												KEGG_SPLICEOSOME			REACTOME_PROCESSING_OF_CAPPED_INTRON_CONTAINING_PRE_MRNA	REACTOME_MRNA_PROCESSING	REACTOME_MRNA_SPLICING
6626	SNRPA	small nuclear ribonucleoprotein polypeptide A												KEGG_SPLICEOSOME			REACTOME_PROCESSING_OF_CAPPED_INTRON_CONTAINING_PRE_MRNA	REACTOME_MRNA_PROCESSING	REACTOME_MRNA_SPLICING
8175	SF3A2	splicing factor 3a, subunit 2, 66kDa												KEGG_SPLICEOSOME			REACTOME_PROCESSING_OF_CAPPED_INTRON_CONTAINING_PRE_MRNA	REACTOME_MRNA_PROCESSING	REACTOME_MRNA_SPLICING
10523	CHERP	calcium homeostasis endoplasmic reticulum protein												KEGG_SPLICEOSOME
10713	USP39	ubiquitin specific peptidase 39												KEGG_SPLICEOSOME
26121	PRPF31	PRP31 pre-mRNA processing factor 31 homolog (S. cerevisiae)												KEGG_SPLICEOSOME
51729	WBP11	WW domain binding protein 11												KEGG_SPLICEOSOME
6631	SNRPC	small nuclear ribonucleoprotein polypeptide C												KEGG_SPLICEOSOME
9879	DDX46	DEAD (Asp-Glu-Ala-Asp) box polypeptide 46												KEGG_SPLICEOSOME
988	CDC5L	CDC5 cell division cycle 5-like (S. pombe)												KEGG_SPLICEOSOME
8243	SMC1A	structural maintenance of chromosomes 1A															REACTOME_PROCESSING_OF_CAPPED_INTRON_CONTAINING_PRE_MRNA	REACTOME_MRNA_PROCESSING	REACTOME_MRNA_SPLICING									REACTOME_MITOTIC_M_M_G1_PHASES			REACTOME_DNA_REPLICATION		REACTOME_CELL_CYCLE	REACTOME_CELL_CYCLE_MITOTIC		REACTOME_MITOTIC_PROMETAPHASE
7884	SLBP	stem-loop binding protein															REACTOME_PROCESSING_OF_CAPPED_INTRON_CONTAINING_PRE_MRNA	REACTOME_MRNA_PROCESSING			REACTOME_CLEAVAGE_OF_GROWING_TRANSCRIPT_IN_THE_TERMINATION_REGION_	REACTOME_RNA_POL_II_TRANSCRIPTION	REACTOME_TRANSCRIPTION		REACTOME_SLBP_DEPENDENT_PROCESSING_OF_REPLICATION_DEPENDENT_HISTONE_PRE_MRNAS	REACTOME_TRANSPORT_OF_MATURE_TRANSCRIPT_TO_CYTOPLASM	REACTOME_PROCESSING_OF_CAPPED_INTRONLESS_PRE_MRNA
10482	NXF1	nuclear RNA export factor 1															REACTOME_PROCESSING_OF_CAPPED_INTRON_CONTAINING_PRE_MRNA	REACTOME_MRNA_PROCESSING								REACTOME_TRANSPORT_OF_MATURE_TRANSCRIPT_TO_CYTOPLASM
6829	SUPT5H	suppressor of Ty 5 homolog (S. cerevisiae)																REACTOME_MRNA_PROCESSING				REACTOME_RNA_POL_II_TRANSCRIPTION	REACTOME_TRANSCRIPTION
6917	TCEA1	transcription elongation factor A (SII), 1																				REACTOME_RNA_POL_II_TRANSCRIPTION	REACTOME_TRANSCRIPTION
8342	HIST1H2BM	histone cluster 1, H2bm																					REACTOME_TRANSCRIPTION										REACTOME_CELL_CYCLE
8351	HIST1H3D	histone cluster 1, H3d																					REACTOME_TRANSCRIPTION
8353	HIST1H3E	histone cluster 1, H3e																					REACTOME_TRANSCRIPTION
9126	SMC3	structural maintenance of chromosomes 3																										REACTOME_MITOTIC_M_M_G1_PHASES			REACTOME_DNA_REPLICATION		REACTOME_CELL_CYCLE	REACTOME_CELL_CYCLE_MITOTIC		REACTOME_MITOTIC_PROMETAPHASE
79172	CENPO	centromere protein O																										REACTOME_MITOTIC_M_M_G1_PHASES			REACTOME_DNA_REPLICATION		REACTOME_CELL_CYCLE	REACTOME_CELL_CYCLE_MITOTIC		REACTOME_MITOTIC_PROMETAPHASE
10403	NDC80	NDC80 homolog, kinetochore complex component (S. cerevisiae)																										REACTOME_MITOTIC_M_M_G1_PHASES			REACTOME_DNA_REPLICATION		REACTOME_CELL_CYCLE	REACTOME_CELL_CYCLE_MITOTIC		REACTOME_MITOTIC_PROMETAPHASE
83540	NUF2	NUF2, NDC80 kinetochore complex component, homolog (S. cerevisiae)																										REACTOME_MITOTIC_M_M_G1_PHASES			REACTOME_DNA_REPLICATION		REACTOME_CELL_CYCLE	REACTOME_CELL_CYCLE_MITOTIC		REACTOME_MITOTIC_PROMETAPHASE
26271	FBXO5	F-box protein 5																										REACTOME_MITOTIC_M_M_G1_PHASES			REACTOME_DNA_REPLICATION		REACTOME_CELL_CYCLE	REACTOME_CELL_CYCLE_MITOTIC
23594	ORC6	origin recognition complex, subunit 6																										REACTOME_MITOTIC_M_M_G1_PHASES			REACTOME_DNA_REPLICATION		REACTOME_CELL_CYCLE	REACTOME_CELL_CYCLE_MITOTIC
23019	CNOT1	CCR4-NOT transcription complex, subunit 1																														KEGG_RNA_DEGRADATION
7531	YWHAE	tyrosine 3-monooxygenase/tryptophan 5-monooxygenase activation protein, epsilon polypeptide																															REACTOME_CELL_CYCLE	REACTOME_CELL_CYCLE_MITOTIC
55125	CEP192	centrosomal protein 192kDa																															REACTOME_CELL_CYCLE	REACTOME_CELL_CYCLE_MITOTIC
55651	NHP2	NHP2 ribonucleoprotein homolog (yeast)																															REACTOME_CELL_CYCLE
1315	COPB1	coatomer protein complex, subunit beta 1																																	REACTOME_COPI_MEDIATED_TRANSPORT
22818	COPZ1	coatomer protein complex, subunit zeta 1																																	REACTOME_COPI_MEDIATED_TRANSPORT
372	ARCN1	archain 1																																	REACTOME_COPI_MEDIATED_TRANSPORT
7874	USP7	ubiquitin specific peptidase 7 (herpes virus-associated)
10025	MED16	mediator complex subunit 16
90390	MED30	mediator complex subunit 30
9477	MED20	mediator complex subunit 20
10413	YAP1	Yes-associated protein 1
7004	TEAD4	TEA domain family member 4
27330	RPS6KA6	ribosomal protein S6 kinase, 90kDa, polypeptide 6
8775	NAPA	N-ethylmaleimide-sensitive factor attachment protein, alpha
30001	ERO1L	ERO1-like (S. cerevisiae)
55763	EXOC1	exocyst complex component 1
10644	IGF2BP2	insulin-like growth factor 2 mRNA binding protein 2
23380	SRGAP2	SLIT-ROBO Rho GTPase activating protein 2
5306	PITPNA	phosphatidylinositol transfer protein, alpha
6478	SIAH2	seven in absentia homolog 2 (Drosophila)
784	CACNB3	calcium channel, voltage-dependent, beta 3 subunit
79784	MYH14	myosin, heavy chain 14, non-muscle
23229	ARHGEF9	Cdc42 guanine nucleotide exchange factor (GEF) 9
29089	UBE2T	ubiquitin-conjugating enzyme E2T (putative)
64411	ARAP3	ArfGAP with RhoGAP domain, ankyrin repeat and PH domain 3
10144	FAM13A	family with sequence similarity 13, member A
246721	POLR2J2	polymerase (RNA) II (DNA directed) polypeptide J2
84765	ZNF577	zinc finger protein 577
4969	OGN	osteoglycin
79883	PODNL1	podocan-like 1
10592	SMC2	structural maintenance of chromosomes 2
5523	PPP2R3A	protein phosphatase 2, regulatory subunit B'', alpha
7791	ZYX	zyxin
80895	ILKAP	integrin-linked kinase-associated serine/threonine phosphatase
50619	DEF6	differentially expressed in FDCP 6 homolog (mouse)
11073	TOPBP1	topoisomerase (DNA) II binding protein 1
200186	CRTC2	CREB regulated transcription coactivator 2
9266	CYTH2	cytohesin 2
353164	TAS2R42	taste receptor, type 2, member 42
5726	TAS2R38	taste receptor, type 2, member 38
1349	COX7B	cytochrome c oxidase subunit VIIb
148327	CREB3L4	cAMP responsive element binding protein 3-like 4
3832	KIF11	kinesin family member 11
51619	UBE2D4	ubiquitin-conjugating enzyme E2D 4 (putative)
90678	LRSAM1	leucine rich repeat and sterile alpha motif containing 1
10411	RAPGEF3	Rap guanine nucleotide exchange factor (GEF) 3
1824	DSC2	desmocollin 2
56985	C17orf48	chromosome 17 open reading frame 48
27154	BRPF3	bromodomain and PHD finger containing, 3
813	CALU	calumenin
10288	LILRB2	leukocyte immunoglobulin-like receptor, subfamily B (with TM and ITIM domains), member 2
26291	FGF21	fibroblast growth factor 21
5922	RASA2	RAS p21 protein activator 2
5264	PHYH	phytanoyl-CoA 2-hydroxylase
1004	CDH6	cadherin 6, type 2, K-cadherin (fetal kidney)
84063	KIRREL2	kin of IRRE like 2 (Drosophila)
1671	DEFA6	defensin, alpha 6, Paneth cell-specific
93649	MYOCD	myocardin
120066	OR5P3	olfactory receptor, family 5, subfamily P, member 3
26476	OR10J1	olfactory receptor, family 10, subfamily J, member 1
26533	OR10G3	olfactory receptor, family 10, subfamily G, member 3
81050	OR5AC2	olfactory receptor, family 5, subfamily AC, member 2
1473	CST5	cystatin D
1476	CSTB	cystatin B (stefin B)
3026	HABP2	hyaluronan binding protein 2
285313	IGSF10	immunoglobulin superfamily, member 10
55801	IL26	interleukin 26
339479	FAM5C	family with sequence similarity 5, member C
5860	QDPR	quinoid dihydropteridine reductase
4258	MGST2	microsomal glutathione S-transferase 2
3808	KIR2DS3	killer cell immunoglobulin-like receptor, two domains, short cytoplasmic tail, 3
257194	NEGR1	neuronal growth regulator 1
9900	SV2A	synaptic vesicle glycoprotein 2A
84174	SLA2	Src-like-adaptor 2
3267	AGFG1	ArfGAP with FG repeats 1
157506	RDH10	retinol dehydrogenase 10 (all-trans)
2125	EVPL	envoplakin
79139	DERL1	Der1-like domain family, member 1
4338	MOCS2	molybdenum cofactor synthesis 2
7111	TMOD1	tropomodulin 1
117584	RFFL	ring finger and FYVE-like domain containing 1
80896	NPL	N-acetylneuraminate pyruvate lyase (dihydrodipicolinate synthase)
6879	TAF7	TAF7 RNA polymerase II, TATA box binding protein (TBP)-associated factor, 55kDa
56907	SPIRE1	spire homolog 1 (Drosophila)
100271374	RPS27AP5	ribosomal protein S27a pseudogene 5
10480	EIF3M	eukaryotic translation initiation factor 3, subunit M
10586	MAB21L2	mab-21-like 2 (C. elegans)
10656	KHDRBS3	KH domain containing, RNA binding, signal transduction associated 3
10657	KHDRBS1	KH domain containing, RNA binding, signal transduction associated 1
10799	RPP40	ribonuclease P/MRP 40kDa subunit
10813	UTP14A	UTP14, U3 small nucleolar ribonucleoprotein, homolog A (yeast)
1084	CEACAM3	carcinoembryonic antigen-related cell adhesion molecule 3
11005	SPINK5	serine peptidase inhibitor, Kazal type 5
11187	PKP3	plakophilin 3
112752	IFT43	intraflagellar transport 43 homolog (Chlamydomonas)
114804	RNF157	ring finger protein 157
114836	SLAMF6	SLAM family member 6
114987	WDR31	WD repeat domain 31
117581	TWIST2	twist homolog 2 (Drosophila)
119587	CPXM2	carboxypeptidase X (M14 family), member 2
120534	C11orf46	chromosome 11 open reading frame 46
121599	SPIC	Spi-C transcription factor (Spi-1/PU.1 related)
122830	NAA30	N(alpha)-acetyltransferase 30, NatC catalytic subunit
123228	SENP8	SUMO/sentrin specific peptidase family member 8
124936	CYB5D2	cytochrome b5 domain containing 2
125972	CALR3	calreticulin 3
126133	ALDH16A1	aldehyde dehydrogenase 16 family, member A1
126295	ZNF57	zinc finger protein 57
126375	ZNF792	zinc finger protein 792
126669	SHE	Src homology 2 domain containing E
140469	MYO3B	myosin IIIB
145407	C14orf37	chromosome 14 open reading frame 37
146547	PRSS36	protease, serine, 36
148713	PTPRVP	protein tyrosine phosphatase, receptor type, V, pseudogene
149951	COMMD7	COMM domain containing 7
151790	WDR49	WD repeat domain 49
155465	AGR3	anterior gradient homolog 3 (Xenopus laevis)
163049	ZNF791	zinc finger protein 791
163223	ZNF676	zinc finger protein 676
168433	RNF133	ring finger protein 133
1823	DSC1	desmocollin 1
203228	C9orf72	chromosome 9 open reading frame 72
219670	ENKUR	enkurin, TRPC channel interacting protein
221830	TWISTNB	TWIST neighbor
222865	TMEM130	transmembrane protein 130
22823	MTF2	metal response element binding transcription factor 2
22950	SLC4A1AP	solute carrier family 4 (anion exchanger), member 1, adaptor protein
22984	PDCD11	programmed cell death 11
22995	CEP152	centrosomal protein 152kDa
23	ABCF1	ATP-binding cassette, sub-family F (GCN20), member 1
23082	PPRC1	peroxisome proliferator-activated receptor gamma, coactivator-related 1
23111	SPG20	spastic paraplegia 20 (Troyer syndrome)
23116	FAM179B	family with sequence similarity 179, member B
23160	WDR43	WD repeat domain 43
23177	CEP68	centrosomal protein 68kDa
23180	RFTN1	raftlin, lipid raft linker 1
23195	MDN1	MDN1, midasin homolog (yeast)
23223	RRP12	ribosomal RNA processing 12 homolog (S. cerevisiae)
23232	TBC1D12	TBC1 domain family, member 12
23558	WBP2	WW domain binding protein 2
23584	VSIG2	V-set and immunoglobulin domain containing 2
25921	ZDHHC5	zinc finger, DHHC-type containing 5
25966	C2CD2	C2 calcium-dependent domain containing 2
26057	ANKRD17	ankyrin repeat domain 17
26578	OSTF1	osteoclast stimulating factor 1
266977	GPR110	G protein-coupled receptor 110
26747	NUFIP1	nuclear fragile X mental retardation protein interacting protein 1
27340	UTP20	UTP20, small subunit (SSU) processome component, homolog (yeast)
2802	GOLGA3	golgin A3
282996	RBM20	RNA binding motif protein 20
283578	TMED8	transmembrane emp24 protein transport domain containing 8
284656	EPHA10	EPH receptor A10
286223	C9orf47	chromosome 9 open reading frame 47
286343	C9orf150	chromosome 9 open reading frame 150
28951	TRIB2	tribbles homolog 2 (Drosophila)
28959	TMEM176B	transmembrane protein 176B
3213	HOXB3	homeobox B3
339302	CPLX4	complexin 4
340533	KIAA2022	KIAA2022
345557	PLCXD3	phosphatidylinositol-specific phospholipase C, X domain containing 3
345895	RSPH4A	radial spoke head 4 homolog A (Chlamydomonas)
349075	ZNF713	zinc finger protein 713
378938	MALAT1	metastasis associated lung adenocarcinoma transcript 1 (non-protein coding)
3851	KRT4	keratin 4
3903	LAIR1	leukocyte-associated immunoglobulin-like receptor 1
390598	SKOR1	SKI family transcriptional corepressor 1
404552	SCGB1D4	secretoglobin, family 1D, member 4
4289	MKLN1	muskelin 1, intracellular mediator containing kelch motifs
4308	TRPM1	transient receptor potential cation channel, subfamily M, member 1
4330	MN1	meningioma (disrupted in balanced translocation) 1
441151	TMEM151B	transmembrane protein 151B
445815	PALM2-AKAP2	PALM2-AKAP2 readthrough
4839	NOP2	NOP2 nucleolar protein homolog (yeast)
503497	MS4A13	membrane-spanning 4-domains, subfamily A, member 13
51062	ATL1	atlastin GTPase 1
51108	METTL9	methyltransferase like 9
51406	NOL7	nucleolar protein 7, 27kDa
51435	SCARA3	scavenger receptor class A, member 3
51526	C20orf111	chromosome 20 open reading frame 111
51533	PHF7	PHD finger protein 7
51678	MPP6	membrane protein, palmitoylated 6 (MAGUK p55 subfamily member 6)
53347	UBASH3A	ubiquitin associated and SH3 domain containing A
5383	PMS2P5	postmeiotic segregation increased 2 pseudogene 5
53904	MYO3A	myosin IIIA
54471	SMCR7L	Smith-Magenis syndrome chromosome region, candidate 7-like
54550	NECAB2	N-terminal EF-hand calcium binding protein 2
54764	ZRANB1	zinc finger, RAN-binding domain containing 1
54819	ZCCHC10	zinc finger, CCHC domain containing 10
54851	ANKRD49	ankyrin repeat domain 49
54865	GPATCH4	G patch domain containing 4
54979	HRASLS2	HRAS-like suppressor 2
55027	HEATR3	HEAT repeat containing 3
55127	HEATR1	HEAT repeat containing 1
55153	SDAD1	SDA1 domain containing 1
55222	LRRC20	leucine rich repeat containing 20
552889	ATXN7L3B	ataxin 7-like 3B
55296	TBC1D19	TBC1 domain family, member 19
553115	PEF1	penta-EF-hand domain containing 1
55321	C20orf46	chromosome 20 open reading frame 46
55617	TASP1	taspase, threonine aspartase, 1
55687	TRMU	tRNA 5-methylaminomethyl-2-thiouridylate methyltransferase
55788	LMBRD1	LMBR1 domain containing 1
55833	UBAP2	ubiquitin associated protein 2
56658	TRIM39	tripartite motif containing 39
5676	PSG7	pregnancy specific beta-1-glycoprotein 7 (gene/pseudogene)
56829	ZC3HAV1	zinc finger CCCH-type, antiviral 1
56888	KCMF1	potassium channel modulatory factor 1
56889	TM9SF3	transmembrane 9 superfamily member 3
57478	USP31	ubiquitin specific peptidase 31
5768	QSOX1	quiescin Q6 sulfhydryl oxidase 1
57718	PPP4R4	protein phosphatase 4, regulatory subunit 4
5822	PWP2	PWP2 periodic tryptophan protein homolog (yeast)
58509	C19orf29	chromosome 19 open reading frame 29
6036	RNASE2	ribonuclease, RNase A family, 2 (liver, eosinophil-derived neurotoxin)
60529	ALX4	ALX homeobox 4
6253	RTN2	reticulon 2
64426	SUDS3	suppressor of defective silencing 3 homolog (S. cerevisiae)
64710	NUCKS1	nuclear casein kinase and cyclin-dependent kinase substrate 1
64770	CCDC14	coiled-coil domain containing 14
64853	AIDA	axin interactor, dorsalization associated
64922	LRRC19	leucine rich repeat containing 19
65008	MRPL1	mitochondrial ribosomal protein L1
65084	TMEM135	transmembrane protein 135
653121	ZBTB8A	zinc finger and BTB domain containing 8A
6660	SOX5	SRY (sex determining region Y)-box 5
6782	HSPA13	heat shock protein 70kDa family, member 13
7009	TMBIM6	transmembrane BAX inhibitor motif containing 6
7109	TRAPPC10	trafficking protein particle complex 10
7152	TOP1P2	topoisomerase (DNA) I pseudogene 2
753	C18orf1	chromosome 18 open reading frame 1
79149	ZSCAN5A	zinc finger and SCAN domain containing 5A
79469	DLEU2L	deleted in lymphocytic leukemia 2-like
79585	CORO7	coronin 7
79666	PLEKHF2	pleckstrin homology domain containing, family F (with FYVE domain) member 2
79797	ZNF408	zinc finger protein 408
79805	VASH2	vasohibin 2
79864	C11orf63	chromosome 11 open reading frame 63
79961	DENND2D	DENN/MADD domain containing 2D
80155	NAA15	N(alpha)-acetyltransferase 15, NatA auxiliary subunit
80231	CXorf21	chromosome X open reading frame 21
80298	MTERFD3	MTERF domain containing 3
80709	AKNA	AT-hook transcription factor
8079	MLF2	myeloid leukemia factor 2
81553	FAM49A	family with sequence similarity 49, member A
81626	SHCBP1L	SHC SH2-domain binding protein 1-like
81894	SLC25A28	solute carrier family 25, member 28
8284	KDM5D	lysine (K)-specific demethylase 5D
83442	SH3BGRL3	SH3 domain binding glutamic acid-rich protein like 3
83650	SLC35G5	solute carrier family 35, member G5
83732	RIOK1	RIO kinase 1 (yeast)
84101	USP44	ubiquitin specific peptidase 44
8448	DOC2A	double C2-like domains, alpha
8459	TPST2	tyrosylprotein sulfotransferase 2
84627	ZNF469	zinc finger protein 469
84660	CCDC62	coiled-coil domain containing 62
84680	ACCS	1-aminocyclopropane-1-carboxylate synthase homolog (Arabidopsis)(non-functional)
84759	PCGF1	polycomb group ring finger 1
84769	MPV17L2	MPV17 mitochondrial membrane protein-like 2
84866	TMEM25	transmembrane protein 25
84869	CBR4	carbonyl reductase 4
84976	DISP1	dispatched homolog 1 (Drosophila)
8796	SCEL	sciellin
90167	FRMD7	FERM domain containing 7
90204	ZSWIM1	zinc finger, SWIM-type containing 1
90378	SAMD1	sterile alpha motif domain containing 1
91039	DPP9	dipeptidyl-peptidase 9
91120	ZNF682	zinc finger protein 682
91298	C12orf29	chromosome 12 open reading frame 29
91662	NLRP12	NLR family, pyrin domain containing 12
91746	YTHDC1	YTH domain containing 1
92105	INTS4	integrator complex subunit 4
9552	SPAG7	sperm associated antigen 7
9584	RBM39	RNA binding motif protein 39
9683	N4BP1	NEDD4 binding protein 1
9768	KIAA0101	KIAA0101
9858	PPP1R26	protein phosphatase 1, regulatory subunit 26
9907	KIAA0415	KIAA0415
9986	RCE1	RCE1 homolog, prenyl protein peptidase (S. cerevisiae)

## Sheet: Positive Regulators GO terms
Gene set enrichment analysis for GO terms for gene target hits with log2-fold-change of respective shRNAs>0			Gene set enrichment analysis for cannonical pathways for screen hits with FC>0	Gene set enrichment analysis for cannonical pathways for screen hits with FC>0	Gene set enrichment analysis for cannonical pathways for screen hits with FC>0	Gene set enrichment analysis for cannonical pathways for screen hits with FC>0	Gene set enrichment analysis for cannonical pathways for screen hits with FC>0	Gene set enrichment analysis for cannonical pathways for screen hits with FC>0	Gene set enrichment analysis for cannonical pathways for screen hits with FC>0	Gene set enrichment analysis for cannonical pathways for screen hits with FC>0	Gene set enrichment analysis for cannonical pathways for screen hits with FC>0	Gene set enrichment analysis for cannonical pathways for screen hits with FC>0	Gene set enrichment analysis for cannonical pathways for screen hits with FC>0	Gene set enrichment analysis for cannonical pathways for screen hits with FC>0	Gene set enrichment analysis for cannonical pathways for screen hits with FC>0	Gene set enrichment analysis for cannonical pathways for screen hits with FC>0	Gene set enrichment analysis for cannonical pathways for screen hits with FC>0	Gene set enrichment analysis for cannonical pathways for screen hits with FC>0	Gene set enrichment analysis for cannonical pathways for screen hits with FC>0	Gene set enrichment analysis for cannonical pathways for screen hits with FC>0	Gene set enrichment analysis for cannonical pathways for screen hits with FC>0	Gene set enrichment analysis for cannonical pathways for screen hits with FC>0	Gene set enrichment analysis for cannonical pathways for screen hits with FC>0	Gene set enrichment analysis for cannonical pathways for screen hits with FC>0	Gene set enrichment analysis for cannonical pathways for screen hits with FC>0	Gene set enrichment analysis for cannonical pathways for screen hits with FC>0	Gene set enrichment analysis for cannonical pathways for screen hits with FC>0	Gene set enrichment analysis for cannonical pathways for screen hits with FC>0	Gene set enrichment analysis for cannonical pathways for screen hits with FC>0	Gene set enrichment analysis for cannonical pathways for screen hits with FC>0	Gene set enrichment analysis for cannonical pathways for screen hits with FC>0	Gene set enrichment analysis for cannonical pathways for screen hits with FC>0	Gene set enrichment analysis for cannonical pathways for screen hits with FC>0	Gene set enrichment analysis for cannonical pathways for screen hits with FC>0	Gene set enrichment analysis for cannonical pathways for screen hits with FC>0	Gene set enrichment analysis for cannonical pathways for screen hits with FC>0	Gene set enrichment analysis for cannonical pathways for screen hits with FC>0	Gene set enrichment analysis for cannonical pathways for screen hits with FC>0	Gene set enrichment analysis for cannonical pathways for screen hits with FC>0	Gene set enrichment analysis for cannonical pathways for screen hits with FC>0	Gene set enrichment analysis for cannonical pathways for screen hits with FC>0	Gene set enrichment analysis for cannonical pathways for screen hits with FC>0	Gene set enrichment analysis for cannonical pathways for screen hits with FC>0	Gene set enrichment analysis for cannonical pathways for screen hits with FC>0	Gene set enrichment analysis for cannonical pathways for screen hits with FC>0	Gene set enrichment analysis for cannonical pathways for screen hits with FC>0	Gene set enrichment analysis for cannonical pathways for screen hits with FC>0	Gene set enrichment analysis for cannonical pathways for screen hits with FC>0	Gene set enrichment analysis for cannonical pathways for screen hits with FC>0
Overlap Results
Collection(s):	BP, MF
# overlaps shown:	40
# genesets in collections:	1221
# genes in comparison (n):	393
# genes in universe (N):	45956
Gene Set Name	# Genes in Gene Set (K)	Description	# Genes in Overlap (k)	k/K	p-value	FDR q-value
STRUCTURAL_CONSTITUENT_OF_RIBOSOME	80	Genes annotated by the GO term GO:0003735. The action of a molecule that contributes to the structural integrity of the ribosome.	43	0.5375	7.34e-68	8.96e-65
RNA_BINDING	259	Genes annotated by the GO term GO:0003723. Interacting selectively with an RNA molecule or a portion thereof.	52	0.2008	3.05e-55	1.86e-52
STRUCTURAL_MOLECULE_ACTIVITY	244	Genes annotated by the GO term GO:0005198. The action of a molecule that contributes to the structural integrity of a complex or assembly within or outside a cell.	44	0.1803	1.29e-44	5.25e-42
TRANSLATION	180	Genes annotated by the GO term GO:0006412. The chemical reactions and pathways resulting in the formation of a protein. This is a ribosome-mediated process in which the information in messenger RNA (mRNA) is used to specify the sequence of amino acids in the protein.	34	0.1889	2.17e-35	6.61e-33
CELLULAR_BIOSYNTHETIC_PROCESS	321	Genes annotated by the GO term GO:0044249. The chemical reactions and pathways resulting in the formation of substances, carried out by individual cells.	35	0.109	7.6e-28	1.86e-25
MACROMOLECULE_BIOSYNTHETIC_PROCESS	321	Genes annotated by the GO term GO:0009059. The chemical reactions and pathways resulting in the formation of macromolecules, large molecules including proteins, nucleic acids and carbohydrates.	34	0.1059	1.17e-26	2.38e-24
RNA_PROCESSING	173	Genes annotated by the GO term GO:0006396. Any process involved in the conversion of one or more primary RNA transcripts into one or more mature RNA molecules.	25	0.1445	2.74e-23	4.77e-21
BIOSYNTHETIC_PROCESS	470	Genes annotated by the GO term GO:0009058. The energy-requiring part of metabolism in which simpler substances are transformed into more complex ones, as in growth and other biosynthetic processes.	35	0.0745	2.84e-22	4.33e-20
CELLULAR_PROTEIN_METABOLIC_PROCESS	1117	Genes annotated by the GO term GO:0044267. The chemical reactions and pathways involving a specific protein, rather than of proteins in general, occurring at the level of an individual cell. Includes protein modification.	46	0.0412	1.86e-18	2.52e-16
CELLULAR_MACROMOLECULE_METABOLIC_PROCESS	1131	Genes annotated by the GO term GO:0044260. The chemical reactions and pathways involving macromolecules, large molecules including proteins, nucleic acids and carbohydrates, as carried out by individual cells.	46	0.0407	3e-18	3.55e-16
RNA_SPLICING	91	Genes annotated by the GO term GO:0008380. The process of removing sections of the primary RNA transcript to remove sequences not present in the mature form of the RNA and joining the remaining sections to form the mature form of the RNA.	17	0.1868	3.2e-18	3.55e-16
PROTEIN_METABOLIC_PROCESS	1231	Genes annotated by the GO term GO:0019538. The chemical reactions and pathways involving a specific protein, rather than of proteins in general. Includes protein modification.	47	0.0382	1.47e-17	1.49e-15
RNA_METABOLIC_PROCESS	841	Genes annotated by the GO term GO:0016070. The chemical reactions and pathways involving RNA, ribonucleic acid, one of the two main type of nucleic acid, consisting of a long, unbranched macromolecule formed from ribonucleotides joined in 3',5'-phosphodiester linkage.	36	0.0428	3.66e-15	3.43e-13
BIOPOLYMER_METABOLIC_PROCESS	1684	Genes annotated by the GO term GO:0043283. The chemical reactions and pathways involving biopolymers, long, repeating chains of monomers found in nature e.g. polysaccharides and proteins.	48	0.0285	3.97e-13	3.46e-11
RIBONUCLEOPROTEIN_COMPLEX_BIOGENESIS_AND_ASSEMBLY	86	Genes annotated by the GO term GO:0022613. The cellular process by which a complex containing RNA and proteins, is synthesized, aggregates, and bonds together.	13	0.1512	5.32e-13	4.33e-11
MRNA_PROCESSING_GO_0006397	73	Genes annotated by the GO term GO:0006397. Any process involved in the conversion of a primary mRNA transcript into one or more mature mRNA(s) prior to translation into polypeptide.	12	0.1644	1.49e-12	1.14e-10
NUCLEOBASENUCLEOSIDENUCLEOTIDE_AND_NUCLEIC_ACID_METABOLIC_PROCESS	1244	Genes annotated by the GO term GO:0006139. The chemical reactions and pathways involving nucleobases, nucleosides, nucleotides and nucleic acids.	39	0.0314	4.47e-12	3.21e-10
MRNA_METABOLIC_PROCESS	84	Genes annotated by the GO term GO:0016071. The chemical reactions and pathways involving mRNA, messenger RNA, which is responsible for carrying the coded genetic 'message', transcribed from DNA, to sites of protein assembly at the ribosomes.	12	0.1429	8.41e-12	5.7e-10
PROTEIN_RNA_COMPLEX_ASSEMBLY	67	Genes annotated by the GO term GO:0022618. The aggregation, arrangement and bonding together of proteins and RNA molecules to form a ribonucleoprotein complex.	11	0.1642	1.3e-11	8.37e-10
RNA_SPLICINGVIA_TRANSESTERIFICATION_REACTIONS	35	Genes annotated by the GO term GO:0000375. Splicing of RNA via a series of two transesterification reactions.	7	0.2	1.73e-08	1.06e-06
SPLICEOSOME_ASSEMBLY	21	Genes annotated by the GO term GO:0000245. The aggregation, arrangement and bonding together of the spliceosome, a ribonucleoprotein apparatus that catalyzes nuclear mRNA splicing via transesterification reactions.	6	0.2857	1.83e-08	1.07e-06
MACROMOLECULAR_COMPLEX_ASSEMBLY	280	Genes annotated by the GO term GO:0065003. The aggregation, arrangement and bonding together of a set of macromolecules to form a complex.	14	0.05	1.71e-07	9.5e-06
CELLULAR_COMPONENT_ASSEMBLY	298	Genes annotated by the GO term GO:0022607. A cellular process that results in the assembly of a part of the cell.	14	0.047	3.64e-07	1.93e-05
RIBONUCLEOPROTEIN_BINDING	12	Genes annotated by the GO term GO:0043021. Interacting selectively with any complex of RNA and protein.	4	0.3333	2.47e-06	0.000126
MITOTIC_SPINDLE_ORGANIZATION_AND_BIOGENESIS	10	Genes annotated by the GO term GO:0007052. A process that is carried out at the cellular level which results in the formation, arrangement of constituent parts, or disassembly of the microtubule spindle during a mitotic cell cycle.	3	0.3	7.12e-05	0.00348
SPINDLE_ORGANIZATION_AND_BIOGENESIS	11	Genes annotated by the GO term GO:0007051. A process that is carried out at the cellular level which results in the formation, arrangement of constituent parts, or disassembly of the spindle, the array of microtubules and associated molecules that forms between opposite poles of a eukaryotic cell during DNA segregation and serves to move the duplicated chromosomes apart.	3	0.2727	9.73e-05	0.00457
INTRA_GOLGI_VESICLE_MEDIATED_TRANSPORT	12	Genes annotated by the GO term GO:0006891. The directed movement of substances within the Golgi, mediated by small transport vesicles. These either fuse with the cis-Golgi or with each other to form the membrane stacks known as the cis-Golgi reticulum (network).	3	0.25	0.000129	0.00583
REGULATION_OF_TRANSLATION	93	Genes annotated by the GO term GO:0006417. Any process that modulates the frequency, rate or extent of the chemical reactions and pathways resulting in the formation of proteins by the translation of mRNA.	6	0.0645	0.000153	0.0066
GENERAL_RNA_POLYMERASE_II_TRANSCRIPTION_FACTOR_ACTIVITY	32	Genes annotated by the GO term GO:0016251. Any function that supports basal (unregulated) transcription of genes by core RNA polymerase II. Five general transcription factors are necessary and sufficient for such basal transcription in yeast: TFIIB, TFIID, TFIIE, TFIIF, TFIIH and TATA-binding protein (TBF).	4	0.125	0.000157	0.0066
INTRACELLULAR_TRANSPORT	280	Genes annotated by the GO term GO:0046907. The directed movement of substances within a cell.	10	0.0357	0.000168	0.00685
REGULATION_OF_GENE_EXPRESSION	673	Genes annotated by the GO term GO:0010468. Any process that modulates the frequency, rate or extent of gene expression. Gene expression is the process in which a gene's coding sequence is converted into a mature gene product or products (proteins or RNA). This includes the production of an RNA transcript as well as any processing to produce a mature RNA product or an mRNA (for protein-coding gene…	16	0.0238	0.000267	0.0105
TRANSLATION_FACTOR_ACTIVITY_NUCLEIC_ACID_BINDING	39	Genes annotated by the GO term GO:0008135. Functions during translation by binding nucleic acids during polypeptide synthesis at the ribosome.	4	0.1026	0.000342	0.013
TRANSLATION_REGULATOR_ACTIVITY	41	Genes annotated by the GO term GO:0045182. Any substance involved in the initiation, activation, perpetuation, repression or termination of polypeptide synthesis at the ribosome.	4	0.0976	0.000415	0.0154
RIBOSOME_BIOGENESIS_AND_ASSEMBLY	18	Genes annotated by the GO term GO:0042254. The process of the formation of the constituents of the ribosome subunits, their assembly, and their transport to the sites of protein synthesis.	3	0.1667	0.00046	0.0165
INTRACELLULAR_RECEPTOR_MEDIATED_SIGNALING_PATHWAY	21	Genes annotated by the GO term GO:0030522. Any series of molecular signals initiated by a ligand entering the target cell, where it binds to an intracellular receptor.	3	0.1429	0.000736	0.0257
ESTABLISHMENT_OF_CELLULAR_LOCALIZATION	353	Genes annotated by the GO term GO:0051649. The directed movement of a substance or cellular entity, such as a protein complex or organelle, to a specific location within, or in the membrane of, a cell.	10	0.0283	0.00102	0.0347
TRANSLATION_INITIATION_FACTOR_ACTIVITY	24	Genes annotated by the GO term GO:0003743. Functions in the initiation of ribosome-mediated translation of mRNA into a polypeptide.	3	0.125	0.0011	0.0363
REGULATION_OF_CELLULAR_METABOLIC_PROCESS	787	Genes annotated by the GO term GO:0031323. Any process that modulates the frequency, rate or extent of the chemical reactions and pathways by which individual cells transform chemical substances.	16	0.0203	0.0014	0.0449
CELLULAR_LOCALIZATION	371	Genes annotated by the GO term GO:0051641. The processes by which a substance or cellular entity, such as a protein complex or organelle, is transported to, and/or maintained in, a specific location within or in the membrane of a cell.	10	0.027	0.00148	0.0464
REGULATION_OF_METABOLIC_PROCESS	799	Genes annotated by the GO term GO:0019222. Any process that modulates the frequency, rate or extent of the chemical reactions and pathways within a cell or an organism.	16	0.02	0.00163	0.0497
Gene/Gene Set Overlap Matrix
Entrez Gene Id	Gene Symbol	Gene Description	STRUCTURAL_CONSTITUENT_OF_RIBOSOME	RNA_BINDING	STRUCTURAL_MOLECULE_ACTIVITY	TRANSLATION	CELLULAR_BIOSYNTHETIC_PROCESS	MACROMOLECULE_BIOSYNTHETIC_PROCESS	RNA_PROCESSING	BIOSYNTHETIC_PROCESS	CELLULAR_PROTEIN_METABOLIC_PROCESS	CELLULAR_MACROMOLECULE_METABOLIC_PROCESS	RNA_SPLICING	PROTEIN_METABOLIC_PROCESS	RNA_METABOLIC_PROCESS	BIOPOLYMER_METABOLIC_PROCESS	RIBONUCLEOPROTEIN_COMPLEX_BIOGENESIS_AND_ASSEMBLY	MRNA_PROCESSING_GO_0006397	NUCLEOBASENUCLEOSIDENUCLEOTIDE_AND_NUCLEIC_ACID_METABOLIC_PROCESS	MRNA_METABOLIC_PROCESS	PROTEIN_RNA_COMPLEX_ASSEMBLY	RNA_SPLICINGVIA_TRANSESTERIFICATION_REACTIONS	SPLICEOSOME_ASSEMBLY	MACROMOLECULAR_COMPLEX_ASSEMBLY	CELLULAR_COMPONENT_ASSEMBLY	RIBONUCLEOPROTEIN_BINDING	MITOTIC_SPINDLE_ORGANIZATION_AND_BIOGENESIS	SPINDLE_ORGANIZATION_AND_BIOGENESIS	INTRA_GOLGI_VESICLE_MEDIATED_TRANSPORT	REGULATION_OF_TRANSLATION	GENERAL_RNA_POLYMERASE_II_TRANSCRIPTION_FACTOR_ACTIVITY	INTRACELLULAR_TRANSPORT	REGULATION_OF_GENE_EXPRESSION	TRANSLATION_FACTOR_ACTIVITY_NUCLEIC_ACID_BINDING	TRANSLATION_REGULATOR_ACTIVITY	RIBOSOME_BIOGENESIS_AND_ASSEMBLY	INTRACELLULAR_RECEPTOR_MEDIATED_SIGNALING_PATHWAY	ESTABLISHMENT_OF_CELLULAR_LOCALIZATION	TRANSLATION_INITIATION_FACTOR_ACTIVITY	REGULATION_OF_CELLULAR_METABOLIC_PROCESS	CELLULAR_LOCALIZATION	REGULATION_OF_METABOLIC_PROCESS
6232	RPS27	ribosomal protein S27	STRUCTURAL_CONSTITUENT_OF_RIBOSOME	RNA_BINDING	STRUCTURAL_MOLECULE_ACTIVITY	TRANSLATION	CELLULAR_BIOSYNTHETIC_PROCESS	MACROMOLECULE_BIOSYNTHETIC_PROCESS		BIOSYNTHETIC_PROCESS	CELLULAR_PROTEIN_METABOLIC_PROCESS	CELLULAR_MACROMOLECULE_METABOLIC_PROCESS		PROTEIN_METABOLIC_PROCESS
6122	RPL3	ribosomal protein L3	STRUCTURAL_CONSTITUENT_OF_RIBOSOME	RNA_BINDING	STRUCTURAL_MOLECULE_ACTIVITY	TRANSLATION	CELLULAR_BIOSYNTHETIC_PROCESS	MACROMOLECULE_BIOSYNTHETIC_PROCESS		BIOSYNTHETIC_PROCESS	CELLULAR_PROTEIN_METABOLIC_PROCESS	CELLULAR_MACROMOLECULE_METABOLIC_PROCESS		PROTEIN_METABOLIC_PROCESS
6124	RPL4	ribosomal protein L4	STRUCTURAL_CONSTITUENT_OF_RIBOSOME	RNA_BINDING	STRUCTURAL_MOLECULE_ACTIVITY	TRANSLATION	CELLULAR_BIOSYNTHETIC_PROCESS	MACROMOLECULE_BIOSYNTHETIC_PROCESS		BIOSYNTHETIC_PROCESS	CELLULAR_PROTEIN_METABOLIC_PROCESS	CELLULAR_MACROMOLECULE_METABOLIC_PROCESS		PROTEIN_METABOLIC_PROCESS
6129	RPL7	ribosomal protein L7	STRUCTURAL_CONSTITUENT_OF_RIBOSOME	RNA_BINDING	STRUCTURAL_MOLECULE_ACTIVITY	TRANSLATION	CELLULAR_BIOSYNTHETIC_PROCESS	MACROMOLECULE_BIOSYNTHETIC_PROCESS		BIOSYNTHETIC_PROCESS	CELLULAR_PROTEIN_METABOLIC_PROCESS	CELLULAR_MACROMOLECULE_METABOLIC_PROCESS		PROTEIN_METABOLIC_PROCESS
6133	RPL9	ribosomal protein L9	STRUCTURAL_CONSTITUENT_OF_RIBOSOME	RNA_BINDING	STRUCTURAL_MOLECULE_ACTIVITY	TRANSLATION	CELLULAR_BIOSYNTHETIC_PROCESS	MACROMOLECULE_BIOSYNTHETIC_PROCESS		BIOSYNTHETIC_PROCESS	CELLULAR_PROTEIN_METABOLIC_PROCESS	CELLULAR_MACROMOLECULE_METABOLIC_PROCESS		PROTEIN_METABOLIC_PROCESS
6138	RPL15	ribosomal protein L15	STRUCTURAL_CONSTITUENT_OF_RIBOSOME	RNA_BINDING	STRUCTURAL_MOLECULE_ACTIVITY	TRANSLATION	CELLULAR_BIOSYNTHETIC_PROCESS	MACROMOLECULE_BIOSYNTHETIC_PROCESS		BIOSYNTHETIC_PROCESS	CELLULAR_PROTEIN_METABOLIC_PROCESS	CELLULAR_MACROMOLECULE_METABOLIC_PROCESS		PROTEIN_METABOLIC_PROCESS
6142	RPL18A	ribosomal protein L18a	STRUCTURAL_CONSTITUENT_OF_RIBOSOME	RNA_BINDING	STRUCTURAL_MOLECULE_ACTIVITY	TRANSLATION	CELLULAR_BIOSYNTHETIC_PROCESS	MACROMOLECULE_BIOSYNTHETIC_PROCESS		BIOSYNTHETIC_PROCESS	CELLULAR_PROTEIN_METABOLIC_PROCESS	CELLULAR_MACROMOLECULE_METABOLIC_PROCESS		PROTEIN_METABOLIC_PROCESS
6143	RPL19	ribosomal protein L19	STRUCTURAL_CONSTITUENT_OF_RIBOSOME	RNA_BINDING	STRUCTURAL_MOLECULE_ACTIVITY	TRANSLATION	CELLULAR_BIOSYNTHETIC_PROCESS	MACROMOLECULE_BIOSYNTHETIC_PROCESS		BIOSYNTHETIC_PROCESS	CELLULAR_PROTEIN_METABOLIC_PROCESS	CELLULAR_MACROMOLECULE_METABOLIC_PROCESS		PROTEIN_METABOLIC_PROCESS
6144	RPL21	ribosomal protein L21	STRUCTURAL_CONSTITUENT_OF_RIBOSOME	RNA_BINDING	STRUCTURAL_MOLECULE_ACTIVITY	TRANSLATION	CELLULAR_BIOSYNTHETIC_PROCESS	MACROMOLECULE_BIOSYNTHETIC_PROCESS		BIOSYNTHETIC_PROCESS	CELLULAR_PROTEIN_METABOLIC_PROCESS	CELLULAR_MACROMOLECULE_METABOLIC_PROCESS		PROTEIN_METABOLIC_PROCESS
6152	RPL24	ribosomal protein L24	STRUCTURAL_CONSTITUENT_OF_RIBOSOME	RNA_BINDING	STRUCTURAL_MOLECULE_ACTIVITY	TRANSLATION	CELLULAR_BIOSYNTHETIC_PROCESS	MACROMOLECULE_BIOSYNTHETIC_PROCESS		BIOSYNTHETIC_PROCESS	CELLULAR_PROTEIN_METABOLIC_PROCESS	CELLULAR_MACROMOLECULE_METABOLIC_PROCESS		PROTEIN_METABOLIC_PROCESS
6154	RPL26	ribosomal protein L26	STRUCTURAL_CONSTITUENT_OF_RIBOSOME	RNA_BINDING	STRUCTURAL_MOLECULE_ACTIVITY	TRANSLATION	CELLULAR_BIOSYNTHETIC_PROCESS	MACROMOLECULE_BIOSYNTHETIC_PROCESS		BIOSYNTHETIC_PROCESS	CELLULAR_PROTEIN_METABOLIC_PROCESS	CELLULAR_MACROMOLECULE_METABOLIC_PROCESS		PROTEIN_METABOLIC_PROCESS
6156	RPL30	ribosomal protein L30	STRUCTURAL_CONSTITUENT_OF_RIBOSOME	RNA_BINDING	STRUCTURAL_MOLECULE_ACTIVITY	TRANSLATION	CELLULAR_BIOSYNTHETIC_PROCESS	MACROMOLECULE_BIOSYNTHETIC_PROCESS		BIOSYNTHETIC_PROCESS	CELLULAR_PROTEIN_METABOLIC_PROCESS	CELLULAR_MACROMOLECULE_METABOLIC_PROCESS		PROTEIN_METABOLIC_PROCESS
6160	RPL31	ribosomal protein L31	STRUCTURAL_CONSTITUENT_OF_RIBOSOME	RNA_BINDING	STRUCTURAL_MOLECULE_ACTIVITY	TRANSLATION	CELLULAR_BIOSYNTHETIC_PROCESS	MACROMOLECULE_BIOSYNTHETIC_PROCESS		BIOSYNTHETIC_PROCESS	CELLULAR_PROTEIN_METABOLIC_PROCESS	CELLULAR_MACROMOLECULE_METABOLIC_PROCESS		PROTEIN_METABOLIC_PROCESS
6164	RPL34	ribosomal protein L34	STRUCTURAL_CONSTITUENT_OF_RIBOSOME	RNA_BINDING	STRUCTURAL_MOLECULE_ACTIVITY	TRANSLATION	CELLULAR_BIOSYNTHETIC_PROCESS	MACROMOLECULE_BIOSYNTHETIC_PROCESS		BIOSYNTHETIC_PROCESS	CELLULAR_PROTEIN_METABOLIC_PROCESS	CELLULAR_MACROMOLECULE_METABOLIC_PROCESS		PROTEIN_METABOLIC_PROCESS
6169	RPL38	ribosomal protein L38	STRUCTURAL_CONSTITUENT_OF_RIBOSOME	RNA_BINDING	STRUCTURAL_MOLECULE_ACTIVITY	TRANSLATION	CELLULAR_BIOSYNTHETIC_PROCESS	MACROMOLECULE_BIOSYNTHETIC_PROCESS		BIOSYNTHETIC_PROCESS	CELLULAR_PROTEIN_METABOLIC_PROCESS	CELLULAR_MACROMOLECULE_METABOLIC_PROCESS		PROTEIN_METABOLIC_PROCESS
6170	RPL39	ribosomal protein L39	STRUCTURAL_CONSTITUENT_OF_RIBOSOME	RNA_BINDING	STRUCTURAL_MOLECULE_ACTIVITY	TRANSLATION	CELLULAR_BIOSYNTHETIC_PROCESS	MACROMOLECULE_BIOSYNTHETIC_PROCESS		BIOSYNTHETIC_PROCESS	CELLULAR_PROTEIN_METABOLIC_PROCESS	CELLULAR_MACROMOLECULE_METABOLIC_PROCESS		PROTEIN_METABOLIC_PROCESS
6171	RPL41	ribosomal protein L41	STRUCTURAL_CONSTITUENT_OF_RIBOSOME	RNA_BINDING	STRUCTURAL_MOLECULE_ACTIVITY	TRANSLATION	CELLULAR_BIOSYNTHETIC_PROCESS	MACROMOLECULE_BIOSYNTHETIC_PROCESS		BIOSYNTHETIC_PROCESS	CELLULAR_PROTEIN_METABOLIC_PROCESS	CELLULAR_MACROMOLECULE_METABOLIC_PROCESS		PROTEIN_METABOLIC_PROCESS
6188	RPS3	ribosomal protein S3	STRUCTURAL_CONSTITUENT_OF_RIBOSOME	RNA_BINDING	STRUCTURAL_MOLECULE_ACTIVITY	TRANSLATION	CELLULAR_BIOSYNTHETIC_PROCESS	MACROMOLECULE_BIOSYNTHETIC_PROCESS		BIOSYNTHETIC_PROCESS	CELLULAR_PROTEIN_METABOLIC_PROCESS	CELLULAR_MACROMOLECULE_METABOLIC_PROCESS		PROTEIN_METABOLIC_PROCESS
6193	RPS5	ribosomal protein S5	STRUCTURAL_CONSTITUENT_OF_RIBOSOME	RNA_BINDING	STRUCTURAL_MOLECULE_ACTIVITY	TRANSLATION	CELLULAR_BIOSYNTHETIC_PROCESS	MACROMOLECULE_BIOSYNTHETIC_PROCESS		BIOSYNTHETIC_PROCESS	CELLULAR_PROTEIN_METABOLIC_PROCESS	CELLULAR_MACROMOLECULE_METABOLIC_PROCESS		PROTEIN_METABOLIC_PROCESS
6204	RPS10	ribosomal protein S10	STRUCTURAL_CONSTITUENT_OF_RIBOSOME	RNA_BINDING	STRUCTURAL_MOLECULE_ACTIVITY	TRANSLATION	CELLULAR_BIOSYNTHETIC_PROCESS	MACROMOLECULE_BIOSYNTHETIC_PROCESS		BIOSYNTHETIC_PROCESS	CELLULAR_PROTEIN_METABOLIC_PROCESS	CELLULAR_MACROMOLECULE_METABOLIC_PROCESS		PROTEIN_METABOLIC_PROCESS
6218	RPS17	ribosomal protein S17	STRUCTURAL_CONSTITUENT_OF_RIBOSOME	RNA_BINDING	STRUCTURAL_MOLECULE_ACTIVITY	TRANSLATION	CELLULAR_BIOSYNTHETIC_PROCESS	MACROMOLECULE_BIOSYNTHETIC_PROCESS		BIOSYNTHETIC_PROCESS	CELLULAR_PROTEIN_METABOLIC_PROCESS	CELLULAR_MACROMOLECULE_METABOLIC_PROCESS		PROTEIN_METABOLIC_PROCESS
9045	RPL14	ribosomal protein L14	STRUCTURAL_CONSTITUENT_OF_RIBOSOME	RNA_BINDING	STRUCTURAL_MOLECULE_ACTIVITY	TRANSLATION	CELLULAR_BIOSYNTHETIC_PROCESS	MACROMOLECULE_BIOSYNTHETIC_PROCESS		BIOSYNTHETIC_PROCESS	CELLULAR_PROTEIN_METABOLIC_PROCESS	CELLULAR_MACROMOLECULE_METABOLIC_PROCESS		PROTEIN_METABOLIC_PROCESS
6208	RPS14	ribosomal protein S14	STRUCTURAL_CONSTITUENT_OF_RIBOSOME	RNA_BINDING	STRUCTURAL_MOLECULE_ACTIVITY				RNA_PROCESSING						RNA_METABOLIC_PROCESS	BIOPOLYMER_METABOLIC_PROCESS	RIBONUCLEOPROTEIN_COMPLEX_BIOGENESIS_AND_ASSEMBLY		NUCLEOBASENUCLEOSIDENUCLEOTIDE_AND_NUCLEIC_ACID_METABOLIC_PROCESS		PROTEIN_RNA_COMPLEX_ASSEMBLY			MACROMOLECULAR_COMPLEX_ASSEMBLY	CELLULAR_COMPONENT_ASSEMBLY											RIBOSOME_BIOGENESIS_AND_ASSEMBLY
6227	RPS21	ribosomal protein S21	STRUCTURAL_CONSTITUENT_OF_RIBOSOME	RNA_BINDING	STRUCTURAL_MOLECULE_ACTIVITY																					RIBONUCLEOPROTEIN_BINDING
6235	RPS29	ribosomal protein S29	STRUCTURAL_CONSTITUENT_OF_RIBOSOME	RNA_BINDING	STRUCTURAL_MOLECULE_ACTIVITY
6194	RPS6	ribosomal protein S6	STRUCTURAL_CONSTITUENT_OF_RIBOSOME	RNA_BINDING	STRUCTURAL_MOLECULE_ACTIVITY
6175	RPLP0	ribosomal protein, large, P0	STRUCTURAL_CONSTITUENT_OF_RIBOSOME	RNA_BINDING	STRUCTURAL_MOLECULE_ACTIVITY
6176	RPLP1	ribosomal protein, large, P1	STRUCTURAL_CONSTITUENT_OF_RIBOSOME	RNA_BINDING	STRUCTURAL_MOLECULE_ACTIVITY
6207	RPS13	ribosomal protein S13	STRUCTURAL_CONSTITUENT_OF_RIBOSOME	RNA_BINDING	STRUCTURAL_MOLECULE_ACTIVITY
6210	RPS15A	ribosomal protein S15a	STRUCTURAL_CONSTITUENT_OF_RIBOSOME	RNA_BINDING	STRUCTURAL_MOLECULE_ACTIVITY
6224	RPS20	ribosomal protein S20	STRUCTURAL_CONSTITUENT_OF_RIBOSOME	RNA_BINDING	STRUCTURAL_MOLECULE_ACTIVITY
6228	RPS23	ribosomal protein S23	STRUCTURAL_CONSTITUENT_OF_RIBOSOME	RNA_BINDING	STRUCTURAL_MOLECULE_ACTIVITY
6229	RPS24	ribosomal protein S24	STRUCTURAL_CONSTITUENT_OF_RIBOSOME	RNA_BINDING	STRUCTURAL_MOLECULE_ACTIVITY
6230	RPS25	ribosomal protein S25	STRUCTURAL_CONSTITUENT_OF_RIBOSOME	RNA_BINDING	STRUCTURAL_MOLECULE_ACTIVITY
6231	RPS26	ribosomal protein S26	STRUCTURAL_CONSTITUENT_OF_RIBOSOME	RNA_BINDING	STRUCTURAL_MOLECULE_ACTIVITY
6135	RPL11	ribosomal protein L11	STRUCTURAL_CONSTITUENT_OF_RIBOSOME		STRUCTURAL_MOLECULE_ACTIVITY	TRANSLATION	CELLULAR_BIOSYNTHETIC_PROCESS	MACROMOLECULE_BIOSYNTHETIC_PROCESS		BIOSYNTHETIC_PROCESS	CELLULAR_PROTEIN_METABOLIC_PROCESS	CELLULAR_MACROMOLECULE_METABOLIC_PROCESS		PROTEIN_METABOLIC_PROCESS																		INTRACELLULAR_TRANSPORT						ESTABLISHMENT_OF_CELLULAR_LOCALIZATION			CELLULAR_LOCALIZATION
6125	RPL5	ribosomal protein L5	STRUCTURAL_CONSTITUENT_OF_RIBOSOME		STRUCTURAL_MOLECULE_ACTIVITY	TRANSLATION	CELLULAR_BIOSYNTHETIC_PROCESS	MACROMOLECULE_BIOSYNTHETIC_PROCESS		BIOSYNTHETIC_PROCESS	CELLULAR_PROTEIN_METABOLIC_PROCESS	CELLULAR_MACROMOLECULE_METABOLIC_PROCESS		PROTEIN_METABOLIC_PROCESS
6147	RPL23A	ribosomal protein L23a	STRUCTURAL_CONSTITUENT_OF_RIBOSOME		STRUCTURAL_MOLECULE_ACTIVITY	TRANSLATION	CELLULAR_BIOSYNTHETIC_PROCESS	MACROMOLECULE_BIOSYNTHETIC_PROCESS		BIOSYNTHETIC_PROCESS	CELLULAR_PROTEIN_METABOLIC_PROCESS	CELLULAR_MACROMOLECULE_METABOLIC_PROCESS		PROTEIN_METABOLIC_PROCESS
6203	RPS9	ribosomal protein S9	STRUCTURAL_CONSTITUENT_OF_RIBOSOME		STRUCTURAL_MOLECULE_ACTIVITY	TRANSLATION	CELLULAR_BIOSYNTHETIC_PROCESS	MACROMOLECULE_BIOSYNTHETIC_PROCESS		BIOSYNTHETIC_PROCESS	CELLULAR_PROTEIN_METABOLIC_PROCESS	CELLULAR_MACROMOLECULE_METABOLIC_PROCESS		PROTEIN_METABOLIC_PROCESS
6191	RPS4X	ribosomal protein S4, X-linked	STRUCTURAL_CONSTITUENT_OF_RIBOSOME		STRUCTURAL_MOLECULE_ACTIVITY
6155	RPL27	ribosomal protein L27	STRUCTURAL_CONSTITUENT_OF_RIBOSOME		STRUCTURAL_MOLECULE_ACTIVITY
6217	RPS16	ribosomal protein S16	STRUCTURAL_CONSTITUENT_OF_RIBOSOME		STRUCTURAL_MOLECULE_ACTIVITY
6222	RPS18	ribosomal protein S18	STRUCTURAL_CONSTITUENT_OF_RIBOSOME		STRUCTURAL_MOLECULE_ACTIVITY
2107	ETF1	eukaryotic translation termination factor 1		RNA_BINDING		TRANSLATION	CELLULAR_BIOSYNTHETIC_PROCESS	MACROMOLECULE_BIOSYNTHETIC_PROCESS		BIOSYNTHETIC_PROCESS	CELLULAR_PROTEIN_METABOLIC_PROCESS	CELLULAR_MACROMOLECULE_METABOLIC_PROCESS		PROTEIN_METABOLIC_PROCESS												RIBONUCLEOPROTEIN_BINDING				REGULATION_OF_TRANSLATION			REGULATION_OF_GENE_EXPRESSION							REGULATION_OF_CELLULAR_METABOLIC_PROCESS		REGULATION_OF_METABOLIC_PROCESS
9775	EIF4A3	eukaryotic translation initiation factor 4A3		RNA_BINDING		TRANSLATION	CELLULAR_BIOSYNTHETIC_PROCESS	MACROMOLECULE_BIOSYNTHETIC_PROCESS		BIOSYNTHETIC_PROCESS	CELLULAR_PROTEIN_METABOLIC_PROCESS	CELLULAR_MACROMOLECULE_METABOLIC_PROCESS		PROTEIN_METABOLIC_PROCESS																REGULATION_OF_TRANSLATION			REGULATION_OF_GENE_EXPRESSION							REGULATION_OF_CELLULAR_METABOLIC_PROCESS		REGULATION_OF_METABOLIC_PROCESS
10644	IGF2BP2	insulin-like growth factor 2 mRNA binding protein 2		RNA_BINDING		TRANSLATION	CELLULAR_BIOSYNTHETIC_PROCESS	MACROMOLECULE_BIOSYNTHETIC_PROCESS		BIOSYNTHETIC_PROCESS	CELLULAR_PROTEIN_METABOLIC_PROCESS	CELLULAR_MACROMOLECULE_METABOLIC_PROCESS		PROTEIN_METABOLIC_PROCESS																REGULATION_OF_TRANSLATION			REGULATION_OF_GENE_EXPRESSION							REGULATION_OF_CELLULAR_METABOLIC_PROCESS		REGULATION_OF_METABOLIC_PROCESS
23450	SF3B3	splicing factor 3b, subunit 3, 130kDa		RNA_BINDING					RNA_PROCESSING				RNA_SPLICING	PROTEIN_METABOLIC_PROCESS	RNA_METABOLIC_PROCESS	BIOPOLYMER_METABOLIC_PROCESS		MRNA_PROCESSING_GO_0006397	NUCLEOBASENUCLEOSIDENUCLEOTIDE_AND_NUCLEIC_ACID_METABOLIC_PROCESS	MRNA_METABOLIC_PROCESS				MACROMOLECULAR_COMPLEX_ASSEMBLY	CELLULAR_COMPONENT_ASSEMBLY
10907	TXNL4A	thioredoxin-like 4A		RNA_BINDING					RNA_PROCESSING				RNA_SPLICING		RNA_METABOLIC_PROCESS	BIOPOLYMER_METABOLIC_PROCESS	RIBONUCLEOPROTEIN_COMPLEX_BIOGENESIS_AND_ASSEMBLY	MRNA_PROCESSING_GO_0006397	NUCLEOBASENUCLEOSIDENUCLEOTIDE_AND_NUCLEIC_ACID_METABOLIC_PROCESS	MRNA_METABOLIC_PROCESS	PROTEIN_RNA_COMPLEX_ASSEMBLY	RNA_SPLICINGVIA_TRANSESTERIFICATION_REACTIONS	SPLICEOSOME_ASSEMBLY	MACROMOLECULAR_COMPLEX_ASSEMBLY	CELLULAR_COMPONENT_ASSEMBLY
6632	SNRPD1	small nuclear ribonucleoprotein D1 polypeptide 16kDa		RNA_BINDING					RNA_PROCESSING				RNA_SPLICING		RNA_METABOLIC_PROCESS	BIOPOLYMER_METABOLIC_PROCESS	RIBONUCLEOPROTEIN_COMPLEX_BIOGENESIS_AND_ASSEMBLY	MRNA_PROCESSING_GO_0006397	NUCLEOBASENUCLEOSIDENUCLEOTIDE_AND_NUCLEIC_ACID_METABOLIC_PROCESS	MRNA_METABOLIC_PROCESS	PROTEIN_RNA_COMPLEX_ASSEMBLY	RNA_SPLICINGVIA_TRANSESTERIFICATION_REACTIONS	SPLICEOSOME_ASSEMBLY	MACROMOLECULAR_COMPLEX_ASSEMBLY	CELLULAR_COMPONENT_ASSEMBLY
10921	RNPS1	RNA binding protein S1, serine-rich domain		RNA_BINDING					RNA_PROCESSING				RNA_SPLICING		RNA_METABOLIC_PROCESS	BIOPOLYMER_METABOLIC_PROCESS			NUCLEOBASENUCLEOSIDENUCLEOTIDE_AND_NUCLEIC_ACID_METABOLIC_PROCESS
55651	NHP2	NHP2 ribonucleoprotein homolog (yeast)		RNA_BINDING					RNA_PROCESSING						RNA_METABOLIC_PROCESS	BIOPOLYMER_METABOLIC_PROCESS	RIBONUCLEOPROTEIN_COMPLEX_BIOGENESIS_AND_ASSEMBLY		NUCLEOBASENUCLEOSIDENUCLEOTIDE_AND_NUCLEIC_ACID_METABOLIC_PROCESS																	RIBOSOME_BIOGENESIS_AND_ASSEMBLY
10657	KHDRBS1	KH domain containing, RNA binding, signal transduction associated 1		RNA_BINDING					RNA_PROCESSING						RNA_METABOLIC_PROCESS	BIOPOLYMER_METABOLIC_PROCESS		MRNA_PROCESSING_GO_0006397	NUCLEOBASENUCLEOSIDENUCLEOTIDE_AND_NUCLEIC_ACID_METABOLIC_PROCESS	MRNA_METABOLIC_PROCESS												INTRACELLULAR_TRANSPORT	REGULATION_OF_GENE_EXPRESSION					ESTABLISHMENT_OF_CELLULAR_LOCALIZATION		REGULATION_OF_CELLULAR_METABOLIC_PROCESS	CELLULAR_LOCALIZATION	REGULATION_OF_METABOLIC_PROCESS
7884	SLBP	stem-loop binding protein		RNA_BINDING					RNA_PROCESSING						RNA_METABOLIC_PROCESS	BIOPOLYMER_METABOLIC_PROCESS		MRNA_PROCESSING_GO_0006397	NUCLEOBASENUCLEOSIDENUCLEOTIDE_AND_NUCLEIC_ACID_METABOLIC_PROCESS	MRNA_METABOLIC_PROCESS
23658	LSM5	LSM5 homolog, U6 small nuclear RNA associated (S. cerevisiae)		RNA_BINDING					RNA_PROCESSING						RNA_METABOLIC_PROCESS	BIOPOLYMER_METABOLIC_PROCESS		MRNA_PROCESSING_GO_0006397	NUCLEOBASENUCLEOSIDENUCLEOTIDE_AND_NUCLEIC_ACID_METABOLIC_PROCESS	MRNA_METABOLIC_PROCESS
26747	NUFIP1	nuclear fragile X mental retardation protein interacting protein 1		RNA_BINDING					RNA_PROCESSING						RNA_METABOLIC_PROCESS	BIOPOLYMER_METABOLIC_PROCESS			NUCLEOBASENUCLEOSIDENUCLEOTIDE_AND_NUCLEIC_ACID_METABOLIC_PROCESS														REGULATION_OF_GENE_EXPRESSION							REGULATION_OF_CELLULAR_METABOLIC_PROCESS		REGULATION_OF_METABOLIC_PROCESS
3267	AGFG1	ArfGAP with FG repeats 1		RNA_BINDING																												INTRACELLULAR_TRANSPORT						ESTABLISHMENT_OF_CELLULAR_LOCALIZATION			CELLULAR_LOCALIZATION
8894	EIF2S2	eukaryotic translation initiation factor 2, subunit 2 beta, 38kDa		RNA_BINDING																														TRANSLATION_FACTOR_ACTIVITY_NUCLEIC_ACID_BINDING	TRANSLATION_REGULATOR_ACTIVITY				TRANSLATION_INITIATION_FACTOR_ACTIVITY
3192	HNRNPU	heterogeneous nuclear ribonucleoprotein U (scaffold attachment factor A)		RNA_BINDING
4809	NHP2L1	NHP2 non-histone chromosome protein 2-like 1 (S. cerevisiae)		RNA_BINDING
6428	SRSF3	serine/arginine-rich splicing factor 3		RNA_BINDING
2125	EVPL	envoplakin			STRUCTURAL_MOLECULE_ACTIVITY						CELLULAR_PROTEIN_METABOLIC_PROCESS	CELLULAR_MACROMOLECULE_METABOLIC_PROCESS		PROTEIN_METABOLIC_PROCESS		BIOPOLYMER_METABOLIC_PROCESS
91662	NLRP12	NLR family, pyrin domain containing 12				TRANSLATION	CELLULAR_BIOSYNTHETIC_PROCESS	MACROMOLECULE_BIOSYNTHETIC_PROCESS		BIOSYNTHETIC_PROCESS	CELLULAR_PROTEIN_METABOLIC_PROCESS	CELLULAR_MACROMOLECULE_METABOLIC_PROCESS		PROTEIN_METABOLIC_PROCESS		BIOPOLYMER_METABOLIC_PROCESS														REGULATION_OF_TRANSLATION		INTRACELLULAR_TRANSPORT	REGULATION_OF_GENE_EXPRESSION					ESTABLISHMENT_OF_CELLULAR_LOCALIZATION		REGULATION_OF_CELLULAR_METABOLIC_PROCESS	CELLULAR_LOCALIZATION	REGULATION_OF_METABOLIC_PROCESS
8664	EIF3D	eukaryotic translation initiation factor 3, subunit D				TRANSLATION	CELLULAR_BIOSYNTHETIC_PROCESS	MACROMOLECULE_BIOSYNTHETIC_PROCESS		BIOSYNTHETIC_PROCESS	CELLULAR_PROTEIN_METABOLIC_PROCESS	CELLULAR_MACROMOLECULE_METABOLIC_PROCESS		PROTEIN_METABOLIC_PROCESS			RIBONUCLEOPROTEIN_COMPLEX_BIOGENESIS_AND_ASSEMBLY				PROTEIN_RNA_COMPLEX_ASSEMBLY			MACROMOLECULAR_COMPLEX_ASSEMBLY	CELLULAR_COMPONENT_ASSEMBLY					REGULATION_OF_TRANSLATION			REGULATION_OF_GENE_EXPRESSION	TRANSLATION_FACTOR_ACTIVITY_NUCLEIC_ACID_BINDING	TRANSLATION_REGULATOR_ACTIVITY				TRANSLATION_INITIATION_FACTOR_ACTIVITY	REGULATION_OF_CELLULAR_METABOLIC_PROCESS		REGULATION_OF_METABOLIC_PROCESS
8666	EIF3G	eukaryotic translation initiation factor 3, subunit G				TRANSLATION	CELLULAR_BIOSYNTHETIC_PROCESS	MACROMOLECULE_BIOSYNTHETIC_PROCESS		BIOSYNTHETIC_PROCESS	CELLULAR_PROTEIN_METABOLIC_PROCESS	CELLULAR_MACROMOLECULE_METABOLIC_PROCESS		PROTEIN_METABOLIC_PROCESS			RIBONUCLEOPROTEIN_COMPLEX_BIOGENESIS_AND_ASSEMBLY				PROTEIN_RNA_COMPLEX_ASSEMBLY			MACROMOLECULAR_COMPLEX_ASSEMBLY	CELLULAR_COMPONENT_ASSEMBLY					REGULATION_OF_TRANSLATION			REGULATION_OF_GENE_EXPRESSION							REGULATION_OF_CELLULAR_METABOLIC_PROCESS		REGULATION_OF_METABOLIC_PROCESS
8662	EIF3B	eukaryotic translation initiation factor 3, subunit B				TRANSLATION	CELLULAR_BIOSYNTHETIC_PROCESS	MACROMOLECULE_BIOSYNTHETIC_PROCESS		BIOSYNTHETIC_PROCESS	CELLULAR_PROTEIN_METABOLIC_PROCESS	CELLULAR_MACROMOLECULE_METABOLIC_PROCESS		PROTEIN_METABOLIC_PROCESS			RIBONUCLEOPROTEIN_COMPLEX_BIOGENESIS_AND_ASSEMBLY				PROTEIN_RNA_COMPLEX_ASSEMBLY			MACROMOLECULAR_COMPLEX_ASSEMBLY	CELLULAR_COMPONENT_ASSEMBLY									TRANSLATION_FACTOR_ACTIVITY_NUCLEIC_ACID_BINDING	TRANSLATION_REGULATOR_ACTIVITY				TRANSLATION_INITIATION_FACTOR_ACTIVITY
23	ABCF1	ATP-binding cassette, sub-family F (GCN20), member 1				TRANSLATION	CELLULAR_BIOSYNTHETIC_PROCESS	MACROMOLECULE_BIOSYNTHETIC_PROCESS		BIOSYNTHETIC_PROCESS	CELLULAR_PROTEIN_METABOLIC_PROCESS	CELLULAR_MACROMOLECULE_METABOLIC_PROCESS		PROTEIN_METABOLIC_PROCESS																				TRANSLATION_FACTOR_ACTIVITY_NUCLEIC_ACID_BINDING	TRANSLATION_REGULATOR_ACTIVITY
4338	MOCS2	molybdenum cofactor synthesis 2					CELLULAR_BIOSYNTHETIC_PROCESS			BIOSYNTHETIC_PROCESS
10291	SF3A1	splicing factor 3a, subunit 1, 120kDa							RNA_PROCESSING				RNA_SPLICING		RNA_METABOLIC_PROCESS	BIOPOLYMER_METABOLIC_PROCESS	RIBONUCLEOPROTEIN_COMPLEX_BIOGENESIS_AND_ASSEMBLY	MRNA_PROCESSING_GO_0006397	NUCLEOBASENUCLEOSIDENUCLEOTIDE_AND_NUCLEIC_ACID_METABOLIC_PROCESS	MRNA_METABOLIC_PROCESS	PROTEIN_RNA_COMPLEX_ASSEMBLY	RNA_SPLICINGVIA_TRANSESTERIFICATION_REACTIONS	SPLICEOSOME_ASSEMBLY	MACROMOLECULAR_COMPLEX_ASSEMBLY	CELLULAR_COMPONENT_ASSEMBLY
8175	SF3A2	splicing factor 3a, subunit 2, 66kDa							RNA_PROCESSING				RNA_SPLICING		RNA_METABOLIC_PROCESS	BIOPOLYMER_METABOLIC_PROCESS	RIBONUCLEOPROTEIN_COMPLEX_BIOGENESIS_AND_ASSEMBLY	MRNA_PROCESSING_GO_0006397	NUCLEOBASENUCLEOSIDENUCLEOTIDE_AND_NUCLEIC_ACID_METABOLIC_PROCESS	MRNA_METABOLIC_PROCESS	PROTEIN_RNA_COMPLEX_ASSEMBLY	RNA_SPLICINGVIA_TRANSESTERIFICATION_REACTIONS	SPLICEOSOME_ASSEMBLY	MACROMOLECULAR_COMPLEX_ASSEMBLY	CELLULAR_COMPONENT_ASSEMBLY
10713	USP39	ubiquitin specific peptidase 39							RNA_PROCESSING				RNA_SPLICING		RNA_METABOLIC_PROCESS	BIOPOLYMER_METABOLIC_PROCESS	RIBONUCLEOPROTEIN_COMPLEX_BIOGENESIS_AND_ASSEMBLY	MRNA_PROCESSING_GO_0006397	NUCLEOBASENUCLEOSIDENUCLEOTIDE_AND_NUCLEIC_ACID_METABOLIC_PROCESS	MRNA_METABOLIC_PROCESS	PROTEIN_RNA_COMPLEX_ASSEMBLY	RNA_SPLICINGVIA_TRANSESTERIFICATION_REACTIONS	SPLICEOSOME_ASSEMBLY	MACROMOLECULAR_COMPLEX_ASSEMBLY	CELLULAR_COMPONENT_ASSEMBLY
6633	SNRPD2	small nuclear ribonucleoprotein D2 polypeptide 16.5kDa							RNA_PROCESSING				RNA_SPLICING		RNA_METABOLIC_PROCESS	BIOPOLYMER_METABOLIC_PROCESS	RIBONUCLEOPROTEIN_COMPLEX_BIOGENESIS_AND_ASSEMBLY	MRNA_PROCESSING_GO_0006397	NUCLEOBASENUCLEOSIDENUCLEOTIDE_AND_NUCLEIC_ACID_METABOLIC_PROCESS	MRNA_METABOLIC_PROCESS	PROTEIN_RNA_COMPLEX_ASSEMBLY	RNA_SPLICINGVIA_TRANSESTERIFICATION_REACTIONS	SPLICEOSOME_ASSEMBLY	MACROMOLECULAR_COMPLEX_ASSEMBLY	CELLULAR_COMPONENT_ASSEMBLY
26121	PRPF31	PRP31 pre-mRNA processing factor 31 homolog (S. cerevisiae)							RNA_PROCESSING				RNA_SPLICING		RNA_METABOLIC_PROCESS	BIOPOLYMER_METABOLIC_PROCESS	RIBONUCLEOPROTEIN_COMPLEX_BIOGENESIS_AND_ASSEMBLY	MRNA_PROCESSING_GO_0006397	NUCLEOBASENUCLEOSIDENUCLEOTIDE_AND_NUCLEIC_ACID_METABOLIC_PROCESS	MRNA_METABOLIC_PROCESS	PROTEIN_RNA_COMPLEX_ASSEMBLY	RNA_SPLICINGVIA_TRANSESTERIFICATION_REACTIONS		MACROMOLECULAR_COMPLEX_ASSEMBLY	CELLULAR_COMPONENT_ASSEMBLY	RIBONUCLEOPROTEIN_BINDING
23020	SNRNP200	small nuclear ribonucleoprotein 200kDa (U5)							RNA_PROCESSING				RNA_SPLICING		RNA_METABOLIC_PROCESS	BIOPOLYMER_METABOLIC_PROCESS			NUCLEOBASENUCLEOSIDENUCLEOTIDE_AND_NUCLEIC_ACID_METABOLIC_PROCESS
10992	SF3B2	splicing factor 3b, subunit 2, 145kDa							RNA_PROCESSING				RNA_SPLICING		RNA_METABOLIC_PROCESS	BIOPOLYMER_METABOLIC_PROCESS			NUCLEOBASENUCLEOSIDENUCLEOTIDE_AND_NUCLEIC_ACID_METABOLIC_PROCESS
25804	LSM4	LSM4 homolog, U6 small nuclear RNA associated (S. cerevisiae)							RNA_PROCESSING				RNA_SPLICING		RNA_METABOLIC_PROCESS	BIOPOLYMER_METABOLIC_PROCESS			NUCLEOBASENUCLEOSIDENUCLEOTIDE_AND_NUCLEIC_ACID_METABOLIC_PROCESS
6628	SNRPB	small nuclear ribonucleoprotein polypeptides B and B1							RNA_PROCESSING				RNA_SPLICING		RNA_METABOLIC_PROCESS	BIOPOLYMER_METABOLIC_PROCESS			NUCLEOBASENUCLEOSIDENUCLEOTIDE_AND_NUCLEIC_ACID_METABOLIC_PROCESS
6631	SNRPC	small nuclear ribonucleoprotein polypeptide C							RNA_PROCESSING				RNA_SPLICING		RNA_METABOLIC_PROCESS	BIOPOLYMER_METABOLIC_PROCESS			NUCLEOBASENUCLEOSIDENUCLEOTIDE_AND_NUCLEIC_ACID_METABOLIC_PROCESS
6636	SNRPF	small nuclear ribonucleoprotein polypeptide F							RNA_PROCESSING				RNA_SPLICING		RNA_METABOLIC_PROCESS	BIOPOLYMER_METABOLIC_PROCESS			NUCLEOBASENUCLEOSIDENUCLEOTIDE_AND_NUCLEIC_ACID_METABOLIC_PROCESS
6637	SNRPG	small nuclear ribonucleoprotein polypeptide G							RNA_PROCESSING				RNA_SPLICING		RNA_METABOLIC_PROCESS	BIOPOLYMER_METABOLIC_PROCESS			NUCLEOBASENUCLEOSIDENUCLEOTIDE_AND_NUCLEIC_ACID_METABOLIC_PROCESS
7307	U2AF1	U2 small nuclear RNA auxiliary factor 1							RNA_PROCESSING				RNA_SPLICING		RNA_METABOLIC_PROCESS	BIOPOLYMER_METABOLIC_PROCESS			NUCLEOBASENUCLEOSIDENUCLEOTIDE_AND_NUCLEIC_ACID_METABOLIC_PROCESS
27258	LSM3	LSM3 homolog, U6 small nuclear RNA associated (S. cerevisiae)							RNA_PROCESSING						RNA_METABOLIC_PROCESS	BIOPOLYMER_METABOLIC_PROCESS		MRNA_PROCESSING_GO_0006397	NUCLEOBASENUCLEOSIDENUCLEOTIDE_AND_NUCLEIC_ACID_METABOLIC_PROCESS	MRNA_METABOLIC_PROCESS
92105	INTS4	integrator complex subunit 4							RNA_PROCESSING						RNA_METABOLIC_PROCESS	BIOPOLYMER_METABOLIC_PROCESS			NUCLEOBASENUCLEOSIDENUCLEOTIDE_AND_NUCLEIC_ACID_METABOLIC_PROCESS
80155	NAA15	N(alpha)-acetyltransferase 15, NatA auxiliary subunit									CELLULAR_PROTEIN_METABOLIC_PROCESS	CELLULAR_MACROMOLECULE_METABOLIC_PROCESS		PROTEIN_METABOLIC_PROCESS	RNA_METABOLIC_PROCESS	BIOPOLYMER_METABOLIC_PROCESS			NUCLEOBASENUCLEOSIDENUCLEOTIDE_AND_NUCLEIC_ACID_METABOLIC_PROCESS							RIBONUCLEOPROTEIN_BINDING							REGULATION_OF_GENE_EXPRESSION							REGULATION_OF_CELLULAR_METABOLIC_PROCESS		REGULATION_OF_METABOLIC_PROCESS
79139	DERL1	Der1-like domain family, member 1									CELLULAR_PROTEIN_METABOLIC_PROCESS	CELLULAR_MACROMOLECULE_METABOLIC_PROCESS		PROTEIN_METABOLIC_PROCESS		BIOPOLYMER_METABOLIC_PROCESS																INTRACELLULAR_TRANSPORT						ESTABLISHMENT_OF_CELLULAR_LOCALIZATION			CELLULAR_LOCALIZATION
5768	QSOX1	quiescin Q6 sulfhydryl oxidase 1									CELLULAR_PROTEIN_METABOLIC_PROCESS	CELLULAR_MACROMOLECULE_METABOLIC_PROCESS		PROTEIN_METABOLIC_PROCESS		BIOPOLYMER_METABOLIC_PROCESS
30001	ERO1L	ERO1-like (S. cerevisiae)									CELLULAR_PROTEIN_METABOLIC_PROCESS	CELLULAR_MACROMOLECULE_METABOLIC_PROCESS		PROTEIN_METABOLIC_PROCESS		BIOPOLYMER_METABOLIC_PROCESS
53904	MYO3A	myosin IIIA									CELLULAR_PROTEIN_METABOLIC_PROCESS	CELLULAR_MACROMOLECULE_METABOLIC_PROCESS		PROTEIN_METABOLIC_PROCESS		BIOPOLYMER_METABOLIC_PROCESS
6478	SIAH2	seven in absentia homolog 2 (Drosophila)									CELLULAR_PROTEIN_METABOLIC_PROCESS	CELLULAR_MACROMOLECULE_METABOLIC_PROCESS		PROTEIN_METABOLIC_PROCESS		BIOPOLYMER_METABOLIC_PROCESS
5523	PPP2R3A	protein phosphatase 2, regulatory subunit B'', alpha									CELLULAR_PROTEIN_METABOLIC_PROCESS	CELLULAR_MACROMOLECULE_METABOLIC_PROCESS		PROTEIN_METABOLIC_PROCESS		BIOPOLYMER_METABOLIC_PROCESS
7874	USP7	ubiquitin specific peptidase 7 (herpes virus-associated)									CELLULAR_PROTEIN_METABOLIC_PROCESS	CELLULAR_MACROMOLECULE_METABOLIC_PROCESS		PROTEIN_METABOLIC_PROCESS		BIOPOLYMER_METABOLIC_PROCESS
8459	TPST2	tyrosylprotein sulfotransferase 2									CELLULAR_PROTEIN_METABOLIC_PROCESS	CELLULAR_MACROMOLECULE_METABOLIC_PROCESS		PROTEIN_METABOLIC_PROCESS		BIOPOLYMER_METABOLIC_PROCESS
28951	TRIB2	tribbles homolog 2 (Drosophila)									CELLULAR_PROTEIN_METABOLIC_PROCESS	CELLULAR_MACROMOLECULE_METABOLIC_PROCESS		PROTEIN_METABOLIC_PROCESS		BIOPOLYMER_METABOLIC_PROCESS
9986	RCE1	RCE1 homolog, prenyl protein peptidase (S. cerevisiae)									CELLULAR_PROTEIN_METABOLIC_PROCESS	CELLULAR_MACROMOLECULE_METABOLIC_PROCESS		PROTEIN_METABOLIC_PROCESS
90390	MED30	mediator complex subunit 30													RNA_METABOLIC_PROCESS	BIOPOLYMER_METABOLIC_PROCESS			NUCLEOBASENUCLEOSIDENUCLEOTIDE_AND_NUCLEIC_ACID_METABOLIC_PROCESS					MACROMOLECULAR_COMPLEX_ASSEMBLY	CELLULAR_COMPONENT_ASSEMBLY						GENERAL_RNA_POLYMERASE_II_TRANSCRIPTION_FACTOR_ACTIVITY						INTRACELLULAR_RECEPTOR_MEDIATED_SIGNALING_PATHWAY
10025	MED16	mediator complex subunit 16													RNA_METABOLIC_PROCESS	BIOPOLYMER_METABOLIC_PROCESS			NUCLEOBASENUCLEOSIDENUCLEOTIDE_AND_NUCLEIC_ACID_METABOLIC_PROCESS					MACROMOLECULAR_COMPLEX_ASSEMBLY	CELLULAR_COMPONENT_ASSEMBLY												INTRACELLULAR_RECEPTOR_MEDIATED_SIGNALING_PATHWAY
9477	MED20	mediator complex subunit 20													RNA_METABOLIC_PROCESS	BIOPOLYMER_METABOLIC_PROCESS			NUCLEOBASENUCLEOSIDENUCLEOTIDE_AND_NUCLEIC_ACID_METABOLIC_PROCESS												GENERAL_RNA_POLYMERASE_II_TRANSCRIPTION_FACTOR_ACTIVITY		REGULATION_OF_GENE_EXPRESSION							REGULATION_OF_CELLULAR_METABOLIC_PROCESS		REGULATION_OF_METABOLIC_PROCESS
84174	SLA2	Src-like-adaptor 2													RNA_METABOLIC_PROCESS	BIOPOLYMER_METABOLIC_PROCESS			NUCLEOBASENUCLEOSIDENUCLEOTIDE_AND_NUCLEIC_ACID_METABOLIC_PROCESS														REGULATION_OF_GENE_EXPRESSION				INTRACELLULAR_RECEPTOR_MEDIATED_SIGNALING_PATHWAY			REGULATION_OF_CELLULAR_METABOLIC_PROCESS		REGULATION_OF_METABOLIC_PROCESS
6829	SUPT5H	suppressor of Ty 5 homolog (S. cerevisiae)													RNA_METABOLIC_PROCESS	BIOPOLYMER_METABOLIC_PROCESS			NUCLEOBASENUCLEOSIDENUCLEOTIDE_AND_NUCLEIC_ACID_METABOLIC_PROCESS														REGULATION_OF_GENE_EXPRESSION							REGULATION_OF_CELLULAR_METABOLIC_PROCESS		REGULATION_OF_METABOLIC_PROCESS
117581	TWIST2	twist homolog 2 (Drosophila)													RNA_METABOLIC_PROCESS	BIOPOLYMER_METABOLIC_PROCESS			NUCLEOBASENUCLEOSIDENUCLEOTIDE_AND_NUCLEIC_ACID_METABOLIC_PROCESS														REGULATION_OF_GENE_EXPRESSION							REGULATION_OF_CELLULAR_METABOLIC_PROCESS		REGULATION_OF_METABOLIC_PROCESS
7004	TEAD4	TEA domain family member 4													RNA_METABOLIC_PROCESS	BIOPOLYMER_METABOLIC_PROCESS			NUCLEOBASENUCLEOSIDENUCLEOTIDE_AND_NUCLEIC_ACID_METABOLIC_PROCESS														REGULATION_OF_GENE_EXPRESSION							REGULATION_OF_CELLULAR_METABOLIC_PROCESS		REGULATION_OF_METABOLIC_PROCESS
6660	SOX5	SRY (sex determining region Y)-box 5													RNA_METABOLIC_PROCESS	BIOPOLYMER_METABOLIC_PROCESS			NUCLEOBASENUCLEOSIDENUCLEOTIDE_AND_NUCLEIC_ACID_METABOLIC_PROCESS
5431	POLR2B	polymerase (RNA) II (DNA directed) polypeptide B, 140kDa													RNA_METABOLIC_PROCESS	BIOPOLYMER_METABOLIC_PROCESS			NUCLEOBASENUCLEOSIDENUCLEOTIDE_AND_NUCLEIC_ACID_METABOLIC_PROCESS
6036	RNASE2	ribonuclease, RNase A family, 2 (liver, eosinophil-derived neurotoxin)													RNA_METABOLIC_PROCESS	BIOPOLYMER_METABOLIC_PROCESS			NUCLEOBASENUCLEOSIDENUCLEOTIDE_AND_NUCLEIC_ACID_METABOLIC_PROCESS
8243	SMC1A	structural maintenance of chromosomes 1A														BIOPOLYMER_METABOLIC_PROCESS			NUCLEOBASENUCLEOSIDENUCLEOTIDE_AND_NUCLEIC_ACID_METABOLIC_PROCESS								MITOTIC_SPINDLE_ORGANIZATION_AND_BIOGENESIS	SPINDLE_ORGANIZATION_AND_BIOGENESIS
55153	SDAD1	SDA1 domain containing 1															RIBONUCLEOPROTEIN_COMPLEX_BIOGENESIS_AND_ASSEMBLY																			RIBOSOME_BIOGENESIS_AND_ASSEMBLY
149951	COMMD7	COMM domain containing 7																	NUCLEOBASENUCLEOSIDENUCLEOTIDE_AND_NUCLEIC_ACID_METABOLIC_PROCESS														REGULATION_OF_GENE_EXPRESSION							REGULATION_OF_CELLULAR_METABOLIC_PROCESS		REGULATION_OF_METABOLIC_PROCESS
64426	SUDS3	suppressor of defective silencing 3 homolog (S. cerevisiae)																	NUCLEOBASENUCLEOSIDENUCLEOTIDE_AND_NUCLEIC_ACID_METABOLIC_PROCESS														REGULATION_OF_GENE_EXPRESSION							REGULATION_OF_CELLULAR_METABOLIC_PROCESS		REGULATION_OF_METABOLIC_PROCESS
9126	SMC3	structural maintenance of chromosomes 3																									MITOTIC_SPINDLE_ORGANIZATION_AND_BIOGENESIS	SPINDLE_ORGANIZATION_AND_BIOGENESIS
3832	KIF11	kinesin family member 11																									MITOTIC_SPINDLE_ORGANIZATION_AND_BIOGENESIS	SPINDLE_ORGANIZATION_AND_BIOGENESIS
8775	NAPA	N-ethylmaleimide-sensitive factor attachment protein, alpha																											INTRA_GOLGI_VESICLE_MEDIATED_TRANSPORT			INTRACELLULAR_TRANSPORT						ESTABLISHMENT_OF_CELLULAR_LOCALIZATION			CELLULAR_LOCALIZATION
1315	COPB1	coatomer protein complex, subunit beta 1																											INTRA_GOLGI_VESICLE_MEDIATED_TRANSPORT			INTRACELLULAR_TRANSPORT						ESTABLISHMENT_OF_CELLULAR_LOCALIZATION			CELLULAR_LOCALIZATION
22818	COPZ1	coatomer protein complex, subunit zeta 1																											INTRA_GOLGI_VESICLE_MEDIATED_TRANSPORT			INTRACELLULAR_TRANSPORT						ESTABLISHMENT_OF_CELLULAR_LOCALIZATION			CELLULAR_LOCALIZATION
6879	TAF7	TAF7 RNA polymerase II, TATA box binding protein (TBP)-associated factor, 55kDa																													GENERAL_RNA_POLYMERASE_II_TRANSCRIPTION_FACTOR_ACTIVITY
6917	TCEA1	transcription elongation factor A (SII), 1																													GENERAL_RNA_POLYMERASE_II_TRANSCRIPTION_FACTOR_ACTIVITY
11097	NUPL2	nucleoporin like 2																														INTRACELLULAR_TRANSPORT						ESTABLISHMENT_OF_CELLULAR_LOCALIZATION			CELLULAR_LOCALIZATION
372	ARCN1	archain 1																														INTRACELLULAR_TRANSPORT						ESTABLISHMENT_OF_CELLULAR_LOCALIZATION			CELLULAR_LOCALIZATION
10403	NDC80	NDC80 homolog, kinetochore complex component (S. cerevisiae)
26271	FBXO5	F-box protein 5
11005	SPINK5	serine peptidase inhibitor, Kazal type 5
3851	KRT4	keratin 4
64411	ARAP3	ArfGAP with RhoGAP domain, ankyrin repeat and PH domain 3
10592	SMC2	structural maintenance of chromosomes 2
27340	UTP20	UTP20, small subunit (SSU) processome component, homolog (yeast)
8796	SCEL	sciellin
26578	OSTF1	osteoclast stimulating factor 1
11073	TOPBP1	topoisomerase (DNA) II binding protein 1
51435	SCARA3	scavenger receptor class A, member 3
9266	CYTH2	cytohesin 2
784	CACNB3	calcium channel, voltage-dependent, beta 3 subunit
7109	TRAPPC10	trafficking protein particle complex 10
27330	RPS6KA6	ribosomal protein S6 kinase, 90kDa, polypeptide 6
5264	PHYH	phytanoyl-CoA 2-hydroxylase
28959	TMEM176B	transmembrane protein 176B
8448	DOC2A	double C2-like domains, alpha
10523	CHERP	calcium homeostasis endoplasmic reticulum protein
10586	MAB21L2	mab-21-like 2 (C. elegans)
4736	RPL10A	ribosomal protein L10a
22984	PDCD11	programmed cell death 11
93649	MYOCD	myocardin
10799	RPP40	ribonuclease P/MRP 40kDa subunit
5922	RASA2	RAS p21 protein activator 2
10411	RAPGEF3	Rap guanine nucleotide exchange factor (GEF) 3
1473	CST5	cystatin D
5860	QDPR	quinoid dihydropteridine reductase
6139	RPL17	ribosomal protein L17
7531	YWHAE	tyrosine 3-monooxygenase/tryptophan 5-monooxygenase activation protein, epsilon polypeptide
10288	LILRB2	leukocyte immunoglobulin-like receptor, subfamily B (with TM and ITIM domains), member 2
4258	MGST2	microsomal glutathione S-transferase 2
26291	FGF21	fibroblast growth factor 21
7791	ZYX	zyxin
26476	OR10J1	olfactory receptor, family 10, subfamily J, member 1
5822	PWP2	PWP2 periodic tryptophan protein homolog (yeast)
4308	TRPM1	transient receptor potential cation channel, subfamily M, member 1
1349	COX7B	cytochrome c oxidase subunit VIIb
4839	NOP2	NOP2 nucleolar protein homolog (yeast)
146547	PRSS36	protease, serine, 36
3808	KIR2DS3	killer cell immunoglobulin-like receptor, two domains, short cytoplasmic tail, 3
157506	RDH10	retinol dehydrogenase 10 (all-trans)
553115	PEF1	penta-EF-hand domain containing 1
813	CALU	calumenin
55801	IL26	interleukin 26
5676	PSG7	pregnancy specific beta-1-glycoprotein 7 (gene/pseudogene)
10656	KHDRBS3	KH domain containing, RNA binding, signal transduction associated 3
8079	MLF2	myeloid leukemia factor 2
5306	PITPNA	phosphatidylinositol transfer protein, alpha
56658	TRIM39	tripartite motif containing 39
79797	ZNF408	zinc finger protein 408
266977	GPR110	G protein-coupled receptor 110
51729	WBP11	WW domain binding protein 11
3026	HABP2	hyaluronan binding protein 2
84680	ACCS	1-aminocyclopropane-1-carboxylate synthase homolog (Arabidopsis)(non-functional)
100271374	RPS27AP5	ribosomal protein S27a pseudogene 5
1004	CDH6	cadherin 6, type 2, K-cadherin (fetal kidney)
10144	FAM13A	family with sequence similarity 13, member A
10413	YAP1	Yes-associated protein 1
10480	EIF3M	eukaryotic translation initiation factor 3, subunit M
10482	NXF1	nuclear RNA export factor 1
10813	UTP14A	UTP14, U3 small nucleolar ribonucleoprotein, homolog A (yeast)
1084	CEACAM3	carcinoembryonic antigen-related cell adhesion molecule 3
11187	PKP3	plakophilin 3
112752	IFT43	intraflagellar transport 43 homolog (Chlamydomonas)
114804	RNF157	ring finger protein 157
114836	SLAMF6	SLAM family member 6
114987	WDR31	WD repeat domain 31
117584	RFFL	ring finger and FYVE-like domain containing 1
119587	CPXM2	carboxypeptidase X (M14 family), member 2
120066	OR5P3	olfactory receptor, family 5, subfamily P, member 3
120534	C11orf46	chromosome 11 open reading frame 46
121599	SPIC	Spi-C transcription factor (Spi-1/PU.1 related)
122830	NAA30	N(alpha)-acetyltransferase 30, NatC catalytic subunit
123228	SENP8	SUMO/sentrin specific peptidase family member 8
124936	CYB5D2	cytochrome b5 domain containing 2
125972	CALR3	calreticulin 3
126133	ALDH16A1	aldehyde dehydrogenase 16 family, member A1
126295	ZNF57	zinc finger protein 57
126375	ZNF792	zinc finger protein 792
126669	SHE	Src homology 2 domain containing E
140469	MYO3B	myosin IIIB
145407	C14orf37	chromosome 14 open reading frame 37
1476	CSTB	cystatin B (stefin B)
148327	CREB3L4	cAMP responsive element binding protein 3-like 4
148713	PTPRVP	protein tyrosine phosphatase, receptor type, V, pseudogene
151790	WDR49	WD repeat domain 49
155465	AGR3	anterior gradient homolog 3 (Xenopus laevis)
163049	ZNF791	zinc finger protein 791
163223	ZNF676	zinc finger protein 676
1671	DEFA6	defensin, alpha 6, Paneth cell-specific
167227	DCP2	DCP2 decapping enzyme homolog (S. cerevisiae)
168433	RNF133	ring finger protein 133
1823	DSC1	desmocollin 1
1824	DSC2	desmocollin 2
200186	CRTC2	CREB regulated transcription coactivator 2
203228	C9orf72	chromosome 9 open reading frame 72
219670	ENKUR	enkurin, TRPC channel interacting protein
221830	TWISTNB	TWIST neighbor
222865	TMEM130	transmembrane protein 130
22823	MTF2	metal response element binding transcription factor 2
22950	SLC4A1AP	solute carrier family 4 (anion exchanger), member 1, adaptor protein
22995	CEP152	centrosomal protein 152kDa
23019	CNOT1	CCR4-NOT transcription complex, subunit 1
23082	PPRC1	peroxisome proliferator-activated receptor gamma, coactivator-related 1
23111	SPG20	spastic paraplegia 20 (Troyer syndrome)
23116	FAM179B	family with sequence similarity 179, member B
23160	WDR43	WD repeat domain 43
23177	CEP68	centrosomal protein 68kDa
23180	RFTN1	raftlin, lipid raft linker 1
23195	MDN1	MDN1, midasin homolog (yeast)
23223	RRP12	ribosomal RNA processing 12 homolog (S. cerevisiae)
23229	ARHGEF9	Cdc42 guanine nucleotide exchange factor (GEF) 9
23232	TBC1D12	TBC1 domain family, member 12
23380	SRGAP2	SLIT-ROBO Rho GTPase activating protein 2
23558	WBP2	WW domain binding protein 2
23584	VSIG2	V-set and immunoglobulin domain containing 2
23594	ORC6	origin recognition complex, subunit 6
246721	POLR2J2	polymerase (RNA) II (DNA directed) polypeptide J2
257194	NEGR1	neuronal growth regulator 1
25873	RPL36	ribosomal protein L36
25921	ZDHHC5	zinc finger, DHHC-type containing 5
25966	C2CD2	C2 calcium-dependent domain containing 2
26057	ANKRD17	ankyrin repeat domain 17
26533	OR10G3	olfactory receptor, family 10, subfamily G, member 3
27154	BRPF3	bromodomain and PHD finger containing, 3
2802	GOLGA3	golgin A3
282996	RBM20	RNA binding motif protein 20
283578	TMED8	transmembrane emp24 protein transport domain containing 8
284656	EPHA10	EPH receptor A10
285313	IGSF10	immunoglobulin superfamily, member 10
286223	C9orf47	chromosome 9 open reading frame 47
286343	C9orf150	chromosome 9 open reading frame 150
29089	UBE2T	ubiquitin-conjugating enzyme E2T (putative)
3213	HOXB3	homeobox B3
339302	CPLX4	complexin 4
339479	FAM5C	family with sequence similarity 5, member C
340533	KIAA2022	KIAA2022
345557	PLCXD3	phosphatidylinositol-specific phospholipase C, X domain containing 3
345895	RSPH4A	radial spoke head 4 homolog A (Chlamydomonas)
349075	ZNF713	zinc finger protein 713
353164	TAS2R42	taste receptor, type 2, member 42
378938	MALAT1	metastasis associated lung adenocarcinoma transcript 1 (non-protein coding)
3903	LAIR1	leukocyte-associated immunoglobulin-like receptor 1
390598	SKOR1	SKI family transcriptional corepressor 1
404552	SCGB1D4	secretoglobin, family 1D, member 4
4116	MAGOH	mago-nashi homolog, proliferation-associated (Drosophila)
4289	MKLN1	muskelin 1, intracellular mediator containing kelch motifs
4330	MN1	meningioma (disrupted in balanced translocation) 1
441151	TMEM151B	transmembrane protein 151B
445815	PALM2-AKAP2	PALM2-AKAP2 readthrough
4580	MTX1	metaxin 1
4588	MUC6	mucin 6, oligomeric mucus/gel-forming
4969	OGN	osteoglycin
503497	MS4A13	membrane-spanning 4-domains, subfamily A, member 13
50619	DEF6	differentially expressed in FDCP 6 homolog (mouse)
51062	ATL1	atlastin GTPase 1
51108	METTL9	methyltransferase like 9
51187	RSL24D1	ribosomal L24 domain containing 1
51406	NOL7	nucleolar protein 7, 27kDa
51526	C20orf111	chromosome 20 open reading frame 111
51533	PHF7	PHD finger protein 7
51619	UBE2D4	ubiquitin-conjugating enzyme E2D 4 (putative)
51678	MPP6	membrane protein, palmitoylated 6 (MAGUK p55 subfamily member 6)
53347	UBASH3A	ubiquitin associated and SH3 domain containing A
5383	PMS2P5	postmeiotic segregation increased 2 pseudogene 5
5393	EXOSC9	exosome component 9
54471	SMCR7L	Smith-Magenis syndrome chromosome region, candidate 7-like
54550	NECAB2	N-terminal EF-hand calcium binding protein 2
54764	ZRANB1	zinc finger, RAN-binding domain containing 1
54819	ZCCHC10	zinc finger, CCHC domain containing 10
54851	ANKRD49	ankyrin repeat domain 49
54865	GPATCH4	G patch domain containing 4
54979	HRASLS2	HRAS-like suppressor 2
55027	HEATR3	HEAT repeat containing 3
55125	CEP192	centrosomal protein 192kDa
55127	HEATR1	HEAT repeat containing 1
55222	LRRC20	leucine rich repeat containing 20
552889	ATXN7L3B	ataxin 7-like 3B
55296	TBC1D19	TBC1 domain family, member 19
55321	C20orf46	chromosome 20 open reading frame 46
55617	TASP1	taspase, threonine aspartase, 1
55687	TRMU	tRNA 5-methylaminomethyl-2-thiouridylate methyltransferase
55763	EXOC1	exocyst complex component 1
55788	LMBRD1	LMBR1 domain containing 1
55833	UBAP2	ubiquitin associated protein 2
56829	ZC3HAV1	zinc finger CCCH-type, antiviral 1
56888	KCMF1	potassium channel modulatory factor 1
56889	TM9SF3	transmembrane 9 superfamily member 3
56907	SPIRE1	spire homolog 1 (Drosophila)
56985	C17orf48	chromosome 17 open reading frame 48
5707	PSMD1	proteasome (prosome, macropain) 26S subunit, non-ATPase, 1
5726	TAS2R38	taste receptor, type 2, member 38
57478	USP31	ubiquitin specific peptidase 31
57718	PPP4R4	protein phosphatase 4, regulatory subunit 4
58509	C19orf29	chromosome 19 open reading frame 29
60529	ALX4	ALX homeobox 4
6134	RPL10	ribosomal protein L10
6165	RPL35A	ribosomal protein L35a
6166	RPL36AL	ribosomal protein L36a-like
6168	RPL37A	ribosomal protein L37a
6173	RPL36A	ribosomal protein L36a
6233	RPS27A	ribosomal protein S27a
6253	RTN2	reticulon 2
64710	NUCKS1	nuclear casein kinase and cyclin-dependent kinase substrate 1
64770	CCDC14	coiled-coil domain containing 14
64853	AIDA	axin interactor, dorsalization associated
64922	LRRC19	leucine rich repeat containing 19
65008	MRPL1	mitochondrial ribosomal protein L1
65084	TMEM135	transmembrane protein 135
653121	ZBTB8A	zinc finger and BTB domain containing 8A
6607	SMN2	survival of motor neuron 2, centromeric
6626	SNRPA	small nuclear ribonucleoprotein polypeptide A
6635	SNRPE	small nuclear ribonucleoprotein polypeptide E
6782	HSPA13	heat shock protein 70kDa family, member 13
7009	TMBIM6	transmembrane BAX inhibitor motif containing 6
7111	TMOD1	tropomodulin 1
7152	TOP1P2	topoisomerase (DNA) I pseudogene 2
753	C18orf1	chromosome 18 open reading frame 1
79149	ZSCAN5A	zinc finger and SCAN domain containing 5A
79172	CENPO	centromere protein O
79469	DLEU2L	deleted in lymphocytic leukemia 2-like
79585	CORO7	coronin 7
79666	PLEKHF2	pleckstrin homology domain containing, family F (with FYVE domain) member 2
79784	MYH14	myosin, heavy chain 14, non-muscle
79805	VASH2	vasohibin 2
79864	C11orf63	chromosome 11 open reading frame 63
79883	PODNL1	podocan-like 1
79961	DENND2D	DENN/MADD domain containing 2D
80231	CXorf21	chromosome X open reading frame 21
80298	MTERFD3	MTERF domain containing 3
80709	AKNA	AT-hook transcription factor
80895	ILKAP	integrin-linked kinase-associated serine/threonine phosphatase
80896	NPL	N-acetylneuraminate pyruvate lyase (dihydrodipicolinate synthase)
81050	OR5AC2	olfactory receptor, family 5, subfamily AC, member 2
81553	FAM49A	family with sequence similarity 49, member A
81626	SHCBP1L	SHC SH2-domain binding protein 1-like
81894	SLC25A28	solute carrier family 25, member 28
8284	KDM5D	lysine (K)-specific demethylase 5D
8342	HIST1H2BM	histone cluster 1, H2bm
83442	SH3BGRL3	SH3 domain binding glutamic acid-rich protein like 3
83443	SF3B5	splicing factor 3b, subunit 5, 10kDa
8351	HIST1H3D	histone cluster 1, H3d
8353	HIST1H3E	histone cluster 1, H3e
83540	NUF2	NUF2, NDC80 kinetochore complex component, homolog (S. cerevisiae)
83650	SLC35G5	solute carrier family 35, member G5
83732	RIOK1	RIO kinase 1 (yeast)
84063	KIRREL2	kin of IRRE like 2 (Drosophila)
84101	USP44	ubiquitin specific peptidase 44
84627	ZNF469	zinc finger protein 469
84660	CCDC62	coiled-coil domain containing 62
84759	PCGF1	polycomb group ring finger 1
84765	ZNF577	zinc finger protein 577
84769	MPV17L2	MPV17 mitochondrial membrane protein-like 2
84866	TMEM25	transmembrane protein 25
84869	CBR4	carbonyl reductase 4
84920	ALG10	asparagine-linked glycosylation 10, alpha-1,2-glucosyltransferase homolog (S. pombe)
84976	DISP1	dispatched homolog 1 (Drosophila)
90167	FRMD7	FERM domain containing 7
90204	ZSWIM1	zinc finger, SWIM-type containing 1
90378	SAMD1	sterile alpha motif domain containing 1
90678	LRSAM1	leucine rich repeat and sterile alpha motif containing 1
91039	DPP9	dipeptidyl-peptidase 9
91120	ZNF682	zinc finger protein 682
91298	C12orf29	chromosome 12 open reading frame 29
91746	YTHDC1	YTH domain containing 1
9349	RPL23	ribosomal protein L23
9552	SPAG7	sperm associated antigen 7
9584	RBM39	RNA binding motif protein 39
9669	EIF5B	eukaryotic translation initiation factor 5B
9683	N4BP1	NEDD4 binding protein 1
9768	KIAA0101	KIAA0101
9858	PPP1R26	protein phosphatase 1, regulatory subunit 26
9879	DDX46	DEAD (Asp-Glu-Ala-Asp) box polypeptide 46
988	CDC5L	CDC5 cell division cycle 5-like (S. pombe)
9900	SV2A	synaptic vesicle glycoprotein 2A
9907	KIAA0415	KIAA0415
[truncated: 5,000 more columns]

## Sheet: Negative Regulators Pathways
Gene set enrichment analysis for canonical pathways for gene target hits with log2-fold-change of respective shRNAs<0
Overlap Results
Collection(s):	C2, C5
# overlaps shown:	30
# genesets in collections:	6179
# genes in comparison (n):	241
# genes in universe (N):	45956
Gene Set Name	# Genes in Gene Set (K)	Description	# Genes in Overlap (k)	k/K	p-value	FDR q-value
REACTOME_OLFACTORY_SIGNALING_PATHWAY	328	Genes involved in Olfactory Signaling Pathway	14	0.0427	2.75e-09	1.7e-05
KEGG_OLFACTORY_TRANSDUCTION	389	Olfactory transduction	13	0.0334	1.77e-07	0.000546
BLALOCK_ALZHEIMERS_DISEASE_UP	1691	Genes up-regulated in brain from patients with Alzheimer's disease.	27	0.016	3.29e-07	0.000678
GOBERT_OLIGODENDROCYTE_DIFFERENTIATION_DN	1080	Genes down-regulated during differentiation of Oli-Neu cells (oligodendroglial precursor) in response to PD174265 [PubChemID=4709].	19	0.0176	5.15e-06	0.00728
PILON_KLF1_TARGETS_DN	1972	Genes down-regulated in erythroid progenitor cells from fetal livers of E13.5 embryos with KLF1 [GeneID=10661] knockout compared to those from the wild type embryos.	27	0.0137	5.89e-06	0.00728
CHEN_METABOLIC_SYNDROM_NETWORK	1210	Genes forming the macrophage-enriched metabolic network (MEMN) claimed to have a causal relationship with the metabolic syndrom traits.	20	0.0165	7.23e-06	0.00745
DODD_NASOPHARYNGEAL_CARCINOMA_UP	1821	Genes up-regulated in nasopharyngeal carcinoma (NPC) compared to the normal tissue.	25	0.0137	1.27e-05	0.01
JOHNSTONE_PARVB_TARGETS_2_DN	336	Genes down-regulated upon overexpression of PARVB [GeneID=29780] in MDA-MB-231 cells (breast cancer) cultured in 3D collagen I and 3D Matrigel only.	10	0.0298	1.3e-05	0.01
ZHANG_BREAST_CANCER_PROGENITORS_UP	425	Genes up-regulated in cancer stem cells isolated from mammary tumors compared to the non-tumorigenic cells.	11	0.0259	1.76e-05	0.0121
SHEN_SMARCA2_TARGETS_DN	357	Genes whose expression negatively correlated with that of SMARCA2 [GeneID=6595] in prostate cancer samples.	10	0.028	2.18e-05	0.0135
CHANDRAN_METASTASIS_UP	221	Genes up-regulated in metastatic tumors from the whole panel of patients with prostate cancer.	8	0.0362	2.42e-05	0.0136
REACTOME_GPCR_DOWNSTREAM_SIGNALING	805	Genes involved in GPCR downstream signaling	15	0.0186	2.7e-05	0.0139
REACTOME_SIGNALING_BY_GPCR	920	Genes involved in Signaling by GPCR	16	0.0174	3.33e-05	0.0158
GAUSSMANN_MLL_AF4_FUSION_TARGETS_G_UP	238	Up-regulated genes from the set G (Fig. 5a): specific to cells expressing both MLL-AF4 [GeneID=4297;4299] and AF4-MLL fusion proteins.	8	0.0336	4.1e-05	0.0181
DOUGLAS_BMI1_TARGETS_DN	314	Genes down-regulated in A4573 cells (Ewing's sarcoma, ESFT) after knockdown of BMI1 [GeneID=648] by RNAi.	9	0.0287	4.72e-05	0.0194
YAO_TEMPORAL_RESPONSE_TO_PROGESTERONE_CLUSTER_7	76	Genes co-regulated in uterus during a time course response to progesterone [PubChem=5994]: SOM cluster 7.	5	0.0658	5.19e-05	0.02
CYTOPLASM	2131	Genes annotated by the GO term GO:0005737. All of the contents of a cell excluding the plasma membrane and nucleus, but including other subcellular structures.	26	0.0122	6.19e-05	0.0222
IVANOVA_HEMATOPOIESIS_STEM_CELL	254	Genes in the expression cluster 'HSC Shared': up-regulated in hematopoietic stem cells (HSC) from adult bone marrow and fetal liver.	8	0.0315	6.48e-05	0.0222
PEDRIOLI_MIR31_TARGETS_DN	418	Genes down-regulated in primary LEC cells (lymphatic endothelum) upon overexpression of MIR31 [GeneID=407035].	10	0.0239	8.16e-05	0.0265
SCHAEFFER_PROSTATE_DEVELOPMENT_6HR_DN	514	Genes down-regulated in the urogenital sinus (UGS) of day E16 females exposed to the androgen dihydrotestosterone [PubChem=10635] for 6 h.	11	0.0214	9.74e-05	0.0301
BRUINS_UVC_RESPONSE_LATE	1137	Late response genes: differentially expressed only 12 h after UV-C irradiation of MEF cells (embryonic fibroblast).	17	0.015	0.00012	0.0335
NABA_MATRISOME	1028	Ensemble of genes encoding extracellular matrix and extracellular matrix-associated proteins	16	0.0156	0.000121	0.0335
GRAESSMANN_APOPTOSIS_BY_DOXORUBICIN_UP	1142	Genes up-regulated in ME-A cells (breast cancer) undergoing apoptosis in response to doxorubicin [PubChem=31703].	17	0.0149	0.000127	0.0335
RODRIGUES_THYROID_CARCINOMA_ANAPLASTIC_UP	722	Genes up-regulated in anaplastic thyroid carcinoma (ATC) compared to normal thyroid tissue.	13	0.018	0.00013	0.0335
SANSOM_APC_TARGETS	212	Genes up-regulated after Cre-lox knockout of APC [GeneID=324] in the small intestine.	7	0.033	0.000139	0.0343
BENPORATH_SOX2_TARGETS	734	Set 'Sox2 targets': genes upregulated and identified by ChIP on chip as SOX2 [GeneID=6657] transcription factor targets in human embryonic stem cells.	13	0.0177	0.000153	0.0363
KOYAMA_SEMA3B_TARGETS_UP	292	Genes up-regulated in NCI-H1299 cells (large cell neuroendocrine carcinoma) stably expressing SEMA3B [GeneID=7869].	8	0.0274	0.000169	0.0387
PEREZ_TP53_TARGETS	1174	Genes up-regulated in the HMEC cells (primary mammary epithelium) upon expression of TP53 [GeneID=7157] off adenoviral vector.	17	0.0145	0.000176	0.0387
BROWNE_HCMV_INFECTION_16HR_UP	225	Genes up-regulated in primary fibroblast cell culture after infection with HCMV (AD169 strain) at 16 h time point that were not up-regulated at the previous time point, 14 h.	7	0.0311	0.0002	0.0427
BROWNE_HCMV_INFECTION_6HR_DN	160	Genes down-regulated in primary fibroblast cell culture point after infection with HCMV (AD169 strain) at 6 h time point that were not down-regulated at the previous time point, 4 h.	6	0.0375	0.000211	0.0435
Gene/Gene Set Overlap Matrix
Entrez Gene Id	Gene Symbol	Gene Description	REACTOME_OLFACTORY_SIGNALING_PATHWAY	KEGG_OLFACTORY_TRANSDUCTION	BLALOCK_ALZHEIMERS_DISEASE_UP	GOBERT_OLIGODENDROCYTE_DIFFERENTIATION_DN	PILON_KLF1_TARGETS_DN	CHEN_METABOLIC_SYNDROM_NETWORK	DODD_NASOPHARYNGEAL_CARCINOMA_UP	JOHNSTONE_PARVB_TARGETS_2_DN	ZHANG_BREAST_CANCER_PROGENITORS_UP	SHEN_SMARCA2_TARGETS_DN	CHANDRAN_METASTASIS_UP	REACTOME_GPCR_DOWNSTREAM_SIGNALING	REACTOME_SIGNALING_BY_GPCR	GAUSSMANN_MLL_AF4_FUSION_TARGETS_G_UP	DOUGLAS_BMI1_TARGETS_DN	YAO_TEMPORAL_RESPONSE_TO_PROGESTERONE_CLUSTER_7	CYTOPLASM	IVANOVA_HEMATOPOIESIS_STEM_CELL	PEDRIOLI_MIR31_TARGETS_DN	SCHAEFFER_PROSTATE_DEVELOPMENT_6HR_DN	BRUINS_UVC_RESPONSE_LATE	NABA_MATRISOME	GRAESSMANN_APOPTOSIS_BY_DOXORUBICIN_UP	RODRIGUES_THYROID_CARCINOMA_ANAPLASTIC_UP	SANSOM_APC_TARGETS	BENPORATH_SOX2_TARGETS	KOYAMA_SEMA3B_TARGETS_UP	PEREZ_TP53_TARGETS	BROWNE_HCMV_INFECTION_16HR_UP	BROWNE_HCMV_INFECTION_6HR_DN
127385	OR10J5	olfactory receptor, family 10, subfamily J, member 5	REACTOME_OLFACTORY_SIGNALING_PATHWAY	KEGG_OLFACTORY_TRANSDUCTION										REACTOME_GPCR_DOWNSTREAM_SIGNALING	REACTOME_SIGNALING_BY_GPCR								BRUINS_UVC_RESPONSE_LATE
81392	OR2AE1	olfactory receptor, family 2, subfamily AE, member 1	REACTOME_OLFACTORY_SIGNALING_PATHWAY	KEGG_OLFACTORY_TRANSDUCTION										REACTOME_GPCR_DOWNSTREAM_SIGNALING	REACTOME_SIGNALING_BY_GPCR
135941	OR2A14	olfactory receptor, family 2, subfamily A, member 14	REACTOME_OLFACTORY_SIGNALING_PATHWAY	KEGG_OLFACTORY_TRANSDUCTION										REACTOME_GPCR_DOWNSTREAM_SIGNALING	REACTOME_SIGNALING_BY_GPCR
26716	OR2H1	olfactory receptor, family 2, subfamily H, member 1	REACTOME_OLFACTORY_SIGNALING_PATHWAY	KEGG_OLFACTORY_TRANSDUCTION										REACTOME_GPCR_DOWNSTREAM_SIGNALING	REACTOME_SIGNALING_BY_GPCR
119692	OR51S1	olfactory receptor, family 51, subfamily S, member 1	REACTOME_OLFACTORY_SIGNALING_PATHWAY	KEGG_OLFACTORY_TRANSDUCTION										REACTOME_GPCR_DOWNSTREAM_SIGNALING	REACTOME_SIGNALING_BY_GPCR
135948	OR2F2	olfactory receptor, family 2, subfamily F, member 2	REACTOME_OLFACTORY_SIGNALING_PATHWAY	KEGG_OLFACTORY_TRANSDUCTION										REACTOME_GPCR_DOWNSTREAM_SIGNALING	REACTOME_SIGNALING_BY_GPCR
79501	OR4F5	olfactory receptor, family 4, subfamily F, member 5	REACTOME_OLFACTORY_SIGNALING_PATHWAY	KEGG_OLFACTORY_TRANSDUCTION										REACTOME_GPCR_DOWNSTREAM_SIGNALING	REACTOME_SIGNALING_BY_GPCR
219436	OR5D14	olfactory receptor, family 5, subfamily D, member 14	REACTOME_OLFACTORY_SIGNALING_PATHWAY	KEGG_OLFACTORY_TRANSDUCTION										REACTOME_GPCR_DOWNSTREAM_SIGNALING	REACTOME_SIGNALING_BY_GPCR
390439	OR11G2	olfactory receptor, family 11, subfamily G, member 2	REACTOME_OLFACTORY_SIGNALING_PATHWAY	KEGG_OLFACTORY_TRANSDUCTION										REACTOME_GPCR_DOWNSTREAM_SIGNALING	REACTOME_SIGNALING_BY_GPCR
125962	OR7G1	olfactory receptor, family 7, subfamily G, member 1	REACTOME_OLFACTORY_SIGNALING_PATHWAY	KEGG_OLFACTORY_TRANSDUCTION										REACTOME_GPCR_DOWNSTREAM_SIGNALING	REACTOME_SIGNALING_BY_GPCR
128360	OR10T2	olfactory receptor, family 10, subfamily T, member 2	REACTOME_OLFACTORY_SIGNALING_PATHWAY	KEGG_OLFACTORY_TRANSDUCTION										REACTOME_GPCR_DOWNSTREAM_SIGNALING	REACTOME_SIGNALING_BY_GPCR
26740	OR1J2	olfactory receptor, family 1, subfamily J, member 2	REACTOME_OLFACTORY_SIGNALING_PATHWAY	KEGG_OLFACTORY_TRANSDUCTION										REACTOME_GPCR_DOWNSTREAM_SIGNALING	REACTOME_SIGNALING_BY_GPCR
391190	OR2L8	olfactory receptor, family 2, subfamily L, member 8	REACTOME_OLFACTORY_SIGNALING_PATHWAY	KEGG_OLFACTORY_TRANSDUCTION										REACTOME_GPCR_DOWNSTREAM_SIGNALING	REACTOME_SIGNALING_BY_GPCR
390756	OR3A4P	olfactory receptor, family 3, subfamily A, member 4 pseudogene	REACTOME_OLFACTORY_SIGNALING_PATHWAY											REACTOME_GPCR_DOWNSTREAM_SIGNALING	REACTOME_SIGNALING_BY_GPCR
51421	AMOTL2	angiomotin like 2			BLALOCK_ALZHEIMERS_DISEASE_UP	GOBERT_OLIGODENDROCYTE_DIFFERENTIATION_DN			DODD_NASOPHARYNGEAL_CARCINOMA_UP									YAO_TEMPORAL_RESPONSE_TO_PROGESTERONE_CLUSTER_7														BROWNE_HCMV_INFECTION_6HR_DN
94239	H2AFV	H2A histone family, member V			BLALOCK_ALZHEIMERS_DISEASE_UP	GOBERT_OLIGODENDROCYTE_DIFFERENTIATION_DN
79890	RIN3	Ras and Rab interactor 3			BLALOCK_ALZHEIMERS_DISEASE_UP		PILON_KLF1_TARGETS_DN		DODD_NASOPHARYNGEAL_CARCINOMA_UP			SHEN_SMARCA2_TARGETS_DN
23598	PATZ1	POZ (BTB) and AT hook containing zinc finger 1			BLALOCK_ALZHEIMERS_DISEASE_UP		PILON_KLF1_TARGETS_DN				ZHANG_BREAST_CANCER_PROGENITORS_UP	SHEN_SMARCA2_TARGETS_DN													GRAESSMANN_APOPTOSIS_BY_DOXORUBICIN_UP
8819	SAP30	Sin3A-associated protein, 30kDa			BLALOCK_ALZHEIMERS_DISEASE_UP		PILON_KLF1_TARGETS_DN				ZHANG_BREAST_CANCER_PROGENITORS_UP											SCHAEFFER_PROSTATE_DEVELOPMENT_6HR_DN			GRAESSMANN_APOPTOSIS_BY_DOXORUBICIN_UP			BENPORATH_SOX2_TARGETS			BROWNE_HCMV_INFECTION_16HR_UP
5082	PDCL	phosducin-like			BLALOCK_ALZHEIMERS_DISEASE_UP		PILON_KLF1_TARGETS_DN									GAUSSMANN_MLL_AF4_FUSION_TARGETS_G_UP			CYTOPLASM									BENPORATH_SOX2_TARGETS
80230	RUFY1	RUN and FYVE domain containing 1			BLALOCK_ALZHEIMERS_DISEASE_UP		PILON_KLF1_TARGETS_DN																BRUINS_UVC_RESPONSE_LATE
114885	OSBPL11	oxysterol binding protein-like 11			BLALOCK_ALZHEIMERS_DISEASE_UP		PILON_KLF1_TARGETS_DN
116985	ARAP1	ArfGAP with RhoGAP domain, ankyrin repeat and PH domain 1			BLALOCK_ALZHEIMERS_DISEASE_UP			CHEN_METABOLIC_SYNDROM_NETWORK									DOUGLAS_BMI1_TARGETS_DN		CYTOPLASM						GRAESSMANN_APOPTOSIS_BY_DOXORUBICIN_UP					PEREZ_TP53_TARGETS
942	CD86	CD86 molecule			BLALOCK_ALZHEIMERS_DISEASE_UP			CHEN_METABOLIC_SYNDROM_NETWORK
842	CASP9	caspase 9, apoptosis-related cysteine peptidase			BLALOCK_ALZHEIMERS_DISEASE_UP				DODD_NASOPHARYNGEAL_CARCINOMA_UP																			BENPORATH_SOX2_TARGETS	KOYAMA_SEMA3B_TARGETS_UP
6738	TROVE2	TROVE domain family, member 2			BLALOCK_ALZHEIMERS_DISEASE_UP					JOHNSTONE_PARVB_TARGETS_2_DN							DOUGLAS_BMI1_TARGETS_DN															BROWNE_HCMV_INFECTION_6HR_DN
2201	FBN2	fibrillin 2			BLALOCK_ALZHEIMERS_DISEASE_UP											GAUSSMANN_MLL_AF4_FUSION_TARGETS_G_UP								NABA_MATRISOME
25777	SUN2	Sad1 and UNC84 domain containing 2			BLALOCK_ALZHEIMERS_DISEASE_UP												DOUGLAS_BMI1_TARGETS_DN												KOYAMA_SEMA3B_TARGETS_UP
6446	SGK1	serum/glucocorticoid regulated kinase 1			BLALOCK_ALZHEIMERS_DISEASE_UP												DOUGLAS_BMI1_TARGETS_DN															BROWNE_HCMV_INFECTION_6HR_DN
22796	COG2	component of oligomeric golgi complex 2			BLALOCK_ALZHEIMERS_DISEASE_UP														CYTOPLASM
29072	SETD2	SET domain containing 2			BLALOCK_ALZHEIMERS_DISEASE_UP																PEDRIOLI_MIR31_TARGETS_DN										BROWNE_HCMV_INFECTION_16HR_UP
375790	AGRN	agrin			BLALOCK_ALZHEIMERS_DISEASE_UP																		BRUINS_UVC_RESPONSE_LATE	NABA_MATRISOME
26284	ERAL1	Era G-protein-like 1 (E. coli)			BLALOCK_ALZHEIMERS_DISEASE_UP																		BRUINS_UVC_RESPONSE_LATE
9603	NFE2L3	nuclear factor (erythroid-derived 2)-like 3			BLALOCK_ALZHEIMERS_DISEASE_UP																					RODRIGUES_THYROID_CARCINOMA_ANAPLASTIC_UP		BENPORATH_SOX2_TARGETS			BROWNE_HCMV_INFECTION_16HR_UP
1875	E2F5	E2F transcription factor 5, p130-binding			BLALOCK_ALZHEIMERS_DISEASE_UP																										BROWNE_HCMV_INFECTION_16HR_UP
25888	ZNF473	zinc finger protein 473			BLALOCK_ALZHEIMERS_DISEASE_UP
11156	PTP4A3	protein tyrosine phosphatase type IVA, member 3			BLALOCK_ALZHEIMERS_DISEASE_UP
23550	PSD4	pleckstrin and Sec7 domain containing 4			BLALOCK_ALZHEIMERS_DISEASE_UP
11176	BAZ2A	bromodomain adjacent to zinc finger domain, 2A			BLALOCK_ALZHEIMERS_DISEASE_UP
3770	KCNJ14	potassium inwardly-rectifying channel, subfamily J, member 14			BLALOCK_ALZHEIMERS_DISEASE_UP
22899	ARHGEF15	Rho guanine nucleotide exchange factor (GEF) 15			BLALOCK_ALZHEIMERS_DISEASE_UP
23613	ZMYND8	zinc finger, MYND-type containing 8				GOBERT_OLIGODENDROCYTE_DIFFERENTIATION_DN	PILON_KLF1_TARGETS_DN						CHANDRAN_METASTASIS_UP							IVANOVA_HEMATOPOIESIS_STEM_CELL		SCHAEFFER_PROSTATE_DEVELOPMENT_6HR_DN
11138	TBC1D8	TBC1 domain family, member 8 (with GRAM domain)				GOBERT_OLIGODENDROCYTE_DIFFERENTIATION_DN	PILON_KLF1_TARGETS_DN																		GRAESSMANN_APOPTOSIS_BY_DOXORUBICIN_UP							BROWNE_HCMV_INFECTION_6HR_DN
79956	ERMP1	endoplasmic reticulum metallopeptidase 1				GOBERT_OLIGODENDROCYTE_DIFFERENTIATION_DN		CHEN_METABOLIC_SYNDROM_NETWORK
153020	RASGEF1B	RasGEF domain family, member 1B				GOBERT_OLIGODENDROCYTE_DIFFERENTIATION_DN		CHEN_METABOLIC_SYNDROM_NETWORK
57648	KIAA1522	KIAA1522				GOBERT_OLIGODENDROCYTE_DIFFERENTIATION_DN			DODD_NASOPHARYNGEAL_CARCINOMA_UP											IVANOVA_HEMATOPOIESIS_STEM_CELL
80139	ZNF703	zinc finger protein 703				GOBERT_OLIGODENDROCYTE_DIFFERENTIATION_DN			DODD_NASOPHARYNGEAL_CARCINOMA_UP																GRAESSMANN_APOPTOSIS_BY_DOXORUBICIN_UP
23301	EHBP1	EH domain binding protein 1				GOBERT_OLIGODENDROCYTE_DIFFERENTIATION_DN				JOHNSTONE_PARVB_TARGETS_2_DN
7267	TTC3	tetratricopeptide repeat domain 3				GOBERT_OLIGODENDROCYTE_DIFFERENTIATION_DN					ZHANG_BREAST_CANCER_PROGENITORS_UP					GAUSSMANN_MLL_AF4_FUSION_TARGETS_G_UP										RODRIGUES_THYROID_CARCINOMA_ANAPLASTIC_UP
5271	SERPINB8	serpin peptidase inhibitor, clade B (ovalbumin), member 8				GOBERT_OLIGODENDROCYTE_DIFFERENTIATION_DN													CYTOPLASM	IVANOVA_HEMATOPOIESIS_STEM_CELL			BRUINS_UVC_RESPONSE_LATE	NABA_MATRISOME					KOYAMA_SEMA3B_TARGETS_UP
27158	NDOR1	NADPH dependent diflavin oxidoreductase 1				GOBERT_OLIGODENDROCYTE_DIFFERENTIATION_DN													CYTOPLASM
22902	RUFY3	RUN and FYVE domain containing 3				GOBERT_OLIGODENDROCYTE_DIFFERENTIATION_DN															PEDRIOLI_MIR31_TARGETS_DN
80256	KIAA1539	KIAA1539				GOBERT_OLIGODENDROCYTE_DIFFERENTIATION_DN																			GRAESSMANN_APOPTOSIS_BY_DOXORUBICIN_UP
93611	FBXO44	F-box protein 44				GOBERT_OLIGODENDROCYTE_DIFFERENTIATION_DN																								PEREZ_TP53_TARGETS
23313	KIAA0930	KIAA0930				GOBERT_OLIGODENDROCYTE_DIFFERENTIATION_DN
57348	TTYH1	tweety homolog 1 (Drosophila)				GOBERT_OLIGODENDROCYTE_DIFFERENTIATION_DN
26502	NARF	nuclear prelamin A recognition factor				GOBERT_OLIGODENDROCYTE_DIFFERENTIATION_DN
152404	IGSF11	immunoglobulin superfamily, member 11				GOBERT_OLIGODENDROCYTE_DIFFERENTIATION_DN
9262	STK17B	serine/threonine kinase 17b					PILON_KLF1_TARGETS_DN	CHEN_METABOLIC_SYNDROM_NETWORK	DODD_NASOPHARYNGEAL_CARCINOMA_UP	JOHNSTONE_PARVB_TARGETS_2_DN															GRAESSMANN_APOPTOSIS_BY_DOXORUBICIN_UP	RODRIGUES_THYROID_CARCINOMA_ANAPLASTIC_UP
5552	SRGN	serglycin					PILON_KLF1_TARGETS_DN	CHEN_METABOLIC_SYNDROM_NETWORK		JOHNSTONE_PARVB_TARGETS_2_DN									CYTOPLASM					NABA_MATRISOME		RODRIGUES_THYROID_CARCINOMA_ANAPLASTIC_UP
81688	C6orf62	chromosome 6 open reading frame 62					PILON_KLF1_TARGETS_DN	CHEN_METABOLIC_SYNDROM_NETWORK		JOHNSTONE_PARVB_TARGETS_2_DN																RODRIGUES_THYROID_CARCINOMA_ANAPLASTIC_UP
58493	C9orf80	chromosome 9 open reading frame 80					PILON_KLF1_TARGETS_DN	CHEN_METABOLIC_SYNDROM_NETWORK
22949	PTGR1	prostaglandin reductase 1					PILON_KLF1_TARGETS_DN		DODD_NASOPHARYNGEAL_CARCINOMA_UP											IVANOVA_HEMATOPOIESIS_STEM_CELL		SCHAEFFER_PROSTATE_DEVELOPMENT_6HR_DN	BRUINS_UVC_RESPONSE_LATE		GRAESSMANN_APOPTOSIS_BY_DOXORUBICIN_UP
6745	SSR1	signal sequence receptor, alpha					PILON_KLF1_TARGETS_DN			JOHNSTONE_PARVB_TARGETS_2_DN									CYTOPLASM												BROWNE_HCMV_INFECTION_16HR_UP
64682	ANAPC1	anaphase promoting complex subunit 1					PILON_KLF1_TARGETS_DN				ZHANG_BREAST_CANCER_PROGENITORS_UP						DOUGLAS_BMI1_TARGETS_DN									RODRIGUES_THYROID_CARCINOMA_ANAPLASTIC_UP
23064	SETX	senataxin					PILON_KLF1_TARGETS_DN				ZHANG_BREAST_CANCER_PROGENITORS_UP								CYTOPLASM
8698	S1PR4	sphingosine-1-phosphate receptor 4					PILON_KLF1_TARGETS_DN					SHEN_SMARCA2_TARGETS_DN		REACTOME_GPCR_DOWNSTREAM_SIGNALING	REACTOME_SIGNALING_BY_GPCR
10897	YIF1A	Yip1 interacting factor homolog A (S. cerevisiae)					PILON_KLF1_TARGETS_DN												CYTOPLASM
4725	NDUFS5	NADH dehydrogenase (ubiquinone) Fe-S protein 5, 15kDa (NADH-coenzyme Q reductase)					PILON_KLF1_TARGETS_DN												CYTOPLASM
10933	MORF4L1	mortality factor 4 like 1					PILON_KLF1_TARGETS_DN															SCHAEFFER_PROSTATE_DEVELOPMENT_6HR_DN						BENPORATH_SOX2_TARGETS
64859	OBFC2A	oligonucleotide/oligosaccharide-binding fold containing 2A					PILON_KLF1_TARGETS_DN																		GRAESSMANN_APOPTOSIS_BY_DOXORUBICIN_UP	RODRIGUES_THYROID_CARCINOMA_ANAPLASTIC_UP	SANSOM_APC_TARGETS
84678	KDM2B	lysine (K)-specific demethylase 2B					PILON_KLF1_TARGETS_DN																							PEREZ_TP53_TARGETS
10009	ZBTB33	zinc finger and BTB domain containing 33					PILON_KLF1_TARGETS_DN																								BROWNE_HCMV_INFECTION_16HR_UP
4818	NKG7	natural killer cell group 7 sequence					PILON_KLF1_TARGETS_DN
25962	KIAA1429	KIAA1429					PILON_KLF1_TARGETS_DN
7988	ZNF212	zinc finger protein 212					PILON_KLF1_TARGETS_DN
64098	PARVG	parvin, gamma					PILON_KLF1_TARGETS_DN
10068	IL18BP	interleukin 18 binding protein						CHEN_METABOLIC_SYNDROM_NETWORK				SHEN_SMARCA2_TARGETS_DN
55884	WSB2	WD repeat and SOCS box containing 2						CHEN_METABOLIC_SYNDROM_NETWORK										YAO_TEMPORAL_RESPONSE_TO_PROGESTERONE_CLUSTER_7							GRAESSMANN_APOPTOSIS_BY_DOXORUBICIN_UP
23052	ENDOD1	endonuclease domain containing 1						CHEN_METABOLIC_SYNDROM_NETWORK													PEDRIOLI_MIR31_TARGETS_DN		BRUINS_UVC_RESPONSE_LATE		GRAESSMANN_APOPTOSIS_BY_DOXORUBICIN_UP
338339	CLEC4D	C-type lectin domain family 4, member D						CHEN_METABOLIC_SYNDROM_NETWORK																NABA_MATRISOME
401097	C3orf80	chromosome 3 open reading frame 80						CHEN_METABOLIC_SYNDROM_NETWORK																		RODRIGUES_THYROID_CARCINOMA_ANAPLASTIC_UP
2307	FOXS1	forkhead box S1						CHEN_METABOLIC_SYNDROM_NETWORK																						PEREZ_TP53_TARGETS
51450	PRRX2	paired related homeobox 2						CHEN_METABOLIC_SYNDROM_NETWORK
171389	NLRP6	NLR family, pyrin domain containing 6						CHEN_METABOLIC_SYNDROM_NETWORK
79085	SLC25A23	solute carrier family 25 (mitochondrial carrier; phosphate carrier), member 23						CHEN_METABOLIC_SYNDROM_NETWORK
219931	TPCN2	two pore segment channel 2						CHEN_METABOLIC_SYNDROM_NETWORK
5453	POU3F1	POU class 3 homeobox 1						CHEN_METABOLIC_SYNDROM_NETWORK
58510	PRODH2	proline dehydrogenase (oxidase) 2						CHEN_METABOLIC_SYNDROM_NETWORK
79659	DYNC2H1	dynein, cytoplasmic 2, heavy chain 1							DODD_NASOPHARYNGEAL_CARCINOMA_UP										CYTOPLASM							RODRIGUES_THYROID_CARCINOMA_ANAPLASTIC_UP			KOYAMA_SEMA3B_TARGETS_UP
9743	ARHGAP32	Rho GTPase activating protein 32							DODD_NASOPHARYNGEAL_CARCINOMA_UP											IVANOVA_HEMATOPOIESIS_STEM_CELL
283638	KIAA0284	KIAA0284							DODD_NASOPHARYNGEAL_CARCINOMA_UP													SCHAEFFER_PROSTATE_DEVELOPMENT_6HR_DN								PEREZ_TP53_TARGETS
57489	ODF2L	outer dense fiber of sperm tails 2-like							DODD_NASOPHARYNGEAL_CARCINOMA_UP														BRUINS_UVC_RESPONSE_LATE					BENPORATH_SOX2_TARGETS
55040	EPN3	epsin 3							DODD_NASOPHARYNGEAL_CARCINOMA_UP																		SANSOM_APC_TARGETS
93210	PGAP3	post-GPI attachment to proteins 3							DODD_NASOPHARYNGEAL_CARCINOMA_UP																			BENPORATH_SOX2_TARGETS
54897	CASZ1	castor zinc finger 1							DODD_NASOPHARYNGEAL_CARCINOMA_UP																				KOYAMA_SEMA3B_TARGETS_UP
8938	BAIAP3	BAI1-associated protein 3							DODD_NASOPHARYNGEAL_CARCINOMA_UP																					PEREZ_TP53_TARGETS
285368	PRRT3	proline-rich transmembrane protein 3							DODD_NASOPHARYNGEAL_CARCINOMA_UP																					PEREZ_TP53_TARGETS
541473	LOC541473	FK506 binding protein 6, 36kDa pseudogene							DODD_NASOPHARYNGEAL_CARCINOMA_UP																					PEREZ_TP53_TARGETS
10568	SLC34A2	solute carrier family 34 (sodium phosphate), member 2							DODD_NASOPHARYNGEAL_CARCINOMA_UP
51333	ZNF771	zinc finger protein 771							DODD_NASOPHARYNGEAL_CARCINOMA_UP
84519	ACRBP	acrosin binding protein							DODD_NASOPHARYNGEAL_CARCINOMA_UP
80757	TMEM121	transmembrane protein 121							DODD_NASOPHARYNGEAL_CARCINOMA_UP
29802	VPREB3	pre-B lymphocyte 3							DODD_NASOPHARYNGEAL_CARCINOMA_UP
10524	KAT5	K(lysine) acetyltransferase 5							DODD_NASOPHARYNGEAL_CARCINOMA_UP
7348	UPK1B	uroplakin 1B							DODD_NASOPHARYNGEAL_CARCINOMA_UP
147808	ZNF784	zinc finger protein 784							DODD_NASOPHARYNGEAL_CARCINOMA_UP
1429	CRYZ	crystallin, zeta (quinone reductase)								JOHNSTONE_PARVB_TARGETS_2_DN	ZHANG_BREAST_CANCER_PROGENITORS_UP
81573	ANKRD13C	ankyrin repeat domain 13C								JOHNSTONE_PARVB_TARGETS_2_DN									CYTOPLASM
387914	SHISA2	shisa homolog 2 (Xenopus laevis)								JOHNSTONE_PARVB_TARGETS_2_DN															GRAESSMANN_APOPTOSIS_BY_DOXORUBICIN_UP		SANSOM_APC_TARGETS
6474	SHOX2	short stature homeobox 2								JOHNSTONE_PARVB_TARGETS_2_DN
4697	NDUFA4	NADH dehydrogenase (ubiquinone) 1 alpha subcomplex, 4, 9kDa									ZHANG_BREAST_CANCER_PROGENITORS_UP								CYTOPLASM			SCHAEFFER_PROSTATE_DEVELOPMENT_6HR_DN
9069	CLDN12	claudin 12									ZHANG_BREAST_CANCER_PROGENITORS_UP
23262	PPIP5K2	diphosphoinositol pentakisphosphate kinase 2									ZHANG_BREAST_CANCER_PROGENITORS_UP
55973	BCAP29	B-cell receptor-associated protein 29									ZHANG_BREAST_CANCER_PROGENITORS_UP
7772	ZNF229	zinc finger protein 229									ZHANG_BREAST_CANCER_PROGENITORS_UP
7480	WNT10B	wingless-type MMTV integration site family, member 10B										SHEN_SMARCA2_TARGETS_DN			REACTOME_SIGNALING_BY_GPCR						PEDRIOLI_MIR31_TARGETS_DN			NABA_MATRISOME
3170	FOXA2	forkhead box A2										SHEN_SMARCA2_TARGETS_DN						YAO_TEMPORAL_RESPONSE_TO_PROGESTERONE_CLUSTER_7
63978	PRDM14	PR domain containing 14										SHEN_SMARCA2_TARGETS_DN																BENPORATH_SOX2_TARGETS
6540	SLC6A13	solute carrier family 6 (neurotransmitter transporter, GABA), member 13										SHEN_SMARCA2_TARGETS_DN
51308	REEP2	receptor accessory protein 2										SHEN_SMARCA2_TARGETS_DN
10214	SSX3	synovial sarcoma, X breakpoint 3										SHEN_SMARCA2_TARGETS_DN
2597	GAPDH	glyceraldehyde-3-phosphate dehydrogenase											CHANDRAN_METASTASIS_UP										BRUINS_UVC_RESPONSE_LATE
57465	TBC1D24	TBC1 domain family, member 24											CHANDRAN_METASTASIS_UP												GRAESSMANN_APOPTOSIS_BY_DOXORUBICIN_UP
8357	HIST1H3H	histone cluster 1, H3h											CHANDRAN_METASTASIS_UP													RODRIGUES_THYROID_CARCINOMA_ANAPLASTIC_UP
79618	HMBOX1	homeobox containing 1											CHANDRAN_METASTASIS_UP															BENPORATH_SOX2_TARGETS
1455	CSNK1G2	casein kinase 1, gamma 2											CHANDRAN_METASTASIS_UP
26973	CHORDC1	cysteine and histidine-rich domain (CHORD) containing 1											CHANDRAN_METASTASIS_UP
7366	UGT2B15	UDP glucuronosyltransferase 2 family, polypeptide B15											CHANDRAN_METASTASIS_UP
23089	PEG10	paternally expressed 10														GAUSSMANN_MLL_AF4_FUSION_TARGETS_G_UP			CYTOPLASM		PEDRIOLI_MIR31_TARGETS_DN					RODRIGUES_THYROID_CARCINOMA_ANAPLASTIC_UP
51162	EGFL7	EGF-like-domain, multiple 7														GAUSSMANN_MLL_AF4_FUSION_TARGETS_G_UP								NABA_MATRISOME
441478	NRARP	NOTCH-regulated ankyrin repeat protein														GAUSSMANN_MLL_AF4_FUSION_TARGETS_G_UP														PEREZ_TP53_TARGETS
164153	UBL4B	ubiquitin-like 4B														GAUSSMANN_MLL_AF4_FUSION_TARGETS_G_UP
64111	NPVF	neuropeptide VF precursor														GAUSSMANN_MLL_AF4_FUSION_TARGETS_G_UP
51256	TBC1D7	TBC1 domain family, member 7															DOUGLAS_BMI1_TARGETS_DN						BRUINS_UVC_RESPONSE_LATE				SANSOM_APC_TARGETS
55654	TMEM127	transmembrane protein 127															DOUGLAS_BMI1_TARGETS_DN						BRUINS_UVC_RESPONSE_LATE							PEREZ_TP53_TARGETS
5711	PSMD5	proteasome (prosome, macropain) 26S subunit, non-ATPase, 5															DOUGLAS_BMI1_TARGETS_DN
84926	SPRYD3	SPRY domain containing 3															DOUGLAS_BMI1_TARGETS_DN
8533	COPS3	COP9 constitutive photomorphogenic homolog subunit 3 (Arabidopsis)																YAO_TEMPORAL_RESPONSE_TO_PROGESTERONE_CLUSTER_7	CYTOPLASM
1260	CNGA2	cyclic nucleotide gated channel alpha 2																YAO_TEMPORAL_RESPONSE_TO_PROGESTERONE_CLUSTER_7
56911	C21orf7	chromosome 21 open reading frame 7																	CYTOPLASM		PEDRIOLI_MIR31_TARGETS_DN								KOYAMA_SEMA3B_TARGETS_UP
1855	DVL1	dishevelled, dsh homolog 1 (Drosophila)																	CYTOPLASM				BRUINS_UVC_RESPONSE_LATE
81556	C15orf44	chromosome 15 open reading frame 44																	CYTOPLASM					NABA_MATRISOME
8892	EIF2B2	eukaryotic translation initiation factor 2B, subunit 2 beta, 39kDa																	CYTOPLASM						GRAESSMANN_APOPTOSIS_BY_DOXORUBICIN_UP
124790	HEXIM2	hexamethylene bis-acetamide inducible 2																	CYTOPLASM									BENPORATH_SOX2_TARGETS
27163	NAAA	N-acylethanolamine acid amidase																	CYTOPLASM											PEREZ_TP53_TARGETS
5297	PI4KA	phosphatidylinositol 4-kinase, catalytic, alpha																	CYTOPLASM
11311	VPS45	vacuolar protein sorting 45 homolog (S. cerevisiae)																	CYTOPLASM
30819	KCNIP2	Kv channel interacting protein 2																	CYTOPLASM
1068	CETN1	centrin, EF-hand protein, 1																	CYTOPLASM
641371	ACOT1	acyl-CoA thioesterase 1																	CYTOPLASM
6276	S100A5	S100 calcium binding protein A5																		IVANOVA_HEMATOPOIESIS_STEM_CELL				NABA_MATRISOME
23270	TSPYL4	TSPY-like 4																		IVANOVA_HEMATOPOIESIS_STEM_CELL												BROWNE_HCMV_INFECTION_6HR_DN
8986	RPS6KA4	ribosomal protein S6 kinase, 90kDa, polypeptide 4																		IVANOVA_HEMATOPOIESIS_STEM_CELL
3008	HIST1H1E	histone cluster 1, H1e																			PEDRIOLI_MIR31_TARGETS_DN	SCHAEFFER_PROSTATE_DEVELOPMENT_6HR_DN
84034	EMILIN2	elastin microfibril interfacer 2																			PEDRIOLI_MIR31_TARGETS_DN			NABA_MATRISOME					KOYAMA_SEMA3B_TARGETS_UP	PEREZ_TP53_TARGETS
134285	TMEM171	transmembrane protein 171																			PEDRIOLI_MIR31_TARGETS_DN
83483	PLVAP	plasmalemma vesicle associated protein																			PEDRIOLI_MIR31_TARGETS_DN
91522	COL23A1	collagen, type XXIII, alpha 1																				SCHAEFFER_PROSTATE_DEVELOPMENT_6HR_DN		NABA_MATRISOME
29123	ANKRD11	ankyrin repeat domain 11																				SCHAEFFER_PROSTATE_DEVELOPMENT_6HR_DN					SANSOM_APC_TARGETS
89887	ZNF628	zinc finger protein 628																				SCHAEFFER_PROSTATE_DEVELOPMENT_6HR_DN
10548	TM9SF1	transmembrane 9 superfamily member 1																				SCHAEFFER_PROSTATE_DEVELOPMENT_6HR_DN
55031	USP47	ubiquitin specific peptidase 47																					BRUINS_UVC_RESPONSE_LATE			RODRIGUES_THYROID_CARCINOMA_ANAPLASTIC_UP
79685	SAP30L	SAP30-like																					BRUINS_UVC_RESPONSE_LATE
81570	CLPB	ClpB caseinolytic peptidase B homolog (E. coli)																					BRUINS_UVC_RESPONSE_LATE
221504	ZBTB9	zinc finger and BTB domain containing 9																					BRUINS_UVC_RESPONSE_LATE
123355	LRRC28	leucine rich repeat containing 28																					BRUINS_UVC_RESPONSE_LATE
6274	S100A3	S100 calcium binding protein A3																						NABA_MATRISOME	GRAESSMANN_APOPTOSIS_BY_DOXORUBICIN_UP							BROWNE_HCMV_INFECTION_6HR_DN
23436	CELA3B	chymotrypsin-like elastase family, member 3B																						NABA_MATRISOME			SANSOM_APC_TARGETS
10216	PRG4	proteoglycan 4																						NABA_MATRISOME
8547	FCN3	ficolin (collagen/fibrinogen domain containing) 3 (Hakata antigen)																						NABA_MATRISOME
26253	CLEC4E	C-type lectin domain family 4, member E																						NABA_MATRISOME
9277	WDR46	WD repeat domain 46																							GRAESSMANN_APOPTOSIS_BY_DOXORUBICIN_UP
126119	JOSD2	Josephin domain containing 2																							GRAESSMANN_APOPTOSIS_BY_DOXORUBICIN_UP
4104	MAGEA5	melanoma antigen family A, 5																								RODRIGUES_THYROID_CARCINOMA_ANAPLASTIC_UP
89891	WDR34	WD repeat domain 34																									SANSOM_APC_TARGETS			PEREZ_TP53_TARGETS
9337	CNOT8	CCR4-NOT transcription complex, subunit 8																										BENPORATH_SOX2_TARGETS
50813	COPS7A	COP9 constitutive photomorphogenic homolog subunit 7A (Arabidopsis)																										BENPORATH_SOX2_TARGETS
54620	FBXL19	F-box and leucine-rich repeat protein 19																										BENPORATH_SOX2_TARGETS
84310	C7orf50	chromosome 7 open reading frame 50																											KOYAMA_SEMA3B_TARGETS_UP
29969	MDFIC	MyoD family inhibitor domain containing																												PEREZ_TP53_TARGETS
440270	GOLGA8B	golgin A8 family, member B																												PEREZ_TP53_TARGETS
219654	ZCCHC24	zinc finger, CCHC domain containing 24																												PEREZ_TP53_TARGETS
89766	UMODL1	uromodulin-like 1																												PEREZ_TP53_TARGETS
151230	KLHL23	kelch-like 23 (Drosophila)																													BROWNE_HCMV_INFECTION_16HR_UP
84231	TRAF7	TNF receptor-associated factor 7
22827	PUF60	poly-U binding splicing factor 60KDa
55304	SPTLC3	serine palmitoyltransferase, long chain base subunit 3
23413	NCS1	neuronal calcium sensor 1
4927	NUP88	nucleoporin 88kDa
114783	LMTK3	lemur tyrosine kinase 3
80761	UPK3B	uroplakin 3B
140290	TCP10L	t-complex 10 (mouse)-like
29125	C11orf21	chromosome 11 open reading frame 21
56903	PAPOLB	poly(A) polymerase beta (testis specific)
285848	PNPLA1	patatin-like phospholipase domain containing 1
55033	FKBP14	FK506 binding protein 14, 22 kDa
8642	DCHS1	dachsous 1 (Drosophila)
10169	SERF2	small EDRK-rich factor 2
56943	ENY2	enhancer of yellow 2 homolog (Drosophila)
23149	FCHO1	FCH domain only 1
9283	GPR37L1	G protein-coupled receptor 37 like 1
541578	CXorf40B	chromosome X open reading frame 40B
285989	ZNF789	zinc finger protein 789
10980	COPS6	COP9 constitutive photomorphogenic homolog subunit 6 (Arabidopsis)
131578	LRRC15	leucine rich repeat containing 15
4798	NFRKB	nuclear factor related to kappaB binding protein
79744	ZNF419	zinc finger protein 419
8192	CLPP	ClpP caseinolytic peptidase, ATP-dependent, proteolytic subunit homolog (E. coli)
8367	HIST1H4E	histone cluster 1, H4e
9167	COX7A2L	cytochrome c oxidase subunit VIIa polypeptide 2 like
79722	ANKRD55	ankyrin repeat domain 55
23334	SZT2	seizure threshold 2 homolog (mouse)
2830	GPR6	G protein-coupled receptor 6
8412	BCAR3	breast cancer anti-estrogen resistance 3
57523	NYNRIN	NYN domain and retroviral integrase containing
140711	C20orf118	chromosome 20 open reading frame 118
27005	USP21	ubiquitin specific peptidase 21
4332	MNDA	myeloid cell nuclear differentiation antigen
54470	ARMCX6	armadillo repeat containing, X-linked 6
64210	MMS19	MMS19 nucleotide excision repair homolog (S. cerevisiae)
90196	SYS1	SYS1 Golgi-localized integral membrane protein homolog (S. cerevisiae)
114131	UCN3	urocortin 3 (stresscopin)
80115	BAIAP2L2	BAI1-associated protein 2-like 2
5669	PSG1	pregnancy specific beta-1-glycoprotein 1
9951	HS3ST4	heparan sulfate (glucosamine) 3-O-sulfotransferase 4
353299	RGSL1	regulator of G-protein signaling like 1
79843	FAM124B	family with sequence similarity 124B
139628	FOXR2	forkhead box R2
1821	DRP2	dystrophin related protein 2
57699	CPNE5	copine V
64839	FBXL17	F-box and leucine-rich repeat protein 17
57094	CPA6	carboxypeptidase A6
440354	LOC440354	smg-1 homolog, phosphatidylinositol 3-kinase-related kinase (C. elegans) pseudogene
145624	PAR1	Prader-Willi/Angelman region-1
440295	GOLGA6L9	golgin A6 family-like 9
147658	ZNF534	zinc finger protein 534
339318	ZNF181	zinc finger protein 181
342132	ZNF774	zinc finger protein 774
401944	LDLRAD2	low density lipoprotein receptor class A domain containing 2
414149	ACBD7	acyl-CoA binding domain containing 7
