# Supplementary material for: A genome-wide screen identifies YAP/WBP2 interplay conferring growth advantage on human epidermal stem cells
Source: Nat Commun. 2017 Mar 23;8:14744. doi: 10.1038/ncomms14744 (PMC5376649; doi:10.1038/ncomms14744)
Supplement: Supplementary Data 5 — SCC13 analysis using both gene set enrichment analysis MGSig Database and PANTHER [file ncomms14744-s6.xlsx]

## Sheet: Dataset S5
Supplementary Dataset 5	SCC13 analysis using both gene set enrichment analysis MGSig Database and PANTHER
	This table consists of 5 tabs.

## Sheet: MGSig cannonical pathways, FC>0
Gene set enrichment analysis for canonical pathways for gene target hits with log2-fold-change of respective shRNAs>0
Overlap Results
Collection(s):	CP, CP:BIOCARTA, CP:KEGG, CP:REACTOME	(cannonical pathways)
# overlaps shown:	100
# genesets in collections:	1330
# genes in comparison (n):	2912
# genes in universe (N):	45956
Gene Set Name	# Genes in Gene Set (K)	Description	# Genes in Overlap (k)	k/K	p-value	FDR q-value
REACTOME_IMMUNE_SYSTEM	933	Genes involved in Immune System	171	0.1833	1.31e-36	1.74e-33
REACTOME_METABOLISM_OF_PROTEINS	518	Genes involved in Metabolism of proteins	117	0.2259	5.81e-34	3.86e-31
REACTOME_CELL_CYCLE	421	Genes involved in Cell Cycle	103	0.2447	3.68e-33	1.63e-30
REACTOME_METABOLISM_OF_RNA	330	Genes involved in Metabolism of RNA	89	0.2697	2.96e-32	9.83e-30
REACTOME_CELL_CYCLE_MITOTIC	325	Genes involved in Cell Cycle, Mitotic	85	0.2615	8.05e-30	2.14e-27
KEGG_SPLICEOSOME	128	Spliceosome	51	0.3984	6.92e-28	1.53e-25
REACTOME_METABOLISM_OF_MRNA	284	Genes involved in Metabolism of mRNA	76	0.2676	1.65e-27	3.14e-25
NABA_MATRISOME	1028	Ensemble of genes encoding extracellular matrix and extracellular matrix-associated proteins	159	0.1547	1.26e-25	2.09e-23
REACTOME_MRNA_PROCESSING	161	Genes involved in mRNA Processing	52	0.323	2.18e-23	3.22e-21
REACTOME_SIGNALING_BY_GPCR	920	Genes involved in Signaling by GPCR	140	0.1522	4.99e-22	6.63e-20
REACTOME_PROCESSING_OF_CAPPED_INTRON_CONTAINING_PRE_MRNA	140	Genes involved in Processing of Capped Intron-Containing Pre-mRNA	46	0.3286	3.31e-21	4e-19
REACTOME_GPCR_DOWNSTREAM_SIGNALING	805	Genes involved in GPCR downstream signaling	126	0.1565	5.41e-21	5.99e-19
REACTOME_ADAPTIVE_IMMUNE_SYSTEM	539	Genes involved in Adaptive Immune System	97	0.18	1.09e-20	1.11e-18
KEGG_RIBOSOME	88	Ribosome	36	0.4091	1.41e-20	1.34e-18
REACTOME_HIV_INFECTION	207	Genes involved in HIV Infection	54	0.2609	2.03e-19	1.8e-17
NABA_MATRISOME_ASSOCIATED	753	Ensemble of genes encoding ECM-associated proteins including ECM-affilaited proteins, ECM regulators and secreted factors	115	0.1527	1.93e-18	1.6e-16
REACTOME_TRANSLATION	222	Genes involved in Translation	54	0.2432	6.04e-18	4.73e-16
REACTOME_MRNA_SPLICING	111	Genes involved in mRNA Splicing	37	0.3333	1.39e-17	1.03e-15
REACTOME_DNA_REPLICATION	192	Genes involved in DNA Replication	49	0.2552	2.46e-17	1.72e-15
REACTOME_INFLUENZA_LIFE_CYCLE	203	Genes involved in Influenza Life Cycle	50	0.2463	5.75e-17	3.82e-15
REACTOME_METABOLISM_OF_LIPIDS_AND_LIPOPROTEINS	478	Genes involved in Metabolism of lipids and lipoproteins	82	0.1715	1.9e-16	1.2e-14
REACTOME_MITOTIC_G2_G2_M_PHASES	81	Genes involved in Mitotic G2-G2/M phases	30	0.3704	5.72e-16	3.46e-14
KEGG_PATHWAYS_IN_CANCER	328	Pathways in cancer	64	0.1951	7.16e-16	4.01e-14
REACTOME_CYTOKINE_SIGNALING_IN_IMMUNE_SYSTEM	270	Genes involved in Cytokine Signaling in Immune system	57	0.2111	7.23e-16	4.01e-14
REACTOME_MITOTIC_M_M_G1_PHASES	172	Genes involved in Mitotic M-M/G1 phases	44	0.2558	9.27e-16	4.93e-14
REACTOME_CLASS_I_MHC_MEDIATED_ANTIGEN_PROCESSING_PRESENTATION	251	Genes involved in Class I MHC mediated antigen processing & presentation	54	0.2151	1.78e-15	9.09e-14
REACTOME_DEVELOPMENTAL_BIOLOGY	396	Genes involved in Developmental Biology	71	0.1793	1.92e-15	9.47e-14
REACTOME_3_UTR_MEDIATED_TRANSLATIONAL_REGULATION	176	Genes involved in 3' -UTR-mediated translational regulation	44	0.25	2.3e-15	1.09e-13
REACTOME_GENERIC_TRANSCRIPTION_PATHWAY	352	Genes involved in Generic Transcription Pathway	65	0.1847	6.85e-15	3.14e-13
REACTOME_ANTIGEN_PROCESSING_UBIQUITINATION_PROTEASOME_DEGRADATION	212	Genes involved in Antigen processing: Ubiquitination & Proteasome degradation	48	0.2264	8.08e-15	3.58e-13
REACTOME_NONSENSE_MEDIATED_DECAY_ENHANCED_BY_THE_EXON_JUNCTION_COMPLEX	176	Genes involved in Nonsense Mediated Decay Enhanced by the Exon Junction Complex	43	0.2443	1.15e-14	4.93e-13
REACTOME_TRANSMEMBRANE_TRANSPORT_OF_SMALL_MOLECULES	413	Genes involved in Transmembrane transport of small molecules	71	0.1719	1.74e-14	7.25e-13
KEGG_OLFACTORY_TRANSDUCTION	389	Olfactory transduction	68	0.1748	2.69e-14	1.07e-12
REACTOME_LATE_PHASE_OF_HIV_LIFE_CYCLE	104	Genes involved in Late Phase of HIV Life Cycle	32	0.3077	2.73e-14	1.07e-12
REACTOME_HEMOSTASIS	466	Genes involved in Hemostasis	76	0.1631	3.72e-14	1.41e-12
REACTOME_HIV_LIFE_CYCLE	125	Genes involved in HIV Life Cycle	35	0.28	4.14e-14	1.53e-12
REACTOME_RNA_POL_II_TRANSCRIPTION	105	Genes involved in RNA Polymerase II Transcription	31	0.2952	2.4e-13	8.63e-12
REACTOME_S_PHASE	109	Genes involved in S Phase	31	0.2844	7.29e-13	2.55e-11
KEGG_UBIQUITIN_MEDIATED_PROTEOLYSIS	138	Ubiquitin mediated proteolysis	35	0.2536	1.01e-12	3.45e-11
REACTOME_SIGNALING_BY_THE_B_CELL_RECEPTOR_BCR	126	Genes involved in Signaling by the B Cell Receptor (BCR)	33	0.2619	1.7e-12	5.64e-11
REACTOME_TRANSCRIPTION	210	Genes involved in Transcription	44	0.2095	1.81e-12	5.86e-11
KEGG_CELL_CYCLE	128	Cell cycle	33	0.2578	2.73e-12	8.63e-11
REACTOME_PEPTIDE_CHAIN_ELONGATION	153	Genes involved in Peptide chain elongation	36	0.2353	5.28e-12	1.63e-10
REACTOME_CELL_CYCLE_CHECKPOINTS	124	Genes involved in Cell Cycle Checkpoints	32	0.2581	5.64e-12	1.7e-10
REACTOME_REGULATION_OF_MRNA_STABILITY_BY_PROTEINS_THAT_BIND_AU_RICH_ELEMENTS	84	Genes involved in Regulation of mRNA Stability by Proteins that Bind AU-rich Elements	26	0.3095	5.99e-12	1.75e-10
REACTOME_INFLUENZA_VIRAL_RNA_TRANSCRIPTION_AND_REPLICATION	169	Genes involved in Influenza Viral RNA Transcription and Replication	38	0.2249	6.06e-12	1.75e-10
REACTOME_RECRUITMENT_OF_MITOTIC_CENTROSOME_PROTEINS_AND_COMPLEXES	66	Genes involved in Recruitment of mitotic centrosome proteins and complexes	23	0.3485	6.18e-12	1.75e-10
REACTOME_HOST_INTERACTIONS_OF_HIV_FACTORS	132	Genes involved in Host Interactions of HIV factors	33	0.25	6.81e-12	1.89e-10
REACTOME_REGULATION_OF_MITOTIC_CELL_CYCLE	85	Genes involved in Regulation of mitotic cell cycle	26	0.3059	8.11e-12	2.2e-10
KEGG_NEUROTROPHIN_SIGNALING_PATHWAY	126	Neurotrophin signaling pathway	32	0.254	8.97e-12	2.39e-10
KEGG_OOCYTE_MEIOSIS	114	Oocyte meiosis	30	0.2632	1.5e-11	3.91e-10
REACTOME_SLC_MEDIATED_TRANSMEMBRANE_TRANSPORT	241	Genes involved in SLC-mediated transmembrane transport	46	0.1909	1.76e-11	4.5e-10
REACTOME_FATTY_ACID_TRIACYLGLYCEROL_AND_KETONE_BODY_METABOLISM	168	Genes involved in Fatty acid, triacylglycerol, and ketone body metabolism	37	0.2202	2.19e-11	5.49e-10
KEGG_ALZHEIMERS_DISEASE	169	Alzheimer's disease	37	0.2189	2.63e-11	6.48e-10
REACTOME_DOWNSTREAM_SIGNALING_EVENTS_OF_B_CELL_RECEPTOR_BCR	97	Genes involved in Downstream Signaling Events Of B Cell Receptor (BCR)	27	0.2784	3.75e-11	9.06e-10
PID_HIF1_TFPATHWAY	66	HIF-1-alpha transcription factor network	22	0.3333	4.85e-11	1.15e-09
REACTOME_G1_S_TRANSITION	112	Genes involved in G1/S Transition	29	0.2589	5e-11	1.17e-09
REACTOME_SYNTHESIS_OF_DNA	92	Genes involved in Synthesis of DNA	26	0.2826	5.91e-11	1.35e-09
REACTOME_SIGNALLING_BY_NGF	217	Genes involved in Signalling by NGF	42	0.1935	8.25e-11	1.86e-09
KEGG_HUNTINGTONS_DISEASE	185	Huntington's disease	38	0.2054	1.05e-10	2.34e-09
REACTOME_TRANSMISSION_ACROSS_CHEMICAL_SYNAPSES	186	Genes involved in Transmission across Chemical Synapses	38	0.2043	1.24e-10	2.71e-09
REACTOME_ACTIVATION_OF_NF_KAPPAB_IN_B_CELLS	64	Genes involved in Activation of NF-kappaB in B Cells	21	0.3281	1.86e-10	3.99e-09
REACTOME_LOSS_OF_NLP_FROM_MITOTIC_CENTROSOMES	59	Genes involved in Loss of Nlp from mitotic centrosomes	20	0.339	2.58e-10	5.45e-09
REACTOME_NEURONAL_SYSTEM	279	Genes involved in Neuronal System	48	0.172	2.78e-10	5.77e-09
REACTOME_OLFACTORY_SIGNALING_PATHWAY	328	Genes involved in Olfactory Signaling Pathway	53	0.1616	3.62e-10	7.4e-09
REACTOME_MITOTIC_G1_G1_S_PHASES	137	Genes involved in Mitotic G1-G1/S phases	31	0.2263	4.36e-10	8.79e-09
REACTOME_APC_C_CDC20_MEDIATED_DEGRADATION_OF_MITOTIC_PROTEINS	73	Genes involved in APC/C:Cdc20 mediated degradation of mitotic proteins	22	0.3014	4.43e-10	8.79e-09
REACTOME_CHROMOSOME_MAINTENANCE	122	Genes involved in Chromosome Maintenance	29	0.2377	4.57e-10	8.95e-09
REACTOME_SRP_DEPENDENT_COTRANSLATIONAL_PROTEIN_TARGETING_TO_MEMBRANE	179	Genes involved in SRP-dependent cotranslational protein targeting to membrane	36	0.2011	5.95e-10	1.15e-08
REACTOME_APOPTOSIS	148	Genes involved in Apoptosis	32	0.2162	7.85e-10	1.49e-08
REACTOME_INNATE_IMMUNE_SYSTEM	279	Genes involved in Innate Immune System	47	0.1685	8.69e-10	1.63e-08
KEGG_REGULATION_OF_ACTIN_CYTOSKELETON	216	Regulation of actin cytoskeleton	40	0.1852	9.03e-10	1.67e-08
REACTOME_INTERFERON_SIGNALING	159	Genes involved in Interferon Signaling	33	0.2075	1.31e-09	2.39e-08
REACTOME_VIF_MEDIATED_DEGRADATION_OF_APOBEC3G	52	Genes involved in Vif-mediated degradation of APOBEC3G	18	0.3462	1.37e-09	2.46e-08
PID_ERBB1_DOWNSTREAM_PATHWAY	105	ErbB1 downstream signaling	26	0.2476	1.4e-09	2.47e-08
REACTOME_METABOLISM_OF_CARBOHYDRATES	247	Genes involved in Metabolism of carbohydrates	43	0.1741	1.58e-09	2.77e-08
REACTOME_CYCLIN_E_ASSOCIATED_EVENTS_DURING_G1_S_TRANSITION_	65	Genes involved in Cyclin E associated events during G1/S transition	20	0.3077	1.81e-09	3.13e-08
KEGG_MAPK_SIGNALING_PATHWAY	267	MAPK signaling pathway	45	0.1685	1.93e-09	3.29e-08
NABA_SECRETED_FACTORS	344	Genes encoding secreted soluble factors	53	0.1541	2.05e-09	3.46e-08
REACTOME_POST_TRANSLATIONAL_PROTEIN_MODIFICATION	188	Genes involved in Post-translational protein modification	36	0.1915	2.41e-09	4e-08
REACTOME_TRANSPORT_OF_MATURE_TRANSCRIPT_TO_CYTOPLASM	54	Genes involved in Transport of Mature Transcript to Cytoplasm	18	0.3333	2.75e-09	4.51e-08
REACTOME_GPCR_LIGAND_BINDING	408	Genes involved in GPCR ligand binding	59	0.1446	3.06e-09	4.96e-08
REACTOME_ORC1_REMOVAL_FROM_CHROMATIN	67	Genes involved in Orc1 removal from chromatin	20	0.2985	3.28e-09	5.25e-08
REACTOME_RNA_POL_II_PRE_TRANSCRIPTION_EVENTS	61	Genes involved in RNA Polymerase II Pre-transcription Events	19	0.3115	3.65e-09	5.78e-08
REACTOME_SIGNALING_BY_NOTCH	103	Genes involved in Signaling by NOTCH	25	0.2427	4.47e-09	7e-08
KEGG_CYTOKINE_CYTOKINE_RECEPTOR_INTERACTION	267	Cytokine-cytokine receptor interaction	44	0.1648	5.89e-09	9.11e-08
REACTOME_SCF_BETA_TRCP_MEDIATED_DEGRADATION_OF_EMI1	51	Genes involved in SCF-beta-TrCP mediated degradation of Emi1	17	0.3333	7.56e-09	1.16e-07
REACTOME_NEUROTRANSMITTER_RECEPTOR_BINDING_AND_DOWNSTREAM_TRANSMISSION_IN_THE_POSTSYNAPTIC_CELL	137	Genes involved in Neurotransmitter Receptor Binding And Downstream Transmission In The Postsynaptic Cell	29	0.2117	7.98e-09	1.21e-07
REACTOME_ACTIVATION_OF_THE_MRNA_UPON_BINDING_OF_THE_CAP_BINDING_COMPLEX_AND_EIFS_AND_SUBSEQUENT_BINDING_TO_43S	84	Genes involved in Activation of the mRNA upon binding of the cap-binding complex and eIFs, and subsequent binding to 43S	22	0.2619	8.22e-09	1.23e-07
REACTOME_AUTODEGRADATION_OF_CDH1_BY_CDH1_APC_C	64	Genes involved in Autodegradation of Cdh1 by Cdh1:APC/C	19	0.2969	8.92e-09	1.32e-07
REACTOME_SIGNALING_BY_WNT	65	Genes involved in Signaling by Wnt	19	0.2923	1.19e-08	1.73e-07
REACTOME_APC_C_CDH1_MEDIATED_DEGRADATION_OF_CDC20_AND_OTHER_APC_C_CDH1_TARGETED_PROTEINS_IN_LATE_MITOSIS_EARLY_G1	72	Genes involved in APC/C:Cdh1 mediated degradation of Cdc20 and other APC/C:Cdh1 targeted proteins in late mitosis/early G1	20	0.2778	1.3e-08	1.88e-07
KEGG_PROGESTERONE_MEDIATED_OOCYTE_MATURATION	86	Progesterone-mediated oocyte maturation	22	0.2558	1.32e-08	1.88e-07
REACTOME_METABOLISM_OF_AMINO_ACIDS_AND_DERIVATIVES	200	Genes involved in Metabolism of amino acids and derivatives	36	0.18	1.33e-08	1.88e-07
KEGG_ENDOCYTOSIS	183	Endocytosis	34	0.1858	1.46e-08	2.04e-07
NABA_CORE_MATRISOME	275	Ensemble of genes encoding core extracellular matrix including ECM glycoproteins, collagens and proteoglycans	44	0.16	1.47e-08	2.04e-07
REACTOME_ANTIVIRAL_MECHANISM_BY_IFN_STIMULATED_GENES	66	Genes involved in Antiviral mechanism by IFN-stimulated genes	19	0.2879	1.57e-08	2.15e-07
NABA_ECM_REGULATORS	238	Genes encoding enzymes and their regulators involved in the remodeling of the extracellular matrix	40	0.1681	1.61e-08	2.19e-07
KEGG_PARKINSONS_DISEASE	133	Parkinson's disease	28	0.2105	1.63e-08	2.19e-07
REACTOME_MITOTIC_PROMETAPHASE	87	Genes involved in Mitotic Prometaphase	22	0.2529	1.66e-08	2.21e-07
Gene/Gene Set Overlap Matrix
Entrez Gene Id	Gene Symbol	Gene Description	REACTOME_IMMUNE_SYSTEM	REACTOME_METABOLISM_OF_PROTEINS	REACTOME_CELL_CYCLE	REACTOME_METABOLISM_OF_RNA	REACTOME_CELL_CYCLE_MITOTIC	KEGG_SPLICEOSOME	REACTOME_METABOLISM_OF_MRNA	NABA_MATRISOME	REACTOME_MRNA_PROCESSING	REACTOME_SIGNALING_BY_GPCR	REACTOME_PROCESSING_OF_CAPPED_INTRON_CONTAINING_PRE_MRNA	REACTOME_GPCR_DOWNSTREAM_SIGNALING	REACTOME_ADAPTIVE_IMMUNE_SYSTEM	KEGG_RIBOSOME	REACTOME_HIV_INFECTION	NABA_MATRISOME_ASSOCIATED	REACTOME_TRANSLATION	REACTOME_MRNA_SPLICING	REACTOME_DNA_REPLICATION	REACTOME_INFLUENZA_LIFE_CYCLE	REACTOME_METABOLISM_OF_LIPIDS_AND_LIPOPROTEINS	REACTOME_MITOTIC_G2_G2_M_PHASES	KEGG_PATHWAYS_IN_CANCER	REACTOME_CYTOKINE_SIGNALING_IN_IMMUNE_SYSTEM	REACTOME_MITOTIC_M_M_G1_PHASES	REACTOME_CLASS_I_MHC_MEDIATED_ANTIGEN_PROCESSING_PRESENTATION	REACTOME_DEVELOPMENTAL_BIOLOGY	REACTOME_3_UTR_MEDIATED_TRANSLATIONAL_REGULATION	REACTOME_GENERIC_TRANSCRIPTION_PATHWAY	REACTOME_ANTIGEN_PROCESSING_UBIQUITINATION_PROTEASOME_DEGRADATION	REACTOME_NONSENSE_MEDIATED_DECAY_ENHANCED_BY_THE_EXON_JUNCTION_COMPLEX	REACTOME_TRANSMEMBRANE_TRANSPORT_OF_SMALL_MOLECULES	KEGG_OLFACTORY_TRANSDUCTION	REACTOME_LATE_PHASE_OF_HIV_LIFE_CYCLE	REACTOME_HEMOSTASIS	REACTOME_HIV_LIFE_CYCLE	REACTOME_RNA_POL_II_TRANSCRIPTION	REACTOME_S_PHASE	KEGG_UBIQUITIN_MEDIATED_PROTEOLYSIS	REACTOME_SIGNALING_BY_THE_B_CELL_RECEPTOR_BCR	REACTOME_TRANSCRIPTION	KEGG_CELL_CYCLE	REACTOME_PEPTIDE_CHAIN_ELONGATION	REACTOME_CELL_CYCLE_CHECKPOINTS	REACTOME_REGULATION_OF_MRNA_STABILITY_BY_PROTEINS_THAT_BIND_AU_RICH_ELEMENTS	REACTOME_INFLUENZA_VIRAL_RNA_TRANSCRIPTION_AND_REPLICATION	REACTOME_RECRUITMENT_OF_MITOTIC_CENTROSOME_PROTEINS_AND_COMPLEXES
1981	EIF4G1	eukaryotic translation initiation factor 4 gamma, 1	REACTOME_IMMUNE_SYSTEM	REACTOME_METABOLISM_OF_PROTEINS		REACTOME_METABOLISM_OF_RNA			REACTOME_METABOLISM_OF_MRNA										REACTOME_TRANSLATION							REACTOME_CYTOKINE_SIGNALING_IN_IMMUNE_SYSTEM				REACTOME_3_UTR_MEDIATED_TRANSLATIONAL_REGULATION			REACTOME_NONSENSE_MEDIATED_DECAY_ENHANCED_BY_THE_EXON_JUNCTION_COMPLEX														REACTOME_REGULATION_OF_MRNA_STABILITY_BY_PROTEINS_THAT_BIND_AU_RICH_ELEMENTS
821	CANX	calnexin	REACTOME_IMMUNE_SYSTEM	REACTOME_METABOLISM_OF_PROTEINS											REACTOME_ADAPTIVE_IMMUNE_SYSTEM							REACTOME_INFLUENZA_LIFE_CYCLE						REACTOME_CLASS_I_MHC_MEDIATED_ANTIGEN_PROCESSING_PRESENTATION
26270	FBXO6	F-box protein 6	REACTOME_IMMUNE_SYSTEM	REACTOME_METABOLISM_OF_PROTEINS											REACTOME_ADAPTIVE_IMMUNE_SYSTEM													REACTOME_CLASS_I_MHC_MEDIATED_ANTIGEN_PROCESSING_PRESENTATION				REACTOME_ANTIGEN_PROCESSING_UBIQUITINATION_PROTEASOME_DEGRADATION
22872	SEC31A	SEC31 homolog A (S. cerevisiae)	REACTOME_IMMUNE_SYSTEM	REACTOME_METABOLISM_OF_PROTEINS											REACTOME_ADAPTIVE_IMMUNE_SYSTEM													REACTOME_CLASS_I_MHC_MEDIATED_ANTIGEN_PROCESSING_PRESENTATION
10484	SEC23A	Sec23 homolog A (S. cerevisiae)	REACTOME_IMMUNE_SYSTEM	REACTOME_METABOLISM_OF_PROTEINS											REACTOME_ADAPTIVE_IMMUNE_SYSTEM													REACTOME_CLASS_I_MHC_MEDIATED_ANTIGEN_PROCESSING_PRESENTATION
9632	SEC24C	SEC24 family, member C (S. cerevisiae)	REACTOME_IMMUNE_SYSTEM	REACTOME_METABOLISM_OF_PROTEINS											REACTOME_ADAPTIVE_IMMUNE_SYSTEM													REACTOME_CLASS_I_MHC_MEDIATED_ANTIGEN_PROCESSING_PRESENTATION
5696	PSMB8	proteasome (prosome, macropain) subunit, beta type, 8 (large multifunctional peptidase 7)	REACTOME_IMMUNE_SYSTEM		REACTOME_CELL_CYCLE	REACTOME_METABOLISM_OF_RNA	REACTOME_CELL_CYCLE_MITOTIC		REACTOME_METABOLISM_OF_MRNA						REACTOME_ADAPTIVE_IMMUNE_SYSTEM		REACTOME_HIV_INFECTION				REACTOME_DNA_REPLICATION					REACTOME_CYTOKINE_SIGNALING_IN_IMMUNE_SYSTEM	REACTOME_MITOTIC_M_M_G1_PHASES	REACTOME_CLASS_I_MHC_MEDIATED_ANTIGEN_PROCESSING_PRESENTATION				REACTOME_ANTIGEN_PROCESSING_UBIQUITINATION_PROTEASOME_DEGRADATION								REACTOME_S_PHASE		REACTOME_SIGNALING_BY_THE_B_CELL_RECEPTOR_BCR				REACTOME_CELL_CYCLE_CHECKPOINTS	REACTOME_REGULATION_OF_MRNA_STABILITY_BY_PROTEINS_THAT_BIND_AU_RICH_ELEMENTS
10213	PSMD14	proteasome (prosome, macropain) 26S subunit, non-ATPase, 14	REACTOME_IMMUNE_SYSTEM		REACTOME_CELL_CYCLE	REACTOME_METABOLISM_OF_RNA	REACTOME_CELL_CYCLE_MITOTIC		REACTOME_METABOLISM_OF_MRNA						REACTOME_ADAPTIVE_IMMUNE_SYSTEM		REACTOME_HIV_INFECTION				REACTOME_DNA_REPLICATION						REACTOME_MITOTIC_M_M_G1_PHASES	REACTOME_CLASS_I_MHC_MEDIATED_ANTIGEN_PROCESSING_PRESENTATION				REACTOME_ANTIGEN_PROCESSING_UBIQUITINATION_PROTEASOME_DEGRADATION								REACTOME_S_PHASE		REACTOME_SIGNALING_BY_THE_B_CELL_RECEPTOR_BCR				REACTOME_CELL_CYCLE_CHECKPOINTS	REACTOME_REGULATION_OF_MRNA_STABILITY_BY_PROTEINS_THAT_BIND_AU_RICH_ELEMENTS
5682	PSMA1	proteasome (prosome, macropain) subunit, alpha type, 1	REACTOME_IMMUNE_SYSTEM		REACTOME_CELL_CYCLE	REACTOME_METABOLISM_OF_RNA	REACTOME_CELL_CYCLE_MITOTIC		REACTOME_METABOLISM_OF_MRNA						REACTOME_ADAPTIVE_IMMUNE_SYSTEM		REACTOME_HIV_INFECTION				REACTOME_DNA_REPLICATION						REACTOME_MITOTIC_M_M_G1_PHASES	REACTOME_CLASS_I_MHC_MEDIATED_ANTIGEN_PROCESSING_PRESENTATION				REACTOME_ANTIGEN_PROCESSING_UBIQUITINATION_PROTEASOME_DEGRADATION								REACTOME_S_PHASE		REACTOME_SIGNALING_BY_THE_B_CELL_RECEPTOR_BCR				REACTOME_CELL_CYCLE_CHECKPOINTS	REACTOME_REGULATION_OF_MRNA_STABILITY_BY_PROTEINS_THAT_BIND_AU_RICH_ELEMENTS
5685	PSMA4	proteasome (prosome, macropain) subunit, alpha type, 4	REACTOME_IMMUNE_SYSTEM		REACTOME_CELL_CYCLE	REACTOME_METABOLISM_OF_RNA	REACTOME_CELL_CYCLE_MITOTIC		REACTOME_METABOLISM_OF_MRNA						REACTOME_ADAPTIVE_IMMUNE_SYSTEM		REACTOME_HIV_INFECTION				REACTOME_DNA_REPLICATION						REACTOME_MITOTIC_M_M_G1_PHASES	REACTOME_CLASS_I_MHC_MEDIATED_ANTIGEN_PROCESSING_PRESENTATION				REACTOME_ANTIGEN_PROCESSING_UBIQUITINATION_PROTEASOME_DEGRADATION								REACTOME_S_PHASE		REACTOME_SIGNALING_BY_THE_B_CELL_RECEPTOR_BCR				REACTOME_CELL_CYCLE_CHECKPOINTS	REACTOME_REGULATION_OF_MRNA_STABILITY_BY_PROTEINS_THAT_BIND_AU_RICH_ELEMENTS
5692	PSMB4	proteasome (prosome, macropain) subunit, beta type, 4	REACTOME_IMMUNE_SYSTEM		REACTOME_CELL_CYCLE	REACTOME_METABOLISM_OF_RNA	REACTOME_CELL_CYCLE_MITOTIC		REACTOME_METABOLISM_OF_MRNA						REACTOME_ADAPTIVE_IMMUNE_SYSTEM		REACTOME_HIV_INFECTION				REACTOME_DNA_REPLICATION						REACTOME_MITOTIC_M_M_G1_PHASES	REACTOME_CLASS_I_MHC_MEDIATED_ANTIGEN_PROCESSING_PRESENTATION				REACTOME_ANTIGEN_PROCESSING_UBIQUITINATION_PROTEASOME_DEGRADATION								REACTOME_S_PHASE		REACTOME_SIGNALING_BY_THE_B_CELL_RECEPTOR_BCR				REACTOME_CELL_CYCLE_CHECKPOINTS	REACTOME_REGULATION_OF_MRNA_STABILITY_BY_PROTEINS_THAT_BIND_AU_RICH_ELEMENTS
5695	PSMB7	proteasome (prosome, macropain) subunit, beta type, 7	REACTOME_IMMUNE_SYSTEM		REACTOME_CELL_CYCLE	REACTOME_METABOLISM_OF_RNA	REACTOME_CELL_CYCLE_MITOTIC		REACTOME_METABOLISM_OF_MRNA						REACTOME_ADAPTIVE_IMMUNE_SYSTEM		REACTOME_HIV_INFECTION				REACTOME_DNA_REPLICATION						REACTOME_MITOTIC_M_M_G1_PHASES	REACTOME_CLASS_I_MHC_MEDIATED_ANTIGEN_PROCESSING_PRESENTATION				REACTOME_ANTIGEN_PROCESSING_UBIQUITINATION_PROTEASOME_DEGRADATION								REACTOME_S_PHASE		REACTOME_SIGNALING_BY_THE_B_CELL_RECEPTOR_BCR				REACTOME_CELL_CYCLE_CHECKPOINTS	REACTOME_REGULATION_OF_MRNA_STABILITY_BY_PROTEINS_THAT_BIND_AU_RICH_ELEMENTS
5701	PSMC2	proteasome (prosome, macropain) 26S subunit, ATPase, 2	REACTOME_IMMUNE_SYSTEM		REACTOME_CELL_CYCLE	REACTOME_METABOLISM_OF_RNA	REACTOME_CELL_CYCLE_MITOTIC		REACTOME_METABOLISM_OF_MRNA						REACTOME_ADAPTIVE_IMMUNE_SYSTEM		REACTOME_HIV_INFECTION				REACTOME_DNA_REPLICATION						REACTOME_MITOTIC_M_M_G1_PHASES	REACTOME_CLASS_I_MHC_MEDIATED_ANTIGEN_PROCESSING_PRESENTATION				REACTOME_ANTIGEN_PROCESSING_UBIQUITINATION_PROTEASOME_DEGRADATION								REACTOME_S_PHASE		REACTOME_SIGNALING_BY_THE_B_CELL_RECEPTOR_BCR				REACTOME_CELL_CYCLE_CHECKPOINTS	REACTOME_REGULATION_OF_MRNA_STABILITY_BY_PROTEINS_THAT_BIND_AU_RICH_ELEMENTS
5702	PSMC3	proteasome (prosome, macropain) 26S subunit, ATPase, 3	REACTOME_IMMUNE_SYSTEM		REACTOME_CELL_CYCLE	REACTOME_METABOLISM_OF_RNA	REACTOME_CELL_CYCLE_MITOTIC		REACTOME_METABOLISM_OF_MRNA						REACTOME_ADAPTIVE_IMMUNE_SYSTEM		REACTOME_HIV_INFECTION				REACTOME_DNA_REPLICATION						REACTOME_MITOTIC_M_M_G1_PHASES	REACTOME_CLASS_I_MHC_MEDIATED_ANTIGEN_PROCESSING_PRESENTATION				REACTOME_ANTIGEN_PROCESSING_UBIQUITINATION_PROTEASOME_DEGRADATION								REACTOME_S_PHASE		REACTOME_SIGNALING_BY_THE_B_CELL_RECEPTOR_BCR				REACTOME_CELL_CYCLE_CHECKPOINTS	REACTOME_REGULATION_OF_MRNA_STABILITY_BY_PROTEINS_THAT_BIND_AU_RICH_ELEMENTS
5706	PSMC6	proteasome (prosome, macropain) 26S subunit, ATPase, 6	REACTOME_IMMUNE_SYSTEM		REACTOME_CELL_CYCLE	REACTOME_METABOLISM_OF_RNA	REACTOME_CELL_CYCLE_MITOTIC		REACTOME_METABOLISM_OF_MRNA						REACTOME_ADAPTIVE_IMMUNE_SYSTEM		REACTOME_HIV_INFECTION				REACTOME_DNA_REPLICATION						REACTOME_MITOTIC_M_M_G1_PHASES	REACTOME_CLASS_I_MHC_MEDIATED_ANTIGEN_PROCESSING_PRESENTATION				REACTOME_ANTIGEN_PROCESSING_UBIQUITINATION_PROTEASOME_DEGRADATION								REACTOME_S_PHASE		REACTOME_SIGNALING_BY_THE_B_CELL_RECEPTOR_BCR				REACTOME_CELL_CYCLE_CHECKPOINTS	REACTOME_REGULATION_OF_MRNA_STABILITY_BY_PROTEINS_THAT_BIND_AU_RICH_ELEMENTS
5718	PSMD12	proteasome (prosome, macropain) 26S subunit, non-ATPase, 12	REACTOME_IMMUNE_SYSTEM		REACTOME_CELL_CYCLE	REACTOME_METABOLISM_OF_RNA	REACTOME_CELL_CYCLE_MITOTIC		REACTOME_METABOLISM_OF_MRNA						REACTOME_ADAPTIVE_IMMUNE_SYSTEM		REACTOME_HIV_INFECTION				REACTOME_DNA_REPLICATION						REACTOME_MITOTIC_M_M_G1_PHASES	REACTOME_CLASS_I_MHC_MEDIATED_ANTIGEN_PROCESSING_PRESENTATION				REACTOME_ANTIGEN_PROCESSING_UBIQUITINATION_PROTEASOME_DEGRADATION								REACTOME_S_PHASE		REACTOME_SIGNALING_BY_THE_B_CELL_RECEPTOR_BCR				REACTOME_CELL_CYCLE_CHECKPOINTS	REACTOME_REGULATION_OF_MRNA_STABILITY_BY_PROTEINS_THAT_BIND_AU_RICH_ELEMENTS
5710	PSMD4	proteasome (prosome, macropain) 26S subunit, non-ATPase, 4	REACTOME_IMMUNE_SYSTEM		REACTOME_CELL_CYCLE	REACTOME_METABOLISM_OF_RNA	REACTOME_CELL_CYCLE_MITOTIC		REACTOME_METABOLISM_OF_MRNA						REACTOME_ADAPTIVE_IMMUNE_SYSTEM		REACTOME_HIV_INFECTION				REACTOME_DNA_REPLICATION						REACTOME_MITOTIC_M_M_G1_PHASES	REACTOME_CLASS_I_MHC_MEDIATED_ANTIGEN_PROCESSING_PRESENTATION				REACTOME_ANTIGEN_PROCESSING_UBIQUITINATION_PROTEASOME_DEGRADATION								REACTOME_S_PHASE		REACTOME_SIGNALING_BY_THE_B_CELL_RECEPTOR_BCR				REACTOME_CELL_CYCLE_CHECKPOINTS	REACTOME_REGULATION_OF_MRNA_STABILITY_BY_PROTEINS_THAT_BIND_AU_RICH_ELEMENTS
5713	PSMD7	proteasome (prosome, macropain) 26S subunit, non-ATPase, 7	REACTOME_IMMUNE_SYSTEM		REACTOME_CELL_CYCLE	REACTOME_METABOLISM_OF_RNA	REACTOME_CELL_CYCLE_MITOTIC		REACTOME_METABOLISM_OF_MRNA						REACTOME_ADAPTIVE_IMMUNE_SYSTEM		REACTOME_HIV_INFECTION				REACTOME_DNA_REPLICATION						REACTOME_MITOTIC_M_M_G1_PHASES	REACTOME_CLASS_I_MHC_MEDIATED_ANTIGEN_PROCESSING_PRESENTATION				REACTOME_ANTIGEN_PROCESSING_UBIQUITINATION_PROTEASOME_DEGRADATION								REACTOME_S_PHASE		REACTOME_SIGNALING_BY_THE_B_CELL_RECEPTOR_BCR				REACTOME_CELL_CYCLE_CHECKPOINTS	REACTOME_REGULATION_OF_MRNA_STABILITY_BY_PROTEINS_THAT_BIND_AU_RICH_ELEMENTS
5711	PSMD5	proteasome (prosome, macropain) 26S subunit, non-ATPase, 5	REACTOME_IMMUNE_SYSTEM		REACTOME_CELL_CYCLE	REACTOME_METABOLISM_OF_RNA	REACTOME_CELL_CYCLE_MITOTIC		REACTOME_METABOLISM_OF_MRNA						REACTOME_ADAPTIVE_IMMUNE_SYSTEM		REACTOME_HIV_INFECTION				REACTOME_DNA_REPLICATION						REACTOME_MITOTIC_M_M_G1_PHASES	REACTOME_CLASS_I_MHC_MEDIATED_ANTIGEN_PROCESSING_PRESENTATION				REACTOME_ANTIGEN_PROCESSING_UBIQUITINATION_PROTEASOME_DEGRADATION								REACTOME_S_PHASE		REACTOME_SIGNALING_BY_THE_B_CELL_RECEPTOR_BCR				REACTOME_CELL_CYCLE_CHECKPOINTS	REACTOME_REGULATION_OF_MRNA_STABILITY_BY_PROTEINS_THAT_BIND_AU_RICH_ELEMENTS
5715	PSMD9	proteasome (prosome, macropain) 26S subunit, non-ATPase, 9	REACTOME_IMMUNE_SYSTEM		REACTOME_CELL_CYCLE	REACTOME_METABOLISM_OF_RNA	REACTOME_CELL_CYCLE_MITOTIC		REACTOME_METABOLISM_OF_MRNA						REACTOME_ADAPTIVE_IMMUNE_SYSTEM		REACTOME_HIV_INFECTION				REACTOME_DNA_REPLICATION						REACTOME_MITOTIC_M_M_G1_PHASES	REACTOME_CLASS_I_MHC_MEDIATED_ANTIGEN_PROCESSING_PRESENTATION				REACTOME_ANTIGEN_PROCESSING_UBIQUITINATION_PROTEASOME_DEGRADATION								REACTOME_S_PHASE		REACTOME_SIGNALING_BY_THE_B_CELL_RECEPTOR_BCR				REACTOME_CELL_CYCLE_CHECKPOINTS	REACTOME_REGULATION_OF_MRNA_STABILITY_BY_PROTEINS_THAT_BIND_AU_RICH_ELEMENTS
23198	PSME4	proteasome (prosome, macropain) activator subunit 4	REACTOME_IMMUNE_SYSTEM		REACTOME_CELL_CYCLE	REACTOME_METABOLISM_OF_RNA	REACTOME_CELL_CYCLE_MITOTIC		REACTOME_METABOLISM_OF_MRNA						REACTOME_ADAPTIVE_IMMUNE_SYSTEM		REACTOME_HIV_INFECTION				REACTOME_DNA_REPLICATION						REACTOME_MITOTIC_M_M_G1_PHASES	REACTOME_CLASS_I_MHC_MEDIATED_ANTIGEN_PROCESSING_PRESENTATION				REACTOME_ANTIGEN_PROCESSING_UBIQUITINATION_PROTEASOME_DEGRADATION								REACTOME_S_PHASE		REACTOME_SIGNALING_BY_THE_B_CELL_RECEPTOR_BCR				REACTOME_CELL_CYCLE_CHECKPOINTS	REACTOME_REGULATION_OF_MRNA_STABILITY_BY_PROTEINS_THAT_BIND_AU_RICH_ELEMENTS
5903	RANBP2	RAN binding protein 2	REACTOME_IMMUNE_SYSTEM		REACTOME_CELL_CYCLE	REACTOME_METABOLISM_OF_RNA	REACTOME_CELL_CYCLE_MITOTIC				REACTOME_MRNA_PROCESSING		REACTOME_PROCESSING_OF_CAPPED_INTRON_CONTAINING_PRE_MRNA				REACTOME_HIV_INFECTION				REACTOME_DNA_REPLICATION	REACTOME_INFLUENZA_LIFE_CYCLE				REACTOME_CYTOKINE_SIGNALING_IN_IMMUNE_SYSTEM	REACTOME_MITOTIC_M_M_G1_PHASES							REACTOME_TRANSMEMBRANE_TRANSPORT_OF_SMALL_MOLECULES		REACTOME_LATE_PHASE_OF_HIV_LIFE_CYCLE		REACTOME_HIV_LIFE_CYCLE
79902	NUP85	nucleoporin 85kDa	REACTOME_IMMUNE_SYSTEM		REACTOME_CELL_CYCLE	REACTOME_METABOLISM_OF_RNA	REACTOME_CELL_CYCLE_MITOTIC				REACTOME_MRNA_PROCESSING		REACTOME_PROCESSING_OF_CAPPED_INTRON_CONTAINING_PRE_MRNA				REACTOME_HIV_INFECTION				REACTOME_DNA_REPLICATION	REACTOME_INFLUENZA_LIFE_CYCLE				REACTOME_CYTOKINE_SIGNALING_IN_IMMUNE_SYSTEM	REACTOME_MITOTIC_M_M_G1_PHASES							REACTOME_TRANSMEMBRANE_TRANSPORT_OF_SMALL_MOLECULES		REACTOME_LATE_PHASE_OF_HIV_LIFE_CYCLE		REACTOME_HIV_LIFE_CYCLE
55746	NUP133	nucleoporin 133kDa	REACTOME_IMMUNE_SYSTEM		REACTOME_CELL_CYCLE	REACTOME_METABOLISM_OF_RNA	REACTOME_CELL_CYCLE_MITOTIC				REACTOME_MRNA_PROCESSING		REACTOME_PROCESSING_OF_CAPPED_INTRON_CONTAINING_PRE_MRNA				REACTOME_HIV_INFECTION				REACTOME_DNA_REPLICATION	REACTOME_INFLUENZA_LIFE_CYCLE				REACTOME_CYTOKINE_SIGNALING_IN_IMMUNE_SYSTEM	REACTOME_MITOTIC_M_M_G1_PHASES							REACTOME_TRANSMEMBRANE_TRANSPORT_OF_SMALL_MOLECULES		REACTOME_LATE_PHASE_OF_HIV_LIFE_CYCLE		REACTOME_HIV_LIFE_CYCLE
5566	PRKACA	protein kinase, cAMP-dependent, catalytic, alpha	REACTOME_IMMUNE_SYSTEM		REACTOME_CELL_CYCLE		REACTOME_CELL_CYCLE_MITOTIC					REACTOME_SIGNALING_BY_GPCR			REACTOME_ADAPTIVE_IMMUNE_SYSTEM								REACTOME_METABOLISM_OF_LIPIDS_AND_LIPOPROTEINS	REACTOME_MITOTIC_G2_G2_M_PHASES										REACTOME_TRANSMEMBRANE_TRANSPORT_OF_SMALL_MOLECULES	KEGG_OLFACTORY_TRANSDUCTION		REACTOME_HEMOSTASIS												REACTOME_RECRUITMENT_OF_MITOTIC_CENTROSOME_PROTEINS_AND_COMPLEXES
6500	SKP1	S-phase kinase-associated protein 1	REACTOME_IMMUNE_SYSTEM		REACTOME_CELL_CYCLE		REACTOME_CELL_CYCLE_MITOTIC								REACTOME_ADAPTIVE_IMMUNE_SYSTEM		REACTOME_HIV_INFECTION									REACTOME_CYTOKINE_SIGNALING_IN_IMMUNE_SYSTEM		REACTOME_CLASS_I_MHC_MEDIATED_ANTIGEN_PROCESSING_PRESENTATION				REACTOME_ANTIGEN_PROCESSING_UBIQUITINATION_PROTEASOME_DEGRADATION								REACTOME_S_PHASE	KEGG_UBIQUITIN_MEDIATED_PROTEOLYSIS	REACTOME_SIGNALING_BY_THE_B_CELL_RECEPTOR_BCR		KEGG_CELL_CYCLE
8945	BTRC	beta-transducin repeat containing	REACTOME_IMMUNE_SYSTEM		REACTOME_CELL_CYCLE		REACTOME_CELL_CYCLE_MITOTIC								REACTOME_ADAPTIVE_IMMUNE_SYSTEM		REACTOME_HIV_INFECTION									REACTOME_CYTOKINE_SIGNALING_IN_IMMUNE_SYSTEM		REACTOME_CLASS_I_MHC_MEDIATED_ANTIGEN_PROCESSING_PRESENTATION				REACTOME_ANTIGEN_PROCESSING_UBIQUITINATION_PROTEASOME_DEGRADATION									KEGG_UBIQUITIN_MEDIATED_PROTEOLYSIS	REACTOME_SIGNALING_BY_THE_B_CELL_RECEPTOR_BCR
9493	KIF23	kinesin family member 23	REACTOME_IMMUNE_SYSTEM		REACTOME_CELL_CYCLE		REACTOME_CELL_CYCLE_MITOTIC								REACTOME_ADAPTIVE_IMMUNE_SYSTEM						REACTOME_DNA_REPLICATION						REACTOME_MITOTIC_M_M_G1_PHASES										REACTOME_HEMOSTASIS
1639	DCTN1	dynactin 1	REACTOME_IMMUNE_SYSTEM		REACTOME_CELL_CYCLE		REACTOME_CELL_CYCLE_MITOTIC								REACTOME_ADAPTIVE_IMMUNE_SYSTEM									REACTOME_MITOTIC_G2_G2_M_PHASES																									REACTOME_RECRUITMENT_OF_MITOTIC_CENTROSOME_PROTEINS_AND_COMPLEXES
11258	DCTN3	dynactin 3 (p22)	REACTOME_IMMUNE_SYSTEM		REACTOME_CELL_CYCLE		REACTOME_CELL_CYCLE_MITOTIC								REACTOME_ADAPTIVE_IMMUNE_SYSTEM									REACTOME_MITOTIC_G2_G2_M_PHASES																									REACTOME_RECRUITMENT_OF_MITOTIC_CENTROSOME_PROTEINS_AND_COMPLEXES
7324	UBE2E1	ubiquitin-conjugating enzyme E2E 1	REACTOME_IMMUNE_SYSTEM		REACTOME_CELL_CYCLE		REACTOME_CELL_CYCLE_MITOTIC								REACTOME_ADAPTIVE_IMMUNE_SYSTEM											REACTOME_CYTOKINE_SIGNALING_IN_IMMUNE_SYSTEM		REACTOME_CLASS_I_MHC_MEDIATED_ANTIGEN_PROCESSING_PRESENTATION				REACTOME_ANTIGEN_PROCESSING_UBIQUITINATION_PROTEASOME_DEGRADATION									KEGG_UBIQUITIN_MEDIATED_PROTEOLYSIS					REACTOME_CELL_CYCLE_CHECKPOINTS
10393	ANAPC10	anaphase promoting complex subunit 10	REACTOME_IMMUNE_SYSTEM		REACTOME_CELL_CYCLE		REACTOME_CELL_CYCLE_MITOTIC								REACTOME_ADAPTIVE_IMMUNE_SYSTEM													REACTOME_CLASS_I_MHC_MEDIATED_ANTIGEN_PROCESSING_PRESENTATION				REACTOME_ANTIGEN_PROCESSING_UBIQUITINATION_PROTEASOME_DEGRADATION									KEGG_UBIQUITIN_MEDIATED_PROTEOLYSIS			KEGG_CELL_CYCLE		REACTOME_CELL_CYCLE_CHECKPOINTS
29945	ANAPC4	anaphase promoting complex subunit 4	REACTOME_IMMUNE_SYSTEM		REACTOME_CELL_CYCLE		REACTOME_CELL_CYCLE_MITOTIC								REACTOME_ADAPTIVE_IMMUNE_SYSTEM													REACTOME_CLASS_I_MHC_MEDIATED_ANTIGEN_PROCESSING_PRESENTATION				REACTOME_ANTIGEN_PROCESSING_UBIQUITINATION_PROTEASOME_DEGRADATION									KEGG_UBIQUITIN_MEDIATED_PROTEOLYSIS			KEGG_CELL_CYCLE		REACTOME_CELL_CYCLE_CHECKPOINTS
51433	ANAPC5	anaphase promoting complex subunit 5	REACTOME_IMMUNE_SYSTEM		REACTOME_CELL_CYCLE		REACTOME_CELL_CYCLE_MITOTIC								REACTOME_ADAPTIVE_IMMUNE_SYSTEM													REACTOME_CLASS_I_MHC_MEDIATED_ANTIGEN_PROCESSING_PRESENTATION				REACTOME_ANTIGEN_PROCESSING_UBIQUITINATION_PROTEASOME_DEGRADATION									KEGG_UBIQUITIN_MEDIATED_PROTEOLYSIS			KEGG_CELL_CYCLE		REACTOME_CELL_CYCLE_CHECKPOINTS
11065	UBE2C	ubiquitin-conjugating enzyme E2C	REACTOME_IMMUNE_SYSTEM		REACTOME_CELL_CYCLE		REACTOME_CELL_CYCLE_MITOTIC								REACTOME_ADAPTIVE_IMMUNE_SYSTEM													REACTOME_CLASS_I_MHC_MEDIATED_ANTIGEN_PROCESSING_PRESENTATION				REACTOME_ANTIGEN_PROCESSING_UBIQUITINATION_PROTEASOME_DEGRADATION									KEGG_UBIQUITIN_MEDIATED_PROTEOLYSIS					REACTOME_CELL_CYCLE_CHECKPOINTS
9775	EIF4A3	eukaryotic translation initiation factor 4A3	REACTOME_IMMUNE_SYSTEM			REACTOME_METABOLISM_OF_RNA		KEGG_SPLICEOSOME	REACTOME_METABOLISM_OF_MRNA																	REACTOME_CYTOKINE_SIGNALING_IN_IMMUNE_SYSTEM							REACTOME_NONSENSE_MEDIATED_DECAY_ENHANCED_BY_THE_EXON_JUNCTION_COMPLEX
8021	NUP214	nucleoporin 214kDa	REACTOME_IMMUNE_SYSTEM			REACTOME_METABOLISM_OF_RNA			REACTOME_METABOLISM_OF_MRNA		REACTOME_MRNA_PROCESSING		REACTOME_PROCESSING_OF_CAPPED_INTRON_CONTAINING_PRE_MRNA				REACTOME_HIV_INFECTION					REACTOME_INFLUENZA_LIFE_CYCLE				REACTOME_CYTOKINE_SIGNALING_IN_IMMUNE_SYSTEM								REACTOME_TRANSMEMBRANE_TRANSPORT_OF_SMALL_MOLECULES		REACTOME_LATE_PHASE_OF_HIV_LIFE_CYCLE		REACTOME_HIV_LIFE_CYCLE									REACTOME_REGULATION_OF_MRNA_STABILITY_BY_PROTEINS_THAT_BIND_AU_RICH_ELEMENTS
7529	YWHAB	tyrosine 3-monooxygenase/tryptophan 5-monooxygenase activation protein, beta polypeptide	REACTOME_IMMUNE_SYSTEM			REACTOME_METABOLISM_OF_RNA			REACTOME_METABOLISM_OF_MRNA			REACTOME_SIGNALING_BY_GPCR			REACTOME_ADAPTIVE_IMMUNE_SYSTEM											REACTOME_CYTOKINE_SIGNALING_IN_IMMUNE_SYSTEM			REACTOME_DEVELOPMENTAL_BIOLOGY															KEGG_CELL_CYCLE			REACTOME_REGULATION_OF_MRNA_STABILITY_BY_PROTEINS_THAT_BIND_AU_RICH_ELEMENTS
7534	YWHAZ	tyrosine 3-monooxygenase/tryptophan 5-monooxygenase activation protein, zeta polypeptide	REACTOME_IMMUNE_SYSTEM			REACTOME_METABOLISM_OF_RNA			REACTOME_METABOLISM_OF_MRNA						REACTOME_ADAPTIVE_IMMUNE_SYSTEM											REACTOME_CYTOKINE_SIGNALING_IN_IMMUNE_SYSTEM											REACTOME_HEMOSTASIS							KEGG_CELL_CYCLE			REACTOME_REGULATION_OF_MRNA_STABILITY_BY_PROTEINS_THAT_BIND_AU_RICH_ELEMENTS
9261	MAPKAPK2	mitogen-activated protein kinase-activated protein kinase 2	REACTOME_IMMUNE_SYSTEM			REACTOME_METABOLISM_OF_RNA			REACTOME_METABOLISM_OF_MRNA																																						REACTOME_REGULATION_OF_MRNA_STABILITY_BY_PROTEINS_THAT_BIND_AU_RICH_ELEMENTS
7175	TPR	translocated promoter region (to activated MET oncogene)	REACTOME_IMMUNE_SYSTEM			REACTOME_METABOLISM_OF_RNA					REACTOME_MRNA_PROCESSING		REACTOME_PROCESSING_OF_CAPPED_INTRON_CONTAINING_PRE_MRNA				REACTOME_HIV_INFECTION					REACTOME_INFLUENZA_LIFE_CYCLE			KEGG_PATHWAYS_IN_CANCER	REACTOME_CYTOKINE_SIGNALING_IN_IMMUNE_SYSTEM								REACTOME_TRANSMEMBRANE_TRANSPORT_OF_SMALL_MOLECULES		REACTOME_LATE_PHASE_OF_HIV_LIFE_CYCLE		REACTOME_HIV_LIFE_CYCLE
11097	NUPL2	nucleoporin like 2	REACTOME_IMMUNE_SYSTEM			REACTOME_METABOLISM_OF_RNA					REACTOME_MRNA_PROCESSING		REACTOME_PROCESSING_OF_CAPPED_INTRON_CONTAINING_PRE_MRNA				REACTOME_HIV_INFECTION					REACTOME_INFLUENZA_LIFE_CYCLE				REACTOME_CYTOKINE_SIGNALING_IN_IMMUNE_SYSTEM								REACTOME_TRANSMEMBRANE_TRANSPORT_OF_SMALL_MOLECULES		REACTOME_LATE_PHASE_OF_HIV_LIFE_CYCLE		REACTOME_HIV_LIFE_CYCLE
23165	NUP205	nucleoporin 205kDa	REACTOME_IMMUNE_SYSTEM			REACTOME_METABOLISM_OF_RNA					REACTOME_MRNA_PROCESSING		REACTOME_PROCESSING_OF_CAPPED_INTRON_CONTAINING_PRE_MRNA				REACTOME_HIV_INFECTION					REACTOME_INFLUENZA_LIFE_CYCLE				REACTOME_CYTOKINE_SIGNALING_IN_IMMUNE_SYSTEM								REACTOME_TRANSMEMBRANE_TRANSPORT_OF_SMALL_MOLECULES		REACTOME_LATE_PHASE_OF_HIV_LIFE_CYCLE		REACTOME_HIV_LIFE_CYCLE
9631	NUP155	nucleoporin 155kDa	REACTOME_IMMUNE_SYSTEM			REACTOME_METABOLISM_OF_RNA					REACTOME_MRNA_PROCESSING		REACTOME_PROCESSING_OF_CAPPED_INTRON_CONTAINING_PRE_MRNA				REACTOME_HIV_INFECTION					REACTOME_INFLUENZA_LIFE_CYCLE				REACTOME_CYTOKINE_SIGNALING_IN_IMMUNE_SYSTEM								REACTOME_TRANSMEMBRANE_TRANSPORT_OF_SMALL_MOLECULES		REACTOME_LATE_PHASE_OF_HIV_LIFE_CYCLE		REACTOME_HIV_LIFE_CYCLE
9688	NUP93	nucleoporin 93kDa	REACTOME_IMMUNE_SYSTEM			REACTOME_METABOLISM_OF_RNA					REACTOME_MRNA_PROCESSING		REACTOME_PROCESSING_OF_CAPPED_INTRON_CONTAINING_PRE_MRNA				REACTOME_HIV_INFECTION					REACTOME_INFLUENZA_LIFE_CYCLE				REACTOME_CYTOKINE_SIGNALING_IN_IMMUNE_SYSTEM								REACTOME_TRANSMEMBRANE_TRANSPORT_OF_SMALL_MOLECULES		REACTOME_LATE_PHASE_OF_HIV_LIFE_CYCLE		REACTOME_HIV_LIFE_CYCLE
1075	CTSC	cathepsin C	REACTOME_IMMUNE_SYSTEM							NABA_MATRISOME					REACTOME_ADAPTIVE_IMMUNE_SYSTEM			NABA_MATRISOME_ASSOCIATED
3569	IL6	interleukin 6 (interferon, beta 2)	REACTOME_IMMUNE_SYSTEM							NABA_MATRISOME								NABA_MATRISOME_ASSOCIATED							KEGG_PATHWAYS_IN_CANCER	REACTOME_CYTOKINE_SIGNALING_IN_IMMUNE_SYSTEM
3456	IFNB1	interferon, beta 1, fibroblast	REACTOME_IMMUNE_SYSTEM							NABA_MATRISOME								NABA_MATRISOME_ASSOCIATED								REACTOME_CYTOKINE_SIGNALING_IN_IMMUNE_SYSTEM											REACTOME_HEMOSTASIS
6868	ADAM17	ADAM metallopeptidase domain 17	REACTOME_IMMUNE_SYSTEM							NABA_MATRISOME								NABA_MATRISOME_ASSOCIATED								REACTOME_CYTOKINE_SIGNALING_IN_IMMUNE_SYSTEM
1442	CSH1	chorionic somatomammotropin hormone 1 (placental lactogen)	REACTOME_IMMUNE_SYSTEM							NABA_MATRISOME								NABA_MATRISOME_ASSOCIATED								REACTOME_CYTOKINE_SIGNALING_IN_IMMUNE_SYSTEM
5648	MASP1	mannan-binding lectin serine peptidase 1 (C4/C2 activating component of Ra-reactive factor)	REACTOME_IMMUNE_SYSTEM							NABA_MATRISOME								NABA_MATRISOME_ASSOCIATED
712	C1QA	complement component 1, q subcomponent, A chain	REACTOME_IMMUNE_SYSTEM							NABA_MATRISOME								NABA_MATRISOME_ASSOCIATED
5094	PCBP2	poly(rC) binding protein 2	REACTOME_IMMUNE_SYSTEM								REACTOME_MRNA_PROCESSING		REACTOME_PROCESSING_OF_CAPPED_INTRON_CONTAINING_PRE_MRNA							REACTOME_MRNA_SPLICING
103	ADAR	adenosine deaminase, RNA-specific	REACTOME_IMMUNE_SYSTEM								REACTOME_MRNA_PROCESSING															REACTOME_CYTOKINE_SIGNALING_IN_IMMUNE_SYSTEM
5290	PIK3CA	phosphoinositide-3-kinase, catalytic, alpha polypeptide	REACTOME_IMMUNE_SYSTEM									REACTOME_SIGNALING_BY_GPCR		REACTOME_GPCR_DOWNSTREAM_SIGNALING	REACTOME_ADAPTIVE_IMMUNE_SYSTEM								REACTOME_METABOLISM_OF_LIPIDS_AND_LIPOPROTEINS		KEGG_PATHWAYS_IN_CANCER	REACTOME_CYTOKINE_SIGNALING_IN_IMMUNE_SYSTEM											REACTOME_HEMOSTASIS
10000	AKT3	v-akt murine thymoma viral oncogene homolog 3 (protein kinase B, gamma)	REACTOME_IMMUNE_SYSTEM									REACTOME_SIGNALING_BY_GPCR		REACTOME_GPCR_DOWNSTREAM_SIGNALING	REACTOME_ADAPTIVE_IMMUNE_SYSTEM										KEGG_PATHWAYS_IN_CANCER				REACTOME_DEVELOPMENTAL_BIOLOGY								REACTOME_HEMOSTASIS					REACTOME_SIGNALING_BY_THE_B_CELL_RECEPTOR_BCR
3709	ITPR2	inositol 1,4,5-trisphosphate receptor, type 2	REACTOME_IMMUNE_SYSTEM									REACTOME_SIGNALING_BY_GPCR		REACTOME_GPCR_DOWNSTREAM_SIGNALING	REACTOME_ADAPTIVE_IMMUNE_SYSTEM																						REACTOME_HEMOSTASIS					REACTOME_SIGNALING_BY_THE_B_CELL_RECEPTOR_BCR
10125	RASGRP1	RAS guanyl releasing protein 1 (calcium and DAG-regulated)	REACTOME_IMMUNE_SYSTEM									REACTOME_SIGNALING_BY_GPCR		REACTOME_GPCR_DOWNSTREAM_SIGNALING	REACTOME_ADAPTIVE_IMMUNE_SYSTEM																						REACTOME_HEMOSTASIS					REACTOME_SIGNALING_BY_THE_B_CELL_RECEPTOR_BCR
351	APP	amyloid beta (A4) precursor protein	REACTOME_IMMUNE_SYSTEM									REACTOME_SIGNALING_BY_GPCR		REACTOME_GPCR_DOWNSTREAM_SIGNALING																							REACTOME_HEMOSTASIS
1235	CCR6	chemokine (C-C motif) receptor 6	REACTOME_IMMUNE_SYSTEM									REACTOME_SIGNALING_BY_GPCR		REACTOME_GPCR_DOWNSTREAM_SIGNALING
6288	SAA1	serum amyloid A1	REACTOME_IMMUNE_SYSTEM									REACTOME_SIGNALING_BY_GPCR		REACTOME_GPCR_DOWNSTREAM_SIGNALING
3265	HRAS	v-Ha-ras Harvey rat sarcoma viral oncogene homolog	REACTOME_IMMUNE_SYSTEM									REACTOME_SIGNALING_BY_GPCR			REACTOME_ADAPTIVE_IMMUNE_SYSTEM										KEGG_PATHWAYS_IN_CANCER	REACTOME_CYTOKINE_SIGNALING_IN_IMMUNE_SYSTEM			REACTOME_DEVELOPMENTAL_BIOLOGY								REACTOME_HEMOSTASIS					REACTOME_SIGNALING_BY_THE_B_CELL_RECEPTOR_BCR
5894	RAF1	v-raf-1 murine leukemia viral oncogene homolog 1	REACTOME_IMMUNE_SYSTEM									REACTOME_SIGNALING_BY_GPCR			REACTOME_ADAPTIVE_IMMUNE_SYSTEM										KEGG_PATHWAYS_IN_CANCER	REACTOME_CYTOKINE_SIGNALING_IN_IMMUNE_SYSTEM			REACTOME_DEVELOPMENTAL_BIOLOGY								REACTOME_HEMOSTASIS
808	CALM3	calmodulin 3 (phosphorylase kinase, delta)	REACTOME_IMMUNE_SYSTEM									REACTOME_SIGNALING_BY_GPCR			REACTOME_ADAPTIVE_IMMUNE_SYSTEM																				KEGG_OLFACTORY_TRANSDUCTION		REACTOME_HEMOSTASIS					REACTOME_SIGNALING_BY_THE_B_CELL_RECEPTOR_BCR
6196	RPS6KA2	ribosomal protein S6 kinase, 90kDa, polypeptide 2	REACTOME_IMMUNE_SYSTEM									REACTOME_SIGNALING_BY_GPCR																	REACTOME_DEVELOPMENTAL_BIOLOGY
9978	RBX1	ring-box 1, E3 ubiquitin protein ligase	REACTOME_IMMUNE_SYSTEM												REACTOME_ADAPTIVE_IMMUNE_SYSTEM		REACTOME_HIV_INFECTION								KEGG_PATHWAYS_IN_CANCER	REACTOME_CYTOKINE_SIGNALING_IN_IMMUNE_SYSTEM		REACTOME_CLASS_I_MHC_MEDIATED_ANTIGEN_PROCESSING_PRESENTATION				REACTOME_ANTIGEN_PROCESSING_UBIQUITINATION_PROTEASOME_DEGRADATION									KEGG_UBIQUITIN_MEDIATED_PROTEOLYSIS			KEGG_CELL_CYCLE
6921	TCEB1	transcription elongation factor B (SIII), polypeptide 1 (15kDa, elongin C)	REACTOME_IMMUNE_SYSTEM												REACTOME_ADAPTIVE_IMMUNE_SYSTEM		REACTOME_HIV_INFECTION								KEGG_PATHWAYS_IN_CANCER			REACTOME_CLASS_I_MHC_MEDIATED_ANTIGEN_PROCESSING_PRESENTATION				REACTOME_ANTIGEN_PROCESSING_UBIQUITINATION_PROTEASOME_DEGRADATION				REACTOME_LATE_PHASE_OF_HIV_LIFE_CYCLE		REACTOME_HIV_LIFE_CYCLE	REACTOME_RNA_POL_II_TRANSCRIPTION		KEGG_UBIQUITIN_MEDIATED_PROTEOLYSIS		REACTOME_TRANSCRIPTION
8065	CUL5	cullin 5	REACTOME_IMMUNE_SYSTEM												REACTOME_ADAPTIVE_IMMUNE_SYSTEM		REACTOME_HIV_INFECTION											REACTOME_CLASS_I_MHC_MEDIATED_ANTIGEN_PROCESSING_PRESENTATION				REACTOME_ANTIGEN_PROCESSING_UBIQUITINATION_PROTEASOME_DEGRADATION									KEGG_UBIQUITIN_MEDIATED_PROTEOLYSIS
1213	CLTC	clathrin, heavy chain (Hc)	REACTOME_IMMUNE_SYSTEM												REACTOME_ADAPTIVE_IMMUNE_SYSTEM							REACTOME_INFLUENZA_LIFE_CYCLE							REACTOME_DEVELOPMENTAL_BIOLOGY
7428	VHL	von Hippel-Lindau tumor suppressor	REACTOME_IMMUNE_SYSTEM												REACTOME_ADAPTIVE_IMMUNE_SYSTEM										KEGG_PATHWAYS_IN_CANCER			REACTOME_CLASS_I_MHC_MEDIATED_ANTIGEN_PROCESSING_PRESENTATION				REACTOME_ANTIGEN_PROCESSING_UBIQUITINATION_PROTEASOME_DEGRADATION									KEGG_UBIQUITIN_MEDIATED_PROTEOLYSIS
8453	CUL2	cullin 2	REACTOME_IMMUNE_SYSTEM												REACTOME_ADAPTIVE_IMMUNE_SYSTEM										KEGG_PATHWAYS_IN_CANCER			REACTOME_CLASS_I_MHC_MEDIATED_ANTIGEN_PROCESSING_PRESENTATION				REACTOME_ANTIGEN_PROCESSING_UBIQUITINATION_PROTEASOME_DEGRADATION									KEGG_UBIQUITIN_MEDIATED_PROTEOLYSIS
3688	ITGB1	integrin, beta 1 (fibronectin receptor, beta polypeptide, antigen CD29 includes MDF2, MSK12)	REACTOME_IMMUNE_SYSTEM												REACTOME_ADAPTIVE_IMMUNE_SYSTEM										KEGG_PATHWAYS_IN_CANCER				REACTOME_DEVELOPMENTAL_BIOLOGY								REACTOME_HEMOSTASIS
5336	PLCG2	phospholipase C, gamma 2 (phosphatidylinositol-specific)	REACTOME_IMMUNE_SYSTEM												REACTOME_ADAPTIVE_IMMUNE_SYSTEM										KEGG_PATHWAYS_IN_CANCER												REACTOME_HEMOSTASIS					REACTOME_SIGNALING_BY_THE_B_CELL_RECEPTOR_BCR
4792	NFKBIA	nuclear factor of kappa light polypeptide gene enhancer in B-cells inhibitor, alpha	REACTOME_IMMUNE_SYSTEM												REACTOME_ADAPTIVE_IMMUNE_SYSTEM										KEGG_PATHWAYS_IN_CANCER																	REACTOME_SIGNALING_BY_THE_B_CELL_RECEPTOR_BCR
2475	MTOR	mechanistic target of rapamycin (serine/threonine kinase)	REACTOME_IMMUNE_SYSTEM												REACTOME_ADAPTIVE_IMMUNE_SYSTEM										KEGG_PATHWAYS_IN_CANCER																	REACTOME_SIGNALING_BY_THE_B_CELL_RECEPTOR_BCR
7334	UBE2N	ubiquitin-conjugating enzyme E2N	REACTOME_IMMUNE_SYSTEM												REACTOME_ADAPTIVE_IMMUNE_SYSTEM											REACTOME_CYTOKINE_SIGNALING_IN_IMMUNE_SYSTEM		REACTOME_CLASS_I_MHC_MEDIATED_ANTIGEN_PROCESSING_PRESENTATION				REACTOME_ANTIGEN_PROCESSING_UBIQUITINATION_PROTEASOME_DEGRADATION									KEGG_UBIQUITIN_MEDIATED_PROTEOLYSIS
6885	MAP3K7	mitogen-activated protein kinase kinase kinase 7	REACTOME_IMMUNE_SYSTEM												REACTOME_ADAPTIVE_IMMUNE_SYSTEM											REACTOME_CYTOKINE_SIGNALING_IN_IMMUNE_SYSTEM																REACTOME_SIGNALING_BY_THE_B_CELL_RECEPTOR_BCR
29760	BLNK	B-cell linker	REACTOME_IMMUNE_SYSTEM												REACTOME_ADAPTIVE_IMMUNE_SYSTEM											REACTOME_CYTOKINE_SIGNALING_IN_IMMUNE_SYSTEM																REACTOME_SIGNALING_BY_THE_B_CELL_RECEPTOR_BCR
23118	TAB2	TGF-beta activated kinase 1/MAP3K7 binding protein 2	REACTOME_IMMUNE_SYSTEM												REACTOME_ADAPTIVE_IMMUNE_SYSTEM											REACTOME_CYTOKINE_SIGNALING_IN_IMMUNE_SYSTEM
3123	HLA-DRB1	major histocompatibility complex, class II, DR beta 1	REACTOME_IMMUNE_SYSTEM												REACTOME_ADAPTIVE_IMMUNE_SYSTEM											REACTOME_CYTOKINE_SIGNALING_IN_IMMUNE_SYSTEM
7323	UBE2D3	ubiquitin-conjugating enzyme E2D 3	REACTOME_IMMUNE_SYSTEM												REACTOME_ADAPTIVE_IMMUNE_SYSTEM													REACTOME_CLASS_I_MHC_MEDIATED_ANTIGEN_PROCESSING_PRESENTATION			REACTOME_GENERIC_TRANSCRIPTION_PATHWAY	REACTOME_ANTIGEN_PROCESSING_UBIQUITINATION_PROTEASOME_DEGRADATION									KEGG_UBIQUITIN_MEDIATED_PROTEOLYSIS
25847	ANAPC13	anaphase promoting complex subunit 13	REACTOME_IMMUNE_SYSTEM												REACTOME_ADAPTIVE_IMMUNE_SYSTEM													REACTOME_CLASS_I_MHC_MEDIATED_ANTIGEN_PROCESSING_PRESENTATION				REACTOME_ANTIGEN_PROCESSING_UBIQUITINATION_PROTEASOME_DEGRADATION									KEGG_UBIQUITIN_MEDIATED_PROTEOLYSIS			KEGG_CELL_CYCLE
7317	UBA1	ubiquitin-like modifier activating enzyme 1	REACTOME_IMMUNE_SYSTEM												REACTOME_ADAPTIVE_IMMUNE_SYSTEM													REACTOME_CLASS_I_MHC_MEDIATED_ANTIGEN_PROCESSING_PRESENTATION				REACTOME_ANTIGEN_PROCESSING_UBIQUITINATION_PROTEASOME_DEGRADATION									KEGG_UBIQUITIN_MEDIATED_PROTEOLYSIS
118424	UBE2J2	ubiquitin-conjugating enzyme E2, J2	REACTOME_IMMUNE_SYSTEM												REACTOME_ADAPTIVE_IMMUNE_SYSTEM													REACTOME_CLASS_I_MHC_MEDIATED_ANTIGEN_PROCESSING_PRESENTATION				REACTOME_ANTIGEN_PROCESSING_UBIQUITINATION_PROTEASOME_DEGRADATION									KEGG_UBIQUITIN_MEDIATED_PROTEOLYSIS
10075	HUWE1	HECT, UBA and WWE domain containing 1	REACTOME_IMMUNE_SYSTEM												REACTOME_ADAPTIVE_IMMUNE_SYSTEM													REACTOME_CLASS_I_MHC_MEDIATED_ANTIGEN_PROCESSING_PRESENTATION				REACTOME_ANTIGEN_PROCESSING_UBIQUITINATION_PROTEASOME_DEGRADATION									KEGG_UBIQUITIN_MEDIATED_PROTEOLYSIS
26259	FBXW8	F-box and WD repeat domain containing 8	REACTOME_IMMUNE_SYSTEM												REACTOME_ADAPTIVE_IMMUNE_SYSTEM													REACTOME_CLASS_I_MHC_MEDIATED_ANTIGEN_PROCESSING_PRESENTATION				REACTOME_ANTIGEN_PROCESSING_UBIQUITINATION_PROTEASOME_DEGRADATION									KEGG_UBIQUITIN_MEDIATED_PROTEOLYSIS
54926	UBE2R2	ubiquitin-conjugating enzyme E2R 2	REACTOME_IMMUNE_SYSTEM												REACTOME_ADAPTIVE_IMMUNE_SYSTEM													REACTOME_CLASS_I_MHC_MEDIATED_ANTIGEN_PROCESSING_PRESENTATION				REACTOME_ANTIGEN_PROCESSING_UBIQUITINATION_PROTEASOME_DEGRADATION									KEGG_UBIQUITIN_MEDIATED_PROTEOLYSIS
55236	UBA6	ubiquitin-like modifier activating enzyme 6	REACTOME_IMMUNE_SYSTEM												REACTOME_ADAPTIVE_IMMUNE_SYSTEM													REACTOME_CLASS_I_MHC_MEDIATED_ANTIGEN_PROCESSING_PRESENTATION				REACTOME_ANTIGEN_PROCESSING_UBIQUITINATION_PROTEASOME_DEGRADATION									KEGG_UBIQUITIN_MEDIATED_PROTEOLYSIS
63893	UBE2O	ubiquitin-conjugating enzyme E2O	REACTOME_IMMUNE_SYSTEM												REACTOME_ADAPTIVE_IMMUNE_SYSTEM													REACTOME_CLASS_I_MHC_MEDIATED_ANTIGEN_PROCESSING_PRESENTATION				REACTOME_ANTIGEN_PROCESSING_UBIQUITINATION_PROTEASOME_DEGRADATION									KEGG_UBIQUITIN_MEDIATED_PROTEOLYSIS
92912	UBE2Q2	ubiquitin-conjugating enzyme E2Q family member 2	REACTOME_IMMUNE_SYSTEM												REACTOME_ADAPTIVE_IMMUNE_SYSTEM													REACTOME_CLASS_I_MHC_MEDIATED_ANTIGEN_PROCESSING_PRESENTATION				REACTOME_ANTIGEN_PROCESSING_UBIQUITINATION_PROTEASOME_DEGRADATION									KEGG_UBIQUITIN_MEDIATED_PROTEOLYSIS
27252	KLHL20	kelch-like 20 (Drosophila)	REACTOME_IMMUNE_SYSTEM												REACTOME_ADAPTIVE_IMMUNE_SYSTEM													REACTOME_CLASS_I_MHC_MEDIATED_ANTIGEN_PROCESSING_PRESENTATION				REACTOME_ANTIGEN_PROCESSING_UBIQUITINATION_PROTEASOME_DEGRADATION
10425	ARIH2	ariadne homolog 2 (Drosophila)	REACTOME_IMMUNE_SYSTEM												REACTOME_ADAPTIVE_IMMUNE_SYSTEM													REACTOME_CLASS_I_MHC_MEDIATED_ANTIGEN_PROCESSING_PRESENTATION				REACTOME_ANTIGEN_PROCESSING_UBIQUITINATION_PROTEASOME_DEGRADATION
10616	RBCK1	RanBP-type and C3HC4-type zinc finger containing 1	REACTOME_IMMUNE_SYSTEM												REACTOME_ADAPTIVE_IMMUNE_SYSTEM													REACTOME_CLASS_I_MHC_MEDIATED_ANTIGEN_PROCESSING_PRESENTATION				REACTOME_ANTIGEN_PROCESSING_UBIQUITINATION_PROTEASOME_DEGRADATION
140461	ASB8	ankyrin repeat and SOCS box containing 8	REACTOME_IMMUNE_SYSTEM												REACTOME_ADAPTIVE_IMMUNE_SYSTEM													REACTOME_CLASS_I_MHC_MEDIATED_ANTIGEN_PROCESSING_PRESENTATION				REACTOME_ANTIGEN_PROCESSING_UBIQUITINATION_PROTEASOME_DEGRADATION
140462	ASB9	ankyrin repeat and SOCS box containing 9	REACTOME_IMMUNE_SYSTEM												REACTOME_ADAPTIVE_IMMUNE_SYSTEM													REACTOME_CLASS_I_MHC_MEDIATED_ANTIGEN_PROCESSING_PRESENTATION				REACTOME_ANTIGEN_PROCESSING_UBIQUITINATION_PROTEASOME_DEGRADATION
23352	UBR4	ubiquitin protein ligase E3 component n-recognin 4	REACTOME_IMMUNE_SYSTEM												REACTOME_ADAPTIVE_IMMUNE_SYSTEM													REACTOME_CLASS_I_MHC_MEDIATED_ANTIGEN_PROCESSING_PRESENTATION				REACTOME_ANTIGEN_PROCESSING_UBIQUITINATION_PROTEASOME_DEGRADATION
51444	RNF138	ring finger protein 138	REACTOME_IMMUNE_SYSTEM												REACTOME_ADAPTIVE_IMMUNE_SYSTEM													REACTOME_CLASS_I_MHC_MEDIATED_ANTIGEN_PROCESSING_PRESENTATION				REACTOME_ANTIGEN_PROCESSING_UBIQUITINATION_PROTEASOME_DEGRADATION
6047	RNF4	ring finger protein 4	REACTOME_IMMUNE_SYSTEM												REACTOME_ADAPTIVE_IMMUNE_SYSTEM													REACTOME_CLASS_I_MHC_MEDIATED_ANTIGEN_PROCESSING_PRESENTATION				REACTOME_ANTIGEN_PROCESSING_UBIQUITINATION_PROTEASOME_DEGRADATION
9867	PJA2	praja ring finger 2	REACTOME_IMMUNE_SYSTEM												REACTOME_ADAPTIVE_IMMUNE_SYSTEM													REACTOME_CLASS_I_MHC_MEDIATED_ANTIGEN_PROCESSING_PRESENTATION				REACTOME_ANTIGEN_PROCESSING_UBIQUITINATION_PROTEASOME_DEGRADATION
9902	MRC2	mannose receptor, C type 2	REACTOME_IMMUNE_SYSTEM												REACTOME_ADAPTIVE_IMMUNE_SYSTEM													REACTOME_CLASS_I_MHC_MEDIATED_ANTIGEN_PROCESSING_PRESENTATION
51752	ERAP1	endoplasmic reticulum aminopeptidase 1	REACTOME_IMMUNE_SYSTEM												REACTOME_ADAPTIVE_IMMUNE_SYSTEM													REACTOME_CLASS_I_MHC_MEDIATED_ANTIGEN_PROCESSING_PRESENTATION
5788	PTPRC	protein tyrosine phosphatase, receptor type, C	REACTOME_IMMUNE_SYSTEM												REACTOME_ADAPTIVE_IMMUNE_SYSTEM														REACTOME_DEVELOPMENTAL_BIOLOGY
7305	TYROBP	TYRO protein tyrosine kinase binding protein	REACTOME_IMMUNE_SYSTEM												REACTOME_ADAPTIVE_IMMUNE_SYSTEM														REACTOME_DEVELOPMENTAL_BIOLOGY
3164	NR4A1	nuclear receptor subfamily 4, group A, member 1	REACTOME_IMMUNE_SYSTEM												REACTOME_ADAPTIVE_IMMUNE_SYSTEM																REACTOME_GENERIC_TRANSCRIPTION_PATHWAY											REACTOME_SIGNALING_BY_THE_B_CELL_RECEPTOR_BCR
56992	KIF15	kinesin family member 15	REACTOME_IMMUNE_SYSTEM												REACTOME_ADAPTIVE_IMMUNE_SYSTEM																						REACTOME_HEMOSTASIS
3937	LCP2	lymphocyte cytosolic protein 2 (SH2 domain containing leukocyte protein of 76kDa)	REACTOME_IMMUNE_SYSTEM												REACTOME_ADAPTIVE_IMMUNE_SYSTEM																						REACTOME_HEMOSTASIS
1525	CXADR	coxsackie virus and adenovirus receptor	REACTOME_IMMUNE_SYSTEM												REACTOME_ADAPTIVE_IMMUNE_SYSTEM																						REACTOME_HEMOSTASIS
4793	NFKBIB	nuclear factor of kappa light polypeptide gene enhancer in B-cells inhibitor, beta	REACTOME_IMMUNE_SYSTEM												REACTOME_ADAPTIVE_IMMUNE_SYSTEM																											REACTOME_SIGNALING_BY_THE_B_CELL_RECEPTOR_BCR
4794	NFKBIE	nuclear factor of kappa light polypeptide gene enhancer in B-cells inhibitor, epsilon	REACTOME_IMMUNE_SYSTEM												REACTOME_ADAPTIVE_IMMUNE_SYSTEM																											REACTOME_SIGNALING_BY_THE_B_CELL_RECEPTOR_BCR
4303	FOXO4	forkhead box O4	REACTOME_IMMUNE_SYSTEM												REACTOME_ADAPTIVE_IMMUNE_SYSTEM																											REACTOME_SIGNALING_BY_THE_B_CELL_RECEPTOR_BCR
30011	SH3KBP1	SH3-domain kinase binding protein 1	REACTOME_IMMUNE_SYSTEM												REACTOME_ADAPTIVE_IMMUNE_SYSTEM																											REACTOME_SIGNALING_BY_THE_B_CELL_RECEPTOR_BCR
974	CD79B	CD79b molecule, immunoglobulin-associated beta	REACTOME_IMMUNE_SYSTEM												REACTOME_ADAPTIVE_IMMUNE_SYSTEM																											REACTOME_SIGNALING_BY_THE_B_CELL_RECEPTOR_BCR
3695	ITGB7	integrin, beta 7	REACTOME_IMMUNE_SYSTEM												REACTOME_ADAPTIVE_IMMUNE_SYSTEM
10666	CD226	CD226 molecule	REACTOME_IMMUNE_SYSTEM												REACTOME_ADAPTIVE_IMMUNE_SYSTEM
9402	GRAP2	GRB2-related adaptor protein 2	REACTOME_IMMUNE_SYSTEM												REACTOME_ADAPTIVE_IMMUNE_SYSTEM
3824	KLRD1	killer cell lectin-like receptor subfamily D, member 1	REACTOME_IMMUNE_SYSTEM												REACTOME_ADAPTIVE_IMMUNE_SYSTEM
135250	RAET1E	retinoic acid early transcript 1E	REACTOME_IMMUNE_SYSTEM												REACTOME_ADAPTIVE_IMMUNE_SYSTEM
22914	KLRK1	killer cell lectin-like receptor subfamily K, member 1	REACTOME_IMMUNE_SYSTEM												REACTOME_ADAPTIVE_IMMUNE_SYSTEM
50852	TRAT1	T cell receptor associated transmembrane adaptor 1	REACTOME_IMMUNE_SYSTEM												REACTOME_ADAPTIVE_IMMUNE_SYSTEM
10288	LILRB2	leukocyte immunoglobulin-like receptor, subfamily B (with TM and ITIM domains), member 2	REACTOME_IMMUNE_SYSTEM												REACTOME_ADAPTIVE_IMMUNE_SYSTEM
151888	BTLA	B and T lymphocyte associated	REACTOME_IMMUNE_SYSTEM												REACTOME_ADAPTIVE_IMMUNE_SYSTEM
1387	CREBBP	CREB binding protein	REACTOME_IMMUNE_SYSTEM																				REACTOME_METABOLISM_OF_LIPIDS_AND_LIPOPROTEINS		KEGG_PATHWAYS_IN_CANCER				REACTOME_DEVELOPMENTAL_BIOLOGY		REACTOME_GENERIC_TRANSCRIPTION_PATHWAY						REACTOME_HEMOSTASIS							KEGG_CELL_CYCLE
5289	PIK3C3	phosphoinositide-3-kinase, class 3	REACTOME_IMMUNE_SYSTEM																				REACTOME_METABOLISM_OF_LIPIDS_AND_LIPOPROTEINS
3716	JAK1	Janus kinase 1	REACTOME_IMMUNE_SYSTEM																						KEGG_PATHWAYS_IN_CANCER	REACTOME_CYTOKINE_SIGNALING_IN_IMMUNE_SYSTEM
1438	CSF2RA	colony stimulating factor 2 receptor, alpha, low-affinity (granulocyte-macrophage)	REACTOME_IMMUNE_SYSTEM																						KEGG_PATHWAYS_IN_CANCER	REACTOME_CYTOKINE_SIGNALING_IN_IMMUNE_SYSTEM
8772	FADD	Fas (TNFRSF6)-associated via death domain	REACTOME_IMMUNE_SYSTEM																						KEGG_PATHWAYS_IN_CANCER
2353	FOS	FBJ murine osteosarcoma viral oncogene homolog	REACTOME_IMMUNE_SYSTEM																						KEGG_PATHWAYS_IN_CANCER
7187	TRAF3	TNF receptor-associated factor 3	REACTOME_IMMUNE_SYSTEM																						KEGG_PATHWAYS_IN_CANCER
5608	MAP2K6	mitogen-activated protein kinase kinase 6	REACTOME_IMMUNE_SYSTEM																							REACTOME_CYTOKINE_SIGNALING_IN_IMMUNE_SYSTEM			REACTOME_DEVELOPMENTAL_BIOLOGY
815	CAMK2A	calcium/calmodulin-dependent protein kinase II alpha	REACTOME_IMMUNE_SYSTEM																							REACTOME_CYTOKINE_SIGNALING_IN_IMMUNE_SYSTEM									KEGG_OLFACTORY_TRANSDUCTION
816	CAMK2B	calcium/calmodulin-dependent protein kinase II beta	REACTOME_IMMUNE_SYSTEM																							REACTOME_CYTOKINE_SIGNALING_IN_IMMUNE_SYSTEM									KEGG_OLFACTORY_TRANSDUCTION
3660	IRF2	interferon regulatory factor 2	REACTOME_IMMUNE_SYSTEM																							REACTOME_CYTOKINE_SIGNALING_IN_IMMUNE_SYSTEM											REACTOME_HEMOSTASIS
8660	IRS2	insulin receptor substrate 2	REACTOME_IMMUNE_SYSTEM																							REACTOME_CYTOKINE_SIGNALING_IN_IMMUNE_SYSTEM
11213	IRAK3	interleukin-1 receptor-associated kinase 3	REACTOME_IMMUNE_SYSTEM																							REACTOME_CYTOKINE_SIGNALING_IN_IMMUNE_SYSTEM
23586	DDX58	DEAD (Asp-Glu-Ala-Asp) box polypeptide 58	REACTOME_IMMUNE_SYSTEM																							REACTOME_CYTOKINE_SIGNALING_IN_IMMUNE_SYSTEM
10454	TAB1	TGF-beta activated kinase 1/MAP3K7 binding protein 1	REACTOME_IMMUNE_SYSTEM																							REACTOME_CYTOKINE_SIGNALING_IN_IMMUNE_SYSTEM
246330	PELI3	pellino homolog 3 (Drosophila)	REACTOME_IMMUNE_SYSTEM																							REACTOME_CYTOKINE_SIGNALING_IN_IMMUNE_SYSTEM
834	CASP1	caspase 1, apoptosis-related cysteine peptidase (interleukin 1, beta, convertase)	REACTOME_IMMUNE_SYSTEM																							REACTOME_CYTOKINE_SIGNALING_IN_IMMUNE_SYSTEM
5610	EIF2AK2	eukaryotic translation initiation factor 2-alpha kinase 2	REACTOME_IMMUNE_SYSTEM																							REACTOME_CYTOKINE_SIGNALING_IN_IMMUNE_SYSTEM
4600	MX2	myxovirus (influenza virus) resistance 2 (mouse)	REACTOME_IMMUNE_SYSTEM																							REACTOME_CYTOKINE_SIGNALING_IN_IMMUNE_SYSTEM
25820	ARIH1	ariadne homolog, ubiquitin-conjugating enzyme E2 binding protein, 1 (Drosophila)	REACTOME_IMMUNE_SYSTEM																							REACTOME_CYTOKINE_SIGNALING_IN_IMMUNE_SYSTEM
3841	KPNA5	karyopherin alpha 5 (importin alpha 6)	REACTOME_IMMUNE_SYSTEM																							REACTOME_CYTOKINE_SIGNALING_IN_IMMUNE_SYSTEM
7297	TYK2	tyrosine kinase 2	REACTOME_IMMUNE_SYSTEM																							REACTOME_CYTOKINE_SIGNALING_IN_IMMUNE_SYSTEM
2634	GBP2	guanylate binding protein 2, interferon-inducible	REACTOME_IMMUNE_SYSTEM																							REACTOME_CYTOKINE_SIGNALING_IN_IMMUNE_SYSTEM
3664	IRF6	interferon regulatory factor 6	REACTOME_IMMUNE_SYSTEM																							REACTOME_CYTOKINE_SIGNALING_IN_IMMUNE_SYSTEM
3437	IFIT3	interferon-induced protein with tetratricopeptide repeats 3	REACTOME_IMMUNE_SYSTEM																							REACTOME_CYTOKINE_SIGNALING_IN_IMMUNE_SYSTEM
3669	ISG20	interferon stimulated exonuclease gene 20kDa	REACTOME_IMMUNE_SYSTEM																							REACTOME_CYTOKINE_SIGNALING_IN_IMMUNE_SYSTEM
54739	XAF1	XIAP associated factor 1	REACTOME_IMMUNE_SYSTEM																							REACTOME_CYTOKINE_SIGNALING_IN_IMMUNE_SYSTEM
6672	SP100	SP100 nuclear antigen	REACTOME_IMMUNE_SYSTEM																							REACTOME_CYTOKINE_SIGNALING_IN_IMMUNE_SYSTEM
3560	IL2RB	interleukin 2 receptor, beta	REACTOME_IMMUNE_SYSTEM																							REACTOME_CYTOKINE_SIGNALING_IN_IMMUNE_SYSTEM
3556	IL1RAP	interleukin 1 receptor accessory protein	REACTOME_IMMUNE_SYSTEM																							REACTOME_CYTOKINE_SIGNALING_IN_IMMUNE_SYSTEM
54472	TOLLIP	toll interacting protein	REACTOME_IMMUNE_SYSTEM																							REACTOME_CYTOKINE_SIGNALING_IN_IMMUNE_SYSTEM
5603	MAPK13	mitogen-activated protein kinase 13	REACTOME_IMMUNE_SYSTEM
5609	MAP2K7	mitogen-activated protein kinase kinase 7	REACTOME_IMMUNE_SYSTEM
24145	PANX1	pannexin 1	REACTOME_IMMUNE_SYSTEM
7097	TLR2	toll-like receptor 2	REACTOME_IMMUNE_SYSTEM
10333	TLR6	toll-like receptor 6	REACTOME_IMMUNE_SYSTEM
177	AGER	advanced glycosylation end product-specific receptor	REACTOME_IMMUNE_SYSTEM
59307	SIGIRR	single immunoglobulin and toll-interleukin 1 receptor (TIR) domain	REACTOME_IMMUNE_SYSTEM
51284	TLR7	toll-like receptor 7	REACTOME_IMMUNE_SYSTEM
81793	TLR10	toll-like receptor 10	REACTOME_IMMUNE_SYSTEM
54941	RNF125	ring finger protein 125	REACTOME_IMMUNE_SYSTEM
10010	TANK	TRAF family member-associated NFKB activator	REACTOME_IMMUNE_SYSTEM
8887	TAX1BP1	Tax1 (human T-cell leukemia virus type I) binding protein 1	REACTOME_IMMUNE_SYSTEM
9447	AIM2	absent in melanoma 2	REACTOME_IMMUNE_SYSTEM
735	C9	complement component 9	REACTOME_IMMUNE_SYSTEM
717	C2	complement component 2	REACTOME_IMMUNE_SYSTEM
720	C4A	complement component 4A (Rodgers blood group)	REACTOME_IMMUNE_SYSTEM
732	C8B	complement component 8, beta polypeptide	REACTOME_IMMUNE_SYSTEM
10878	CFHR3	complement factor H-related 3	REACTOME_IMMUNE_SYSTEM
1668	DEFA3	defensin, alpha 3, neutrophil-specific	REACTOME_IMMUNE_SYSTEM
6232	RPS27	ribosomal protein S27		REACTOME_METABOLISM_OF_PROTEINS	REACTOME_CELL_CYCLE	REACTOME_METABOLISM_OF_RNA	REACTOME_CELL_CYCLE_MITOTIC		REACTOME_METABOLISM_OF_MRNA							KEGG_RIBOSOME			REACTOME_TRANSLATION		REACTOME_DNA_REPLICATION	REACTOME_INFLUENZA_LIFE_CYCLE					REACTOME_MITOTIC_M_M_G1_PHASES			REACTOME_3_UTR_MEDIATED_TRANSLATIONAL_REGULATION			REACTOME_NONSENSE_MEDIATED_DECAY_ENHANCED_BY_THE_EXON_JUNCTION_COMPLEX												REACTOME_PEPTIDE_CHAIN_ELONGATION			REACTOME_INFLUENZA_VIRAL_RNA_TRANSCRIPTION_AND_REPLICATION
10383	TUBB4B	tubulin, beta 4B class IVb		REACTOME_METABOLISM_OF_PROTEINS	REACTOME_CELL_CYCLE		REACTOME_CELL_CYCLE_MITOTIC																	REACTOME_MITOTIC_G2_G2_M_PHASES																									REACTOME_RECRUITMENT_OF_MITOTIC_CENTROSOME_PROTEINS_AND_COMPLEXES
6194	RPS6	ribosomal protein S6		REACTOME_METABOLISM_OF_PROTEINS		REACTOME_METABOLISM_OF_RNA			REACTOME_METABOLISM_OF_MRNA							KEGG_RIBOSOME			REACTOME_TRANSLATION			REACTOME_INFLUENZA_LIFE_CYCLE								REACTOME_3_UTR_MEDIATED_TRANSLATIONAL_REGULATION			REACTOME_NONSENSE_MEDIATED_DECAY_ENHANCED_BY_THE_EXON_JUNCTION_COMPLEX												REACTOME_PEPTIDE_CHAIN_ELONGATION			REACTOME_INFLUENZA_VIRAL_RNA_TRANSCRIPTION_AND_REPLICATION
6187	RPS2	ribosomal protein S2		REACTOME_METABOLISM_OF_PROTEINS		REACTOME_METABOLISM_OF_RNA			REACTOME_METABOLISM_OF_MRNA							KEGG_RIBOSOME			REACTOME_TRANSLATION			REACTOME_INFLUENZA_LIFE_CYCLE								REACTOME_3_UTR_MEDIATED_TRANSLATIONAL_REGULATION			REACTOME_NONSENSE_MEDIATED_DECAY_ENHANCED_BY_THE_EXON_JUNCTION_COMPLEX												REACTOME_PEPTIDE_CHAIN_ELONGATION			REACTOME_INFLUENZA_VIRAL_RNA_TRANSCRIPTION_AND_REPLICATION
6188	RPS3	ribosomal protein S3		REACTOME_METABOLISM_OF_PROTEINS		REACTOME_METABOLISM_OF_RNA			REACTOME_METABOLISM_OF_MRNA							KEGG_RIBOSOME			REACTOME_TRANSLATION			REACTOME_INFLUENZA_LIFE_CYCLE								REACTOME_3_UTR_MEDIATED_TRANSLATIONAL_REGULATION			REACTOME_NONSENSE_MEDIATED_DECAY_ENHANCED_BY_THE_EXON_JUNCTION_COMPLEX												REACTOME_PEPTIDE_CHAIN_ELONGATION			REACTOME_INFLUENZA_VIRAL_RNA_TRANSCRIPTION_AND_REPLICATION
6193	RPS5	ribosomal protein S5		REACTOME_METABOLISM_OF_PROTEINS		REACTOME_METABOLISM_OF_RNA			REACTOME_METABOLISM_OF_MRNA							KEGG_RIBOSOME			REACTOME_TRANSLATION			REACTOME_INFLUENZA_LIFE_CYCLE								REACTOME_3_UTR_MEDIATED_TRANSLATIONAL_REGULATION			REACTOME_NONSENSE_MEDIATED_DECAY_ENHANCED_BY_THE_EXON_JUNCTION_COMPLEX												REACTOME_PEPTIDE_CHAIN_ELONGATION			REACTOME_INFLUENZA_VIRAL_RNA_TRANSCRIPTION_AND_REPLICATION
6206	RPS12	ribosomal protein S12		REACTOME_METABOLISM_OF_PROTEINS		REACTOME_METABOLISM_OF_RNA			REACTOME_METABOLISM_OF_MRNA							KEGG_RIBOSOME			REACTOME_TRANSLATION			REACTOME_INFLUENZA_LIFE_CYCLE								REACTOME_3_UTR_MEDIATED_TRANSLATIONAL_REGULATION			REACTOME_NONSENSE_MEDIATED_DECAY_ENHANCED_BY_THE_EXON_JUNCTION_COMPLEX												REACTOME_PEPTIDE_CHAIN_ELONGATION			REACTOME_INFLUENZA_VIRAL_RNA_TRANSCRIPTION_AND_REPLICATION
6209	RPS15	ribosomal protein S15		REACTOME_METABOLISM_OF_PROTEINS		REACTOME_METABOLISM_OF_RNA			REACTOME_METABOLISM_OF_MRNA							KEGG_RIBOSOME			REACTOME_TRANSLATION			REACTOME_INFLUENZA_LIFE_CYCLE								REACTOME_3_UTR_MEDIATED_TRANSLATIONAL_REGULATION			REACTOME_NONSENSE_MEDIATED_DECAY_ENHANCED_BY_THE_EXON_JUNCTION_COMPLEX												REACTOME_PEPTIDE_CHAIN_ELONGATION			REACTOME_INFLUENZA_VIRAL_RNA_TRANSCRIPTION_AND_REPLICATION
6218	RPS17	ribosomal protein S17		REACTOME_METABOLISM_OF_PROTEINS		REACTOME_METABOLISM_OF_RNA			REACTOME_METABOLISM_OF_MRNA							KEGG_RIBOSOME			REACTOME_TRANSLATION			REACTOME_INFLUENZA_LIFE_CYCLE								REACTOME_3_UTR_MEDIATED_TRANSLATIONAL_REGULATION			REACTOME_NONSENSE_MEDIATED_DECAY_ENHANCED_BY_THE_EXON_JUNCTION_COMPLEX												REACTOME_PEPTIDE_CHAIN_ELONGATION			REACTOME_INFLUENZA_VIRAL_RNA_TRANSCRIPTION_AND_REPLICATION
6227	RPS21	ribosomal protein S21		REACTOME_METABOLISM_OF_PROTEINS		REACTOME_METABOLISM_OF_RNA			REACTOME_METABOLISM_OF_MRNA							KEGG_RIBOSOME			REACTOME_TRANSLATION			REACTOME_INFLUENZA_LIFE_CYCLE								REACTOME_3_UTR_MEDIATED_TRANSLATIONAL_REGULATION			REACTOME_NONSENSE_MEDIATED_DECAY_ENHANCED_BY_THE_EXON_JUNCTION_COMPLEX												REACTOME_PEPTIDE_CHAIN_ELONGATION			REACTOME_INFLUENZA_VIRAL_RNA_TRANSCRIPTION_AND_REPLICATION
6229	RPS24	ribosomal protein S24		REACTOME_METABOLISM_OF_PROTEINS		REACTOME_METABOLISM_OF_RNA			REACTOME_METABOLISM_OF_MRNA							KEGG_RIBOSOME			REACTOME_TRANSLATION			REACTOME_INFLUENZA_LIFE_CYCLE								REACTOME_3_UTR_MEDIATED_TRANSLATIONAL_REGULATION			REACTOME_NONSENSE_MEDIATED_DECAY_ENHANCED_BY_THE_EXON_JUNCTION_COMPLEX												REACTOME_PEPTIDE_CHAIN_ELONGATION			REACTOME_INFLUENZA_VIRAL_RNA_TRANSCRIPTION_AND_REPLICATION
6230	RPS25	ribosomal protein S25		REACTOME_METABOLISM_OF_PROTEINS		REACTOME_METABOLISM_OF_RNA			REACTOME_METABOLISM_OF_MRNA							KEGG_RIBOSOME			REACTOME_TRANSLATION			REACTOME_INFLUENZA_LIFE_CYCLE								REACTOME_3_UTR_MEDIATED_TRANSLATIONAL_REGULATION			REACTOME_NONSENSE_MEDIATED_DECAY_ENHANCED_BY_THE_EXON_JUNCTION_COMPLEX												REACTOME_PEPTIDE_CHAIN_ELONGATION			REACTOME_INFLUENZA_VIRAL_RNA_TRANSCRIPTION_AND_REPLICATION
6235	RPS29	ribosomal protein S29		REACTOME_METABOLISM_OF_PROTEINS		REACTOME_METABOLISM_OF_RNA			REACTOME_METABOLISM_OF_MRNA							KEGG_RIBOSOME			REACTOME_TRANSLATION			REACTOME_INFLUENZA_LIFE_CYCLE								REACTOME_3_UTR_MEDIATED_TRANSLATIONAL_REGULATION			REACTOME_NONSENSE_MEDIATED_DECAY_ENHANCED_BY_THE_EXON_JUNCTION_COMPLEX												REACTOME_PEPTIDE_CHAIN_ELONGATION			REACTOME_INFLUENZA_VIRAL_RNA_TRANSCRIPTION_AND_REPLICATION
6125	RPL5	ribosomal protein L5		REACTOME_METABOLISM_OF_PROTEINS		REACTOME_METABOLISM_OF_RNA			REACTOME_METABOLISM_OF_MRNA							KEGG_RIBOSOME			REACTOME_TRANSLATION			REACTOME_INFLUENZA_LIFE_CYCLE								REACTOME_3_UTR_MEDIATED_TRANSLATIONAL_REGULATION			REACTOME_NONSENSE_MEDIATED_DECAY_ENHANCED_BY_THE_EXON_JUNCTION_COMPLEX												REACTOME_PEPTIDE_CHAIN_ELONGATION			REACTOME_INFLUENZA_VIRAL_RNA_TRANSCRIPTION_AND_REPLICATION
23521	RPL13A	ribosomal protein L13a		REACTOME_METABOLISM_OF_PROTEINS		REACTOME_METABOLISM_OF_RNA			REACTOME_METABOLISM_OF_MRNA							KEGG_RIBOSOME			REACTOME_TRANSLATION			REACTOME_INFLUENZA_LIFE_CYCLE								REACTOME_3_UTR_MEDIATED_TRANSLATIONAL_REGULATION			REACTOME_NONSENSE_MEDIATED_DECAY_ENHANCED_BY_THE_EXON_JUNCTION_COMPLEX												REACTOME_PEPTIDE_CHAIN_ELONGATION			REACTOME_INFLUENZA_VIRAL_RNA_TRANSCRIPTION_AND_REPLICATION
25873	RPL36	ribosomal protein L36		REACTOME_METABOLISM_OF_PROTEINS		REACTOME_METABOLISM_OF_RNA			REACTOME_METABOLISM_OF_MRNA							KEGG_RIBOSOME			REACTOME_TRANSLATION			REACTOME_INFLUENZA_LIFE_CYCLE								REACTOME_3_UTR_MEDIATED_TRANSLATIONAL_REGULATION			REACTOME_NONSENSE_MEDIATED_DECAY_ENHANCED_BY_THE_EXON_JUNCTION_COMPLEX												REACTOME_PEPTIDE_CHAIN_ELONGATION			REACTOME_INFLUENZA_VIRAL_RNA_TRANSCRIPTION_AND_REPLICATION
6122	RPL3	ribosomal protein L3		REACTOME_METABOLISM_OF_PROTEINS		REACTOME_METABOLISM_OF_RNA			REACTOME_METABOLISM_OF_MRNA							KEGG_RIBOSOME			REACTOME_TRANSLATION			REACTOME_INFLUENZA_LIFE_CYCLE								REACTOME_3_UTR_MEDIATED_TRANSLATIONAL_REGULATION			REACTOME_NONSENSE_MEDIATED_DECAY_ENHANCED_BY_THE_EXON_JUNCTION_COMPLEX												REACTOME_PEPTIDE_CHAIN_ELONGATION			REACTOME_INFLUENZA_VIRAL_RNA_TRANSCRIPTION_AND_REPLICATION
6123	RPL3L	ribosomal protein L3-like		REACTOME_METABOLISM_OF_PROTEINS		REACTOME_METABOLISM_OF_RNA			REACTOME_METABOLISM_OF_MRNA							KEGG_RIBOSOME			REACTOME_TRANSLATION			REACTOME_INFLUENZA_LIFE_CYCLE								REACTOME_3_UTR_MEDIATED_TRANSLATIONAL_REGULATION			REACTOME_NONSENSE_MEDIATED_DECAY_ENHANCED_BY_THE_EXON_JUNCTION_COMPLEX												REACTOME_PEPTIDE_CHAIN_ELONGATION			REACTOME_INFLUENZA_VIRAL_RNA_TRANSCRIPTION_AND_REPLICATION
6128	RPL6	ribosomal protein L6		REACTOME_METABOLISM_OF_PROTEINS		REACTOME_METABOLISM_OF_RNA			REACTOME_METABOLISM_OF_MRNA							KEGG_RIBOSOME			REACTOME_TRANSLATION			REACTOME_INFLUENZA_LIFE_CYCLE								REACTOME_3_UTR_MEDIATED_TRANSLATIONAL_REGULATION			REACTOME_NONSENSE_MEDIATED_DECAY_ENHANCED_BY_THE_EXON_JUNCTION_COMPLEX												REACTOME_PEPTIDE_CHAIN_ELONGATION			REACTOME_INFLUENZA_VIRAL_RNA_TRANSCRIPTION_AND_REPLICATION
6134	RPL10	ribosomal protein L10		REACTOME_METABOLISM_OF_PROTEINS		REACTOME_METABOLISM_OF_RNA			REACTOME_METABOLISM_OF_MRNA							KEGG_RIBOSOME			REACTOME_TRANSLATION			REACTOME_INFLUENZA_LIFE_CYCLE								REACTOME_3_UTR_MEDIATED_TRANSLATIONAL_REGULATION			REACTOME_NONSENSE_MEDIATED_DECAY_ENHANCED_BY_THE_EXON_JUNCTION_COMPLEX												REACTOME_PEPTIDE_CHAIN_ELONGATION			REACTOME_INFLUENZA_VIRAL_RNA_TRANSCRIPTION_AND_REPLICATION
6136	RPL12	ribosomal protein L12		REACTOME_METABOLISM_OF_PROTEINS		REACTOME_METABOLISM_OF_RNA			REACTOME_METABOLISM_OF_MRNA							KEGG_RIBOSOME			REACTOME_TRANSLATION			REACTOME_INFLUENZA_LIFE_CYCLE								REACTOME_3_UTR_MEDIATED_TRANSLATIONAL_REGULATION			REACTOME_NONSENSE_MEDIATED_DECAY_ENHANCED_BY_THE_EXON_JUNCTION_COMPLEX												REACTOME_PEPTIDE_CHAIN_ELONGATION			REACTOME_INFLUENZA_VIRAL_RNA_TRANSCRIPTION_AND_REPLICATION
6137	RPL13	ribosomal protein L13		REACTOME_METABOLISM_OF_PROTEINS		REACTOME_METABOLISM_OF_RNA			REACTOME_METABOLISM_OF_MRNA							KEGG_RIBOSOME			REACTOME_TRANSLATION			REACTOME_INFLUENZA_LIFE_CYCLE								REACTOME_3_UTR_MEDIATED_TRANSLATIONAL_REGULATION			REACTOME_NONSENSE_MEDIATED_DECAY_ENHANCED_BY_THE_EXON_JUNCTION_COMPLEX												REACTOME_PEPTIDE_CHAIN_ELONGATION			REACTOME_INFLUENZA_VIRAL_RNA_TRANSCRIPTION_AND_REPLICATION
6139	RPL17	ribosomal protein L17		REACTOME_METABOLISM_OF_PROTEINS		REACTOME_METABOLISM_OF_RNA			REACTOME_METABOLISM_OF_MRNA							KEGG_RIBOSOME			REACTOME_TRANSLATION			REACTOME_INFLUENZA_LIFE_CYCLE								REACTOME_3_UTR_MEDIATED_TRANSLATIONAL_REGULATION			REACTOME_NONSENSE_MEDIATED_DECAY_ENHANCED_BY_THE_EXON_JUNCTION_COMPLEX												REACTOME_PEPTIDE_CHAIN_ELONGATION			REACTOME_INFLUENZA_VIRAL_RNA_TRANSCRIPTION_AND_REPLICATION
6143	RPL19	ribosomal protein L19		REACTOME_METABOLISM_OF_PROTEINS		REACTOME_METABOLISM_OF_RNA			REACTOME_METABOLISM_OF_MRNA							KEGG_RIBOSOME			REACTOME_TRANSLATION			REACTOME_INFLUENZA_LIFE_CYCLE								REACTOME_3_UTR_MEDIATED_TRANSLATIONAL_REGULATION			REACTOME_NONSENSE_MEDIATED_DECAY_ENHANCED_BY_THE_EXON_JUNCTION_COMPLEX												REACTOME_PEPTIDE_CHAIN_ELONGATION			REACTOME_INFLUENZA_VIRAL_RNA_TRANSCRIPTION_AND_REPLICATION
6144	RPL21	ribosomal protein L21		REACTOME_METABOLISM_OF_PROTEINS		REACTOME_METABOLISM_OF_RNA			REACTOME_METABOLISM_OF_MRNA							KEGG_RIBOSOME			REACTOME_TRANSLATION			REACTOME_INFLUENZA_LIFE_CYCLE								REACTOME_3_UTR_MEDIATED_TRANSLATIONAL_REGULATION			REACTOME_NONSENSE_MEDIATED_DECAY_ENHANCED_BY_THE_EXON_JUNCTION_COMPLEX												REACTOME_PEPTIDE_CHAIN_ELONGATION			REACTOME_INFLUENZA_VIRAL_RNA_TRANSCRIPTION_AND_REPLICATION
6147	RPL23A	ribosomal protein L23a		REACTOME_METABOLISM_OF_PROTEINS		REACTOME_METABOLISM_OF_RNA			REACTOME_METABOLISM_OF_MRNA							KEGG_RIBOSOME			REACTOME_TRANSLATION			REACTOME_INFLUENZA_LIFE_CYCLE								REACTOME_3_UTR_MEDIATED_TRANSLATIONAL_REGULATION			REACTOME_NONSENSE_MEDIATED_DECAY_ENHANCED_BY_THE_EXON_JUNCTION_COMPLEX												REACTOME_PEPTIDE_CHAIN_ELONGATION			REACTOME_INFLUENZA_VIRAL_RNA_TRANSCRIPTION_AND_REPLICATION
6152	RPL24	ribosomal protein L24		REACTOME_METABOLISM_OF_PROTEINS		REACTOME_METABOLISM_OF_RNA			REACTOME_METABOLISM_OF_MRNA							KEGG_RIBOSOME			REACTOME_TRANSLATION			REACTOME_INFLUENZA_LIFE_CYCLE								REACTOME_3_UTR_MEDIATED_TRANSLATIONAL_REGULATION			REACTOME_NONSENSE_MEDIATED_DECAY_ENHANCED_BY_THE_EXON_JUNCTION_COMPLEX												REACTOME_PEPTIDE_CHAIN_ELONGATION			REACTOME_INFLUENZA_VIRAL_RNA_TRANSCRIPTION_AND_REPLICATION
6154	RPL26	ribosomal protein L26		REACTOME_METABOLISM_OF_PROTEINS		REACTOME_METABOLISM_OF_RNA			REACTOME_METABOLISM_OF_MRNA							KEGG_RIBOSOME			REACTOME_TRANSLATION			REACTOME_INFLUENZA_LIFE_CYCLE								REACTOME_3_UTR_MEDIATED_TRANSLATIONAL_REGULATION			REACTOME_NONSENSE_MEDIATED_DECAY_ENHANCED_BY_THE_EXON_JUNCTION_COMPLEX												REACTOME_PEPTIDE_CHAIN_ELONGATION			REACTOME_INFLUENZA_VIRAL_RNA_TRANSCRIPTION_AND_REPLICATION
6165	RPL35A	ribosomal protein L35a		REACTOME_METABOLISM_OF_PROTEINS		REACTOME_METABOLISM_OF_RNA			REACTOME_METABOLISM_OF_MRNA							KEGG_RIBOSOME			REACTOME_TRANSLATION			REACTOME_INFLUENZA_LIFE_CYCLE								REACTOME_3_UTR_MEDIATED_TRANSLATIONAL_REGULATION			REACTOME_NONSENSE_MEDIATED_DECAY_ENHANCED_BY_THE_EXON_JUNCTION_COMPLEX												REACTOME_PEPTIDE_CHAIN_ELONGATION			REACTOME_INFLUENZA_VIRAL_RNA_TRANSCRIPTION_AND_REPLICATION
6167	RPL37	ribosomal protein L37		REACTOME_METABOLISM_OF_PROTEINS		REACTOME_METABOLISM_OF_RNA			REACTOME_METABOLISM_OF_MRNA							KEGG_RIBOSOME			REACTOME_TRANSLATION			REACTOME_INFLUENZA_LIFE_CYCLE								REACTOME_3_UTR_MEDIATED_TRANSLATIONAL_REGULATION			REACTOME_NONSENSE_MEDIATED_DECAY_ENHANCED_BY_THE_EXON_JUNCTION_COMPLEX												REACTOME_PEPTIDE_CHAIN_ELONGATION			REACTOME_INFLUENZA_VIRAL_RNA_TRANSCRIPTION_AND_REPLICATION
6170	RPL39	ribosomal protein L39		REACTOME_METABOLISM_OF_PROTEINS		REACTOME_METABOLISM_OF_RNA			REACTOME_METABOLISM_OF_MRNA							KEGG_RIBOSOME			REACTOME_TRANSLATION			REACTOME_INFLUENZA_LIFE_CYCLE								REACTOME_3_UTR_MEDIATED_TRANSLATIONAL_REGULATION			REACTOME_NONSENSE_MEDIATED_DECAY_ENHANCED_BY_THE_EXON_JUNCTION_COMPLEX												REACTOME_PEPTIDE_CHAIN_ELONGATION			REACTOME_INFLUENZA_VIRAL_RNA_TRANSCRIPTION_AND_REPLICATION
6173	RPL36A	ribosomal protein L36a		REACTOME_METABOLISM_OF_PROTEINS		REACTOME_METABOLISM_OF_RNA			REACTOME_METABOLISM_OF_MRNA							KEGG_RIBOSOME			REACTOME_TRANSLATION			REACTOME_INFLUENZA_LIFE_CYCLE								REACTOME_3_UTR_MEDIATED_TRANSLATIONAL_REGULATION			REACTOME_NONSENSE_MEDIATED_DECAY_ENHANCED_BY_THE_EXON_JUNCTION_COMPLEX												REACTOME_PEPTIDE_CHAIN_ELONGATION			REACTOME_INFLUENZA_VIRAL_RNA_TRANSCRIPTION_AND_REPLICATION
6176	RPLP1	ribosomal protein, large, P1		REACTOME_METABOLISM_OF_PROTEINS		REACTOME_METABOLISM_OF_RNA			REACTOME_METABOLISM_OF_MRNA							KEGG_RIBOSOME			REACTOME_TRANSLATION			REACTOME_INFLUENZA_LIFE_CYCLE								REACTOME_3_UTR_MEDIATED_TRANSLATIONAL_REGULATION			REACTOME_NONSENSE_MEDIATED_DECAY_ENHANCED_BY_THE_EXON_JUNCTION_COMPLEX												REACTOME_PEPTIDE_CHAIN_ELONGATION			REACTOME_INFLUENZA_VIRAL_RNA_TRANSCRIPTION_AND_REPLICATION
6181	RPLP2	ribosomal protein, large, P2		REACTOME_METABOLISM_OF_PROTEINS		REACTOME_METABOLISM_OF_RNA			REACTOME_METABOLISM_OF_MRNA							KEGG_RIBOSOME			REACTOME_TRANSLATION			REACTOME_INFLUENZA_LIFE_CYCLE								REACTOME_3_UTR_MEDIATED_TRANSLATIONAL_REGULATION			REACTOME_NONSENSE_MEDIATED_DECAY_ENHANCED_BY_THE_EXON_JUNCTION_COMPLEX												REACTOME_PEPTIDE_CHAIN_ELONGATION			REACTOME_INFLUENZA_VIRAL_RNA_TRANSCRIPTION_AND_REPLICATION
9045	RPL14	ribosomal protein L14		REACTOME_METABOLISM_OF_PROTEINS		REACTOME_METABOLISM_OF_RNA			REACTOME_METABOLISM_OF_MRNA							KEGG_RIBOSOME			REACTOME_TRANSLATION			REACTOME_INFLUENZA_LIFE_CYCLE								REACTOME_3_UTR_MEDIATED_TRANSLATIONAL_REGULATION			REACTOME_NONSENSE_MEDIATED_DECAY_ENHANCED_BY_THE_EXON_JUNCTION_COMPLEX												REACTOME_PEPTIDE_CHAIN_ELONGATION			REACTOME_INFLUENZA_VIRAL_RNA_TRANSCRIPTION_AND_REPLICATION
2107	ETF1	eukaryotic translation termination factor 1		REACTOME_METABOLISM_OF_PROTEINS		REACTOME_METABOLISM_OF_RNA			REACTOME_METABOLISM_OF_MRNA										REACTOME_TRANSLATION														REACTOME_NONSENSE_MEDIATED_DECAY_ENHANCED_BY_THE_EXON_JUNCTION_COMPLEX
4586	MUC5AC	mucin 5AC, oligomeric mucus/gel-forming		REACTOME_METABOLISM_OF_PROTEINS						NABA_MATRISOME								NABA_MATRISOME_ASSOCIATED
56667	MUC13	mucin 13, cell surface associated		REACTOME_METABOLISM_OF_PROTEINS						NABA_MATRISOME								NABA_MATRISOME_ASSOCIATED
727897	MUC5B	mucin 5B, oligomeric mucus/gel-forming		REACTOME_METABOLISM_OF_PROTEINS						NABA_MATRISOME								NABA_MATRISOME_ASSOCIATED
3646	EIF3E	eukaryotic translation initiation factor 3, subunit E		REACTOME_METABOLISM_OF_PROTEINS															REACTOME_TRANSLATION											REACTOME_3_UTR_MEDIATED_TRANSLATIONAL_REGULATION
8661	EIF3A	eukaryotic translation initiation factor 3, subunit A		REACTOME_METABOLISM_OF_PROTEINS															REACTOME_TRANSLATION											REACTOME_3_UTR_MEDIATED_TRANSLATIONAL_REGULATION
8662	EIF3B	eukaryotic translation initiation factor 3, subunit B		REACTOME_METABOLISM_OF_PROTEINS															REACTOME_TRANSLATION											REACTOME_3_UTR_MEDIATED_TRANSLATIONAL_REGULATION
8663	EIF3C	eukaryotic translation initiation factor 3, subunit C		REACTOME_METABOLISM_OF_PROTEINS															REACTOME_TRANSLATION											REACTOME_3_UTR_MEDIATED_TRANSLATIONAL_REGULATION
8664	EIF3D	eukaryotic translation initiation factor 3, subunit D		REACTOME_METABOLISM_OF_PROTEINS															REACTOME_TRANSLATION											REACTOME_3_UTR_MEDIATED_TRANSLATIONAL_REGULATION
8665	EIF3F	eukaryotic translation initiation factor 3, subunit F		REACTOME_METABOLISM_OF_PROTEINS															REACTOME_TRANSLATION											REACTOME_3_UTR_MEDIATED_TRANSLATIONAL_REGULATION
8667	EIF3H	eukaryotic translation initiation factor 3, subunit H		REACTOME_METABOLISM_OF_PROTEINS															REACTOME_TRANSLATION											REACTOME_3_UTR_MEDIATED_TRANSLATIONAL_REGULATION
8668	EIF3I	eukaryotic translation initiation factor 3, subunit I		REACTOME_METABOLISM_OF_PROTEINS															REACTOME_TRANSLATION											REACTOME_3_UTR_MEDIATED_TRANSLATIONAL_REGULATION
7458	EIF4H	eukaryotic translation initiation factor 4H		REACTOME_METABOLISM_OF_PROTEINS															REACTOME_TRANSLATION											REACTOME_3_UTR_MEDIATED_TRANSLATIONAL_REGULATION
1938	EEF2	eukaryotic translation elongation factor 2		REACTOME_METABOLISM_OF_PROTEINS															REACTOME_TRANSLATION																										REACTOME_PEPTIDE_CHAIN_ELONGATION
1915	EEF1A1	eukaryotic translation elongation factor 1 alpha 1		REACTOME_METABOLISM_OF_PROTEINS															REACTOME_TRANSLATION																										REACTOME_PEPTIDE_CHAIN_ELONGATION
6746	SSR2	signal sequence receptor, beta (translocon-associated protein beta)		REACTOME_METABOLISM_OF_PROTEINS															REACTOME_TRANSLATION
6748	SSR4	signal sequence receptor, delta		REACTOME_METABOLISM_OF_PROTEINS															REACTOME_TRANSLATION
8893	EIF2B5	eukaryotic translation initiation factor 2B, subunit 5 epsilon, 82kDa		REACTOME_METABOLISM_OF_PROTEINS															REACTOME_TRANSLATION
8892	EIF2B2	eukaryotic translation initiation factor 2B, subunit 2 beta, 39kDa		REACTOME_METABOLISM_OF_PROTEINS															REACTOME_TRANSLATION
1983	EIF5	eukaryotic translation initiation factor 5		REACTOME_METABOLISM_OF_PROTEINS															REACTOME_TRANSLATION
1937	EEF1G	eukaryotic translation elongation factor 1 gamma		REACTOME_METABOLISM_OF_PROTEINS															REACTOME_TRANSLATION
9669	EIF5B	eukaryotic translation initiation factor 5B		REACTOME_METABOLISM_OF_PROTEINS															REACTOME_TRANSLATION
22901	ARSG	arylsulfatase G		REACTOME_METABOLISM_OF_PROTEINS																			REACTOME_METABOLISM_OF_LIPIDS_AND_LIPOPROTEINS
5045	FURIN	furin (paired basic amino acid cleaving enzyme)		REACTOME_METABOLISM_OF_PROTEINS																									REACTOME_DEVELOPMENTAL_BIOLOGY
5329	PLAUR	plasminogen activator, urokinase receptor		REACTOME_METABOLISM_OF_PROTEINS																																	REACTOME_HEMOSTASIS
1537	CYC1	cytochrome c-1		REACTOME_METABOLISM_OF_PROTEINS
498	ATP5A1	ATP synthase, H+ transporting, mitochondrial F1 complex, alpha subunit 1, cardiac muscle		REACTOME_METABOLISM_OF_PROTEINS
7416	VDAC1	voltage-dependent anion channel 1		REACTOME_METABOLISM_OF_PROTEINS
8703	B4GALT3	UDP-Gal:betaGlcNAc beta 1,4- galactosyltransferase, polypeptide 3		REACTOME_METABOLISM_OF_PROTEINS
8702	B4GALT4	UDP-Gal:betaGlcNAc beta 1,4- galactosyltransferase, polypeptide 4		REACTOME_METABOLISM_OF_PROTEINS
10678	B3GNT2	UDP-GlcNAc:betaGal beta-1,3-N-acetylglucosaminyltransferase 2		REACTOME_METABOLISM_OF_PROTEINS
11282	MGAT4B	mannosyl (alpha-1,3-)-glycoprotein beta-1,4-N-acetylglucosaminyltransferase, isozyme B		REACTOME_METABOLISM_OF_PROTEINS
11320	MGAT4A	mannosyl (alpha-1,3-)-glycoprotein beta-1,4-N-acetylglucosaminyltransferase, isozyme A		REACTOME_METABOLISM_OF_PROTEINS
4249	MGAT5	mannosyl (alpha-1,6-)-glycoprotein beta-1,6-N-acetyl-glucosaminyltransferase		REACTOME_METABOLISM_OF_PROTEINS
338596	ST8SIA6	ST8 alpha-N-acetyl-neuraminide alpha-2,8-sialyltransferase 6		REACTOME_METABOLISM_OF_PROTEINS
4248	MGAT3	mannosyl (beta-1,4-)-glycoprotein beta-1,4-N-acetylglucosaminyltransferase		REACTOME_METABOLISM_OF_PROTEINS
4245	MGAT1	mannosyl (alpha-1,3-)-glycoprotein beta-1,2-N-acetylglucosaminyltransferase		REACTOME_METABOLISM_OF_PROTEINS
54344	DPM3	dolichyl-phosphate mannosyltransferase polypeptide 3		REACTOME_METABOLISM_OF_PROTEINS
7841	MOGS	mannosyl-oligosaccharide glucosidase		REACTOME_METABOLISM_OF_PROTEINS
91869	RFT1	RFT1 homolog (S. cerevisiae)		REACTOME_METABOLISM_OF_PROTEINS
3703	STT3A	STT3, subunit of the oligosaccharyltransferase complex, homolog A (S. cerevisiae)		REACTOME_METABOLISM_OF_PROTEINS
9945	GFPT2	glutamine-fructose-6-phosphate transaminase 2		REACTOME_METABOLISM_OF_PROTEINS
5277	PIGA	phosphatidylinositol glycan anchor biosynthesis, class A		REACTOME_METABOLISM_OF_PROTEINS
5283	PIGH	phosphatidylinositol glycan anchor biosynthesis, class H		REACTOME_METABOLISM_OF_PROTEINS
55650	PIGV	phosphatidylinositol glycan anchor biosynthesis, class V		REACTOME_METABOLISM_OF_PROTEINS
10026	PIGK	phosphatidylinositol glycan anchor biosynthesis, class K		REACTOME_METABOLISM_OF_PROTEINS
128869	PIGU	phosphatidylinositol glycan anchor biosynthesis, class U		REACTOME_METABOLISM_OF_PROTEINS
51604	PIGT	phosphatidylinositol glycan anchor biosynthesis, class T		REACTOME_METABOLISM_OF_PROTEINS
84002	B3GNT5	UDP-GlcNAc:betaGal beta-1,3-N-acetylglucosaminyltransferase 5		REACTOME_METABOLISM_OF_PROTEINS
27090	ST6GALNAC4	ST6 (alpha-N-acetyl-neuraminyl-2,3-beta-galactosyl-1,3)-N-acetylgalactosaminide alpha-2,6-sialyltransferase 4		REACTOME_METABOLISM_OF_PROTEINS
2591	GALNT3	UDP-N-acetyl-alpha-D-galactosamine:polypeptide N-acetylgalactosaminyltransferase 3 (GalNAc-T3)		REACTOME_METABOLISM_OF_PROTEINS
50614	GALNT9	UDP-N-acetyl-alpha-D-galactosamine:polypeptide N-acetylgalactosaminyltransferase 9 (GalNAc-T9)		REACTOME_METABOLISM_OF_PROTEINS
9245	GCNT3	glucosaminyl (N-acetyl) transferase 3, mucin type		REACTOME_METABOLISM_OF_PROTEINS
374907	B3GNT8	UDP-GlcNAc:betaGal beta-1,3-N-acetylglucosaminyltransferase 8		REACTOME_METABOLISM_OF_PROTEINS
10575	CCT4	chaperonin containing TCP1, subunit 4 (delta)		REACTOME_METABOLISM_OF_PROTEINS
10452	TOMM40	translocase of outer mitochondrial membrane 40 homolog (yeast)		REACTOME_METABOLISM_OF_PROTEINS
2395	FXN	frataxin		REACTOME_METABOLISM_OF_PROTEINS
3329	HSPD1	heat shock 60kDa protein 1 (chaperonin)		REACTOME_METABOLISM_OF_PROTEINS
10245	TIMM17B	translocase of inner mitochondrial membrane 17 homolog B (yeast)		REACTOME_METABOLISM_OF_PROTEINS
131474	CHCHD4	coiled-coil-helix-coiled-coil-helix domain containing 4		REACTOME_METABOLISM_OF_PROTEINS
1678	TIMM8A	translocase of inner mitochondrial membrane 8 homolog A (yeast)		REACTOME_METABOLISM_OF_PROTEINS
25813	SAMM50	sorting and assembly machinery component 50 homolog (S. cerevisiae)		REACTOME_METABOLISM_OF_PROTEINS
26521	TIMM8B	translocase of inner mitochondrial membrane 8 homolog B (yeast)		REACTOME_METABOLISM_OF_PROTEINS
27235	COQ2	coenzyme Q2 homolog, prenyltransferase (yeast)		REACTOME_METABOLISM_OF_PROTEINS
4580	MTX1	metaxin 1		REACTOME_METABOLISM_OF_PROTEINS
56993	TOMM22	translocase of outer mitochondrial membrane 22 homolog (yeast)		REACTOME_METABOLISM_OF_PROTEINS
80273	GRPEL1	GrpE-like 1, mitochondrial (E. coli)		REACTOME_METABOLISM_OF_PROTEINS
113457	TUBA3D	tubulin, alpha 3d		REACTOME_METABOLISM_OF_PROTEINS
22948	CCT5	chaperonin containing TCP1, subunit 5 (epsilon)		REACTOME_METABOLISM_OF_PROTEINS
6950	TCP1	t-complex 1		REACTOME_METABOLISM_OF_PROTEINS
7203	CCT3	chaperonin containing TCP1, subunit 3 (gamma)		REACTOME_METABOLISM_OF_PROTEINS
908	CCT6A	chaperonin containing TCP1, subunit 6A (zeta 1)		REACTOME_METABOLISM_OF_PROTEINS
10376	TUBA1B	tubulin, alpha 1b		REACTOME_METABOLISM_OF_PROTEINS
5202	PFDN2	prefoldin subunit 2		REACTOME_METABOLISM_OF_PROTEINS
7411	VBP1	von Hippel-Lindau binding protein 1		REACTOME_METABOLISM_OF_PROTEINS
6905	TBCE	tubulin folding cofactor E		REACTOME_METABOLISM_OF_PROTEINS
7514	XPO1	exportin 1 (CRM1 homolog, yeast)			REACTOME_CELL_CYCLE	REACTOME_METABOLISM_OF_RNA	REACTOME_CELL_CYCLE_MITOTIC		REACTOME_METABOLISM_OF_MRNA								REACTOME_HIV_INFECTION				REACTOME_DNA_REPLICATION	REACTOME_INFLUENZA_LIFE_CYCLE		REACTOME_MITOTIC_G2_G2_M_PHASES			REACTOME_MITOTIC_M_M_G1_PHASES									REACTOME_LATE_PHASE_OF_HIV_LIFE_CYCLE		REACTOME_HIV_LIFE_CYCLE									REACTOME_REGULATION_OF_MRNA_STABILITY_BY_PROTEINS_THAT_BIND_AU_RICH_ELEMENTS
8243	SMC1A	structural maintenance of chromosomes 1A			REACTOME_CELL_CYCLE		REACTOME_CELL_CYCLE_MITOTIC				REACTOME_MRNA_PROCESSING		REACTOME_PROCESSING_OF_CAPPED_INTRON_CONTAINING_PRE_MRNA							REACTOME_MRNA_SPLICING	REACTOME_DNA_REPLICATION						REACTOME_MITOTIC_M_M_G1_PHASES																	KEGG_CELL_CYCLE
1022	CDK7	cyclin-dependent kinase 7			REACTOME_CELL_CYCLE		REACTOME_CELL_CYCLE_MITOTIC				REACTOME_MRNA_PROCESSING						REACTOME_HIV_INFECTION							REACTOME_MITOTIC_G2_G2_M_PHASES												REACTOME_LATE_PHASE_OF_HIV_LIFE_CYCLE		REACTOME_HIV_LIFE_CYCLE	REACTOME_RNA_POL_II_TRANSCRIPTION	REACTOME_S_PHASE			REACTOME_TRANSCRIPTION	KEGG_CELL_CYCLE
902	CCNH	cyclin H			REACTOME_CELL_CYCLE		REACTOME_CELL_CYCLE_MITOTIC				REACTOME_MRNA_PROCESSING						REACTOME_HIV_INFECTION							REACTOME_MITOTIC_G2_G2_M_PHASES												REACTOME_LATE_PHASE_OF_HIV_LIFE_CYCLE		REACTOME_HIV_LIFE_CYCLE	REACTOME_RNA_POL_II_TRANSCRIPTION	REACTOME_S_PHASE			REACTOME_TRANSCRIPTION	KEGG_CELL_CYCLE
1017	CDK2	cyclin-dependent kinase 2			REACTOME_CELL_CYCLE		REACTOME_CELL_CYCLE_MITOTIC														REACTOME_DNA_REPLICATION			REACTOME_MITOTIC_G2_G2_M_PHASES	KEGG_PATHWAYS_IN_CANCER		REACTOME_MITOTIC_M_M_G1_PHASES										REACTOME_HEMOSTASIS			REACTOME_S_PHASE				KEGG_CELL_CYCLE		REACTOME_CELL_CYCLE_CHECKPOINTS
9793	CKAP5	cytoskeleton associated protein 5			REACTOME_CELL_CYCLE		REACTOME_CELL_CYCLE_MITOTIC														REACTOME_DNA_REPLICATION			REACTOME_MITOTIC_G2_G2_M_PHASES			REACTOME_MITOTIC_M_M_G1_PHASES																						REACTOME_RECRUITMENT_OF_MITOTIC_CENTROSOME_PROTEINS_AND_COMPLEXES
5048	PAFAH1B1	platelet-activating factor acetylhydrolase 1b, regulatory subunit 1 (45kDa)			REACTOME_CELL_CYCLE		REACTOME_CELL_CYCLE_MITOTIC														REACTOME_DNA_REPLICATION			REACTOME_MITOTIC_G2_G2_M_PHASES			REACTOME_MITOTIC_M_M_G1_PHASES																						REACTOME_RECRUITMENT_OF_MITOTIC_CENTROSOME_PROTEINS_AND_COMPLEXES
890	CCNA2	cyclin A2			REACTOME_CELL_CYCLE		REACTOME_CELL_CYCLE_MITOTIC														REACTOME_DNA_REPLICATION			REACTOME_MITOTIC_G2_G2_M_PHASES																REACTOME_S_PHASE				KEGG_CELL_CYCLE
4171	MCM2	minichromosome maintenance complex component 2			REACTOME_CELL_CYCLE		REACTOME_CELL_CYCLE_MITOTIC														REACTOME_DNA_REPLICATION						REACTOME_MITOTIC_M_M_G1_PHASES													REACTOME_S_PHASE				KEGG_CELL_CYCLE		REACTOME_CELL_CYCLE_CHECKPOINTS
4174	MCM5	minichromosome maintenance complex component 5			REACTOME_CELL_CYCLE		REACTOME_CELL_CYCLE_MITOTIC														REACTOME_DNA_REPLICATION						REACTOME_MITOTIC_M_M_G1_PHASES													REACTOME_S_PHASE				KEGG_CELL_CYCLE		REACTOME_CELL_CYCLE_CHECKPOINTS
6118	RPA2	replication protein A2, 32kDa			REACTOME_CELL_CYCLE		REACTOME_CELL_CYCLE_MITOTIC														REACTOME_DNA_REPLICATION						REACTOME_MITOTIC_M_M_G1_PHASES													REACTOME_S_PHASE						REACTOME_CELL_CYCLE_CHECKPOINTS
5557	PRIM1	primase, DNA, polypeptide 1 (49kDa)			REACTOME_CELL_CYCLE		REACTOME_CELL_CYCLE_MITOTIC														REACTOME_DNA_REPLICATION						REACTOME_MITOTIC_M_M_G1_PHASES													REACTOME_S_PHASE
81620	CDT1	chromatin licensing and DNA replication factor 1			REACTOME_CELL_CYCLE		REACTOME_CELL_CYCLE_MITOTIC														REACTOME_DNA_REPLICATION						REACTOME_MITOTIC_M_M_G1_PHASES													REACTOME_S_PHASE
4085	MAD2L1	MAD2 mitotic arrest deficient-like 1 (yeast)			REACTOME_CELL_CYCLE		REACTOME_CELL_CYCLE_MITOTIC														REACTOME_DNA_REPLICATION						REACTOME_MITOTIC_M_M_G1_PHASES																	KEGG_CELL_CYCLE		REACTOME_CELL_CYCLE_CHECKPOINTS
9126	SMC3	structural maintenance of chromosomes 3			REACTOME_CELL_CYCLE		REACTOME_CELL_CYCLE_MITOTIC														REACTOME_DNA_REPLICATION						REACTOME_MITOTIC_M_M_G1_PHASES																	KEGG_CELL_CYCLE
699	BUB1	budding uninhibited by benzimidazoles 1 homolog (yeast)			REACTOME_CELL_CYCLE		REACTOME_CELL_CYCLE_MITOTIC														REACTOME_DNA_REPLICATION						REACTOME_MITOTIC_M_M_G1_PHASES																	KEGG_CELL_CYCLE
1058	CENPA	centromere protein A			REACTOME_CELL_CYCLE		REACTOME_CELL_CYCLE_MITOTIC														REACTOME_DNA_REPLICATION						REACTOME_MITOTIC_M_M_G1_PHASES
79682	MLF1IP	MLF1 interacting protein			REACTOME_CELL_CYCLE		REACTOME_CELL_CYCLE_MITOTIC														REACTOME_DNA_REPLICATION						REACTOME_MITOTIC_M_M_G1_PHASES
57082	CASC5	cancer susceptibility candidate 5			REACTOME_CELL_CYCLE		REACTOME_CELL_CYCLE_MITOTIC														REACTOME_DNA_REPLICATION						REACTOME_MITOTIC_M_M_G1_PHASES
79172	CENPO	centromere protein O			REACTOME_CELL_CYCLE		REACTOME_CELL_CYCLE_MITOTIC														REACTOME_DNA_REPLICATION						REACTOME_MITOTIC_M_M_G1_PHASES
57551	TAOK1	TAO kinase 1			REACTOME_CELL_CYCLE		REACTOME_CELL_CYCLE_MITOTIC														REACTOME_DNA_REPLICATION						REACTOME_MITOTIC_M_M_G1_PHASES
55143	CDCA8	cell division cycle associated 8			REACTOME_CELL_CYCLE		REACTOME_CELL_CYCLE_MITOTIC														REACTOME_DNA_REPLICATION						REACTOME_MITOTIC_M_M_G1_PHASES
54908	CCDC99	coiled-coil domain containing 99			REACTOME_CELL_CYCLE		REACTOME_CELL_CYCLE_MITOTIC														REACTOME_DNA_REPLICATION						REACTOME_MITOTIC_M_M_G1_PHASES
55055	ZWILCH	Zwilch, kinetochore associated, homolog (Drosophila)			REACTOME_CELL_CYCLE		REACTOME_CELL_CYCLE_MITOTIC														REACTOME_DNA_REPLICATION						REACTOME_MITOTIC_M_M_G1_PHASES
55920	RCC2	regulator of chromosome condensation 2			REACTOME_CELL_CYCLE		REACTOME_CELL_CYCLE_MITOTIC														REACTOME_DNA_REPLICATION						REACTOME_MITOTIC_M_M_G1_PHASES
79980	DSN1	DSN1, MIND kinetochore complex component, homolog (S. cerevisiae)			REACTOME_CELL_CYCLE		REACTOME_CELL_CYCLE_MITOTIC														REACTOME_DNA_REPLICATION						REACTOME_MITOTIC_M_M_G1_PHASES
9735	KNTC1	kinetochore associated 1			REACTOME_CELL_CYCLE		REACTOME_CELL_CYCLE_MITOTIC														REACTOME_DNA_REPLICATION						REACTOME_MITOTIC_M_M_G1_PHASES
5111	PCNA	proliferating cell nuclear antigen			REACTOME_CELL_CYCLE		REACTOME_CELL_CYCLE_MITOTIC														REACTOME_DNA_REPLICATION																			REACTOME_S_PHASE				KEGG_CELL_CYCLE
5984	RFC4	replication factor C (activator 1) 4, 37kDa			REACTOME_CELL_CYCLE		REACTOME_CELL_CYCLE_MITOTIC														REACTOME_DNA_REPLICATION																			REACTOME_S_PHASE						REACTOME_CELL_CYCLE_CHECKPOINTS
5985	RFC5	replication factor C (activator 1) 5, 36.5kDa			REACTOME_CELL_CYCLE		REACTOME_CELL_CYCLE_MITOTIC														REACTOME_DNA_REPLICATION																			REACTOME_S_PHASE						REACTOME_CELL_CYCLE_CHECKPOINTS
5424	POLD1	polymerase (DNA directed), delta 1, catalytic subunit 125kDa			REACTOME_CELL_CYCLE		REACTOME_CELL_CYCLE_MITOTIC														REACTOME_DNA_REPLICATION																			REACTOME_S_PHASE
7465	WEE1	WEE1 homolog (S. pombe)			REACTOME_CELL_CYCLE		REACTOME_CELL_CYCLE_MITOTIC																	REACTOME_MITOTIC_G2_G2_M_PHASES													REACTOME_HEMOSTASIS			REACTOME_S_PHASE				KEGG_CELL_CYCLE		REACTOME_CELL_CYCLE_CHECKPOINTS
891	CCNB1	cyclin B1			REACTOME_CELL_CYCLE		REACTOME_CELL_CYCLE_MITOTIC																	REACTOME_MITOTIC_G2_G2_M_PHASES																				KEGG_CELL_CYCLE		REACTOME_CELL_CYCLE_CHECKPOINTS			REACTOME_RECRUITMENT_OF_MITOTIC_CENTROSOME_PROTEINS_AND_COMPLEXES
9133	CCNB2	cyclin B2			REACTOME_CELL_CYCLE		REACTOME_CELL_CYCLE_MITOTIC																	REACTOME_MITOTIC_G2_G2_M_PHASES																				KEGG_CELL_CYCLE		REACTOME_CELL_CYCLE_CHECKPOINTS
7531	YWHAE	tyrosine 3-monooxygenase/tryptophan 5-monooxygenase activation protein, epsilon polypeptide			REACTOME_CELL_CYCLE		REACTOME_CELL_CYCLE_MITOTIC																	REACTOME_MITOTIC_G2_G2_M_PHASES																				KEGG_CELL_CYCLE					REACTOME_RECRUITMENT_OF_MITOTIC_CENTROSOME_PROTEINS_AND_COMPLEXES
7532	YWHAG	tyrosine 3-monooxygenase/tryptophan 5-monooxygenase activation protein, gamma polypeptide			REACTOME_CELL_CYCLE		REACTOME_CELL_CYCLE_MITOTIC																	REACTOME_MITOTIC_G2_G2_M_PHASES																				KEGG_CELL_CYCLE					REACTOME_RECRUITMENT_OF_MITOTIC_CENTROSOME_PROTEINS_AND_COMPLEXES
10142	AKAP9	A kinase (PRKA) anchor protein (yotiao) 9			REACTOME_CELL_CYCLE		REACTOME_CELL_CYCLE_MITOTIC																	REACTOME_MITOTIC_G2_G2_M_PHASES																									REACTOME_RECRUITMENT_OF_MITOTIC_CENTROSOME_PROTEINS_AND_COMPLEXES
4751	NEK2	NIMA (never in mitosis gene a)-related kinase 2			REACTOME_CELL_CYCLE		REACTOME_CELL_CYCLE_MITOTIC																	REACTOME_MITOTIC_G2_G2_M_PHASES																									REACTOME_RECRUITMENT_OF_MITOTIC_CENTROSOME_PROTEINS_AND_COMPLEXES
11116	FGFR1OP	FGFR1 oncogene partner			REACTOME_CELL_CYCLE		REACTOME_CELL_CYCLE_MITOTIC																	REACTOME_MITOTIC_G2_G2_M_PHASES																									REACTOME_RECRUITMENT_OF_MITOTIC_CENTROSOME_PROTEINS_AND_COMPLEXES
7283	TUBG1	tubulin, gamma 1			REACTOME_CELL_CYCLE		REACTOME_CELL_CYCLE_MITOTIC																	REACTOME_MITOTIC_G2_G2_M_PHASES																									REACTOME_RECRUITMENT_OF_MITOTIC_CENTROSOME_PROTEINS_AND_COMPLEXES
10733	PLK4	polo-like kinase 4			REACTOME_CELL_CYCLE		REACTOME_CELL_CYCLE_MITOTIC																	REACTOME_MITOTIC_G2_G2_M_PHASES																									REACTOME_RECRUITMENT_OF_MITOTIC_CENTROSOME_PROTEINS_AND_COMPLEXES
10806	SDCCAG8	serologically defined colon cancer antigen 8			REACTOME_CELL_CYCLE		REACTOME_CELL_CYCLE_MITOTIC																	REACTOME_MITOTIC_G2_G2_M_PHASES																									REACTOME_RECRUITMENT_OF_MITOTIC_CENTROSOME_PROTEINS_AND_COMPLEXES
55755	CDK5RAP2	CDK5 regulatory subunit associated protein 2			REACTOME_CELL_CYCLE		REACTOME_CELL_CYCLE_MITOTIC																	REACTOME_MITOTIC_G2_G2_M_PHASES																									REACTOME_RECRUITMENT_OF_MITOTIC_CENTROSOME_PROTEINS_AND_COMPLEXES
55835	CENPJ	centromere protein J			REACTOME_CELL_CYCLE		REACTOME_CELL_CYCLE_MITOTIC																	REACTOME_MITOTIC_G2_G2_M_PHASES																									REACTOME_RECRUITMENT_OF_MITOTIC_CENTROSOME_PROTEINS_AND_COMPLEXES
80184	CEP290	centrosomal protein 290kDa			REACTOME_CELL_CYCLE		REACTOME_CELL_CYCLE_MITOTIC																	REACTOME_MITOTIC_G2_G2_M_PHASES																									REACTOME_RECRUITMENT_OF_MITOTIC_CENTROSOME_PROTEINS_AND_COMPLEXES
80321	CEP70	centrosomal protein 70kDa			REACTOME_CELL_CYCLE		REACTOME_CELL_CYCLE_MITOTIC																	REACTOME_MITOTIC_G2_G2_M_PHASES																									REACTOME_RECRUITMENT_OF_MITOTIC_CENTROSOME_PROTEINS_AND_COMPLEXES
8481	OFD1	oral-facial-digital syndrome 1			REACTOME_CELL_CYCLE		REACTOME_CELL_CYCLE_MITOTIC																	REACTOME_MITOTIC_G2_G2_M_PHASES																									REACTOME_RECRUITMENT_OF_MITOTIC_CENTROSOME_PROTEINS_AND_COMPLEXES
9662	CEP135	centrosomal protein 135kDa			REACTOME_CELL_CYCLE		REACTOME_CELL_CYCLE_MITOTIC																	REACTOME_MITOTIC_G2_G2_M_PHASES																									REACTOME_RECRUITMENT_OF_MITOTIC_CENTROSOME_PROTEINS_AND_COMPLEXES
4926	NUMA1	nuclear mitotic apparatus protein 1			REACTOME_CELL_CYCLE		REACTOME_CELL_CYCLE_MITOTIC																	REACTOME_MITOTIC_G2_G2_M_PHASES																									REACTOME_RECRUITMENT_OF_MITOTIC_CENTROSOME_PROTEINS_AND_COMPLEXES
85378	TUBGCP6	tubulin, gamma complex associated protein 6			REACTOME_CELL_CYCLE		REACTOME_CELL_CYCLE_MITOTIC																	REACTOME_MITOTIC_G2_G2_M_PHASES																									REACTOME_RECRUITMENT_OF_MITOTIC_CENTROSOME_PROTEINS_AND_COMPLEXES
1019	CDK4	cyclin-dependent kinase 4			REACTOME_CELL_CYCLE		REACTOME_CELL_CYCLE_MITOTIC																		KEGG_PATHWAYS_IN_CANCER				REACTOME_DEVELOPMENTAL_BIOLOGY											REACTOME_S_PHASE				KEGG_CELL_CYCLE
7027	TFDP1	transcription factor Dp-1			REACTOME_CELL_CYCLE		REACTOME_CELL_CYCLE_MITOTIC																								REACTOME_GENERIC_TRANSCRIPTION_PATHWAY													KEGG_CELL_CYCLE
6241	RRM2	ribonucleotide reductase M2			REACTOME_CELL_CYCLE		REACTOME_CELL_CYCLE_MITOTIC
5928	RBBP4	retinoblastoma binding protein 4			REACTOME_CELL_CYCLE		REACTOME_CELL_CYCLE_MITOTIC
672	BRCA1	breast cancer 1, early onset			REACTOME_CELL_CYCLE																																				KEGG_UBIQUITIN_MEDIATED_PROTEOLYSIS
7329	UBE2I	ubiquitin-conjugating enzyme E2I			REACTOME_CELL_CYCLE																																				KEGG_UBIQUITIN_MEDIATED_PROTEOLYSIS
723790	HIST2H2AA4	histone cluster 2, H2aa4			REACTOME_CELL_CYCLE																																						REACTOME_TRANSCRIPTION
8338	HIST2H2AC	histone cluster 2, H2ac			REACTOME_CELL_CYCLE																																						REACTOME_TRANSCRIPTION
8339	HIST1H2BG	histone cluster 1, H2bg			REACTOME_CELL_CYCLE																																						REACTOME_TRANSCRIPTION
8368	HIST1H4L	histone cluster 1, H4l			REACTOME_CELL_CYCLE																																						REACTOME_TRANSCRIPTION
5810	RAD1	RAD1 homolog (S. pombe)			REACTOME_CELL_CYCLE																																									REACTOME_CELL_CYCLE_CHECKPOINTS
5884	RAD17	RAD17 homolog (S. pombe)			REACTOME_CELL_CYCLE																																									REACTOME_CELL_CYCLE_CHECKPOINTS
7015	TERT	telomerase reverse transcriptase			REACTOME_CELL_CYCLE
4000	LMNA	lamin A/C			REACTOME_CELL_CYCLE
4001	LMNB1	lamin B1			REACTOME_CELL_CYCLE
8290	HIST3H3	histone cluster 3, H3			REACTOME_CELL_CYCLE
11083	DIDO1	death inducer-obliterator 1			REACTOME_CELL_CYCLE
56158	TEX12	testis expressed 12			REACTOME_CELL_CYCLE
8468	FKBP6	FK506 binding protein 6, 36kDa			REACTOME_CELL_CYCLE
1736	DKC1	dyskeratosis congenita 1, dyskerin			REACTOME_CELL_CYCLE
55651	NHP2	NHP2 ribonucleoprotein homolog (yeast)			REACTOME_CELL_CYCLE
11339	OIP5	Opa interacting protein 5			REACTOME_CELL_CYCLE
22916	NCBP2	nuclear cap binding protein subunit 2, 20kDa				REACTOME_METABOLISM_OF_RNA		KEGG_SPLICEOSOME	REACTOME_METABOLISM_OF_MRNA		REACTOME_MRNA_PROCESSING		REACTOME_PROCESSING_OF_CAPPED_INTRON_CONTAINING_PRE_MRNA				REACTOME_HIV_INFECTION			REACTOME_MRNA_SPLICING													REACTOME_NONSENSE_MEDIATED_DECAY_ENHANCED_BY_THE_EXON_JUNCTION_COMPLEX			REACTOME_LATE_PHASE_OF_HIV_LIFE_CYCLE		REACTOME_HIV_LIFE_CYCLE	REACTOME_RNA_POL_II_TRANSCRIPTION				REACTOME_TRANSCRIPTION
4686	NCBP1	nuclear cap binding protein subunit 1, 80kDa				REACTOME_METABOLISM_OF_RNA		KEGG_SPLICEOSOME	REACTOME_METABOLISM_OF_MRNA		REACTOME_MRNA_PROCESSING		REACTOME_PROCESSING_OF_CAPPED_INTRON_CONTAINING_PRE_MRNA				REACTOME_HIV_INFECTION			REACTOME_MRNA_SPLICING													REACTOME_NONSENSE_MEDIATED_DECAY_ENHANCED_BY_THE_EXON_JUNCTION_COMPLEX			REACTOME_LATE_PHASE_OF_HIV_LIFE_CYCLE		REACTOME_HIV_LIFE_CYCLE	REACTOME_RNA_POL_II_TRANSCRIPTION				REACTOME_TRANSCRIPTION
4116	MAGOH	mago-nashi homolog, proliferation-associated (Drosophila)				REACTOME_METABOLISM_OF_RNA		KEGG_SPLICEOSOME	REACTOME_METABOLISM_OF_MRNA		REACTOME_MRNA_PROCESSING		REACTOME_PROCESSING_OF_CAPPED_INTRON_CONTAINING_PRE_MRNA							REACTOME_MRNA_SPLICING													REACTOME_NONSENSE_MEDIATED_DECAY_ENHANCED_BY_THE_EXON_JUNCTION_COMPLEX						REACTOME_RNA_POL_II_TRANSCRIPTION				REACTOME_TRANSCRIPTION
25804	LSM4	LSM4 homolog, U6 small nuclear RNA associated (S. cerevisiae)				REACTOME_METABOLISM_OF_RNA		KEGG_SPLICEOSOME	REACTOME_METABOLISM_OF_MRNA
27258	LSM3	LSM3 homolog, U6 small nuclear RNA associated (S. cerevisiae)				REACTOME_METABOLISM_OF_RNA		KEGG_SPLICEOSOME	REACTOME_METABOLISM_OF_MRNA
6635	SNRPE	small nuclear ribonucleoprotein polypeptide E				REACTOME_METABOLISM_OF_RNA		KEGG_SPLICEOSOME			REACTOME_MRNA_PROCESSING		REACTOME_PROCESSING_OF_CAPPED_INTRON_CONTAINING_PRE_MRNA							REACTOME_MRNA_SPLICING																			REACTOME_RNA_POL_II_TRANSCRIPTION				REACTOME_TRANSCRIPTION
6637	SNRPG	small nuclear ribonucleoprotein polypeptide G				REACTOME_METABOLISM_OF_RNA		KEGG_SPLICEOSOME			REACTOME_MRNA_PROCESSING		REACTOME_PROCESSING_OF_CAPPED_INTRON_CONTAINING_PRE_MRNA							REACTOME_MRNA_SPLICING																			REACTOME_RNA_POL_II_TRANSCRIPTION				REACTOME_TRANSCRIPTION
10921	RNPS1	RNA binding protein S1, serine-rich domain				REACTOME_METABOLISM_OF_RNA			REACTOME_METABOLISM_OF_MRNA		REACTOME_MRNA_PROCESSING		REACTOME_PROCESSING_OF_CAPPED_INTRON_CONTAINING_PRE_MRNA							REACTOME_MRNA_SPLICING													REACTOME_NONSENSE_MEDIATED_DECAY_ENHANCED_BY_THE_EXON_JUNCTION_COMPLEX						REACTOME_RNA_POL_II_TRANSCRIPTION				REACTOME_TRANSCRIPTION
22794	CASC3	cancer susceptibility candidate 3				REACTOME_METABOLISM_OF_RNA			REACTOME_METABOLISM_OF_MRNA																								REACTOME_NONSENSE_MEDIATED_DECAY_ENHANCED_BY_THE_EXON_JUNCTION_COMPLEX
23049	SMG1	smg-1 homolog, phosphatidylinositol 3-kinase-related kinase (C. elegans)				REACTOME_METABOLISM_OF_RNA			REACTOME_METABOLISM_OF_MRNA																								REACTOME_NONSENSE_MEDIATED_DECAY_ENHANCED_BY_THE_EXON_JUNCTION_COMPLEX
7538	ZFP36	zinc finger protein 36, C3H type, homolog (mouse)				REACTOME_METABOLISM_OF_RNA			REACTOME_METABOLISM_OF_MRNA																																						REACTOME_REGULATION_OF_MRNA_STABILITY_BY_PROTEINS_THAT_BIND_AU_RICH_ELEMENTS
8125	ANP32A	acidic (leucine-rich) nuclear phosphoprotein 32 family, member A				REACTOME_METABOLISM_OF_RNA			REACTOME_METABOLISM_OF_MRNA																																						REACTOME_REGULATION_OF_MRNA_STABILITY_BY_PROTEINS_THAT_BIND_AU_RICH_ELEMENTS
11340	EXOSC8	exosome component 8				REACTOME_METABOLISM_OF_RNA			REACTOME_METABOLISM_OF_MRNA																																						REACTOME_REGULATION_OF_MRNA_STABILITY_BY_PROTEINS_THAT_BIND_AU_RICH_ELEMENTS
23016	EXOSC7	exosome component 7				REACTOME_METABOLISM_OF_RNA			REACTOME_METABOLISM_OF_MRNA																																						REACTOME_REGULATION_OF_MRNA_STABILITY_BY_PROTEINS_THAT_BIND_AU_RICH_ELEMENTS
5393	EXOSC9	exosome component 9				REACTOME_METABOLISM_OF_RNA			REACTOME_METABOLISM_OF_MRNA																																						REACTOME_REGULATION_OF_MRNA_STABILITY_BY_PROTEINS_THAT_BIND_AU_RICH_ELEMENTS
25904	CNOT10	CCR4-NOT transcription complex, subunit 10				REACTOME_METABOLISM_OF_RNA			REACTOME_METABOLISM_OF_MRNA
4850	CNOT4	CCR4-NOT transcription complex, subunit 4				REACTOME_METABOLISM_OF_RNA			REACTOME_METABOLISM_OF_MRNA
28960	DCPS	decapping enzyme, scavenger				REACTOME_METABOLISM_OF_RNA			REACTOME_METABOLISM_OF_MRNA
10605	PAIP1	poly(A) binding protein interacting protein 1				REACTOME_METABOLISM_OF_RNA			REACTOME_METABOLISM_OF_MRNA
55571	C2orf29	chromosome 2 open reading frame 29				REACTOME_METABOLISM_OF_RNA			REACTOME_METABOLISM_OF_MRNA
85456	TNKS1BP1	tankyrase 1 binding protein 1, 182kDa				REACTOME_METABOLISM_OF_RNA			REACTOME_METABOLISM_OF_MRNA
6606	SMN1	survival of motor neuron 1, telomeric				REACTOME_METABOLISM_OF_RNA
6607	SMN2	survival of motor neuron 2, centromeric				REACTOME_METABOLISM_OF_RNA
8487	GEMIN2	gem (nuclear organelle) associated protein 2				REACTOME_METABOLISM_OF_RNA
11338	U2AF2	U2 small nuclear RNA auxiliary factor 2						KEGG_SPLICEOSOME			REACTOME_MRNA_PROCESSING		REACTOME_PROCESSING_OF_CAPPED_INTRON_CONTAINING_PRE_MRNA							REACTOME_MRNA_SPLICING																			REACTOME_RNA_POL_II_TRANSCRIPTION				REACTOME_TRANSCRIPTION
6430	SRSF5	serine/arginine-rich splicing factor 5						KEGG_SPLICEOSOME			REACTOME_MRNA_PROCESSING		REACTOME_PROCESSING_OF_CAPPED_INTRON_CONTAINING_PRE_MRNA							REACTOME_MRNA_SPLICING																			REACTOME_RNA_POL_II_TRANSCRIPTION				REACTOME_TRANSCRIPTION
7307	U2AF1	U2 small nuclear RNA auxiliary factor 1						KEGG_SPLICEOSOME			REACTOME_MRNA_PROCESSING		REACTOME_PROCESSING_OF_CAPPED_INTRON_CONTAINING_PRE_MRNA							REACTOME_MRNA_SPLICING																			REACTOME_RNA_POL_II_TRANSCRIPTION				REACTOME_TRANSCRIPTION
10262	SF3B4	splicing factor 3b, subunit 4, 49kDa						KEGG_SPLICEOSOME			REACTOME_MRNA_PROCESSING		REACTOME_PROCESSING_OF_CAPPED_INTRON_CONTAINING_PRE_MRNA							REACTOME_MRNA_SPLICING
10907	TXNL4A	thioredoxin-like 4A						KEGG_SPLICEOSOME			REACTOME_MRNA_PROCESSING		REACTOME_PROCESSING_OF_CAPPED_INTRON_CONTAINING_PRE_MRNA							REACTOME_MRNA_SPLICING
10992	SF3B2	splicing factor 3b, subunit 2, 145kDa						KEGG_SPLICEOSOME			REACTOME_MRNA_PROCESSING		REACTOME_PROCESSING_OF_CAPPED_INTRON_CONTAINING_PRE_MRNA							REACTOME_MRNA_SPLICING
23020	SNRNP200	small nuclear ribonucleoprotein 200kDa (U5)						KEGG_SPLICEOSOME			REACTOME_MRNA_PROCESSING		REACTOME_PROCESSING_OF_CAPPED_INTRON_CONTAINING_PRE_MRNA							REACTOME_MRNA_SPLICING
23450	SF3B3	splicing factor 3b, subunit 3, 130kDa						KEGG_SPLICEOSOME			REACTOME_MRNA_PROCESSING		REACTOME_PROCESSING_OF_CAPPED_INTRON_CONTAINING_PRE_MRNA							REACTOME_MRNA_SPLICING
3190	HNRNPK	heterogeneous nuclear ribonucleoprotein K						KEGG_SPLICEOSOME			REACTOME_MRNA_PROCESSING		REACTOME_PROCESSING_OF_CAPPED_INTRON_CONTAINING_PRE_MRNA							REACTOME_MRNA_SPLICING
4670	HNRNPM	heterogeneous nuclear ribonucleoprotein M						KEGG_SPLICEOSOME			REACTOME_MRNA_PROCESSING		REACTOME_PROCESSING_OF_CAPPED_INTRON_CONTAINING_PRE_MRNA							REACTOME_MRNA_SPLICING
5093	PCBP1	poly(rC) binding protein 1						KEGG_SPLICEOSOME			REACTOME_MRNA_PROCESSING		REACTOME_PROCESSING_OF_CAPPED_INTRON_CONTAINING_PRE_MRNA							REACTOME_MRNA_SPLICING
6625	SNRNP70	small nuclear ribonucleoprotein 70kDa (U1)						KEGG_SPLICEOSOME			REACTOME_MRNA_PROCESSING		REACTOME_PROCESSING_OF_CAPPED_INTRON_CONTAINING_PRE_MRNA							REACTOME_MRNA_SPLICING
6626	SNRPA	small nuclear ribonucleoprotein polypeptide A						KEGG_SPLICEOSOME			REACTOME_MRNA_PROCESSING		REACTOME_PROCESSING_OF_CAPPED_INTRON_CONTAINING_PRE_MRNA							REACTOME_MRNA_SPLICING
6627	SNRPA1	small nuclear ribonucleoprotein polypeptide A'						KEGG_SPLICEOSOME			REACTOME_MRNA_PROCESSING		REACTOME_PROCESSING_OF_CAPPED_INTRON_CONTAINING_PRE_MRNA							REACTOME_MRNA_SPLICING
6629	SNRPB2	small nuclear ribonucleoprotein polypeptide B						KEGG_SPLICEOSOME			REACTOME_MRNA_PROCESSING		REACTOME_PROCESSING_OF_CAPPED_INTRON_CONTAINING_PRE_MRNA							REACTOME_MRNA_SPLICING
8175	SF3A2	splicing factor 3a, subunit 2, 66kDa						KEGG_SPLICEOSOME			REACTOME_MRNA_PROCESSING		REACTOME_PROCESSING_OF_CAPPED_INTRON_CONTAINING_PRE_MRNA							REACTOME_MRNA_SPLICING
22938	SNW1	SNW domain containing 1						KEGG_SPLICEOSOME																							REACTOME_GENERIC_TRANSCRIPTION_PATHWAY
51690	LSM7	LSM7 homolog, U6 small nuclear RNA associated (S. cerevisiae)						KEGG_SPLICEOSOME
1655	DDX5	DEAD (Asp-Glu-Ala-Asp) box polypeptide 5						KEGG_SPLICEOSOME
10084	PQBP1	polyglutamine binding protein 1						KEGG_SPLICEOSOME
10450	PPIE	peptidylprolyl isomerase E (cyclophilin E)						KEGG_SPLICEOSOME
10465	PPIH	peptidylprolyl isomerase H (cyclophilin H)						KEGG_SPLICEOSOME
10523	CHERP	calcium homeostasis endoplasmic reticulum protein						KEGG_SPLICEOSOME
10569	SLU7	SLU7 splicing factor homolog (S. cerevisiae)						KEGG_SPLICEOSOME
10713	USP39	ubiquitin specific peptidase 39						KEGG_SPLICEOSOME
10915	TCERG1	transcription elongation regulator 1						KEGG_SPLICEOSOME
10929	SRSF8	serine/arginine-rich splicing factor 8						KEGG_SPLICEOSOME
144983	HNRNPA1L2	heterogeneous nuclear ribonucleoprotein A1-like 2						KEGG_SPLICEOSOME
1659	DHX8	DEAH (Asp-Glu-Ala-His) box polypeptide 8						KEGG_SPLICEOSOME
1665	DHX15	DEAH (Asp-Glu-Ala-His) box polypeptide 15						KEGG_SPLICEOSOME
25949	SYF2	SYF2 homolog, RNA splicing factor (S. cerevisiae)						KEGG_SPLICEOSOME
26121	PRPF31	PRP31 pre-mRNA processing factor 31 homolog (S. cerevisiae)						KEGG_SPLICEOSOME
55660	PRPF40A	PRP40 pre-mRNA processing factor 40 homolog A (S. cerevisiae)						KEGG_SPLICEOSOME
56259	CTNNBL1	catenin, beta like 1						KEGG_SPLICEOSOME
6631	SNRPC	small nuclear ribonucleoprotein polypeptide C						KEGG_SPLICEOSOME
84991	RBM17	RNA binding motif protein 17						KEGG_SPLICEOSOME
8559	PRPF18	PRP18 pre-mRNA processing factor 18 homolog (S. cerevisiae)						KEGG_SPLICEOSOME
8896	BUD31	BUD31 homolog (S. cerevisiae)						KEGG_SPLICEOSOME
9129	PRPF3	PRP3 pre-mRNA processing factor 3 homolog (S. cerevisiae)						KEGG_SPLICEOSOME
9716	AQR	aquarius homolog (mouse)						KEGG_SPLICEOSOME
9879	DDX46	DEAD (Asp-Glu-Ala-Asp) box polypeptide 46						KEGG_SPLICEOSOME
988	CDC5L	CDC5 cell division cycle 5-like (S. pombe)						KEGG_SPLICEOSOME
9984	THOC1	THO complex 1						KEGG_SPLICEOSOME
56477	CCL28	chemokine (C-C motif) ligand 28								NABA_MATRISOME		REACTOME_SIGNALING_BY_GPCR		REACTOME_GPCR_DOWNSTREAM_SIGNALING				NABA_MATRISOME_ASSOCIATED
6363	CCL19	chemokine (C-C motif) ligand 19								NABA_MATRISOME		REACTOME_SIGNALING_BY_GPCR		REACTOME_GPCR_DOWNSTREAM_SIGNALING				NABA_MATRISOME_ASSOCIATED
6364	CCL20	chemokine (C-C motif) ligand 20								NABA_MATRISOME		REACTOME_SIGNALING_BY_GPCR		REACTOME_GPCR_DOWNSTREAM_SIGNALING				NABA_MATRISOME_ASSOCIATED
6374	CXCL5	chemokine (C-X-C motif) ligand 5								NABA_MATRISOME		REACTOME_SIGNALING_BY_GPCR		REACTOME_GPCR_DOWNSTREAM_SIGNALING				NABA_MATRISOME_ASSOCIATED
6375	XCL1	chemokine (C motif) ligand 1								NABA_MATRISOME		REACTOME_SIGNALING_BY_GPCR		REACTOME_GPCR_DOWNSTREAM_SIGNALING				NABA_MATRISOME_ASSOCIATED
10022	INSL5	insulin-like 5								NABA_MATRISOME		REACTOME_SIGNALING_BY_GPCR		REACTOME_GPCR_DOWNSTREAM_SIGNALING				NABA_MATRISOME_ASSOCIATED
7472	WNT2	wingless-type MMTV integration site family member 2								NABA_MATRISOME		REACTOME_SIGNALING_BY_GPCR						NABA_MATRISOME_ASSOCIATED							KEGG_PATHWAYS_IN_CANCER
7473	WNT3	wingless-type MMTV integration site family, member 3								NABA_MATRISOME		REACTOME_SIGNALING_BY_GPCR						NABA_MATRISOME_ASSOCIATED							KEGG_PATHWAYS_IN_CANCER
51384	WNT16	wingless-type MMTV integration site family, member 16								NABA_MATRISOME		REACTOME_SIGNALING_BY_GPCR						NABA_MATRISOME_ASSOCIATED							KEGG_PATHWAYS_IN_CANCER
4314	MMP3	matrix metallopeptidase 3 (stromelysin 1, progelatinase)								NABA_MATRISOME		REACTOME_SIGNALING_BY_GPCR						NABA_MATRISOME_ASSOCIATED
51129	ANGPTL4	angiopoietin-like 4								NABA_MATRISOME								NABA_MATRISOME_ASSOCIATED					REACTOME_METABOLISM_OF_LIPIDS_AND_LIPOPROTEINS						REACTOME_DEVELOPMENTAL_BIOLOGY
7422	VEGFA	vascular endothelial growth factor A								NABA_MATRISOME								NABA_MATRISOME_ASSOCIATED							KEGG_PATHWAYS_IN_CANCER												REACTOME_HEMOSTASIS
1950	EGF	epidermal growth factor								NABA_MATRISOME								NABA_MATRISOME_ASSOCIATED							KEGG_PATHWAYS_IN_CANCER												REACTOME_HEMOSTASIS
4312	MMP1	matrix metallopeptidase 1 (interstitial collagenase)								NABA_MATRISOME								NABA_MATRISOME_ASSOCIATED							KEGG_PATHWAYS_IN_CANCER												REACTOME_HEMOSTASIS
3479	IGF1	insulin-like growth factor 1 (somatomedin C)								NABA_MATRISOME								NABA_MATRISOME_ASSOCIATED							KEGG_PATHWAYS_IN_CANCER
112399	EGLN3	egl nine homolog 3 (C. elegans)								NABA_MATRISOME								NABA_MATRISOME_ASSOCIATED							KEGG_PATHWAYS_IN_CANCER
54583	EGLN1	egl nine homolog 1 (C. elegans)								NABA_MATRISOME								NABA_MATRISOME_ASSOCIATED							KEGG_PATHWAYS_IN_CANCER
2246	FGF1	fibroblast growth factor 1 (acidic)								NABA_MATRISOME								NABA_MATRISOME_ASSOCIATED							KEGG_PATHWAYS_IN_CANCER
8822	FGF17	fibroblast growth factor 17								NABA_MATRISOME								NABA_MATRISOME_ASSOCIATED							KEGG_PATHWAYS_IN_CANCER
2248	FGF3	fibroblast growth factor 3								NABA_MATRISOME								NABA_MATRISOME_ASSOCIATED							KEGG_PATHWAYS_IN_CANCER
27006	FGF22	fibroblast growth factor 22								NABA_MATRISOME								NABA_MATRISOME_ASSOCIATED							KEGG_PATHWAYS_IN_CANCER
2257	FGF12	fibroblast growth factor 12								NABA_MATRISOME								NABA_MATRISOME_ASSOCIATED							KEGG_PATHWAYS_IN_CANCER
26291	FGF21	fibroblast growth factor 21								NABA_MATRISOME								NABA_MATRISOME_ASSOCIATED							KEGG_PATHWAYS_IN_CANCER
64399	HHIP	hedgehog interacting protein								NABA_MATRISOME								NABA_MATRISOME_ASSOCIATED							KEGG_PATHWAYS_IN_CANCER
4838	NODAL	nodal homolog (mouse)								NABA_MATRISOME								NABA_MATRISOME_ASSOCIATED											REACTOME_DEVELOPMENTAL_BIOLOGY
6997	TDGF1	teratocarcinoma-derived growth factor 1								NABA_MATRISOME								NABA_MATRISOME_ASSOCIATED											REACTOME_DEVELOPMENTAL_BIOLOGY
23129	PLXND1	plexin D1								NABA_MATRISOME								NABA_MATRISOME_ASSOCIATED											REACTOME_DEVELOPMENTAL_BIOLOGY
5054	SERPINE1	serpin peptidase inhibitor, clade E (nexin, plasminogen activator inhibitor type 1), member 1								NABA_MATRISOME								NABA_MATRISOME_ASSOCIATED													REACTOME_GENERIC_TRANSCRIPTION_PATHWAY						REACTOME_HEMOSTASIS
3273	HRG	histidine-rich glycoprotein								NABA_MATRISOME								NABA_MATRISOME_ASSOCIATED																			REACTOME_HEMOSTASIS
4803	NGF	nerve growth factor (beta polypeptide)								NABA_MATRISOME								NABA_MATRISOME_ASSOCIATED
627	BDNF	brain-derived neurotrophic factor								NABA_MATRISOME								NABA_MATRISOME_ASSOCIATED
8743	TNFSF10	tumor necrosis factor (ligand) superfamily, member 10								NABA_MATRISOME								NABA_MATRISOME_ASSOCIATED
60495	HPSE2	heparanase 2								NABA_MATRISOME								NABA_MATRISOME_ASSOCIATED
6383	SDC2	syndecan 2								NABA_MATRISOME								NABA_MATRISOME_ASSOCIATED
10082	GPC6	glypican 6								NABA_MATRISOME								NABA_MATRISOME_ASSOCIATED
2262	GPC5	glypican 5								NABA_MATRISOME								NABA_MATRISOME_ASSOCIATED
1489	CTF1	cardiotrophin 1								NABA_MATRISOME								NABA_MATRISOME_ASSOCIATED
11009	IL24	interleukin 24								NABA_MATRISOME								NABA_MATRISOME_ASSOCIATED
29949	IL19	interleukin 19								NABA_MATRISOME								NABA_MATRISOME_ASSOCIATED
3589	IL11	interleukin 11								NABA_MATRISOME								NABA_MATRISOME_ASSOCIATED
1270	CNTF	ciliary neurotrophic factor								NABA_MATRISOME								NABA_MATRISOME_ASSOCIATED
55801	IL26	interleukin 26								NABA_MATRISOME								NABA_MATRISOME_ASSOCIATED
388372	CCL4L2	chemokine (C-C motif) ligand 4-like 2								NABA_MATRISOME								NABA_MATRISOME_ASSOCIATED
10344	CCL26	chemokine (C-C motif) ligand 26								NABA_MATRISOME								NABA_MATRISOME_ASSOCIATED
6369	CCL24	chemokine (C-C motif) ligand 24								NABA_MATRISOME								NABA_MATRISOME_ASSOCIATED
268	AMH	anti-Mullerian hormone								NABA_MATRISOME								NABA_MATRISOME_ASSOCIATED
7292	TNFSF4	tumor necrosis factor (ligand) superfamily, member 4								NABA_MATRISOME								NABA_MATRISOME_ASSOCIATED
11197	WIF1	WNT inhibitory factor 1								NABA_MATRISOME								NABA_MATRISOME_ASSOCIATED
145957	NRG4	neuregulin 4								NABA_MATRISOME								NABA_MATRISOME_ASSOCIATED
9518	GDF15	growth differentiation factor 15								NABA_MATRISOME								NABA_MATRISOME_ASSOCIATED
2658	GDF2	growth differentiation factor 2								NABA_MATRISOME								NABA_MATRISOME_ASSOCIATED
374	AREG	amphiregulin								NABA_MATRISOME								NABA_MATRISOME_ASSOCIATED
1955	MEGF9	multiple EGF-like-domains 9								NABA_MATRISOME								NABA_MATRISOME_ASSOCIATED
27189	IL17C	interleukin 17C								NABA_MATRISOME								NABA_MATRISOME_ASSOCIATED
29915	HCFC2	host cell factor C2								NABA_MATRISOME								NABA_MATRISOME_ASSOCIATED
3054	HCFC1	host cell factor C1 (VP16-accessory protein)								NABA_MATRISOME								NABA_MATRISOME_ASSOCIATED
56300	IL36G	interleukin 36, gamma								NABA_MATRISOME								NABA_MATRISOME_ASSOCIATED
6274	S100A3	S100 calcium binding protein A3								NABA_MATRISOME								NABA_MATRISOME_ASSOCIATED
6277	S100A6	S100 calcium binding protein A6								NABA_MATRISOME								NABA_MATRISOME_ASSOCIATED
80829	ZFP91	zinc finger protein 91 homolog (mouse)								NABA_MATRISOME								NABA_MATRISOME_ASSOCIATED
9982	FGFBP1	fibroblast growth factor binding protein 1								NABA_MATRISOME								NABA_MATRISOME_ASSOCIATED
8038	ADAM12	ADAM metallopeptidase domain 12								NABA_MATRISOME								NABA_MATRISOME_ASSOCIATED
5267	SERPINA4	serpin peptidase inhibitor, clade A (alpha-1 antiproteinase, antitrypsin), member 4								NABA_MATRISOME								NABA_MATRISOME_ASSOCIATED
4323	MMP14	matrix metallopeptidase 14 (membrane-inserted)								NABA_MATRISOME								NABA_MATRISOME_ASSOCIATED
1991	ELANE	elastase, neutrophil expressed								NABA_MATRISOME								NABA_MATRISOME_ASSOCIATED
5104	SERPINA5	serpin peptidase inhibitor, clade A (alpha-1 antiproteinase, antitrypsin), member 5								NABA_MATRISOME								NABA_MATRISOME_ASSOCIATED
2515	ADAM2	ADAM metallopeptidase domain 2								NABA_MATRISOME								NABA_MATRISOME_ASSOCIATED
4322	MMP13	matrix metallopeptidase 13 (collagenase 3)								NABA_MATRISOME								NABA_MATRISOME_ASSOCIATED
1471	CST3	cystatin C								NABA_MATRISOME								NABA_MATRISOME_ASSOCIATED
7078	TIMP3	TIMP metallopeptidase inhibitor 3								NABA_MATRISOME								NABA_MATRISOME_ASSOCIATED
6677	SPAM1	sperm adhesion molecule 1 (PH-20 hyaluronidase, zona pellucida binding)								NABA_MATRISOME								NABA_MATRISOME_ASSOCIATED
12	SERPINA3	serpin peptidase inhibitor, clade A (alpha-1 antiproteinase, antitrypsin), member 3								NABA_MATRISOME								NABA_MATRISOME_ASSOCIATED
1370	CPN2	carboxypeptidase N, polypeptide 2								NABA_MATRISOME								NABA_MATRISOME_ASSOCIATED
1473	CST5	cystatin D								NABA_MATRISOME								NABA_MATRISOME_ASSOCIATED
1475	CSTA	cystatin A (stefin A)								NABA_MATRISOME								NABA_MATRISOME_ASSOCIATED
1476	CSTB	cystatin B (stefin B)								NABA_MATRISOME								NABA_MATRISOME_ASSOCIATED
170690	ADAMTS16	ADAM metallopeptidase with thrombospondin type 1 motif, 16								NABA_MATRISOME								NABA_MATRISOME_ASSOCIATED
1992	SERPINB1	serpin peptidase inhibitor, clade B (ovalbumin), member 1								NABA_MATRISOME								NABA_MATRISOME_ASSOCIATED
27299	ADAMDEC1	ADAM-like, decysin 1								NABA_MATRISOME								NABA_MATRISOME_ASSOCIATED
284293	HMSD	histocompatibility (minor) serpin domain containing								NABA_MATRISOME								NABA_MATRISOME_ASSOCIATED
4017	LOXL2	lysyl oxidase-like 2								NABA_MATRISOME								NABA_MATRISOME_ASSOCIATED
431705	ASTL	astacin-like metallo-endopeptidase (M12 family)								NABA_MATRISOME								NABA_MATRISOME_ASSOCIATED
54757	FAM20A	family with sequence similarity 20, member A								NABA_MATRISOME								NABA_MATRISOME_ASSOCIATED
55768	NGLY1	N-glycanase 1								NABA_MATRISOME								NABA_MATRISOME_ASSOCIATED
55959	SULF2	sulfatase 2								NABA_MATRISOME								NABA_MATRISOME_ASSOCIATED
56547	MMP26	matrix metallopeptidase 26								NABA_MATRISOME								NABA_MATRISOME_ASSOCIATED
56975	FAM20C	family with sequence similarity 20, member C								NABA_MATRISOME								NABA_MATRISOME_ASSOCIATED
79676	OGFOD2	2-oxoglutarate and iron-dependent oxygenase domain containing 2								NABA_MATRISOME								NABA_MATRISOME_ASSOCIATED
84695	LOXL3	lysyl oxidase-like 3								NABA_MATRISOME								NABA_MATRISOME_ASSOCIATED
8492	PRSS12	protease, serine, 12 (neurotrypsin, motopsin)								NABA_MATRISOME								NABA_MATRISOME_ASSOCIATED
9313	MMP20	matrix metallopeptidase 20								NABA_MATRISOME								NABA_MATRISOME_ASSOCIATED
56920	SEMA3G	sema domain, immunoglobulin domain (Ig), short basic domain, secreted, (semaphorin) 3G								NABA_MATRISOME								NABA_MATRISOME_ASSOCIATED
7869	SEMA3B	sema domain, immunoglobulin domain (Ig), short basic domain, secreted, (semaphorin) 3B								NABA_MATRISOME								NABA_MATRISOME_ASSOCIATED
11199	ANXA10	annexin A10								NABA_MATRISOME								NABA_MATRISOME_ASSOCIATED
114902	C1QTNF5	C1q and tumor necrosis factor related protein 5								NABA_MATRISOME								NABA_MATRISOME_ASSOCIATED
170482	CLEC4C	C-type lectin domain family 4, member C								NABA_MATRISOME								NABA_MATRISOME_ASSOCIATED
309	ANXA6	annexin A6								NABA_MATRISOME								NABA_MATRISOME_ASSOCIATED
310	ANXA7	annexin A7								NABA_MATRISOME								NABA_MATRISOME_ASSOCIATED
3263	HPX	hemopexin								NABA_MATRISOME								NABA_MATRISOME_ASSOCIATED
338761	C1QL4	complement component 1, q subcomponent-like 4								NABA_MATRISOME								NABA_MATRISOME_ASSOCIATED
3960	LGALS4	lectin, galactoside-binding, soluble, 4								NABA_MATRISOME								NABA_MATRISOME_ASSOCIATED
3963	LGALS7	lectin, galactoside-binding, soluble, 7								NABA_MATRISOME								NABA_MATRISOME_ASSOCIATED
64581	CLEC7A	C-type lectin domain family 7, member A								NABA_MATRISOME								NABA_MATRISOME_ASSOCIATED
653145	ANXA8	annexin A8								NABA_MATRISOME								NABA_MATRISOME_ASSOCIATED
81035	COLEC12	collectin sub-family member 12								NABA_MATRISOME								NABA_MATRISOME_ASSOCIATED
284217	LAMA1	laminin, alpha 1								NABA_MATRISOME															KEGG_PATHWAYS_IN_CANCER				REACTOME_DEVELOPMENTAL_BIOLOGY
1284	COL4A2	collagen, type IV, alpha 2								NABA_MATRISOME															KEGG_PATHWAYS_IN_CANCER				REACTOME_DEVELOPMENTAL_BIOLOGY
3908	LAMA2	laminin, alpha 2								NABA_MATRISOME															KEGG_PATHWAYS_IN_CANCER
3913	LAMB2	laminin, beta 2 (laminin S)								NABA_MATRISOME															KEGG_PATHWAYS_IN_CANCER
22798	LAMB4	laminin, beta 4								NABA_MATRISOME															KEGG_PATHWAYS_IN_CANCER
1289	COL5A1	collagen, type V, alpha 1								NABA_MATRISOME																			REACTOME_DEVELOPMENTAL_BIOLOGY
59277	NTN4	netrin 4								NABA_MATRISOME																			REACTOME_DEVELOPMENTAL_BIOLOGY
9370	ADIPOQ	adiponectin, C1Q and collagen domain containing								NABA_MATRISOME																			REACTOME_DEVELOPMENTAL_BIOLOGY
2244	FGB	fibrinogen beta chain								NABA_MATRISOME																											REACTOME_HEMOSTASIS
1462	VCAN	versican								NABA_MATRISOME
4969	OGN	osteoglycin								NABA_MATRISOME
3486	IGFBP3	insulin-like growth factor binding protein 3								NABA_MATRISOME
80781	COL18A1	collagen, type XVIII, alpha 1								NABA_MATRISOME
7059	THBS3	thrombospondin 3								NABA_MATRISOME
7060	THBS4	thrombospondin 4								NABA_MATRISOME
5649	RELN	reelin								NABA_MATRISOME
63923	TNN	tenascin N								NABA_MATRISOME
131873	COL6A6	collagen, type VI, alpha 6								NABA_MATRISOME
255743	NPNT	nephronectin								NABA_MATRISOME
3487	IGFBP4	insulin-like growth factor binding protein 4								NABA_MATRISOME
3483	IGFALS	insulin-like growth factor binding protein, acid labile subunit								NABA_MATRISOME
3485	IGFBP2	insulin-like growth factor binding protein 2, 36kDa								NABA_MATRISOME
8076	MFAP5	microfibrillar associated protein 5								NABA_MATRISOME
1805	DPT	dermatopontin								NABA_MATRISOME
1893	ECM1	extracellular matrix protein 1								NABA_MATRISOME
2192	FBLN1	fibulin 1								NABA_MATRISOME
2202	EFEMP1	EGF containing fibulin-like extracellular matrix protein 1								NABA_MATRISOME
285313	IGSF10	immunoglobulin superfamily, member 10								NABA_MATRISOME
346007	EYS	eyes shut homolog (Drosophila)								NABA_MATRISOME
347252	IGFBPL1	insulin-like growth factor binding protein-like 1								NABA_MATRISOME
3730	KAL1	Kallmann syndrome 1 sequence								NABA_MATRISOME
4013	VWA5A	von Willebrand factor A domain containing 5A								NABA_MATRISOME
4146	MATN1	matrilin 1, cartilage matrix protein								NABA_MATRISOME
57829	ZP4	zona pellucida glycoprotein 4								NABA_MATRISOME
8838	WISP3	WNT1 inducible signaling pathway protein 3								NABA_MATRISOME
1295	COL8A1	collagen, type VIII, alpha 1								NABA_MATRISOME
1305	COL13A1	collagen, type XIII, alpha 1								NABA_MATRISOME
169044	COL22A1	collagen, type XXII, alpha 1								NABA_MATRISOME
84570	COL25A1	collagen, type XXV, alpha 1								NABA_MATRISOME
85301	COL27A1	collagen, type XXVII, alpha 1								NABA_MATRISOME
5553	PRG2	proteoglycan 2, bone marrow (natural killer cell activator, eosinophil granule major basic protein)								NABA_MATRISOME
54829	ASPN	asporin								NABA_MATRISOME
60506	NYX	nyctalopin								NABA_MATRISOME
79883	PODNL1	podocan-like 1								NABA_MATRISOME
5437	POLR2H	polymerase (RNA) II (DNA directed) polypeptide H									REACTOME_MRNA_PROCESSING		REACTOME_PROCESSING_OF_CAPPED_INTRON_CONTAINING_PRE_MRNA				REACTOME_HIV_INFECTION			REACTOME_MRNA_SPLICING		REACTOME_INFLUENZA_LIFE_CYCLE														REACTOME_LATE_PHASE_OF_HIV_LIFE_CYCLE		REACTOME_HIV_LIFE_CYCLE	REACTOME_RNA_POL_II_TRANSCRIPTION				REACTOME_TRANSCRIPTION					REACTOME_INFLUENZA_VIRAL_RNA_TRANSCRIPTION_AND_REPLICATION
5431	POLR2B	polymerase (RNA) II (DNA directed) polypeptide B, 140kDa									REACTOME_MRNA_PROCESSING		REACTOME_PROCESSING_OF_CAPPED_INTRON_CONTAINING_PRE_MRNA				REACTOME_HIV_INFECTION			REACTOME_MRNA_SPLICING		REACTOME_INFLUENZA_LIFE_CYCLE														REACTOME_LATE_PHASE_OF_HIV_LIFE_CYCLE		REACTOME_HIV_LIFE_CYCLE	REACTOME_RNA_POL_II_TRANSCRIPTION				REACTOME_TRANSCRIPTION					REACTOME_INFLUENZA_VIRAL_RNA_TRANSCRIPTION_AND_REPLICATION
5433	POLR2D	polymerase (RNA) II (DNA directed) polypeptide D									REACTOME_MRNA_PROCESSING		REACTOME_PROCESSING_OF_CAPPED_INTRON_CONTAINING_PRE_MRNA				REACTOME_HIV_INFECTION			REACTOME_MRNA_SPLICING		REACTOME_INFLUENZA_LIFE_CYCLE														REACTOME_LATE_PHASE_OF_HIV_LIFE_CYCLE		REACTOME_HIV_LIFE_CYCLE	REACTOME_RNA_POL_II_TRANSCRIPTION				REACTOME_TRANSCRIPTION					REACTOME_INFLUENZA_VIRAL_RNA_TRANSCRIPTION_AND_REPLICATION
2963	GTF2F2	general transcription factor IIF, polypeptide 2, 30kDa									REACTOME_MRNA_PROCESSING		REACTOME_PROCESSING_OF_CAPPED_INTRON_CONTAINING_PRE_MRNA				REACTOME_HIV_INFECTION			REACTOME_MRNA_SPLICING		REACTOME_INFLUENZA_LIFE_CYCLE														REACTOME_LATE_PHASE_OF_HIV_LIFE_CYCLE		REACTOME_HIV_LIFE_CYCLE	REACTOME_RNA_POL_II_TRANSCRIPTION				REACTOME_TRANSCRIPTION					REACTOME_INFLUENZA_VIRAL_RNA_TRANSCRIPTION_AND_REPLICATION
51692	CPSF3	cleavage and polyadenylation specific factor 3, 73kDa									REACTOME_MRNA_PROCESSING		REACTOME_PROCESSING_OF_CAPPED_INTRON_CONTAINING_PRE_MRNA							REACTOME_MRNA_SPLICING																			REACTOME_RNA_POL_II_TRANSCRIPTION				REACTOME_TRANSCRIPTION
10250	SRRM1	serine/arginine repetitive matrix 1									REACTOME_MRNA_PROCESSING		REACTOME_PROCESSING_OF_CAPPED_INTRON_CONTAINING_PRE_MRNA							REACTOME_MRNA_SPLICING																			REACTOME_RNA_POL_II_TRANSCRIPTION				REACTOME_TRANSCRIPTION
10914	PAPOLA	poly(A) polymerase alpha									REACTOME_MRNA_PROCESSING		REACTOME_PROCESSING_OF_CAPPED_INTRON_CONTAINING_PRE_MRNA							REACTOME_MRNA_SPLICING																			REACTOME_RNA_POL_II_TRANSCRIPTION				REACTOME_TRANSCRIPTION
10978	CLP1	CLP1, cleavage and polyadenylation factor I subunit, homolog (S. cerevisiae)									REACTOME_MRNA_PROCESSING		REACTOME_PROCESSING_OF_CAPPED_INTRON_CONTAINING_PRE_MRNA							REACTOME_MRNA_SPLICING																			REACTOME_RNA_POL_II_TRANSCRIPTION				REACTOME_TRANSCRIPTION
1478	CSTF2	cleavage stimulation factor, 3' pre-RNA, subunit 2, 64kDa									REACTOME_MRNA_PROCESSING		REACTOME_PROCESSING_OF_CAPPED_INTRON_CONTAINING_PRE_MRNA							REACTOME_MRNA_SPLICING																			REACTOME_RNA_POL_II_TRANSCRIPTION				REACTOME_TRANSCRIPTION
10949	HNRNPA0	heterogeneous nuclear ribonucleoprotein A0									REACTOME_MRNA_PROCESSING		REACTOME_PROCESSING_OF_CAPPED_INTRON_CONTAINING_PRE_MRNA							REACTOME_MRNA_SPLICING
1660	DHX9	DEAH (Asp-Glu-Ala-His) box polypeptide 9									REACTOME_MRNA_PROCESSING		REACTOME_PROCESSING_OF_CAPPED_INTRON_CONTAINING_PRE_MRNA							REACTOME_MRNA_SPLICING
3185	HNRNPF	heterogeneous nuclear ribonucleoprotein F									REACTOME_MRNA_PROCESSING		REACTOME_PROCESSING_OF_CAPPED_INTRON_CONTAINING_PRE_MRNA							REACTOME_MRNA_SPLICING
55749	CCAR1	cell division cycle and apoptosis regulator 1									REACTOME_MRNA_PROCESSING		REACTOME_PROCESSING_OF_CAPPED_INTRON_CONTAINING_PRE_MRNA							REACTOME_MRNA_SPLICING
2071	ERCC3	excision repair cross-complementing rodent repair deficiency, complementation group 3 (xeroderma pigmentosum group B complementing)									REACTOME_MRNA_PROCESSING						REACTOME_HIV_INFECTION																			REACTOME_LATE_PHASE_OF_HIV_LIFE_CYCLE		REACTOME_HIV_LIFE_CYCLE	REACTOME_RNA_POL_II_TRANSCRIPTION				REACTOME_TRANSCRIPTION
104	ADARB1	adenosine deaminase, RNA-specific, B1									REACTOME_MRNA_PROCESSING
339	APOBEC1	apolipoprotein B mRNA editing enzyme, catalytic polypeptide 1									REACTOME_MRNA_PROCESSING
1234	CCR5	chemokine (C-C motif) receptor 5										REACTOME_SIGNALING_BY_GPCR		REACTOME_GPCR_DOWNSTREAM_SIGNALING			REACTOME_HIV_INFECTION																					REACTOME_HIV_LIFE_CYCLE
5294	PIK3CG	phosphoinositide-3-kinase, catalytic, gamma polypeptide										REACTOME_SIGNALING_BY_GPCR		REACTOME_GPCR_DOWNSTREAM_SIGNALING									REACTOME_METABOLISM_OF_LIPIDS_AND_LIPOPROTEINS		KEGG_PATHWAYS_IN_CANCER												REACTOME_HEMOSTASIS
7225	TRPC6	transient receptor potential cation channel, subfamily C, member 6										REACTOME_SIGNALING_BY_GPCR		REACTOME_GPCR_DOWNSTREAM_SIGNALING															REACTOME_DEVELOPMENTAL_BIOLOGY								REACTOME_HEMOSTASIS
9826	ARHGEF11	Rho guanine nucleotide exchange factor (GEF) 11										REACTOME_SIGNALING_BY_GPCR		REACTOME_GPCR_DOWNSTREAM_SIGNALING															REACTOME_DEVELOPMENTAL_BIOLOGY
3375	IAPP	islet amyloid polypeptide										REACTOME_SIGNALING_BY_GPCR		REACTOME_GPCR_DOWNSTREAM_SIGNALING															REACTOME_DEVELOPMENTAL_BIOLOGY
2783	GNB2	guanine nucleotide binding protein (G protein), beta polypeptide 2										REACTOME_SIGNALING_BY_GPCR		REACTOME_GPCR_DOWNSTREAM_SIGNALING																				REACTOME_TRANSMEMBRANE_TRANSPORT_OF_SMALL_MOLECULES			REACTOME_HEMOSTASIS
2787	GNG5	guanine nucleotide binding protein (G protein), gamma 5										REACTOME_SIGNALING_BY_GPCR		REACTOME_GPCR_DOWNSTREAM_SIGNALING																				REACTOME_TRANSMEMBRANE_TRANSPORT_OF_SMALL_MOLECULES			REACTOME_HEMOSTASIS
2790	GNG10	guanine nucleotide binding protein (G protein), gamma 10										REACTOME_SIGNALING_BY_GPCR		REACTOME_GPCR_DOWNSTREAM_SIGNALING																				REACTOME_TRANSMEMBRANE_TRANSPORT_OF_SMALL_MOLECULES			REACTOME_HEMOSTASIS
2791	GNG11	guanine nucleotide binding protein (G protein), gamma 11										REACTOME_SIGNALING_BY_GPCR		REACTOME_GPCR_DOWNSTREAM_SIGNALING																				REACTOME_TRANSMEMBRANE_TRANSPORT_OF_SMALL_MOLECULES			REACTOME_HEMOSTASIS
59345	GNB4	guanine nucleotide binding protein (G protein), beta polypeptide 4										REACTOME_SIGNALING_BY_GPCR		REACTOME_GPCR_DOWNSTREAM_SIGNALING																				REACTOME_TRANSMEMBRANE_TRANSPORT_OF_SMALL_MOLECULES			REACTOME_HEMOSTASIS
113	ADCY7	adenylate cyclase 7										REACTOME_SIGNALING_BY_GPCR		REACTOME_GPCR_DOWNSTREAM_SIGNALING																				REACTOME_TRANSMEMBRANE_TRANSPORT_OF_SMALL_MOLECULES
23229	ARHGEF9	Cdc42 guanine nucleotide exchange factor (GEF) 9										REACTOME_SIGNALING_BY_GPCR		REACTOME_GPCR_DOWNSTREAM_SIGNALING																				REACTOME_TRANSMEMBRANE_TRANSPORT_OF_SMALL_MOLECULES
554	AVPR2	arginine vasopressin receptor 2										REACTOME_SIGNALING_BY_GPCR		REACTOME_GPCR_DOWNSTREAM_SIGNALING																				REACTOME_TRANSMEMBRANE_TRANSPORT_OF_SMALL_MOLECULES
119687	OR51A7	olfactory receptor, family 51, subfamily A, member 7										REACTOME_SIGNALING_BY_GPCR		REACTOME_GPCR_DOWNSTREAM_SIGNALING																					KEGG_OLFACTORY_TRANSDUCTION
119765	OR4B1	olfactory receptor, family 4, subfamily B, member 1										REACTOME_SIGNALING_BY_GPCR		REACTOME_GPCR_DOWNSTREAM_SIGNALING																					KEGG_OLFACTORY_TRANSDUCTION
120776	OR2D2	olfactory receptor, family 2, subfamily D, member 2										REACTOME_SIGNALING_BY_GPCR		REACTOME_GPCR_DOWNSTREAM_SIGNALING																					KEGG_OLFACTORY_TRANSDUCTION
120796	OR56A1	olfactory receptor, family 56, subfamily A, member 1										REACTOME_SIGNALING_BY_GPCR		REACTOME_GPCR_DOWNSTREAM_SIGNALING																					KEGG_OLFACTORY_TRANSDUCTION
122740	OR4K14	olfactory receptor, family 4, subfamily K, member 14										REACTOME_SIGNALING_BY_GPCR		REACTOME_GPCR_DOWNSTREAM_SIGNALING																					KEGG_OLFACTORY_TRANSDUCTION
122742	OR4L1	olfactory receptor, family 4, subfamily L, member 1										REACTOME_SIGNALING_BY_GPCR		REACTOME_GPCR_DOWNSTREAM_SIGNALING																					KEGG_OLFACTORY_TRANSDUCTION
127059	OR2M5	olfactory receptor, family 2, subfamily M, member 5										REACTOME_SIGNALING_BY_GPCR		REACTOME_GPCR_DOWNSTREAM_SIGNALING																					KEGG_OLFACTORY_TRANSDUCTION
127062	OR2M3	olfactory receptor, family 2, subfamily M, member 3										REACTOME_SIGNALING_BY_GPCR		REACTOME_GPCR_DOWNSTREAM_SIGNALING																					KEGG_OLFACTORY_TRANSDUCTION
127064	OR2T12	olfactory receptor, family 2, subfamily T, member 12										REACTOME_SIGNALING_BY_GPCR		REACTOME_GPCR_DOWNSTREAM_SIGNALING																					KEGG_OLFACTORY_TRANSDUCTION
128360	OR10T2	olfactory receptor, family 10, subfamily T, member 2										REACTOME_SIGNALING_BY_GPCR		REACTOME_GPCR_DOWNSTREAM_SIGNALING																					KEGG_OLFACTORY_TRANSDUCTION
219432	OR4C6	olfactory receptor, family 4, subfamily C, member 6										REACTOME_SIGNALING_BY_GPCR		REACTOME_GPCR_DOWNSTREAM_SIGNALING																					KEGG_OLFACTORY_TRANSDUCTION
219436	OR5D14	olfactory receptor, family 5, subfamily D, member 14										REACTOME_SIGNALING_BY_GPCR		REACTOME_GPCR_DOWNSTREAM_SIGNALING																					KEGG_OLFACTORY_TRANSDUCTION
219447	OR5AS1	olfactory receptor, family 5, subfamily AS, member 1										REACTOME_SIGNALING_BY_GPCR		REACTOME_GPCR_DOWNSTREAM_SIGNALING																					KEGG_OLFACTORY_TRANSDUCTION
219469	OR8H1	olfactory receptor, family 8, subfamily H, member 1										REACTOME_SIGNALING_BY_GPCR		REACTOME_GPCR_DOWNSTREAM_SIGNALING																					KEGG_OLFACTORY_TRANSDUCTION
219484	OR5M8	olfactory receptor, family 5, subfamily M, member 8										REACTOME_SIGNALING_BY_GPCR		REACTOME_GPCR_DOWNSTREAM_SIGNALING																					KEGG_OLFACTORY_TRANSDUCTION
219869	OR10G8	olfactory receptor, family 10, subfamily G, member 8										REACTOME_SIGNALING_BY_GPCR		REACTOME_GPCR_DOWNSTREAM_SIGNALING																					KEGG_OLFACTORY_TRANSDUCTION
254786	OR6C3	olfactory receptor, family 6, subfamily C, member 3										REACTOME_SIGNALING_BY_GPCR		REACTOME_GPCR_DOWNSTREAM_SIGNALING																					KEGG_OLFACTORY_TRANSDUCTION
256148	OR4S1	olfactory receptor, family 4, subfamily S, member 1										REACTOME_SIGNALING_BY_GPCR		REACTOME_GPCR_DOWNSTREAM_SIGNALING																					KEGG_OLFACTORY_TRANSDUCTION
26188	OR1C1	olfactory receptor, family 1, subfamily C, member 1										REACTOME_SIGNALING_BY_GPCR		REACTOME_GPCR_DOWNSTREAM_SIGNALING																					KEGG_OLFACTORY_TRANSDUCTION
26246	OR2L2	olfactory receptor, family 2, subfamily L, member 2										REACTOME_SIGNALING_BY_GPCR		REACTOME_GPCR_DOWNSTREAM_SIGNALING																					KEGG_OLFACTORY_TRANSDUCTION
26532	OR10H3	olfactory receptor, family 10, subfamily H, member 3										REACTOME_SIGNALING_BY_GPCR		REACTOME_GPCR_DOWNSTREAM_SIGNALING																					KEGG_OLFACTORY_TRANSDUCTION
26533	OR10G3	olfactory receptor, family 10, subfamily G, member 3										REACTOME_SIGNALING_BY_GPCR		REACTOME_GPCR_DOWNSTREAM_SIGNALING																					KEGG_OLFACTORY_TRANSDUCTION
26686	OR4E2	olfactory receptor, family 4, subfamily E, member 2										REACTOME_SIGNALING_BY_GPCR		REACTOME_GPCR_DOWNSTREAM_SIGNALING																					KEGG_OLFACTORY_TRANSDUCTION
283092	OR4C13	olfactory receptor, family 4, subfamily C, member 13										REACTOME_SIGNALING_BY_GPCR		REACTOME_GPCR_DOWNSTREAM_SIGNALING																					KEGG_OLFACTORY_TRANSDUCTION
283694	OR4N4	olfactory receptor, family 4, subfamily N, member 4										REACTOME_SIGNALING_BY_GPCR		REACTOME_GPCR_DOWNSTREAM_SIGNALING																					KEGG_OLFACTORY_TRANSDUCTION
284383	OR2Z1	olfactory receptor, family 2, subfamily Z, member 1										REACTOME_SIGNALING_BY_GPCR		REACTOME_GPCR_DOWNSTREAM_SIGNALING																					KEGG_OLFACTORY_TRANSDUCTION
338674	OR5F1	olfactory receptor, family 5, subfamily F, member 1										REACTOME_SIGNALING_BY_GPCR		REACTOME_GPCR_DOWNSTREAM_SIGNALING																					KEGG_OLFACTORY_TRANSDUCTION
340980	OR52B6	olfactory receptor, family 52, subfamily B, member 6										REACTOME_SIGNALING_BY_GPCR		REACTOME_GPCR_DOWNSTREAM_SIGNALING																					KEGG_OLFACTORY_TRANSDUCTION
343563	OR2T29	olfactory receptor, family 2, subfamily T, member 29										REACTOME_SIGNALING_BY_GPCR		REACTOME_GPCR_DOWNSTREAM_SIGNALING																					KEGG_OLFACTORY_TRANSDUCTION
347168	OR1J1	olfactory receptor, family 1, subfamily J, member 1										REACTOME_SIGNALING_BY_GPCR		REACTOME_GPCR_DOWNSTREAM_SIGNALING																					KEGG_OLFACTORY_TRANSDUCTION
387748	OR56B1	olfactory receptor, family 56, subfamily B, member 1										REACTOME_SIGNALING_BY_GPCR		REACTOME_GPCR_DOWNSTREAM_SIGNALING																					KEGG_OLFACTORY_TRANSDUCTION
390038	OR51D1	olfactory receptor, family 51, subfamily D, member 1										REACTOME_SIGNALING_BY_GPCR		REACTOME_GPCR_DOWNSTREAM_SIGNALING																					KEGG_OLFACTORY_TRANSDUCTION
390077	OR52N2	olfactory receptor, family 52, subfamily N, member 2										REACTOME_SIGNALING_BY_GPCR		REACTOME_GPCR_DOWNSTREAM_SIGNALING																					KEGG_OLFACTORY_TRANSDUCTION
390144	OR5D16	olfactory receptor, family 5, subfamily D, member 16										REACTOME_SIGNALING_BY_GPCR		REACTOME_GPCR_DOWNSTREAM_SIGNALING																					KEGG_OLFACTORY_TRANSDUCTION
390181	OR5AK2	olfactory receptor, family 5, subfamily AK, member 2										REACTOME_SIGNALING_BY_GPCR		REACTOME_GPCR_DOWNSTREAM_SIGNALING																					KEGG_OLFACTORY_TRANSDUCTION
390199	OR4D9	olfactory receptor, family 4, subfamily D, member 9										REACTOME_SIGNALING_BY_GPCR		REACTOME_GPCR_DOWNSTREAM_SIGNALING																					KEGG_OLFACTORY_TRANSDUCTION
390436	OR4K17	olfactory receptor, family 4, subfamily K, member 17										REACTOME_SIGNALING_BY_GPCR		REACTOME_GPCR_DOWNSTREAM_SIGNALING																					KEGG_OLFACTORY_TRANSDUCTION
390649	OR4F15	olfactory receptor, family 4, subfamily F, member 15										REACTOME_SIGNALING_BY_GPCR		REACTOME_GPCR_DOWNSTREAM_SIGNALING																					KEGG_OLFACTORY_TRANSDUCTION
390882	OR7G2	olfactory receptor, family 7, subfamily G, member 2										REACTOME_SIGNALING_BY_GPCR		REACTOME_GPCR_DOWNSTREAM_SIGNALING																					KEGG_OLFACTORY_TRANSDUCTION
390892	OR7A10	olfactory receptor, family 7, subfamily A, member 10										REACTOME_SIGNALING_BY_GPCR		REACTOME_GPCR_DOWNSTREAM_SIGNALING																					KEGG_OLFACTORY_TRANSDUCTION
393046	OR2A5	olfactory receptor, family 2, subfamily A, member 5										REACTOME_SIGNALING_BY_GPCR		REACTOME_GPCR_DOWNSTREAM_SIGNALING																					KEGG_OLFACTORY_TRANSDUCTION
401665	OR51T1	olfactory receptor, family 51, subfamily T, member 1										REACTOME_SIGNALING_BY_GPCR		REACTOME_GPCR_DOWNSTREAM_SIGNALING																					KEGG_OLFACTORY_TRANSDUCTION
401993	OR2T5	olfactory receptor, family 2, subfamily T, member 5										REACTOME_SIGNALING_BY_GPCR		REACTOME_GPCR_DOWNSTREAM_SIGNALING																					KEGG_OLFACTORY_TRANSDUCTION
442194	OR10C1	olfactory receptor, family 10, subfamily C, member 1										REACTOME_SIGNALING_BY_GPCR		REACTOME_GPCR_DOWNSTREAM_SIGNALING																					KEGG_OLFACTORY_TRANSDUCTION
4993	OR2C1	olfactory receptor, family 2, subfamily C, member 1										REACTOME_SIGNALING_BY_GPCR		REACTOME_GPCR_DOWNSTREAM_SIGNALING																					KEGG_OLFACTORY_TRANSDUCTION
81050	OR5AC2	olfactory receptor, family 5, subfamily AC, member 2										REACTOME_SIGNALING_BY_GPCR		REACTOME_GPCR_DOWNSTREAM_SIGNALING																					KEGG_OLFACTORY_TRANSDUCTION
81282	OR51G2	olfactory receptor, family 51, subfamily G, member 2										REACTOME_SIGNALING_BY_GPCR		REACTOME_GPCR_DOWNSTREAM_SIGNALING																					KEGG_OLFACTORY_TRANSDUCTION
81442	OR6N2	olfactory receptor, family 6, subfamily N, member 2										REACTOME_SIGNALING_BY_GPCR		REACTOME_GPCR_DOWNSTREAM_SIGNALING																					KEGG_OLFACTORY_TRANSDUCTION
81448	OR6K2	olfactory receptor, family 6, subfamily K, member 2										REACTOME_SIGNALING_BY_GPCR		REACTOME_GPCR_DOWNSTREAM_SIGNALING																					KEGG_OLFACTORY_TRANSDUCTION
81696	OR5V1	olfactory receptor, family 5, subfamily V, member 1										REACTOME_SIGNALING_BY_GPCR		REACTOME_GPCR_DOWNSTREAM_SIGNALING																					KEGG_OLFACTORY_TRANSDUCTION
8392	OR3A3	olfactory receptor, family 3, subfamily A, member 3										REACTOME_SIGNALING_BY_GPCR		REACTOME_GPCR_DOWNSTREAM_SIGNALING																					KEGG_OLFACTORY_TRANSDUCTION
2149	F2R	coagulation factor II (thrombin) receptor										REACTOME_SIGNALING_BY_GPCR		REACTOME_GPCR_DOWNSTREAM_SIGNALING																							REACTOME_HEMOSTASIS
150	ADRA2A	adrenergic, alpha-2A-, receptor										REACTOME_SIGNALING_BY_GPCR		REACTOME_GPCR_DOWNSTREAM_SIGNALING																							REACTOME_HEMOSTASIS
5028	P2RY1	purinergic receptor P2Y, G-protein coupled, 1										REACTOME_SIGNALING_BY_GPCR		REACTOME_GPCR_DOWNSTREAM_SIGNALING																							REACTOME_HEMOSTASIS
5139	PDE3A	phosphodiesterase 3A, cGMP-inhibited										REACTOME_SIGNALING_BY_GPCR		REACTOME_GPCR_DOWNSTREAM_SIGNALING																							REACTOME_HEMOSTASIS
5138	PDE2A	phosphodiesterase 2A, cGMP-stimulated										REACTOME_SIGNALING_BY_GPCR		REACTOME_GPCR_DOWNSTREAM_SIGNALING																							REACTOME_HEMOSTASIS
8527	DGKD	diacylglycerol kinase, delta 130kDa										REACTOME_SIGNALING_BY_GPCR		REACTOME_GPCR_DOWNSTREAM_SIGNALING																							REACTOME_HEMOSTASIS
133	ADM	adrenomedullin										REACTOME_SIGNALING_BY_GPCR		REACTOME_GPCR_DOWNSTREAM_SIGNALING
9459	ARHGEF6	Rac/Cdc42 guanine nucleotide exchange factor (GEF) 6										REACTOME_SIGNALING_BY_GPCR		REACTOME_GPCR_DOWNSTREAM_SIGNALING
2245	FGD1	FYVE, RhoGEF and PH domain containing 1										REACTOME_SIGNALING_BY_GPCR		REACTOME_GPCR_DOWNSTREAM_SIGNALING
89846	FGD3	FYVE, RhoGEF and PH domain containing 3										REACTOME_SIGNALING_BY_GPCR		REACTOME_GPCR_DOWNSTREAM_SIGNALING
9138	ARHGEF1	Rho guanine nucleotide exchange factor (GEF) 1										REACTOME_SIGNALING_BY_GPCR		REACTOME_GPCR_DOWNSTREAM_SIGNALING
117	ADCYAP1R1	adenylate cyclase activating polypeptide 1 (pituitary) receptor type I										REACTOME_SIGNALING_BY_GPCR		REACTOME_GPCR_DOWNSTREAM_SIGNALING
4168	MCF2	MCF.2 cell line derived transforming sequence										REACTOME_SIGNALING_BY_GPCR		REACTOME_GPCR_DOWNSTREAM_SIGNALING
1894	ECT2	epithelial cell transforming sequence 2 oncogene										REACTOME_SIGNALING_BY_GPCR		REACTOME_GPCR_DOWNSTREAM_SIGNALING
121512	FGD4	FYVE, RhoGEF and PH domain containing 4										REACTOME_SIGNALING_BY_GPCR		REACTOME_GPCR_DOWNSTREAM_SIGNALING
729759	OR4F29	olfactory receptor, family 4, subfamily F, member 29										REACTOME_SIGNALING_BY_GPCR		REACTOME_GPCR_DOWNSTREAM_SIGNALING
81341	OR10W1	olfactory receptor, family 10, subfamily W, member 1										REACTOME_SIGNALING_BY_GPCR		REACTOME_GPCR_DOWNSTREAM_SIGNALING
1128	CHRM1	cholinergic receptor, muscarinic 1										REACTOME_SIGNALING_BY_GPCR		REACTOME_GPCR_DOWNSTREAM_SIGNALING
3577	CXCR1	chemokine (C-X-C motif) receptor 1										REACTOME_SIGNALING_BY_GPCR		REACTOME_GPCR_DOWNSTREAM_SIGNALING
10663	CXCR6	chemokine (C-X-C motif) receptor 6										REACTOME_SIGNALING_BY_GPCR		REACTOME_GPCR_DOWNSTREAM_SIGNALING
186	AGTR2	angiotensin II receptor, type 2										REACTOME_SIGNALING_BY_GPCR		REACTOME_GPCR_DOWNSTREAM_SIGNALING
2587	GALR1	galanin receptor 1										REACTOME_SIGNALING_BY_GPCR		REACTOME_GPCR_DOWNSTREAM_SIGNALING
4887	NPY2R	neuropeptide Y receptor Y2										REACTOME_SIGNALING_BY_GPCR		REACTOME_GPCR_DOWNSTREAM_SIGNALING
4985	OPRD1	opioid receptor, delta 1										REACTOME_SIGNALING_BY_GPCR		REACTOME_GPCR_DOWNSTREAM_SIGNALING
6753	SSTR3	somatostatin receptor 3										REACTOME_SIGNALING_BY_GPCR		REACTOME_GPCR_DOWNSTREAM_SIGNALING
8484	GALR3	galanin receptor 3										REACTOME_SIGNALING_BY_GPCR		REACTOME_GPCR_DOWNSTREAM_SIGNALING
256933	NPB	neuropeptide B										REACTOME_SIGNALING_BY_GPCR		REACTOME_GPCR_DOWNSTREAM_SIGNALING
51289	RXFP3	relaxin/insulin-like family peptide receptor 3										REACTOME_SIGNALING_BY_GPCR		REACTOME_GPCR_DOWNSTREAM_SIGNALING
5368	PNOC	prepronociceptin										REACTOME_SIGNALING_BY_GPCR		REACTOME_GPCR_DOWNSTREAM_SIGNALING
6750	SST	somatostatin										REACTOME_SIGNALING_BY_GPCR		REACTOME_GPCR_DOWNSTREAM_SIGNALING
2150	F2RL1	coagulation factor II (thrombin) receptor-like 1										REACTOME_SIGNALING_BY_GPCR		REACTOME_GPCR_DOWNSTREAM_SIGNALING
3061	HCRTR1	hypocretin (orexin) receptor 1										REACTOME_SIGNALING_BY_GPCR		REACTOME_GPCR_DOWNSTREAM_SIGNALING
64106	NPFFR1	neuropeptide FF receptor 1										REACTOME_SIGNALING_BY_GPCR		REACTOME_GPCR_DOWNSTREAM_SIGNALING
128674	PROKR2	prokineticin receptor 2										REACTOME_SIGNALING_BY_GPCR		REACTOME_GPCR_DOWNSTREAM_SIGNALING
347148	QRFP	pyroglutamylated RFamide peptide										REACTOME_SIGNALING_BY_GPCR		REACTOME_GPCR_DOWNSTREAM_SIGNALING
6866	TAC3	tachykinin 3										REACTOME_SIGNALING_BY_GPCR		REACTOME_GPCR_DOWNSTREAM_SIGNALING
8620	NPFF	neuropeptide FF-amide peptide precursor										REACTOME_SIGNALING_BY_GPCR		REACTOME_GPCR_DOWNSTREAM_SIGNALING
6019	RLN2	relaxin 2										REACTOME_SIGNALING_BY_GPCR		REACTOME_GPCR_DOWNSTREAM_SIGNALING
53829	P2RY13	purinergic receptor P2Y, G-protein coupled, 13										REACTOME_SIGNALING_BY_GPCR		REACTOME_GPCR_DOWNSTREAM_SIGNALING
8843	HCAR3	hydroxycarboxylic acid receptor 3										REACTOME_SIGNALING_BY_GPCR		REACTOME_GPCR_DOWNSTREAM_SIGNALING
5031	P2RY6	pyrimidinergic receptor P2Y, G-protein coupled, 6										REACTOME_SIGNALING_BY_GPCR		REACTOME_GPCR_DOWNSTREAM_SIGNALING
2867	FFAR2	free fatty acid receptor 2										REACTOME_SIGNALING_BY_GPCR		REACTOME_GPCR_DOWNSTREAM_SIGNALING
8111	GPR68	G protein-coupled receptor 68										REACTOME_SIGNALING_BY_GPCR		REACTOME_GPCR_DOWNSTREAM_SIGNALING
1812	DRD1	dopamine receptor D1										REACTOME_SIGNALING_BY_GPCR		REACTOME_GPCR_DOWNSTREAM_SIGNALING
2492	FSHR	follicle stimulating hormone receptor										REACTOME_SIGNALING_BY_GPCR		REACTOME_GPCR_DOWNSTREAM_SIGNALING
5744	PTHLH	parathyroid hormone-like hormone										REACTOME_SIGNALING_BY_GPCR		REACTOME_GPCR_DOWNSTREAM_SIGNALING
10267	RAMP1	receptor (G protein-coupled) activity modifying protein 1										REACTOME_SIGNALING_BY_GPCR		REACTOME_GPCR_DOWNSTREAM_SIGNALING
79924	ADM2	adrenomedullin 2										REACTOME_SIGNALING_BY_GPCR		REACTOME_GPCR_DOWNSTREAM_SIGNALING
8787	RGS9	regulator of G-protein signaling 9										REACTOME_SIGNALING_BY_GPCR		REACTOME_GPCR_DOWNSTREAM_SIGNALING
5727	PTCH1	patched 1										REACTOME_SIGNALING_BY_GPCR													KEGG_PATHWAYS_IN_CANCER
5573	PRKAR1A	protein kinase, cAMP-dependent, regulatory, type I, alpha (tissue specific extinguisher 1)										REACTOME_SIGNALING_BY_GPCR																						REACTOME_TRANSMEMBRANE_TRANSPORT_OF_SMALL_MOLECULES			REACTOME_HEMOSTASIS
2015	EMR1	egf-like module containing, mucin-like, hormone receptor-like 1										REACTOME_SIGNALING_BY_GPCR
2917	GRM7	glutamate receptor, metabotropic 7										REACTOME_SIGNALING_BY_GPCR
51187	RSL24D1	ribosomal L24 domain containing 1														KEGG_RIBOSOME
6166	RPL36AL	ribosomal protein L36a-like														KEGG_RIBOSOME
6874	TAF4	TAF4 RNA polymerase II, TATA box binding protein (TBP)-associated factor, 135kDa															REACTOME_HIV_INFECTION																			REACTOME_LATE_PHASE_OF_HIV_LIFE_CYCLE		REACTOME_HIV_LIFE_CYCLE	REACTOME_RNA_POL_II_TRANSCRIPTION				REACTOME_TRANSCRIPTION
25920	COBRA1	cofactor of BRCA1															REACTOME_HIV_INFECTION																			REACTOME_LATE_PHASE_OF_HIV_LIFE_CYCLE		REACTOME_HIV_LIFE_CYCLE	REACTOME_RNA_POL_II_TRANSCRIPTION				REACTOME_TRANSCRIPTION
51497	TH1L	TH1-like (Drosophila)															REACTOME_HIV_INFECTION																			REACTOME_LATE_PHASE_OF_HIV_LIFE_CYCLE		REACTOME_HIV_LIFE_CYCLE	REACTOME_RNA_POL_II_TRANSCRIPTION				REACTOME_TRANSCRIPTION
6749	SSRP1	structure specific recognition protein 1															REACTOME_HIV_INFECTION																			REACTOME_LATE_PHASE_OF_HIV_LIFE_CYCLE		REACTOME_HIV_LIFE_CYCLE	REACTOME_RNA_POL_II_TRANSCRIPTION				REACTOME_TRANSCRIPTION
6924	TCEB3	transcription elongation factor B (SIII), polypeptide 3 (110kDa, elongin A)															REACTOME_HIV_INFECTION																			REACTOME_LATE_PHASE_OF_HIV_LIFE_CYCLE		REACTOME_HIV_LIFE_CYCLE	REACTOME_RNA_POL_II_TRANSCRIPTION				REACTOME_TRANSCRIPTION
6872	TAF1	TAF1 RNA polymerase II, TATA box binding protein (TBP)-associated factor, 250kDa															REACTOME_HIV_INFECTION																			REACTOME_LATE_PHASE_OF_HIV_LIFE_CYCLE		REACTOME_HIV_LIFE_CYCLE	REACTOME_RNA_POL_II_TRANSCRIPTION				REACTOME_TRANSCRIPTION
2961	GTF2E2	general transcription factor IIE, polypeptide 2, beta 34kDa															REACTOME_HIV_INFECTION																			REACTOME_LATE_PHASE_OF_HIV_LIFE_CYCLE		REACTOME_HIV_LIFE_CYCLE	REACTOME_RNA_POL_II_TRANSCRIPTION				REACTOME_TRANSCRIPTION
6877	TAF5	TAF5 RNA polymerase II, TATA box binding protein (TBP)-associated factor, 100kDa															REACTOME_HIV_INFECTION																			REACTOME_LATE_PHASE_OF_HIV_LIFE_CYCLE		REACTOME_HIV_LIFE_CYCLE	REACTOME_RNA_POL_II_TRANSCRIPTION				REACTOME_TRANSCRIPTION
6884	TAF13	TAF13 RNA polymerase II, TATA box binding protein (TBP)-associated factor, 18kDa															REACTOME_HIV_INFECTION																			REACTOME_LATE_PHASE_OF_HIV_LIFE_CYCLE		REACTOME_HIV_LIFE_CYCLE	REACTOME_RNA_POL_II_TRANSCRIPTION				REACTOME_TRANSCRIPTION
5902	RANBP1	RAN binding protein 1															REACTOME_HIV_INFECTION																			REACTOME_LATE_PHASE_OF_HIV_LIFE_CYCLE		REACTOME_HIV_LIFE_CYCLE
1104	RCC1	regulator of chromosome condensation 1															REACTOME_HIV_INFECTION																			REACTOME_LATE_PHASE_OF_HIV_LIFE_CYCLE		REACTOME_HIV_LIFE_CYCLE
137492	VPS37A	vacuolar protein sorting 37 homolog A (S. cerevisiae)															REACTOME_HIV_INFECTION																			REACTOME_LATE_PHASE_OF_HIV_LIFE_CYCLE		REACTOME_HIV_LIFE_CYCLE
8815	BANF1	barrier to autointegration factor 1															REACTOME_HIV_INFECTION																					REACTOME_HIV_LIFE_CYCLE
7520	XRCC5	X-ray repair complementing defective repair in Chinese hamster cells 5 (double-strand-break rejoining)															REACTOME_HIV_INFECTION																					REACTOME_HIV_LIFE_CYCLE
51586	MED15	mediator complex subunit 15																					REACTOME_METABOLISM_OF_LIPIDS_AND_LIPOPROTEINS						REACTOME_DEVELOPMENTAL_BIOLOGY		REACTOME_GENERIC_TRANSCRIPTION_PATHWAY
9968	MED12	mediator complex subunit 12																					REACTOME_METABOLISM_OF_LIPIDS_AND_LIPOPROTEINS						REACTOME_DEVELOPMENTAL_BIOLOGY		REACTOME_GENERIC_TRANSCRIPTION_PATHWAY
10001	MED6	mediator complex subunit 6																					REACTOME_METABOLISM_OF_LIPIDS_AND_LIPOPROTEINS						REACTOME_DEVELOPMENTAL_BIOLOGY		REACTOME_GENERIC_TRANSCRIPTION_PATHWAY
10025	MED16	mediator complex subunit 16																					REACTOME_METABOLISM_OF_LIPIDS_AND_LIPOPROTEINS						REACTOME_DEVELOPMENTAL_BIOLOGY		REACTOME_GENERIC_TRANSCRIPTION_PATHWAY
29079	MED4	mediator complex subunit 4																					REACTOME_METABOLISM_OF_LIPIDS_AND_LIPOPROTEINS						REACTOME_DEVELOPMENTAL_BIOLOGY		REACTOME_GENERIC_TRANSCRIPTION_PATHWAY
9282	MED14	mediator complex subunit 14																					REACTOME_METABOLISM_OF_LIPIDS_AND_LIPOPROTEINS						REACTOME_DEVELOPMENTAL_BIOLOGY		REACTOME_GENERIC_TRANSCRIPTION_PATHWAY
9441	MED26	mediator complex subunit 26																					REACTOME_METABOLISM_OF_LIPIDS_AND_LIPOPROTEINS						REACTOME_DEVELOPMENTAL_BIOLOGY		REACTOME_GENERIC_TRANSCRIPTION_PATHWAY
9477	MED20	mediator complex subunit 20																					REACTOME_METABOLISM_OF_LIPIDS_AND_LIPOPROTEINS						REACTOME_DEVELOPMENTAL_BIOLOGY		REACTOME_GENERIC_TRANSCRIPTION_PATHWAY
400569	MED11	mediator complex subunit 11																					REACTOME_METABOLISM_OF_LIPIDS_AND_LIPOPROTEINS						REACTOME_DEVELOPMENTAL_BIOLOGY
55588	MED29	mediator complex subunit 29																					REACTOME_METABOLISM_OF_LIPIDS_AND_LIPOPROTEINS						REACTOME_DEVELOPMENTAL_BIOLOGY
6837	MED22	mediator complex subunit 22																					REACTOME_METABOLISM_OF_LIPIDS_AND_LIPOPROTEINS						REACTOME_DEVELOPMENTAL_BIOLOGY
6095	RORA	RAR-related orphan receptor A																					REACTOME_METABOLISM_OF_LIPIDS_AND_LIPOPROTEINS								REACTOME_GENERIC_TRANSCRIPTION_PATHWAY
25937	WWTR1	WW domain containing transcription regulator 1																					REACTOME_METABOLISM_OF_LIPIDS_AND_LIPOPROTEINS								REACTOME_GENERIC_TRANSCRIPTION_PATHWAY
10599	SLCO1B1	solute carrier organic anion transporter family, member 1B1																					REACTOME_METABOLISM_OF_LIPIDS_AND_LIPOPROTEINS											REACTOME_TRANSMEMBRANE_TRANSPORT_OF_SMALL_MOLECULES
8714	ABCC3	ATP-binding cassette, sub-family C (CFTR/MRP), member 3																					REACTOME_METABOLISM_OF_LIPIDS_AND_LIPOPROTEINS											REACTOME_TRANSMEMBRANE_TRANSPORT_OF_SMALL_MOLECULES
25942	SIN3A	SIN3 homolog A, transcription regulator (yeast)																					REACTOME_METABOLISM_OF_LIPIDS_AND_LIPOPROTEINS														REACTOME_HEMOSTASIS
338	APOB	apolipoprotein B (including Ag(x) antigen)																					REACTOME_METABOLISM_OF_LIPIDS_AND_LIPOPROTEINS														REACTOME_HEMOSTASIS
4899	NRF1	nuclear respiratory factor 1																					REACTOME_METABOLISM_OF_LIPIDS_AND_LIPOPROTEINS
27242	TNFRSF21	tumor necrosis factor receptor superfamily, member 21																					REACTOME_METABOLISM_OF_LIPIDS_AND_LIPOPROTEINS
211	ALAS1	aminolevulinate, delta-, synthase 1																					REACTOME_METABOLISM_OF_LIPIDS_AND_LIPOPROTEINS
51	ACOX1	acyl-CoA oxidase 1, palmitoyl																					REACTOME_METABOLISM_OF_LIPIDS_AND_LIPOPROTEINS
406	ARNTL	aryl hydrocarbon receptor nuclear translocator-like																					REACTOME_METABOLISM_OF_LIPIDS_AND_LIPOPROTEINS
133522	PPARGC1B	peroxisome proliferator-activated receptor gamma, coactivator 1 beta																					REACTOME_METABOLISM_OF_LIPIDS_AND_LIPOPROTEINS
27063	ANKRD1	ankyrin repeat domain 1 (cardiac muscle)																					REACTOME_METABOLISM_OF_LIPIDS_AND_LIPOPROTEINS
50486	G0S2	G0/G1switch 2																					REACTOME_METABOLISM_OF_LIPIDS_AND_LIPOPROTEINS
5565	PRKAB2	protein kinase, AMP-activated, beta 2 non-catalytic subunit																					REACTOME_METABOLISM_OF_LIPIDS_AND_LIPOPROTEINS
1375	CPT1B	carnitine palmitoyltransferase 1B (muscle)																					REACTOME_METABOLISM_OF_LIPIDS_AND_LIPOPROTEINS
2181	ACSL3	acyl-CoA synthetase long-chain family member 3																					REACTOME_METABOLISM_OF_LIPIDS_AND_LIPOPROTEINS
3033	HADH	hydroxyacyl-CoA dehydrogenase																					REACTOME_METABOLISM_OF_LIPIDS_AND_LIPOPROTEINS
1892	ECHS1	enoyl CoA hydratase, short chain, 1, mitochondrial																					REACTOME_METABOLISM_OF_LIPIDS_AND_LIPOPROTEINS
35	ACADS	acyl-CoA dehydrogenase, C-2 to C-3 short chain																					REACTOME_METABOLISM_OF_LIPIDS_AND_LIPOPROTEINS
3155	HMGCL	3-hydroxymethyl-3-methylglutaryl-CoA lyase																					REACTOME_METABOLISM_OF_LIPIDS_AND_LIPOPROTEINS
37	ACADVL	acyl-CoA dehydrogenase, very long chain																					REACTOME_METABOLISM_OF_LIPIDS_AND_LIPOPROTEINS
33	ACADL	acyl-CoA dehydrogenase, long chain																					REACTOME_METABOLISM_OF_LIPIDS_AND_LIPOPROTEINS
8694	DGAT1	diacylglycerol O-acyltransferase 1																					REACTOME_METABOLISM_OF_LIPIDS_AND_LIPOPROTEINS
55326	AGPAT5	1-acylglycerol-3-phosphate O-acyltransferase 5 (lysophosphatidic acid acyltransferase, epsilon)																					REACTOME_METABOLISM_OF_LIPIDS_AND_LIPOPROTEINS
788	SLC25A20	solute carrier family 25 (carnitine/acylcarnitine translocase), member 20																					REACTOME_METABOLISM_OF_LIPIDS_AND_LIPOPROTEINS
79993	ELOVL7	ELOVL fatty acid elongase 7																					REACTOME_METABOLISM_OF_LIPIDS_AND_LIPOPROTEINS
8395	PIP5K1B	phosphatidylinositol-4-phosphate 5-kinase, type I, beta																					REACTOME_METABOLISM_OF_LIPIDS_AND_LIPOPROTEINS
3074	HEXB	hexosaminidase B (beta polypeptide)																					REACTOME_METABOLISM_OF_LIPIDS_AND_LIPOPROTEINS
26119	LDLRAP1	low density lipoprotein receptor adaptor protein 1																					REACTOME_METABOLISM_OF_LIPIDS_AND_LIPOPROTEINS
10682	EBP	emopamil binding protein (sterol isomerase)																					REACTOME_METABOLISM_OF_LIPIDS_AND_LIPOPROTEINS
7357	UGCG	UDP-glucose ceramide glucosyltransferase																					REACTOME_METABOLISM_OF_LIPIDS_AND_LIPOPROTEINS
6716	SRD5A2	steroid-5-alpha-reductase, alpha polypeptide 2 (3-oxo-5 alpha-steroid delta 4-dehydrogenase alpha 2)																					REACTOME_METABOLISM_OF_LIPIDS_AND_LIPOPROTEINS
9420	CYP7B1	cytochrome P450, family 7, subfamily B, polypeptide 1																					REACTOME_METABOLISM_OF_LIPIDS_AND_LIPOPROTEINS
1109	AKR1C4	aldo-keto reductase family 1, member C4 (chlordecone reductase; 3-alpha hydroxysteroid dehydrogenase, type I; dihydrodiol dehydrogenase 4)																					REACTOME_METABOLISM_OF_LIPIDS_AND_LIPOPROTEINS
6718	AKR1D1	aldo-keto reductase family 1, member D1 (delta 4-3-ketosteroid-5-beta-reductase)																					REACTOME_METABOLISM_OF_LIPIDS_AND_LIPOPROTEINS
1584	CYP11B1	cytochrome P450, family 11, subfamily B, polypeptide 1																					REACTOME_METABOLISM_OF_LIPIDS_AND_LIPOPROTEINS
3292	HSD17B1	hydroxysteroid (17-beta) dehydrogenase 1																					REACTOME_METABOLISM_OF_LIPIDS_AND_LIPOPROTEINS
8867	SYNJ1	synaptojanin 1																					REACTOME_METABOLISM_OF_LIPIDS_AND_LIPOPROTEINS
6342	SCP2	sterol carrier protein 2																					REACTOME_METABOLISM_OF_LIPIDS_AND_LIPOPROTEINS
1582	CYP8B1	cytochrome P450, family 8, subfamily B, polypeptide 1																					REACTOME_METABOLISM_OF_LIPIDS_AND_LIPOPROTEINS
1384	CRAT	carnitine O-acetyltransferase																					REACTOME_METABOLISM_OF_LIPIDS_AND_LIPOPROTEINS
1595	CYP51A1	cytochrome P450, family 51, subfamily A, polypeptide 1																					REACTOME_METABOLISM_OF_LIPIDS_AND_LIPOPROTEINS
1718	DHCR24	24-dehydrocholesterol reductase																					REACTOME_METABOLISM_OF_LIPIDS_AND_LIPOPROTEINS
4047	LSS	lanosterol synthase (2,3-oxidosqualene-lanosterol cyclase)																					REACTOME_METABOLISM_OF_LIPIDS_AND_LIPOPROTEINS
55697	VAC14	Vac14 homolog (S. cerevisiae)																					REACTOME_METABOLISM_OF_LIPIDS_AND_LIPOPROTEINS
9896	FIG4	FIG4 homolog, SAC1 lipid phosphatase domain containing (S. cerevisiae)																					REACTOME_METABOLISM_OF_LIPIDS_AND_LIPOPROTEINS
55361	PI4K2A	phosphatidylinositol 4-kinase type 2 alpha																					REACTOME_METABOLISM_OF_LIPIDS_AND_LIPOPROTEINS
3990	LIPC	lipase, hepatic																					REACTOME_METABOLISM_OF_LIPIDS_AND_LIPOPROTEINS
4547	MTTP	microsomal triglyceride transfer protein																					REACTOME_METABOLISM_OF_LIPIDS_AND_LIPOPROTEINS
3931	LCAT	lecithin-cholesterol acyltransferase																					REACTOME_METABOLISM_OF_LIPIDS_AND_LIPOPROTEINS
81693	AMN	amnionless homolog (mouse)																					REACTOME_METABOLISM_OF_LIPIDS_AND_LIPOPROTEINS
129642	MBOAT2	membrane bound O-acyltransferase domain containing 2																					REACTOME_METABOLISM_OF_LIPIDS_AND_LIPOPROTEINS
2581	GALC	galactosylceramidase																					REACTOME_METABOLISM_OF_LIPIDS_AND_LIPOPROTEINS
56624	ASAH2	N-acylsphingosine amidohydrolase (non-lysosomal ceramidase) 2																					REACTOME_METABOLISM_OF_LIPIDS_AND_LIPOPROTEINS
10558	SPTLC1	serine palmitoyltransferase, long chain base subunit 1																					REACTOME_METABOLISM_OF_LIPIDS_AND_LIPOPROTEINS
55331	ACER3	alkaline ceramidase 3																					REACTOME_METABOLISM_OF_LIPIDS_AND_LIPOPROTEINS
9517	SPTLC2	serine palmitoyltransferase, long chain base subunit 2																					REACTOME_METABOLISM_OF_LIPIDS_AND_LIPOPROTEINS
79143	MBOAT7	membrane bound O-acyltransferase domain containing 7																					REACTOME_METABOLISM_OF_LIPIDS_AND_LIPOPROTEINS
85465	EPT1	ethanolaminephosphotransferase 1 (CDP-ethanolamine-specific)																					REACTOME_METABOLISM_OF_LIPIDS_AND_LIPOPROTEINS
57104	PNPLA2	patatin-like phospholipase domain containing 2																					REACTOME_METABOLISM_OF_LIPIDS_AND_LIPOPROTEINS
91734	IDI2	isopentenyl-diphosphate delta isomerase 2																					REACTOME_METABOLISM_OF_LIPIDS_AND_LIPOPROTEINS
134429	STARD4	StAR-related lipid transfer (START) domain containing 4																					REACTOME_METABOLISM_OF_LIPIDS_AND_LIPOPROTEINS
51109	RDH11	retinol dehydrogenase 11 (all-trans/9-cis/11-cis)																					REACTOME_METABOLISM_OF_LIPIDS_AND_LIPOPROTEINS
4089	SMAD4	SMAD family member 4																							KEGG_PATHWAYS_IN_CANCER				REACTOME_DEVELOPMENTAL_BIOLOGY		REACTOME_GENERIC_TRANSCRIPTION_PATHWAY													KEGG_CELL_CYCLE
2064	ERBB2	v-erb-b2 erythroblastic leukemia viral oncogene homolog 2, neuro/glioblastoma derived oncogene homolog (avian)																							KEGG_PATHWAYS_IN_CANCER				REACTOME_DEVELOPMENTAL_BIOLOGY
6513	SLC2A1	solute carrier family 2 (facilitated glucose transporter), member 1																							KEGG_PATHWAYS_IN_CANCER									REACTOME_TRANSMEMBRANE_TRANSPORT_OF_SMALL_MOLECULES
331	XIAP	X-linked inhibitor of apoptosis																							KEGG_PATHWAYS_IN_CANCER																KEGG_UBIQUITIN_MEDIATED_PROTEOLYSIS
51588	PIAS4	protein inhibitor of activated STAT, 4																							KEGG_PATHWAYS_IN_CANCER																KEGG_UBIQUITIN_MEDIATED_PROTEOLYSIS
9063	PIAS2	protein inhibitor of activated STAT, 2																							KEGG_PATHWAYS_IN_CANCER																KEGG_UBIQUITIN_MEDIATED_PROTEOLYSIS
673	BRAF	v-raf murine sarcoma viral oncogene homolog B1																							KEGG_PATHWAYS_IN_CANCER
4914	NTRK1	neurotrophic tyrosine kinase, receptor, type 1																							KEGG_PATHWAYS_IN_CANCER
836	CASP3	caspase 3, apoptosis-related cysteine peptidase																							KEGG_PATHWAYS_IN_CANCER
637	BID	BH3 interacting domain death agonist																							KEGG_PATHWAYS_IN_CANCER
5899	RALB	v-ral simian leukemia viral oncogene homolog B (ras related; GTP binding protein)																							KEGG_PATHWAYS_IN_CANCER
7048	TGFBR2	transforming growth factor, beta receptor II (70/80kDa)																							KEGG_PATHWAYS_IN_CANCER
6789	STK4	serine/threonine kinase 4																							KEGG_PATHWAYS_IN_CANCER
1441	CSF3R	colony stimulating factor 3 receptor (granulocyte)																							KEGG_PATHWAYS_IN_CANCER
5888	RAD51	RAD51 homolog (S. cerevisiae)																							KEGG_PATHWAYS_IN_CANCER
51176	LEF1	lymphoid enhancer-binding factor 1																							KEGG_PATHWAYS_IN_CANCER
7170	TPM3	tropomyosin 3																							KEGG_PATHWAYS_IN_CANCER
2736	GLI2	GLI family zinc finger 2																							KEGG_PATHWAYS_IN_CANCER
51684	SUFU	suppressor of fused homolog (Drosophila)																							KEGG_PATHWAYS_IN_CANCER
3174	HNF4G	hepatocyte nuclear factor 4, gamma																											REACTOME_DEVELOPMENTAL_BIOLOGY		REACTOME_GENERIC_TRANSCRIPTION_PATHWAY
2645	GCK	glucokinase (hexokinase 4)																											REACTOME_DEVELOPMENTAL_BIOLOGY					REACTOME_TRANSMEMBRANE_TRANSPORT_OF_SMALL_MOLECULES
3690	ITGB3	integrin, beta 3 (platelet glycoprotein IIIa, antigen CD61)																											REACTOME_DEVELOPMENTAL_BIOLOGY								REACTOME_HEMOSTASIS
6477	SIAH1	seven in absentia homolog 1 (Drosophila)																											REACTOME_DEVELOPMENTAL_BIOLOGY												KEGG_UBIQUITIN_MEDIATED_PROTEOLYSIS
6237	RRAS	related RAS viral (r-ras) oncogene homolog																											REACTOME_DEVELOPMENTAL_BIOLOGY
784	CACNB3	calcium channel, voltage-dependent, beta 3 subunit																											REACTOME_DEVELOPMENTAL_BIOLOGY
782	CACNB1	calcium channel, voltage-dependent, beta 1 subunit																											REACTOME_DEVELOPMENTAL_BIOLOGY
3680	ITGA9	integrin, alpha 9																											REACTOME_DEVELOPMENTAL_BIOLOGY
4627	MYH9	myosin, heavy chain 9, non-muscle																											REACTOME_DEVELOPMENTAL_BIOLOGY
79784	MYH14	myosin, heavy chain 14, non-muscle																											REACTOME_DEVELOPMENTAL_BIOLOGY
5962	RDX	radixin																											REACTOME_DEVELOPMENTAL_BIOLOGY
5313	PKLR	pyruvate kinase, liver and RBC																											REACTOME_DEVELOPMENTAL_BIOLOGY
8650	NUMB	numb homolog (Drosophila)																											REACTOME_DEVELOPMENTAL_BIOLOGY
93	ACVR2B	activin A receptor, type IIB																											REACTOME_DEVELOPMENTAL_BIOLOGY
9314	KLF4	Kruppel-like factor 4 (gut)																											REACTOME_DEVELOPMENTAL_BIOLOGY
4617	MYF5	myogenic factor 5																											REACTOME_DEVELOPMENTAL_BIOLOGY
6900	CNTN2	contactin 2 (axonal)																											REACTOME_DEVELOPMENTAL_BIOLOGY
23380	SRGAP2	SLIT-ROBO Rho GTPase activating protein 2																											REACTOME_DEVELOPMENTAL_BIOLOGY
1460	CSNK2B	casein kinase 2, beta polypeptide																											REACTOME_DEVELOPMENTAL_BIOLOGY
56963	RGMA	RGM domain family, member A																											REACTOME_DEVELOPMENTAL_BIOLOGY
9855	FARP2	FERM, RhoGEF and pleckstrin domain protein 2																											REACTOME_DEVELOPMENTAL_BIOLOGY
2674	GFRA1	GDNF family receptor alpha 1																											REACTOME_DEVELOPMENTAL_BIOLOGY
1641	DCX	doublecortin																											REACTOME_DEVELOPMENTAL_BIOLOGY
5621	PRNP	prion protein																											REACTOME_DEVELOPMENTAL_BIOLOGY
2675	GFRA2	GDNF family receptor alpha 2																											REACTOME_DEVELOPMENTAL_BIOLOGY
10048	RANBP9	RAN binding protein 9																											REACTOME_DEVELOPMENTAL_BIOLOGY
5306	PITPNA	phosphatidylinositol transfer protein, alpha																											REACTOME_DEVELOPMENTAL_BIOLOGY
7223	TRPC4	transient receptor potential cation channel, subfamily C, member 4																											REACTOME_DEVELOPMENTAL_BIOLOGY
6478	SIAH2	seven in absentia homolog 2 (Drosophila)																											REACTOME_DEVELOPMENTAL_BIOLOGY
1959	EGR2	early growth response 2																											REACTOME_DEVELOPMENTAL_BIOLOGY
50937	CDON	Cdon homolog (mouse)																											REACTOME_DEVELOPMENTAL_BIOLOGY
50674	NEUROG3	neurogenin 3																											REACTOME_DEVELOPMENTAL_BIOLOGY
390874	ONECUT3	one cut homeobox 3																											REACTOME_DEVELOPMENTAL_BIOLOGY
8850	KAT2B	K(lysine) acetyltransferase 2B																													REACTOME_GENERIC_TRANSCRIPTION_PATHWAY												REACTOME_TRANSCRIPTION
5241	PGR	progesterone receptor																													REACTOME_GENERIC_TRANSCRIPTION_PATHWAY
10046	MAMLD1	mastermind-like domain containing 1																													REACTOME_GENERIC_TRANSCRIPTION_PATHWAY
4092	SMAD7	SMAD family member 7																													REACTOME_GENERIC_TRANSCRIPTION_PATHWAY
7421	VDR	vitamin D (1,25- dihydroxyvitamin D3) receptor																													REACTOME_GENERIC_TRANSCRIPTION_PATHWAY
2908	NR3C1	nuclear receptor subfamily 3, group C, member 1 (glucocorticoid receptor)																													REACTOME_GENERIC_TRANSCRIPTION_PATHWAY
860	RUNX2	runt-related transcription factor 2																													REACTOME_GENERIC_TRANSCRIPTION_PATHWAY
8013	NR4A3	nuclear receptor subfamily 4, group A, member 3																													REACTOME_GENERIC_TRANSCRIPTION_PATHWAY
4878	NPPA	natriuretic peptide A																													REACTOME_GENERIC_TRANSCRIPTION_PATHWAY
7068	THRB	thyroid hormone receptor, beta (erythroblastic leukemia viral (v-erb-a) oncogene homolog 2, avian)																													REACTOME_GENERIC_TRANSCRIPTION_PATHWAY
4306	NR3C2	nuclear receptor subfamily 3, group C, member 2																													REACTOME_GENERIC_TRANSCRIPTION_PATHWAY
4929	NR4A2	nuclear receptor subfamily 4, group A, member 2																													REACTOME_GENERIC_TRANSCRIPTION_PATHWAY
8856	NR1I2	nuclear receptor subfamily 1, group I, member 2																													REACTOME_GENERIC_TRANSCRIPTION_PATHWAY
8239	USP9X	ubiquitin specific peptidase 9, X-linked																													REACTOME_GENERIC_TRANSCRIPTION_PATHWAY
140612	ZFP28	zinc finger protein 28 homolog (mouse)																													REACTOME_GENERIC_TRANSCRIPTION_PATHWAY
147657	ZNF480	zinc finger protein 480																													REACTOME_GENERIC_TRANSCRIPTION_PATHWAY
147948	ZNF582	zinc finger protein 582																													REACTOME_GENERIC_TRANSCRIPTION_PATHWAY
162239	ZFP1	zinc finger protein 1 homolog (mouse)																													REACTOME_GENERIC_TRANSCRIPTION_PATHWAY
162963	ZNF610	zinc finger protein 610																													REACTOME_GENERIC_TRANSCRIPTION_PATHWAY
162966	ZNF600	zinc finger protein 600																													REACTOME_GENERIC_TRANSCRIPTION_PATHWAY
163081	ZNF567	zinc finger protein 567																													REACTOME_GENERIC_TRANSCRIPTION_PATHWAY
23660	ZKSCAN5	zinc finger with KRAB and SCAN domains 5																													REACTOME_GENERIC_TRANSCRIPTION_PATHWAY
25799	ZNF324	zinc finger protein 324																													REACTOME_GENERIC_TRANSCRIPTION_PATHWAY
284307	ZIK1	zinc finger protein interacting with K protein 1 homolog (mouse)																													REACTOME_GENERIC_TRANSCRIPTION_PATHWAY
284370	ZNF615	zinc finger protein 615																													REACTOME_GENERIC_TRANSCRIPTION_PATHWAY
340385	ZNF517	zinc finger protein 517																													REACTOME_GENERIC_TRANSCRIPTION_PATHWAY
440515	ZNF506	zinc finger protein 506																													REACTOME_GENERIC_TRANSCRIPTION_PATHWAY
51385	ZNF589	zinc finger protein 589																													REACTOME_GENERIC_TRANSCRIPTION_PATHWAY
55786	ZNF415	zinc finger protein 415																													REACTOME_GENERIC_TRANSCRIPTION_PATHWAY
57541	ZNF398	zinc finger protein 398																													REACTOME_GENERIC_TRANSCRIPTION_PATHWAY
7566	ZNF18	zinc finger protein 18																													REACTOME_GENERIC_TRANSCRIPTION_PATHWAY
7571	ZNF23	zinc finger protein 23 (KOX 16)																													REACTOME_GENERIC_TRANSCRIPTION_PATHWAY
7596	ZNF45	zinc finger protein 45																													REACTOME_GENERIC_TRANSCRIPTION_PATHWAY
7673	ZNF222	zinc finger protein 222																													REACTOME_GENERIC_TRANSCRIPTION_PATHWAY
7711	ZNF155	zinc finger protein 155																													REACTOME_GENERIC_TRANSCRIPTION_PATHWAY
7712	ZNF157	zinc finger protein 157																													REACTOME_GENERIC_TRANSCRIPTION_PATHWAY
7766	ZNF223	zinc finger protein 223																													REACTOME_GENERIC_TRANSCRIPTION_PATHWAY
7771	ZFP112	zinc finger protein 112 homolog (mouse)																													REACTOME_GENERIC_TRANSCRIPTION_PATHWAY
79818	ZNF552	zinc finger protein 552																													REACTOME_GENERIC_TRANSCRIPTION_PATHWAY
79898	ZNF613	zinc finger protein 613																													REACTOME_GENERIC_TRANSCRIPTION_PATHWAY
80095	ZNF606	zinc finger protein 606																													REACTOME_GENERIC_TRANSCRIPTION_PATHWAY
80818	ZNF436	zinc finger protein 436																													REACTOME_GENERIC_TRANSCRIPTION_PATHWAY
81856	ZNF611	zinc finger protein 611																													REACTOME_GENERIC_TRANSCRIPTION_PATHWAY
84924	ZNF566	zinc finger protein 566																													REACTOME_GENERIC_TRANSCRIPTION_PATHWAY
90317	ZNF616	zinc finger protein 616																													REACTOME_GENERIC_TRANSCRIPTION_PATHWAY
91975	ZNF300	zinc finger protein 300																													REACTOME_GENERIC_TRANSCRIPTION_PATHWAY
9534	ZNF254	zinc finger protein 254																													REACTOME_GENERIC_TRANSCRIPTION_PATHWAY
9123	SLC16A3	solute carrier family 16, member 3 (monocarboxylic acid transporter 4)																																REACTOME_TRANSMEMBRANE_TRANSPORT_OF_SMALL_MOLECULES			REACTOME_HEMOSTASIS
6546	SLC8A1	solute carrier family 8 (sodium/calcium exchanger), member 1																																REACTOME_TRANSMEMBRANE_TRANSPORT_OF_SMALL_MOLECULES			REACTOME_HEMOSTASIS
487	ATP2A1	ATPase, Ca++ transporting, cardiac muscle, fast twitch 1																																REACTOME_TRANSMEMBRANE_TRANSPORT_OF_SMALL_MOLECULES			REACTOME_HEMOSTASIS
482	ATP1B2	ATPase, Na+/K+ transporting, beta 2 polypeptide																																REACTOME_TRANSMEMBRANE_TRANSPORT_OF_SMALL_MOLECULES			REACTOME_HEMOSTASIS
3099	HK2	hexokinase 2																																REACTOME_TRANSMEMBRANE_TRANSPORT_OF_SMALL_MOLECULES
1356	CP	ceruloplasmin (ferroxidase)																																REACTOME_TRANSMEMBRANE_TRANSPORT_OF_SMALL_MOLECULES
140679	SLC32A1	solute carrier family 32 (GABA vesicular transporter), member 1																																REACTOME_TRANSMEMBRANE_TRANSPORT_OF_SMALL_MOLECULES
57030	SLC17A7	solute carrier family 17 (sodium-dependent inorganic phosphate cotransporter), member 7																																REACTOME_TRANSMEMBRANE_TRANSPORT_OF_SMALL_MOLECULES
81539	SLC38A1	solute carrier family 38, member 1																																REACTOME_TRANSMEMBRANE_TRANSPORT_OF_SMALL_MOLECULES
2542	SLC37A4	solute carrier family 37 (glucose-6-phosphate transporter), member 4																																REACTOME_TRANSMEMBRANE_TRANSPORT_OF_SMALL_MOLECULES
6523	SLC5A1	solute carrier family 5 (sodium/glucose cotransporter), member 1																																REACTOME_TRANSMEMBRANE_TRANSPORT_OF_SMALL_MOLECULES
6570	SLC18A1	solute carrier family 18 (vesicular monoamine), member 1																																REACTOME_TRANSMEMBRANE_TRANSPORT_OF_SMALL_MOLECULES
28965	SLC27A6	solute carrier family 27 (fatty acid transporter), member 6																																REACTOME_TRANSMEMBRANE_TRANSPORT_OF_SMALL_MOLECULES
55244	SLC47A1	solute carrier family 47, member 1																																REACTOME_TRANSMEMBRANE_TRANSPORT_OF_SMALL_MOLECULES
64849	SLC13A3	solute carrier family 13 (sodium-dependent dicarboxylate transporter), member 3																																REACTOME_TRANSMEMBRANE_TRANSPORT_OF_SMALL_MOLECULES
9194	SLC16A7	solute carrier family 16, member 7 (monocarboxylic acid transporter 2)																																REACTOME_TRANSMEMBRANE_TRANSPORT_OF_SMALL_MOLECULES
6581	SLC22A3	solute carrier family 22 (extraneuronal monoamine transporter), member 3																																REACTOME_TRANSMEMBRANE_TRANSPORT_OF_SMALL_MOLECULES
116085	SLC22A12	solute carrier family 22 (organic anion/urate transporter), member 12																																REACTOME_TRANSMEMBRANE_TRANSPORT_OF_SMALL_MOLECULES
55867	SLC22A11	solute carrier family 22 (organic anion/urate transporter), member 11																																REACTOME_TRANSMEMBRANE_TRANSPORT_OF_SMALL_MOLECULES
7780	SLC30A2	solute carrier family 30 (zinc transporter), member 2																																REACTOME_TRANSMEMBRANE_TRANSPORT_OF_SMALL_MOLECULES
7781	SLC30A3	solute carrier family 30 (zinc transporter), member 3																																REACTOME_TRANSMEMBRANE_TRANSPORT_OF_SMALL_MOLECULES
84102	SLC41A2	solute carrier family 41, member 2																																REACTOME_TRANSMEMBRANE_TRANSPORT_OF_SMALL_MOLECULES
11309	SLCO2B1	solute carrier organic anion transporter family, member 2B1																																REACTOME_TRANSMEMBRANE_TRANSPORT_OF_SMALL_MOLECULES
11046	SLC35D2	solute carrier family 35, member D2																																REACTOME_TRANSMEMBRANE_TRANSPORT_OF_SMALL_MOLECULES
55343	SLC35C1	solute carrier family 35, member C1																																REACTOME_TRANSMEMBRANE_TRANSPORT_OF_SMALL_MOLECULES
64078	SLC28A3	solute carrier family 28 (sodium-coupled nucleoside transporter), member 3																																REACTOME_TRANSMEMBRANE_TRANSPORT_OF_SMALL_MOLECULES
9153	SLC28A2	solute carrier family 28 (sodium-coupled nucleoside transporter), member 2																																REACTOME_TRANSMEMBRANE_TRANSPORT_OF_SMALL_MOLECULES
26503	SLC17A5	solute carrier family 17 (anion/sugar transporter), member 5																																REACTOME_TRANSMEMBRANE_TRANSPORT_OF_SMALL_MOLECULES
206358	SLC36A1	solute carrier family 36 (proton/amino acid symporter), member 1																																REACTOME_TRANSMEMBRANE_TRANSPORT_OF_SMALL_MOLECULES
84889	SLC7A3	solute carrier family 7 (cationic amino acid transporter, y+ system), member 3																																REACTOME_TRANSMEMBRANE_TRANSPORT_OF_SMALL_MOLECULES
142680	SLC34A3	solute carrier family 34 (sodium phosphate), member 3																																REACTOME_TRANSMEMBRANE_TRANSPORT_OF_SMALL_MOLECULES
57835	SLC4A5	solute carrier family 4, sodium bicarbonate cotransporter, member 5																																REACTOME_TRANSMEMBRANE_TRANSPORT_OF_SMALL_MOLECULES
80024	SLC24A6	solute carrier family 24 (sodium/potassium/calcium exchanger), member 6																																REACTOME_TRANSMEMBRANE_TRANSPORT_OF_SMALL_MOLECULES
83697	SLC4A9	solute carrier family 4, sodium bicarbonate cotransporter, member 9																																REACTOME_TRANSMEMBRANE_TRANSPORT_OF_SMALL_MOLECULES
84679	SLC9A7	solute carrier family 9 (sodium/hydrogen exchanger), member 7																																REACTOME_TRANSMEMBRANE_TRANSPORT_OF_SMALL_MOLECULES
9497	SLC4A7	solute carrier family 4, sodium bicarbonate cotransporter, member 7																																REACTOME_TRANSMEMBRANE_TRANSPORT_OF_SMALL_MOLECULES
2557	GABRA4	gamma-aminobutyric acid (GABA) A receptor, alpha 4																																REACTOME_TRANSMEMBRANE_TRANSPORT_OF_SMALL_MOLECULES
2558	GABRA5	gamma-aminobutyric acid (GABA) A receptor, alpha 5																																REACTOME_TRANSMEMBRANE_TRANSPORT_OF_SMALL_MOLECULES
2567	GABRG3	gamma-aminobutyric acid (GABA) A receptor, gamma 3																																REACTOME_TRANSMEMBRANE_TRANSPORT_OF_SMALL_MOLECULES
55240	STEAP3	STEAP family member 3, metalloreductase																																REACTOME_TRANSMEMBRANE_TRANSPORT_OF_SMALL_MOLECULES
27032	ATP2C1	ATPase, Ca++ transporting, type 2C, member 1																																REACTOME_TRANSMEMBRANE_TRANSPORT_OF_SMALL_MOLECULES
374868	ATP9B	ATPase, class II, type 9B																																REACTOME_TRANSMEMBRANE_TRANSPORT_OF_SMALL_MOLECULES
51761	ATP8A2	ATPase, aminophospholipid transporter, class I, type 8A, member 2																																REACTOME_TRANSMEMBRANE_TRANSPORT_OF_SMALL_MOLECULES
5205	ATP8B1	ATPase, aminophospholipid transporter, class I, type 8B, member 1																																REACTOME_TRANSMEMBRANE_TRANSPORT_OF_SMALL_MOLECULES
540	ATP7B	ATPase, Cu++ transporting, beta polypeptide																																REACTOME_TRANSMEMBRANE_TRANSPORT_OF_SMALL_MOLECULES
57205	ATP10D	ATPase, class V, type 10D																																REACTOME_TRANSMEMBRANE_TRANSPORT_OF_SMALL_MOLECULES
366	AQP9	aquaporin 9																																REACTOME_TRANSMEMBRANE_TRANSPORT_OF_SMALL_MOLECULES
4284	MIP	major intrinsic protein of lens fiber																																REACTOME_TRANSMEMBRANE_TRANSPORT_OF_SMALL_MOLECULES
51806	CALML5	calmodulin-like 5																																	KEGG_OLFACTORY_TRANSDUCTION
3000	GUCY2D	guanylate cyclase 2D, membrane (retina-specific)																																	KEGG_OLFACTORY_TRANSDUCTION
2978	GUCA1A	guanylate cyclase activator 1A (retina)																																	KEGG_OLFACTORY_TRANSDUCTION
9626	GUCA1C	guanylate cyclase activator 1C																																	KEGG_OLFACTORY_TRANSDUCTION
1261	CNGA3	cyclic nucleotide gated channel alpha 3																																	KEGG_OLFACTORY_TRANSDUCTION
254783	OR6C74	olfactory receptor, family 6, subfamily C, member 74																																	KEGG_OLFACTORY_TRANSDUCTION
256892	OR51F1	olfactory receptor, family 51, subfamily F, member 1																																	KEGG_OLFACTORY_TRANSDUCTION
26492	OR8G2	olfactory receptor, family 8, subfamily G, member 2																																	KEGG_OLFACTORY_TRANSDUCTION
341152	OR2AT4	olfactory receptor, family 2, subfamily AT, member 4																																	KEGG_OLFACTORY_TRANSDUCTION
347468	OR13H1	olfactory receptor, family 13, subfamily H, member 1																																	KEGG_OLFACTORY_TRANSDUCTION
390327	OR6C70	olfactory receptor, family 6, subfamily C, member 70																																	KEGG_OLFACTORY_TRANSDUCTION
390442	OR11H4	olfactory receptor, family 11, subfamily H, member 4																																	KEGG_OLFACTORY_TRANSDUCTION
7932	OR2H2	olfactory receptor, family 2, subfamily H, member 2																																	KEGG_OLFACTORY_TRANSDUCTION
3021	H3F3B	H3 histone, family 3B (H3.3B)																																			REACTOME_HEMOSTASIS						REACTOME_TRANSCRIPTION
333932	HIST2H3A	histone cluster 2, H3a																																			REACTOME_HEMOSTASIS						REACTOME_TRANSCRIPTION
8968	HIST1H3F	histone cluster 1, H3f																																			REACTOME_HEMOSTASIS						REACTOME_TRANSCRIPTION
4099	MAG	myelin associated glycoprotein																																			REACTOME_HEMOSTASIS
6647	SOD1	superoxide dismutase 1, soluble																																			REACTOME_HEMOSTASIS
5868	RAB5A	RAB5A, member RAS oncogene family																																			REACTOME_HEMOSTASIS
2623	GATA1	GATA binding protein 1 (globin transcription factor 1)																																			REACTOME_HEMOSTASIS
9732	DOCK4	dedicator of cytokinesis 4																																			REACTOME_HEMOSTASIS
50808	AK3	adenylate kinase 3																																			REACTOME_HEMOSTASIS
4602	MYB	v-myb myeloblastosis viral oncogene homolog (avian)																																			REACTOME_HEMOSTASIS
64147	KIF9	kinesin family member 9																																			REACTOME_HEMOSTASIS
23764	MAFF	v-maf musculoaponeurotic fibrosarcoma oncogene homolog F (avian)																																			REACTOME_HEMOSTASIS
10362	HMG20B	high mobility group 20B																																			REACTOME_HEMOSTASIS
1795	DOCK3	dedicator of cytokinesis 3																																			REACTOME_HEMOSTASIS
23414	ZFPM2	zinc finger protein, multitype 2																																			REACTOME_HEMOSTASIS
81704	DOCK8	dedicator of cytokinesis 8																																			REACTOME_HEMOSTASIS
81928	CABLES2	Cdk5 and Abl enzyme substrate 2																																			REACTOME_HEMOSTASIS
9927	MFN2	mitofusin 2																																			REACTOME_HEMOSTASIS
6403	SELP	selectin P (granule membrane protein 140kDa, antigen CD62)																																			REACTOME_HEMOSTASIS
58494	JAM2	junctional adhesion molecule 2																																			REACTOME_HEMOSTASIS
83700	JAM3	junctional adhesion molecule 3																																			REACTOME_HEMOSTASIS
6693	SPN	sialophorin																																			REACTOME_HEMOSTASIS
965	CD58	CD58 molecule																																			REACTOME_HEMOSTASIS
27154	BRPF3	bromodomain and PHD finger containing, 3																																			REACTOME_HEMOSTASIS
29106	SCG3	secretogranin III																																			REACTOME_HEMOSTASIS
2152	F3	coagulation factor III (thromboplastin, tissue factor)																																			REACTOME_HEMOSTASIS
5547	PRCP	prolylcarboxypeptidase (angiotensinase C)																																			REACTOME_HEMOSTASIS
1161	ERCC8	excision repair cross-complementing rodent repair deficiency, complementation group 8																																							KEGG_UBIQUITIN_MEDIATED_PROTEOLYSIS
10277	UBE4B	ubiquitination factor E4B																																							KEGG_UBIQUITIN_MEDIATED_PROTEOLYSIS
51366	UBR5	ubiquitin protein ligase E3 component n-recognin 5																																							KEGG_UBIQUITIN_MEDIATED_PROTEOLYSIS
57448	BIRC6	baculoviral IAP repeat containing 6																																							KEGG_UBIQUITIN_MEDIATED_PROTEOLYSIS
8916	HERC3	hect domain and RLD 3																																							KEGG_UBIQUITIN_MEDIATED_PROTEOLYSIS
9616	RNF7	ring finger protein 7																																							KEGG_UBIQUITIN_MEDIATED_PROTEOLYSIS
9014	TAF1B	TATA box binding protein (TBP)-associated factor, RNA polymerase I, B, 63kDa																																									REACTOME_TRANSCRIPTION
11178	LZTS1	leucine zipper, putative tumor suppressor 1																																									REACTOME_TRANSCRIPTION
10302	SNAPC5	small nuclear RNA activating complex, polypeptide 5, 19kDa																																									REACTOME_TRANSCRIPTION
6617	SNAPC1	small nuclear RNA activating complex, polypeptide 1, 43kDa																																									REACTOME_TRANSCRIPTION
9329	GTF3C4	general transcription factor IIIC, polypeptide 4, 90kDa																																									REACTOME_TRANSCRIPTION
9700	ESPL1	extra spindle pole bodies homolog 1 (S. cerevisiae)																																										KEGG_CELL_CYCLE
2810	SFN	stratifin																																										KEGG_CELL_CYCLE
7709	ZBTB17	zinc finger and BTB domain containing 17																																										KEGG_CELL_CYCLE
7029	TFDP2	transcription factor Dp-2 (E2F dimerization partner 2)																																										KEGG_CELL_CYCLE
1028	CDKN1C	cyclin-dependent kinase inhibitor 1C (p57, Kip2)																																										KEGG_CELL_CYCLE
5663	PSEN1	presenilin 1
4804	NGFR	nerve growth factor receptor
396	ARHGDIA	Rho GDP dissociation inhibitor (GDI) alpha
2549	GAB1	GRB2-associated binding protein 1
8471	IRS4	insulin receptor substrate 4
5535	PPP3R2	protein phosphatase 3, regulatory subunit B, beta
5664	PSEN2	presenilin 2 (Alzheimer disease 4)
2902	GRIN1	glutamate receptor, ionotropic, N-methyl D-aspartate 1
522	ATP5J	ATP synthase, H+ transporting, mitochondrial Fo complex, subunit F6
4720	NDUFS2	NADH dehydrogenase (ubiquinone) Fe-S protein 2, 49kDa (NADH-coenzyme Q reductase)
7384	UQCRC1	ubiquinol-cytochrome c reductase core protein I
1327	COX4I1	cytochrome c oxidase subunit IV isoform 1
1329	COX5B	cytochrome c oxidase subunit Vb
1340	COX6B1	cytochrome c oxidase subunit VIb polypeptide 1 (ubiquitous)
27089	UQCRQ	ubiquinol-cytochrome c reductase, complex III subunit VII, 9.5kDa
7381	UQCRB	ubiquinol-cytochrome c reductase binding protein
4694	NDUFA1	NADH dehydrogenase (ubiquinone) 1 alpha subcomplex, 1, 7.5kDa
4704	NDUFA9	NADH dehydrogenase (ubiquinone) 1 alpha subcomplex, 9, 39kDa
4706	NDUFAB1	NADH dehydrogenase (ubiquinone) 1, alpha/beta subcomplex, 1, 8kDa
4716	NDUFB10	NADH dehydrogenase (ubiquinone) 1 beta subcomplex, 10, 22kDa
4717	NDUFC1	NADH dehydrogenase (ubiquinone) 1, subcomplex unknown, 1, 6kDa
4719	NDUFS1	NADH dehydrogenase (ubiquinone) Fe-S protein 1, 75kDa (NADH-coenzyme Q reductase)
4723	NDUFV1	NADH dehydrogenase (ubiquinone) flavoprotein 1, 51kDa
4725	NDUFS5	NADH dehydrogenase (ubiquinone) Fe-S protein 5, 15kDa (NADH-coenzyme Q reductase)
513	ATP5D	ATP synthase, H+ transporting, mitochondrial F1 complex, delta subunit
1347	COX7A2	cytochrome c oxidase subunit VIIa polypeptide 2 (liver)
56901	NDUFA4L2	NADH dehydrogenase (ubiquinone) 1 alpha subcomplex, 4-like 2
2597	GAPDH	glyceraldehyde-3-phosphate dehydrogenase
23621	BACE1	beta-site APP-cleaving enzyme 1
8883	NAE1	NEDD8 activating enzyme E1 subunit 1
5211	PFKL	phosphofructokinase, liver
51564	HDAC7	histone deacetylase 7
3398	ID2	inhibitor of DNA binding 2, dominant negative helix-loop-helix protein
2022	ENG	endoglin
2235	FECH	ferrochelatase
7033	TFF3	trefoil factor 3 (intestinal)
79365	BHLHE41	basic helix-loop-helix family, member e41
6648	SOD2	superoxide dismutase 2, mitochondrial
3064	HTT	huntingtin
1742	DLG4	discs, large homolog 4 (Drosophila)
27092	CACNG4	calcium channel, voltage-dependent, gamma subunit 4
4747	NEFL	neurofilament, light polypeptide
9495	AKAP5	A kinase (PRKA) anchor protein 5
1136	CHRNA3	cholinergic receptor, nicotinic, alpha 3
1138	CHRNA5	cholinergic receptor, nicotinic, alpha 5
8973	CHRNA6	cholinergic receptor, nicotinic, alpha 6
3772	KCNJ15	potassium inwardly-rectifying channel, subfamily J, member 15
83988	NCALD	neurocalcin delta
80852	GRIP2	glutamate receptor interacting protein 2
2571	GAD1	glutamate decarboxylase 1 (brain, 67kDa)
4128	MAOA	monoamine oxidase A
80331	DNAJC5	DnaJ (Hsp40) homolog, subfamily C, member 5
8224	SYN3	synapsin III
3767	KCNJ11	potassium inwardly-rectifying channel, subfamily J, member 11
3758	KCNJ1	potassium inwardly-rectifying channel, subfamily J, member 1
3764	KCNJ8	potassium inwardly-rectifying channel, subfamily J, member 8
3736	KCNA1	potassium voltage-gated channel, shaker-related subfamily, member 1 (episodic ataxia with myokymia)
3752	KCND3	potassium voltage-gated channel, Shal-related subfamily, member 3
81033	KCNH6	potassium voltage-gated channel, subfamily H (eag-related), member 6
90134	KCNH7	potassium voltage-gated channel, subfamily H (eag-related), member 7
9312	KCNB2	potassium voltage-gated channel, Shab-related subfamily, member 2
3777	KCNK3	potassium channel, subfamily K, member 3
10059	DNM1L	dynamin 1-like
1677	DFFB	DNA fragmentation factor, 40kDa, beta polypeptide (caspase-activated DNase)
51765	MST4	serine/threonine protein kinase MST4
100506658	OCLN	occludin
7431	VIM	vimentin
1829	DSG2	desmoglein 2
118	ADD1	adducin 1 (alpha)
3005	H1F0	H1 histone family, member 0
8826	IQGAP1	IQ motif containing GTPase activating protein 1
10092	ARPC5	actin related protein 2/3 complex, subunit 5, 16kDa
10093	ARPC4	actin related protein 2/3 complex, subunit 4, 20kDa
10163	WASF2	WAS protein family, member 2
26999	CYFIP2	cytoplasmic FMR1 interacting protein 2
81624	DIAPH3	diaphanous homolog 3 (Drosophila)
8515	ITGA10	integrin, alpha 10
128239	IQGAP3	IQ motif containing GTPase activating protein 3
10152	ABI2	abl-interactor 2
10627	MYL12A	myosin, light chain 12A, regulatory, non-sarcomeric
81873	ARPC5L	actin related protein 2/3 complex, subunit 5-like
375189	PFN4	profilin family, member 4
85464	SSH2	slingshot homolog 2 (Drosophila)
10006	ABI1	abl-interactor 1
1124	CHN2	chimerin (chimaerin) 2
9047	SH2D2A	SH2 domain containing 2A
9610	RIN1	Ras and Rab interactor 1
4191	MDH2	malate dehydrogenase 2, NAD (mitochondrial)
5837	PYGM	phosphorylase, glycogen, muscle
2027	ENO3	enolase 3 (beta, muscle)
230	ALDOC	aldolase C, fructose-bisphosphate
7086	TKT	transketolase
166012	CHST13	carbohydrate (chondroitin 4) sulfotransferase 13
337876	CHSY3	chondroitin sulfate synthase 3
56548	CHST7	carbohydrate (N-acetylglucosamine 6-O) sulfotransferase 7
26035	GLCE	glucuronic acid epimerase
64579	NDST4	N-deacetylase/N-sulfotransferase (heparan glucosaminyl) 4
3038	HAS3	hyaluronan synthase 3
8402	SLC25A11	solute carrier family 25 (mitochondrial carrier; oxoglutarate carrier), member 11
22934	RPIA	ribose 5-phosphate isomerase A
11181	TREH	trehalase (brush-border membrane glycoprotein)
3727	JUND	jun D proto-oncogene
1616	DAXX	death-domain associated protein
59284	CACNG7	calcium channel, voltage-dependent, gamma subunit 7
4296	MAP3K11	mitogen-activated protein kinase kinase kinase 11
1847	DUSP5	dual specificity phosphatase 5
9175	MAP3K13	mitogen-activated protein kinase kinase kinase 13
1850	DUSP8	dual specificity phosphatase 8
8550	MAPKAPK5	mitogen-activated protein kinase-activated protein kinase 5
5778	PTPN7	protein tyrosine phosphatase, non-receptor type 7
84867	PTPN5	protein tyrosine phosphatase, non-receptor type 5 (striatum-enriched)
7088	TLE1	transducin-like enhancer of split 1 (E(sp1) homolog, Drosophila)
7089	TLE2	transducin-like enhancer of split 2 (E(sp1) homolog, Drosophila)
3714	JAG2	jagged 2
26508	HEYL	hairy/enhancer-of-split related with YRPW motif-like
7090	TLE3	transducin-like enhancer of split 3 (E(sp1) homolog, Drosophila)
142678	MIB2	mindbomb homolog 2 (Drosophila)
4242	MFNG	MFNG O-fucosylpeptide 3-beta-N-acetylglucosaminyltransferase
10959	TMED2	transmembrane emp24 domain trafficking protein 2
6400	SEL1L	sel-1 suppressor of lin-12-like (C. elegans)
57690	TNRC6C	trinucleotide repeat containing 6C
23509	POFUT1	protein O-fucosyltransferase 1
7133	TNFRSF1B	tumor necrosis factor receptor superfamily, member 1B
3587	IL10RA	interleukin 10 receptor, alpha
2057	EPOR	erythropoietin receptor
3595	IL12RB2	interleukin 12 receptor, beta 2
9180	OSMR	oncostatin M receptor
94	ACVRL1	activin A receptor type II-like 1
2324	FLT4	fms-related tyrosine kinase 4
23495	TNFRSF13B	tumor necrosis factor receptor superfamily, member 13B
55504	TNFRSF19	tumor necrosis factor receptor superfamily, member 19
939	CD27	CD27 molecule
970	CD70	CD70 molecule
1452	CSNK1A1	casein kinase 1, alpha 1
10023	FRAT1	frequently rearranged in advanced T-cell lymphomas
7054	TH	tyrosine hydroxylase
1728	NQO1	NAD(P)H dehydrogenase, quinone 1
1738	DLD	dihydrolipoamide dehydrogenase
4967	OGDH	oxoglutarate (alpha-ketoglutarate) dehydrogenase (lipoamide)
9380	GRHPR	glyoxylate reductase/hydroxypyruvate reductase
6898	TAT	tyrosine aminotransferase
383	ARG1	arginase, liver
587	BCAT2	branched chain amino-acid transaminase 2, mitochondrial
8564	KMO	kynurenine 3-monooxygenase (kynurenine 3-hydroxylase)
262	AMD1	adenosylmethionine decarboxylase 1
79814	AGMAT	agmatine ureohydrolase (agmatinase)
5832	ALDH18A1	aldehyde dehydrogenase 18 family, member A1
162417	NAGS	N-acetylglutamate synthase
5009	OTC	ornithine carbamoyltransferase
2875	GPT	glutamic-pyruvate transaminase (alanine aminotransferase)
5053	PAH	phenylalanine hydroxylase
2184	FAH	fumarylacetoacetate hydrolase (fumarylacetoacetase)
1735	DIO3	deiodinase, iodothyronine, type III
93659	CGB5	chorionic gonadotropin, beta polypeptide 5
5092	PCBD1	pterin-4 alpha-carbinolamine dehydratase/dimerization cofactor of hepatocyte nuclear factor 1 alpha
6535	SLC6A8	solute carrier family 6 (neurotransmitter transporter, creatine), member 8
8027	STAM	signal transducing adaptor molecule (SH3 domain and ITAM motif) 1
29924	EPN1	epsin 1
3133	HLA-E	major histocompatibility complex, class I, E
116986	AGAP2	ArfGAP with GTPase domain, ankyrin repeat and PH domain 2
9815	GIT2	G protein-coupled receptor kinase interacting ArfGAP 2
64411	ARAP3	ArfGAP with RhoGAP domain, ankyrin repeat and PH domain 3
116984	ARAP2	ArfGAP with RhoGAP domain, ankyrin repeat and PH domain 2
8853	ASAP2	ArfGAP with SH3 domain, ankyrin repeat and PH domain 2
26052	DNM3	dynamin 3
9829	DNAJC6	DnaJ (Hsp40) homolog, subfamily C, member 6
51534	VTA1	Vps20-associated 1 homolog (S. cerevisiae)
92421	CHMP4C	charged multivesicular body protein 4C
26286	ARFGAP3	ADP-ribosylation factor GTPase activating protein 3
51100	SH3GLB1	SH3-domain GRB2-like endophilin B1
10015	PDCD6IP	programmed cell death 6 interacting protein
22905	EPN2	epsin 2
23550	PSD4	pleckstrin and Sec7 domain containing 4
5662	PSD	pleckstrin and Sec7 domain containing
60682	SMAP1	small ArfGAP 1
6457	SH3GL3	SH3-domain GRB2-like 3
7314	UBB	ubiquitin B
10284	SAP18	Sin3A-associated protein, 18kDa
4435	CITED1	Cbp/p300-interacting transactivator, with Glu/Asp-rich carboxy-terminal domain, 1
2067	ERCC1	excision repair cross-complementing rodent repair deficiency, complementation group 1 (includes overlapping antisense sequence)
2175	FANCA	Fanconi anemia, complementation group A
83990	BRIP1	BRCA1 interacting protein C-terminal helicase 1
2187	FANCB	Fanconi anemia, complementation group B
79728	PALB2	partner and localizer of BRCA2
55775	TDP1	tyrosyl-DNA phosphodiesterase 1
8930	MBD4	methyl-CpG binding domain protein 4
10309	CCNO	cyclin O
121642	ALKBH2	alkB, alkylation repair homolog 2 (E. coli)
5980	REV3L	REV3-like, catalytic subunit of DNA polymerase zeta (yeast)
7874	USP7	ubiquitin specific peptidase 7 (herpes virus-associated)
114907	FBXO32	F-box protein 32
11073	TOPBP1	topoisomerase (DNA) II binding protein 1
50485	SMARCAL1	SWI/SNF related, matrix associated, actin dependent regulator of chromatin, subfamily a-like 1
54962	TIPIN	TIMELESS interacting protein
11140	CDC37	cell division cycle 37 homolog (S. cerevisiae)
10252	SPRY1	sprouty homolog 1, antagonist of FGF signaling (Drosophila)
26018	LRIG1	leucine-rich repeats and immunoglobulin-like domains 1
56998	CTNNBIP1	catenin, beta interacting protein 1
170261	ZCCHC12	zinc finger, CCHC domain containing 12
3848	KRT1	keratin 1
7528	YY1	YY1 transcription factor
1108	CHD4	chromodomain helicase DNA binding protein 4
2287	FKBP3	FK506 binding protein 3, 25kDa
54815	GATAD2A	GATA zinc finger domain containing 2A
9219	MTA2	metastasis associated 1 family, member 2
10197	PSME3	proteasome (prosome, macropain) activator subunit 3 (PA28 gamma; Ki)
51371	POMP	proteasome maturation protein
4194	MDM4	Mdm4 p53 binding protein homolog (mouse)
51512	GTSE1	G-2 and S-phase expressed 1
64393	ZMAT3	zinc finger, matrin-type 3
901	CCNG2	cyclin G2
9538	EI24	etoposide induced 2.4 mRNA
5167	ENPP1	ectonucleotide pyrophosphatase/phosphodiesterase 1
56655	POLE4	polymerase (DNA-directed), epsilon 4 (p12 subunit)
10622	POLR3G	polymerase (RNA) III (DNA directed) polypeptide G (32kD)
84618	NT5C1A	5'-nucleotidase, cytosolic IA
22978	NT5C2	5'-nucleotidase, cytosolic II
3704	ITPA	inosine triphosphatase (nucleoside triphosphate pyrophosphatase)
955	ENTPD6	ectonucleoside triphosphate diphosphohydrolase 6 (putative)
2272	FHIT	fragile histidine triad gene
9615	GDA	guanine deaminase
122622	ADSSL1	adenylosuccinate synthase like 1
10606	PAICS	phosphoribosylaminoimidazole carboxylase, phosphoribosylaminoimidazole succinocarboxamide synthetase
5198	PFAS	phosphoribosylformylglycinamidine synthase
2766	GMPR	guanosine monophosphate reductase
5147	PDE6D	phosphodiesterase 6D, cGMP-specific, rod, delta
4881	NPR1	natriuretic peptide receptor A/guanylate cyclase A (atrionatriuretic peptide receptor A)
11164	NUDT5	nudix (nucleoside diphosphate linked moiety X)-type motif 5
2984	GUCY2C	guanylate cyclase 2C (heat stable enterotoxin receptor)
5141	PDE4A	phosphodiesterase 4A, cAMP-specific
10135	NAMPT	nicotinamide phosphoribosyltransferase
23475	QPRT	quinolinate phosphoribosyltransferase
349565	NMNAT3	nicotinamide nucleotide adenylyltransferase 3
55191	NADSYN1	NAD synthetase 1
9446	GSTO1	glutathione S-transferase omega 1
53354	PANK1	pantothenate kinase 1
60496	AASDHPPT	aminoadipate-semialdehyde dehydrogenase-phosphopantetheinyl transferase
80308	FLAD1	FAD1 flavin adenine dinucleotide synthetase homolog (S. cerevisiae)
27304	MOCS3	molybdenum cofactor synthesis 3
4337	MOCS1	molybdenum cofactor synthesis 1
4338	MOCS2	molybdenum cofactor synthesis 2
55163	PNPO	pyridoxamine 5'-phosphate oxidase
6573	SLC19A1	solute carrier family 19 (folate transporter), member 1
84823	LMNB2	lamin B2
8738	CRADD	CASP2 and RIPK1 domain containing adaptor with death domain
8543	LMO4	LIM domain only 4
10011	SRA1	steroid receptor RNA activator 1
11331	PHB2	prohibitin 2
6418	SET	SET nuclear oncogene
7031	TFF1	trefoil factor 1
135112	NCOA7	nuclear receptor coactivator 7
286827	TRIM59	tripartite motif containing 59
6294	SAFB	scaffold attachment factor B
9166	EBAG9	estrogen receptor binding site associated, antigen, 9
9131	AIFM1	apoptosis-inducing factor, mitochondrion-associated, 1
2021	ENDOG	endonuclease G
9941	EXOG	endo/exonuclease (5'-3'), endonuclease G-like
6198	RPS6KB1	ribosomal protein S6 kinase, 70kDa, polypeptide 1
5961	PRPH2	peripherin 2 (retinal degeneration, slow)
9973	CCS	copper chaperone for superoxide dismutase
23368	PPP1R13B	protein phosphatase 1, regulatory subunit 13B
2110	ETFDH	electron-transferring-flavoprotein dehydrogenase
7351	UCP2	uncoupling protein 2 (mitochondrial, proton carrier)
57521	RPTOR	regulatory associated protein of MTOR, complex 1
5562	PRKAA1	protein kinase, AMP-activated, alpha 1 catalytic subunit
200186	CRTC2	CREB regulated transcription coactivator 2
3419	IDH3A	isocitrate dehydrogenase 3 (NAD+) alpha
1605	DAG1	dystroglycan 1 (dystrophin-associated glycoprotein 1)
22987	SV2C	synaptic vesicle glycoprotein 2C
54541	DDIT4	DNA-damage-inducible transcript 4
64798	DEPTOR	DEP domain containing MTOR-interacting protein
10325	RRAGB	Ras-related GTP binding B
933	CD22	CD22 molecule
5797	PTPRM	protein tyrosine phosphatase, receptor type, M
1364	CLDN4	claudin 4
49861	CLDN20	claudin 20
137075	CLDN23	claudin 23
3119	HLA-DQB1	major histocompatibility complex, class II, DQ beta 1
23114	NFASC	neurofascin
9369	NRXN3	neurexin 3
6262	RYR2	ryanodine receptor 2 (cardiac)
9322	TRIP10	thyroid hormone receptor interactor 10
79660	PPP1R3B	protein phosphatase 1, regulatory subunit 3B
6778	STAT6	signal transducer and activator of transcription 6, interleukin-4 induced
3376	IARS	isoleucyl-tRNA synthetase
4046	LSP1	lymphocyte-specific protein 1
3987	LIMS1	LIM and senescent cell antigen-like domains 1
94274	PPP1R14A	protein phosphatase 1, regulatory (inhibitor) subunit 14A
26472	PPP1R14B	protein phosphatase 1, regulatory (inhibitor) subunit 14B
4666	NACA	nascent polypeptide-associated complex alpha subunit
55679	LIMS2	LIM and senescent cell antigen-like domains 2
63916	ELMO2	engulfment and cell motility 2
80895	ILKAP	integrin-linked kinase-associated serine/threonine phosphatase
7083	TK1	thymidine kinase 1, soluble
1806	DPYD	dihydropyrimidine dehydrogenase
1807	DPYS	dihydropyrimidinase
7378	UPP1	uridine phosphorylase 1
7372	UMPS	uridine monophosphate synthetase
1503	CTPS	CTP synthase
54963	UCKL1	uridine-cytidine kinase 1-like 1
6595	SMARCA2	SWI/SNF related, matrix associated, actin dependent regulator of chromatin, subfamily a, member 2
23491	CES3	carboxylesterase 3
8409	UXT	ubiquitously-expressed transcript
25989	ULK3	unc-51-like kinase 3 (C. elegans)
7020	TFAP2A	transcription factor AP-2 alpha (activating enhancer binding protein 2 alpha)
7150	TOP1	topoisomerase (DNA) I
4775	NFATC3	nuclear factor of activated T-cells, cytoplasmic, calcineurin-dependent 3
2119	ETV5	ets variant 5
2305	FOXM1	forkhead box M1
10725	NFAT5	nuclear factor of activated T-cells 5, tonicity-responsive
4145	MATK	megakaryocyte-associated tyrosine kinase
7517	XRCC3	X-ray repair complementing defective repair in Chinese hamster cells 3
80010	RMI1	RMI1, RecQ mediated genome instability 1, homolog (S. cerevisiae)
124056	NOXO1	NADPH oxidase organizer 1
7335	UBE2V1	ubiquitin-conjugating enzyme E2 variant 1
65078	RTN4R	reticulon 4 receptor
86	ACTL6A	actin-like 6A
8886	DDX18	DEAD (Asp-Glu-Ala-Asp) box polypeptide 18
91942	NDUFAF2	NADH dehydrogenase (ubiquinone) 1 alpha subcomplex, assembly factor 2
92140	MTDH	metadherin
200933	FBXO45	F-box protein 45
3297	HSF1	heat shock transcription factor 1
5524	PPP2R4	protein phosphatase 2A activator, regulatory subunit 4
6945	MLX	MAX-like protein X
392	ARHGAP1	Rho GTPase activating protein 1
23779	ARHGAP8	Rho GTPase activating protein 8
398	ARHGDIG	Rho GDP dissociation inhibitor (GDI) gamma
399	RHOH	ras homolog gene family, member H
10144	FAM13A	family with sequence similarity 13, member A
55789	DEPDC1B	DEP domain containing 1B
93663	ARHGAP18	Rho GTPase activating protein 18
9938	ARHGAP25	Rho GTPase activating protein 25
59343	SENP2	SUMO1/sentrin/SMT3 specific peptidase 2
80319	CXXC4	CXXC finger protein 4
23476	BRD4	bromodomain containing 4
10200	MPHOSPH6	M-phase phosphoprotein 6
11044	PAPD7	PAP associated domain containing 7
126129	CPT1C	carnitine palmitoyltransferase 1C
10498	CARM1	coactivator-associated arginine methyltransferase 1
2232	FDXR	ferredoxin reductase
333926	PPM1J	protein phosphatase, Mg2+/Mn2+ dependent, 1J
51499	TRIAP1	TP53 regulated inhibitor of apoptosis 1
4093	SMAD9	SMAD family member 9
219	ALDH1B1	aldehyde dehydrogenase 1 family, member B1
5161	PDHA2	pyruvate dehydrogenase (lipoamide) alpha 2
3948	LDHC	lactate dehydrogenase C
134526	ACOT12	acyl-CoA thioesterase 12
2739	GLO1	glyoxalase I
4200	ME2	malic enzyme 2, NAD(+)-dependent, mitochondrial
98	ACYP2	acylphosphatase 2, muscle type
11171	STRAP	serine/threonine kinase receptor associated protein
1962	EHHADH	enoyl-CoA, hydratase/3-hydroxyacyl CoA dehydrogenase
64064	OXCT2	3-oxoacid CoA transferase 2
65985	AACS	acetoacetyl-CoA synthetase
3145	HMBS	hydroxymethylbilane synthase
7389	UROD	uroporphyrinogen decarboxylase
7390	UROS	uroporphyrinogen III synthase
644	BLVRA	biliverdin reductase A
10941	UGT2A1	UDP glucuronosyltransferase 2 family, polypeptide A1, complex locus
7366	UGT2B15	UDP glucuronosyltransferase 2 family, polypeptide B15
3052	HCCS	holocytochrome c synthase
326625	MMAB	methylmalonic aciduria (cobalamin deficiency) cblB type
340061	TMEM173	transmembrane protein 173
11277	TREX1	three prime repair exonuclease 1
90865	IL33	interleukin 33
22974	TPX2	TPX2, microtubule-associated, homolog (Xenopus laevis)
3267	AGFG1	ArfGAP with FG repeats 1
51283	BFAR	bifunctional apoptosis regulator
7284	TUFM	Tu translation elongation factor, mitochondrial
399687	MYO18A	myosin XVIIIA
93185	IGSF8	immunoglobulin superfamily, member 8
10629	TAF6L	TAF6-like RNA polymerase II, p300/CBP-associated factor (PCAF)-associated factor, 65kDa
11036	GTF2A1L	general transcription factor IIA, 1-like
391764	LOC391764	putative TAF11-like protein ENSP00000332601-like
6873	TAF2	TAF2 RNA polymerase II, TATA box binding protein (TBP)-associated factor, 150kDa
6742	SSBP1	single-stranded DNA binding protein 1
1877	E4F1	E4F transcription factor 1
5897	RAG2	recombination activating gene 2
22797	TFEC	transcription factor EC
22899	ARHGEF15	Rho guanine nucleotide exchange factor (GEF) 15
4660	PPP1R12B	protein phosphatase 1, regulatory subunit 12B
683	BST1	bone marrow stromal cell antigen 1
10130	PDIA6	protein disulfide isomerase family A, member 6
1663	DDX11	DEAD/H (Asp-Glu-Ala-Asp/His) box polypeptide 11
4189	DNAJB9	DnaJ (Hsp40) homolog, subfamily B, member 9
56005	C19orf10	chromosome 19 open reading frame 10
54536	EXOC6	exocyst complex component 6
149371	EXOC8	exocyst complex component 8
8260	NAA10	N(alpha)-acetyltransferase 10, NatA catalytic subunit
10327	AKR1A1	aldo-keto reductase family 1, member A1 (aldehyde reductase)
441531	PGAM4	phosphoglycerate mutase family member 4
10888	GPR83	G protein-coupled receptor 83
134860	TAAR9	trace amine associated receptor 9 (gene/pseudogene)
165829	GPR156	G protein-coupled receptor 156
57053	CHRNA10	cholinergic receptor, nicotinic, alpha 10
83999	KREMEN1	kringle containing transmembrane protein 1
3291	HSD11B2	hydroxysteroid (11-beta) dehydrogenase 2
6783	SULT1E1	sulfotransferase family 1E, estrogen-preferring, member 1
8644	AKR1C3	aldo-keto reductase family 1, member C3 (3-alpha hydroxysteroid dehydrogenase, type II)
8630	HSD17B6	hydroxysteroid (17-beta) dehydrogenase 6 homolog (mouse)
6452	SH3BP2	SH3-domain binding protein 2
3808	KIR2DS3	killer cell immunoglobulin-like receptor, two domains, short cytoplasmic tail, 3
9788	MTSS1	metastasis suppressor 1
638	BIK	BCL2-interacting killer (apoptosis-inducing)
197	AHSG	alpha-2-HS-glycoprotein
5787	PTPRB	protein tyrosine phosphatase, receptor type, B
117178	SSX2IP	synovial sarcoma, X breakpoint 2 interacting protein
4008	LMO7	LIM domain 7
23426	GRIP1	glutamate receptor interacting protein 1
27043	PELP1	proline, glutamate and leucine rich protein 1
8639	AOC3	amine oxidase, copper containing 3 (vascular adhesion protein 1)
3059	HCLS1	hematopoietic cell-specific Lyn substrate 1
23136	EPB41L3	erythrocyte membrane protein band 4.1-like 3
27134	TJP3	tight junction protein 3 (zona occludens 3)
8189	SYMPK	symplekin
8777	MPDZ	multiple PDZ domain protein
9223	MAGI1	membrane associated guanylate kinase, WW and PDZ domain containing 1
23395	LARS2	leucyl-tRNA synthetase 2, mitochondrial
51520	LARS	leucyl-tRNA synthetase
721	C4B	complement component 4B (Chido blood group)
2171	FABP5	fatty acid binding protein 5 (psoriasis-associated)
6461	SHB	Src homology 2 domain containing adaptor protein B
373156	GSTK1	glutathione S-transferase kappa 1
255027	MPV17L	MPV17 mitochondrial membrane protein-like
5192	PEX10	peroxisomal biogenesis factor 10
55670	PEX26	peroxisomal biogenesis factor 26
5828	PEX2	peroxisomal biogenesis factor 2
9409	PEX16	peroxisomal biogenesis factor 16
2212	FCGR2A	Fc fragment of IgG, low affinity IIa, receptor (CD32)
6605	SMARCE1	SWI/SNF related, matrix associated, actin dependent regulator of chromatin, subfamily e, member 1
11143	KAT7	K(lysine) acetyltransferase 7
25803	SPDEF	SAM pointed domain containing ets transcription factor
3301	DNAJA1	DnaJ (Hsp40) homolog, subfamily A, member 1
50618	ITSN2	intersectin 2
7205	TRIP6	thyroid hormone receptor interactor 6
260434	PYDC1	PYD (pyrin domain) containing 1
838	CASP5	caspase 5, apoptosis-related cysteine peptidase
22806	IKZF3	IKAROS family zinc finger 3 (Aiolos)
79872	CBLL1	Cas-Br-M (murine) ecotropic retroviral transforming sequence-like 1
8575	PRKRA	protein kinase, interferon-inducible double stranded RNA dependent activator
79861	TUBAL3	tubulin, alpha-like 3
122953	JDP2	Jun dimerization protein 2
1504	CTRB1	chymotrypsinogen B1
10979	FERMT2	fermitin family member 2
54751	FBLIM1	filamin binding LIM protein 1
6916	TBXAS1	thromboxane A synthase 1 (platelet)
1559	CYP2C9	cytochrome P450, family 2, subfamily C, polypeptide 9
1565	CYP2D6	cytochrome P450, family 2, subfamily D, polypeptide 6
340665	CYP26C1	cytochrome P450, family 26, subfamily C, polypeptide 1
1580	CYP4B1	cytochrome P450, family 4, subfamily B, polypeptide 1
2326	FMO1	flavin containing monooxygenase 1
216	ALDH1A1	aldehyde dehydrogenase 1 family, member A1
2938	GSTA1	glutathione S-transferase alpha 1
4257	MGST1	microsomal glutathione S-transferase 1
27284	SULT1B1	sulfotransferase family, cytosolic, 1B, member 1
10249	GLYAT	glycine-N-acyltransferase
8330	HIST1H2AK	histone cluster 1, H2ak
4131	MAP1B	microtubule-associated protein 1B
5049	PAFAH1B2	platelet-activating factor acetylhydrolase 1b, catalytic subunit 2 (30kDa)
10159	ATP6AP2	ATPase, H+ transporting, lysosomal accessory protein 2
6259	RYK	RYK receptor-like tyrosine kinase
1408	CRY2	cryptochrome 2 (photolyase-like)
8653	DDX3Y	DEAD (Asp-Glu-Ala-Asp) box polypeptide 3, Y-linked
154796	AMOT	angiomotin
1062	CENPE	centromere protein E, 312kDa
9055	PRC1	protein regulator of cytokinesis 1
54959	ODAM	odontogenic, ameloblast asssociated
863	CBFA2T3	core-binding factor, runt domain, alpha subunit 2; translocated to, 3
3692	EIF6	eukaryotic translation initiation factor 6
7153	TOP2A	topoisomerase (DNA) II alpha 170kDa
9918	NCAPD2	non-SMC condensin I complex, subunit D2
10592	SMC2	structural maintenance of chromosomes 2
64151	NCAPG	non-SMC condensin I complex, subunit G
438	ASMT	acetylserotonin O-methyltransferase
2195	FAT1	FAT tumor suppressor homolog 1 (Drosophila)
6845	VAMP7	vesicle-associated membrane protein 7
8673	VAMP8	vesicle-associated membrane protein 8 (endobrevin)
2647	BLOC1S1	biogenesis of lysosomal organelles complex-1, subunit 1
6643	SNX2	sorting nexin 2
11316	COPE	coatomer protein complex, subunit epsilon
9276	COPB2	coatomer protein complex, subunit beta 2 (beta prime)
10804	GJB6	gap junction protein, beta 6, 30kDa
81025	GJA9	gap junction protein, alpha 9, 59kDa
8435	SOAT2	sterol O-acyltransferase 2
84168	ANTXR1	anthrax toxin receptor 1
2617	GARS	glycyl-tRNA synthetase
23438	HARS2	histidyl-tRNA synthetase 2, mitochondrial (putative)
25973	PARS2	prolyl-tRNA synthetase 2, mitochondrial (putative)
55157	DARS2	aspartyl-tRNA synthetase 2, mitochondrial
3035	HARS	histidyl-tRNA synthetase
3110	MNX1	motor neuron and pancreas homeobox 1
11040	PIM2	pim-2 oncogene
23373	CRTC1	CREB regulated transcription coactivator 1
84812	PLCD4	phospholipase C, delta 4
6261	RYR1	ryanodine receptor 1 (skeletal)
2524	FUT2	fucosyltransferase 2 (secretor status included)
2525	FUT3	fucosyltransferase 3 (galactoside 3(4)-L-fucosyltransferase, Lewis blood group)
1788	DNMT3A	DNA (cytosine-5-)-methyltransferase 3 alpha
81855	SFXN3	sideroflexin 3
84233	TMEM126A	transmembrane protein 126A
11016	ATF7	activating transcription factor 7
117584	RFFL	ring finger and FYVE-like domain containing 1
3713	IVL	involucrin
80243	PREX2	phosphatidylinositol-3,4,5-trisphosphate-dependent Rac exchange factor 2
55502	HES6	hairy and enhancer of split 6 (Drosophila)
55816	DOK5	docking protein 5
81849	ST6GALNAC5	ST6 (alpha-N-acetyl-neuraminyl-2,3-beta-galactosyl-1,3)-N-acetylgalactosaminide alpha-2,6-sialyltransferase 5
8869	ST3GAL5	ST3 beta-galactoside alpha-2,3-sialyltransferase 5
23647	ARFIP2	ADP-ribosylation factor interacting protein 2
51474	LIMA1	LIM domain and actin binding 1
57662	CAMSAP3	calmodulin regulated spectrin-associated protein family, member 3
1259	CNGA1	cyclic nucleotide gated channel alpha 1
10755	GIPC1	GIPC PDZ domain containing family, member 1
84290	CAPNS2	calpain, small subunit 2
3206	HOXA10	homeobox A10
10768	AHCYL1	adenosylhomocysteinase-like 1
23382	AHCYL2	adenosylhomocysteinase-like 2
602	BCL3	B-cell CLL/lymphoma 3
26155	NOC2L	nucleolar complex associated 2 homolog (S. cerevisiae)
10020	GNE	glucosamine (UDP-N-acetyl)-2-epimerase/N-acetylmannosamine kinase
132789	GNPDA2	glucosamine-6-phosphate deaminase 2
27159	CHIA	chitinase, acidic
79813	EHMT1	euchromatic histone-lysine N-methyltransferase 1
1008	CDH10	cadherin 10, type 2 (T2-cadherin)
64403	CDH24	cadherin 24, type 2
84623	KIRREL3	kin of IRRE like 3 (Drosophila)
2091	FBL	fibrillarin
9267	CYTH1	cytohesin 1
27128	CYTH4	cytohesin 4
51071	DERA	deoxyribose-phosphate aldolase (putative)
23682	RAB38	RAB38, member RAS oncogene family
1390	CREM	cAMP responsive element modulator
2635	GBP3	guanylate binding protein 3
30851	TAX1BP3	Tax1 (human T-cell leukemia virus type I) binding protein 3
8825	LIN7A	lin-7 homolog A (C. elegans)
132158	GLYCTK	glycerate kinase
8926	SNURF	SNRPN upstream reading frame
921	CD5	CD5 molecule
64132	XYLT2	xylosyltransferase II
84174	SLA2	Src-like-adaptor 2
29085	PHPT1	phosphohistidine phosphatase 1
6652	SORD	sorbitol dehydrogenase
11113	CIT	citron (rho-interacting, serine/threonine kinase 21)
8861	LDB1	LIM domain binding 1
64422	ATG3	ATG3 autophagy related 3 homolog (S. cerevisiae)
84971	ATG4D	ATG4 autophagy related 4 homolog D (S. cerevisiae)
6613	SUMO2	SMT3 suppressor of mif two 3 homolog 2 (S. cerevisiae)
3906	LALBA	lactalbumin, alpha-
4118	MAL	mal, T-cell differentiation protein
6801	STRN	striatin, calmodulin binding protein
2045	EPHA7	EPH receptor A7
1945	EFNA4	ephrin-A4
57689	LRRC4C	leucine rich repeat containing 4C
4126	MANBA	mannosidase, beta A, lysosomal
23163	GGA3	golgi-associated, gamma adaptin ear containing, ARF binding protein 3
79158	GNPTAB	N-acetylglucosamine-1-phosphate transferase, alpha and beta subunits
8120	AP3B2	adaptor-related protein complex 3, beta 2 subunit
8943	AP3D1	adaptor-related protein complex 3, delta 1 subunit
10174	SORBS3	sorbin and SH3 domain containing 3
4632	MYL1	myosin, light chain 1, alkali; skeletal, fast
51540	SCLY	selenocysteine lyase
259287	TAS2R41	taste receptor, type 2, member 41
259291	TAS2R45	taste receptor, type 2, member 45
50840	TAS2R14	taste receptor, type 2, member 14
5726	TAS2R38	taste receptor, type 2, member 38
57486	NLN	neurolysin (metallopeptidase M3 family)
83953	FCAMR	Fc receptor, IgA, IgM, high affinity
80086	TUBA4B	tubulin, alpha 4b (pseudogene)
5168	ENPP2	ectonucleotide pyrophosphatase/phosphodiesterase 2
2596	GAP43	growth associated protein 43
1998	ELF2	E74-like factor 2 (ets domain transcription factor)
763	CA5A	carbonic anhydrase VA, mitochondrial
767	CA8	carbonic anhydrase VIII
8674	VAMP4	vesicle-associated membrane protein 4
11231	SEC63	SEC63 homolog (S. cerevisiae)
7095	SEC62	SEC62 homolog (S. cerevisiae)
440822	PIWIL3	piwi-like 3 (Drosophila)
56776	FMN2	formin 2
22	ABCB7	ATP-binding cassette, sub-family B (MDR/TAP), member 7
10840	ALDH1L1	aldehyde dehydrogenase 1 family, member L1
100130302	FAM48B1	family with sequence similarity 48, member B1
10016	PDCD6	programmed cell death 6
10036	CHAF1A	chromatin assembly factor 1, subunit A (p150)
100506164	HSFX1	heat shock transcription factor family, X linked 1
100529141	LGTN	ligatin
10098	TSPAN5	tetraspanin 5
10099	TSPAN3	tetraspanin 3
10100	TSPAN2	tetraspanin 2
10117	ENAM	enamelin
10149	GPR64	G protein-coupled receptor 64
10184	LHFPL2	lipoma HMGIC fusion partner-like 2
10186	LHFP	lipoma HMGIC fusion partner
10194	TSHZ1	teashirt zinc finger homeobox 1
10196	PRMT3	protein arginine methyltransferase 3
10202	DHRS2	dehydrogenase/reductase (SDR family) member 2
10206	TRIM13	tripartite motif containing 13
10208	USPL1	ubiquitin specific peptidase like 1
10221	TRIB1	tribbles homolog 1 (Drosophila)
10223	GPA33	glycoprotein A33 (transmembrane)
10232	MSLN	mesothelin
10234	LRRC17	leucine rich repeat containing 17
10237	SLC35B1	solute carrier family 35, member B1
10240	MRPS31	mitochondrial ribosomal protein S31
10247	HRSP12	heat-responsive protein 12
10296	MAEA	macrophage erythroblast attacher
10300	KATNB1	katanin p80 (WD repeat containing) subunit B 1
10311	DSCR3	Down syndrome critical region gene 3
10336	PCGF3	polycomb group ring finger 3
10343	PKDREJ	polycystic kidney disease (polycystin) and REJ homolog (sperm receptor for egg jelly homolog, sea urchin)
10384	BTN3A3	butyrophilin, subfamily 3, member A3
10424	PGRMC2	progesterone receptor membrane component 2
10428	CFDP1	craniofacial development protein 1
10436	EMG1	EMG1 nucleolar protein homolog (S. cerevisiae)
10456	HAX1	HCLS1 associated protein X-1
10463	SLC30A9	solute carrier family 30 (zinc transporter), member 9
10467	ZNHIT1	zinc finger, HIT-type containing 1
10480	EIF3M	eukaryotic translation initiation factor 3, subunit M
10485	C1orf61	chromosome 1 open reading frame 61
10514	MYBBP1A	MYB binding protein (P160) 1a
10526	IPO8	importin 8
10531	PITRM1	pitrilysin metallopeptidase 1
10557	RPP38	ribonuclease P/MRP 38kDa subunit
10562	OLFM4	olfactomedin 4
10573	MRPL28	mitochondrial ribosomal protein L28
10578	GNLY	granulysin
10579	TACC2	transforming, acidic coiled-coil containing protein 2
10607	TBL3	transducin (beta)-like 3
10611	PDLIM5	PDZ and LIM domain 5
10615	SPAG5	sperm associated antigen 5
10626	TRIM16	tripartite motif containing 16
10656	KHDRBS3	KH domain containing, RNA binding, signal transduction associated 3
10724	MGEA5	meningioma expressed antigen 5 (hyaluronidase)
10732	TCFL5	transcription factor-like 5 (basic helix-loop-helix)
10745	PHTF1	putative homeodomain transcription factor 1
10765	KDM5B	lysine (K)-specific demethylase 5B
10776	ARPP19	cAMP-regulated phosphoprotein, 19kDa
10826	C5orf4	chromosome 5 open reading frame 4
1084	CEACAM3	carcinoembryonic antigen-related cell adhesion molecule 3
10847	SRCAP	Snf2-related CREBBP activator protein
10871	CD300C	CD300c molecule
10880	ACTL7B	actin-like 7B
10898	CPSF4	cleavage and polyadenylation specific factor 4, 30kDa
10906	TRAFD1	TRAF-type zinc finger domain containing 1
10908	PNPLA6	patatin-like phospholipase domain containing 6
10920	COPS8	COP9 constitutive photomorphogenic homolog subunit 8 (Arabidopsis)
10927	SPIN1	spindlin 1
10943	MSL3	male-specific lethal 3 homolog (Drosophila)
10955	SERINC3	serine incorporator 3
10962	MLLT11	myeloid/lymphoid or mixed-lineage leukemia (trithorax homolog, Drosophila); translocated to, 11
10964	IFI44L	interferon-induced protein 44-like
10985	GCN1L1	GCN1 general control of amino-acid synthesis 1-like 1 (yeast)
10989	IMMT	inner membrane protein, mitochondrial
11007	CCDC85B	coiled-coil domain containing 85B
11027	LILRA2	leukocyte immunoglobulin-like receptor, subfamily A (with TM domain), member 2
11063	SOX30	SRY (sex determining region Y)-box 30
11067	C10orf10	chromosome 10 open reading frame 10
11068	CYB561D2	cytochrome b-561 domain containing 2
1112	FOXN3	forkhead box N3
11135	CDC42EP1	CDC42 effector protein (Rho GTPase binding) 1
11138	TBC1D8	TBC1 domain family, member 8 (with GRAM domain)
1114	CHGB	chromogranin B (secretogranin 1)
11146	GLMN	glomulin, FKBP associated protein
11151	CORO1A	coronin, actin binding protein, 1A
11163	NUDT4	nudix (nucleoside diphosphate linked moiety X)-type motif 4
11166	SOX21	SRY (sex determining region Y)-box 21
11217	AKAP2	A kinase (PRKA) anchor protein 2
11232	POLG2	polymerase (DNA directed), gamma 2, accessory subunit
11237	RNF24	ring finger protein 24
11240	PADI2	peptidyl arginine deiminase, type II
11250	GPR45	G protein-coupled receptor 45
11259	FILIP1L	filamin A interacting protein 1-like
11260	XPOT	exportin, tRNA (nuclear export receptor for tRNAs)
11262	SP140	SP140 nuclear body protein
11270	NRM	nurim (nuclear envelope membrane protein)
11273	ATXN2L	ataxin 2-like
112858	TP53RK	TP53 regulating kinase
112936	VPS26B	vacuolar protein sorting 26 homolog B (S. pombe)
112939	NACC1	nucleus accumbens associated 1, BEN and BTB (POZ) domain containing
11322	TMC6	transmembrane channel-like 6
113251	LARP4	La ribonucleoprotein domain family, member 4
113402	SFT2D1	SFT2 domain containing 1
114823	LENG8	leukocyte receptor cluster (LRC) member 8
114836	SLAMF6	SLAM family member 6
114915	EPB41L4A-AS1	EPB41L4A antisense RNA 1 (non-protein coding)
115106	HAUS1	HAUS augmin-like complex, subunit 1
115273	RAB42	RAB42, member RAS oncogene family
1153	CIRBP	cold inducible RNA binding protein
115548	FCHO2	FCH domain only 2
115817	DHRS1	dehydrogenase/reductase (SDR family) member 1
116071	BATF2	basic leucine zipper transcription factor, ATF-like 2
116113	FOXP4	forkhead box P4
116150	NUS1	nuclear undecaprenyl pyrophosphate synthase 1 homolog (S. cerevisiae)
116225	ZMYND19	zinc finger, MYND-type containing 19
116372	LYPD1	LY6/PLAUR domain containing 1
116931	MED12L	mediator complex subunit 12-like
116988	AGAP3	ArfGAP with GTPase domain, ankyrin repeat and PH domain 3
117159	DCD	dermcidin
117194	MRGPRX2	MAS-related GPR, member X2
117246	FTSJ3	FtsJ homolog 3 (E. coli)
118442	GPR62	G protein-coupled receptor 62
118471	PRAP1	proline-rich acidic protein 1
118611	C10orf90	chromosome 10 open reading frame 90
119016	AGAP4	ArfGAP with GTPase domain, ankyrin repeat and PH domain 4
119467	CLRN3	clarin 3
119559	SFXN4	sideroflexin 4
119587	CPXM2	carboxypeptidase X (M14 family), member 2
120	ADD3	adducin 3 (gamma)
120534	C11orf46	chromosome 11 open reading frame 46
121053	C12orf45	chromosome 12 open reading frame 45
121536	AEBP2	AE binding protein 2
121551	BTBD11	BTB (POZ) domain containing 11
121599	SPIC	Spi-C transcription factor (Spi-1/PU.1 related)
122509	IFI27L1	interferon, alpha-inducible protein 27-like 1
122945	NOXRED1	NADP-dependent oxidoreductase domain containing 1
123096	SLC25A29	solute carrier family 25, member 29
123264	OSTBETA	organic solute transporter beta
123803	NTAN1	N-terminal asparagine amidase
124274	GPR139	G protein-coupled receptor 139
124401	ANKS3	ankyrin repeat and sterile alpha motif domain containing 3
124402	FAM100A	family with sequence similarity 100, member A
124923	SGK494	uncharacterized serine/threonine-protein kinase SgK494
124936	CYB5D2	cytochrome b5 domain containing 2
126014	OSCAR	osteoclast associated, immunoglobulin-like receptor
126231	ZNF573	zinc finger protein 573
126295	ZNF57	zinc finger protein 57
126298	IRGQ	immunity-related GTPase family, Q
126626	GABPB2	GA binding protein transcription factor, beta subunit 2
127343	DMBX1	diencephalon/mesencephalon homeobox 1
127396	ZNF684	zinc finger protein 684
127544	RNF19B	ring finger protein 19B
127665	ZNF648	zinc finger protein 648
128488	WFDC12	WAP four-disulfide core domain 12
128611	ZNF831	zinc finger protein 831
128653	C20orf141	chromosome 20 open reading frame 141
129880	BBS5	Bardet-Biedl syndrome 5
130132	RFTN2	raftlin family member 2
130507	UBR3	ubiquitin protein ligase E3 component n-recognin 3 (putative)
130557	ZNF513	zinc finger protein 513
130574	LYPD6	LY6/PLAUR domain containing 6
130888	FBXO36	F-box protein 36
131076	CCDC58	coiled-coil domain containing 58
131566	DCBLD2	discoidin, CUB and LCCL domain containing 2
132112	RTP1	receptor (chemosensory) transporter protein 1
132320	SCLT1	sodium channel and clathrin linker 1
132625	ZFP42	zinc finger protein 42 homolog (mouse)
134430	WDR36	WD repeat domain 36
1358	CPA2	carboxypeptidase A2 (pancreatic)
135935	NOBOX	NOBOX oogenesis homeobox
136242	PRSS37	protease, serine, 37
136319	MTPN	myotrophin
137695	TMEM68	transmembrane protein 68
1379	CR1L	complement component (3b/4b) receptor 1-like
1382	CRABP2	cellular retinoic acid binding protein 2
140469	MYO3B	myosin IIIB
140606	SELM	selenoprotein M
140685	ZBTB46	zinc finger and BTB domain containing 46
140707	BRI3BP	BRI3 binding protein
140738	TMEM37	transmembrane protein 37
140901	STK35	serine/threonine kinase 35
1411	CRYBA1	crystallin, beta A1
1413	CRYBA4	crystallin, beta A4
1414	CRYBB1	crystallin, beta B1
1418	CRYGA	crystallin, gamma A
1421	CRYGD	crystallin, gamma D
1428	CRYM	crystallin, mu
1429	CRYZ	crystallin, zeta (quinone reductase)
143379	C10orf82	chromosome 10 open reading frame 82
143884	CWF19L2	CWF19-like 2, cell cycle control (S. pombe)
144715	RAD9B	RAD9 homolog B (S. pombe)
145282	MIPOL1	mirror-image polydactyly 1
146547	PRSS36	protease, serine, 36
146722	CD300LF	CD300 molecule-like family member f
147138	TMC8	transmembrane channel-like 8
147339	C18orf25	chromosome 18 open reading frame 25
147409	DSG4	desmoglein 4
147968	CAPN12	calpain 12
148423	C1orf52	chromosome 1 open reading frame 52
148713	PTPRVP	protein tyrosine phosphatase, receptor type, V, pseudogene
148789	B3GALNT2	beta-1,3-N-acetylgalactosaminyltransferase 2
150147	C21orf128	chromosome 21 open reading frame 128
150572	SMYD1	SET and MYND domain containing 1
150684	COMMD1	copper metabolism (Murr1) domain containing 1
150696	PROM2	prominin 2
150921	TCF23	transcription factor 23
151790	WDR49	WD repeat domain 49
151871	DPPA2	developmental pluripotency associated 2
151987	PPP4R2	protein phosphatase 4, regulatory subunit 2
152137	CCDC50	coiled-coil domain containing 50
1538	CYLC1	cylicin, basic protein of sperm head cytoskeleton 1
1539	CYLC2	cylicin, basic protein of sperm head cytoskeleton 2
154075	SAMD3	sterile alpha motif domain containing 3
157313	CDCA2	cell division cycle associated 2
157378	TMEM65	transmembrane protein 65
157567	ANKRD46	ankyrin repeat domain 46
157697	ERICH1	glutamate-rich 1
158405	KIAA1958	KIAA1958
158427	TSTD2	thiosulfate sulfurtransferase (rhodanese)-like domain containing 2
158431	ZNF782	zinc finger protein 782
158747	MOSPD2	motile sperm domain containing 2
158880	USP51	ubiquitin specific peptidase 51
159296	NKX2-3	NK2 homeobox 3
160428	ALDH1L2	aldehyde dehydrogenase 1 family, member L2
161291	TMEM30B	transmembrane protein 30B
161424	C14orf21	chromosome 14 open reading frame 21
1618	DAZL	deleted in azoospermia-like
161835	FSIP1	fibrous sheath interacting protein 1
1620	DBC1	deleted in bladder cancer 1
163115	ZNF781	zinc finger protein 781
163223	ZNF676	zinc finger protein 676
164656	TMPRSS6	transmembrane protease, serine 6
1662	DDX10	DEAD (Asp-Glu-Ala-Asp) box polypeptide 10
166655	TRIM60	tripartite motif containing 60
167826	OLIG3	oligodendrocyte transcription factor 3
168507	PKD1L1	polycystic kidney disease 1 like 1
168537	GIMAP7	GTPase, IMAP family member 7
1687	DFNA5	deafness, autosomal dominant 5
170506	DHX36	DEAH (Asp-Glu-Ala-His) box polypeptide 36
170622	COMMD6	COMM domain containing 6
1747	DLX3	distal-less homeobox 3
1767	DNAH5	dynein, axonemal, heavy chain 5
1823	DSC1	desmocollin 1
1837	DTNA	dystrobrevin, alpha
1911	PHC1	polyhomeotic homolog 1 (Drosophila)
195814	SDR16C5	short chain dehydrogenase/reductase family 16C, member 5
197021	LCTL	lactase-like
1979	EIF4EBP2	eukaryotic translation initiation factor 4E binding protein 2
199974	CYP4Z1	cytochrome P450, family 4, subfamily Z, polypeptide 1
200350	FOXD4L1	forkhead box D4-like 1
2004	ELK3	ELK3, ETS-domain protein (SRF accessory protein 2)
200895	DHFRL1	dihydrofolate reductase-like 1
2009	EML1	echinoderm microtubule associated protein like 1
200942	KLHDC8B	kelch domain containing 8B
2012	EMP1	epithelial membrane protein 1
201229	C17orf108	chromosome 17 open reading frame 108
201292	TRIM65	tripartite motif containing 65
201475	RAB12	RAB12, member RAS oncogene family
2038	EPB42	erythrocyte membrane protein band 4.2
2039	EPB49	erythrocyte membrane protein band 4.9 (dematin)
204851	HIPK1	homeodomain interacting protein kinase 1
2116	ETV2	ets variant 2
2124	EVI2B	ecotropic viral integration site 2B
2139	EYA2	eyes absent homolog 2 (Drosophila)
2146	EZH2	enhancer of zeste homolog 2 (Drosophila)
2186	BPTF	bromodomain PHD finger transcription factor
219287	FAM123A	family with sequence similarity 123A
2196	FAT2	FAT tumor suppressor homolog 2 (Drosophila)
219670	ENKUR	enkurin, TRPC channel interacting protein
219844	HYLS1	hydrolethalus syndrome 1
220930	ZEB1-AS1	ZEB1 antisense RNA 1 (non-protein coding)
221150	SKA3	spindle and kinetochore associated complex subunit 3
221458	KIF6	kinesin family member 6
221476	PI16	peptidase inhibitor 16
2217	FCGRT	Fc fragment of IgG, receptor, transporter, alpha
221756	MGC39372	serpin peptidase inhibitor, clade B (ovalbumin), member 9 pseudogene
221830	TWISTNB	TWIST neighbor
221908	PPP1R35	protein phosphatase 1, regulatory subunit 35
221937	FOXK1	forkhead box K1
222229	LRWD1	leucine-rich repeats and WD repeat domain containing 1
222487	GPR97	G protein-coupled receptor 97
222643	UNC5CL	unc-5 homolog C (C. elegans)-like
222658	KCTD20	potassium channel tetramerisation domain containing 20
2230	FDX1	ferredoxin 1
223082	ZNRF2	zinc and ring finger 2
225689	MAPK15	mitogen-activated protein kinase 15
22823	MTF2	metal response element binding transcription factor 2
22834	ZNF652	zinc finger protein 652
22847	ZNF507	zinc finger protein 507
22849	CPEB3	cytoplasmic polyadenylation element binding protein 3
22853	LMTK2	lemur tyrosine kinase 2
22858	ICK	intestinal cell (MAK-like) kinase
22862	FNDC3A	fibronectin type III domain containing 3A
22864	R3HDM2	R3H domain containing 2
22866	CNKSR2	connector enhancer of kinase suppressor of Ras 2
22873	DZIP1	DAZ interacting protein 1
22876	INPP5F	inositol polyphosphate-5-phosphatase F
22893	BAHD1	bromo adjacent homology domain containing 1
22907	DHX30	DEAH (Asp-Glu-Ala-His) box polypeptide 30
22931	RAB18	RAB18, member RAS oncogene family
22936	ELL2	elongation factor, RNA polymerase II, 2
22950	SLC4A1AP	solute carrier family 4 (anion exchanger), member 1, adaptor protein
22976	PAXIP1	PAX interacting (with transcription-activation domain) protein 1
22983	MAST1	microtubule associated serine/threonine kinase 1
22984	PDCD11	programmed cell death 11
22992	KDM2A	lysine (K)-specific demethylase 2A
22995	CEP152	centrosomal protein 152kDa
22996	TTC39A	tetratricopeptide repeat domain 39A
23012	STK38L	serine/threonine kinase 38 like
23014	FBXO21	F-box protein 21
23031	MAST3	microtubule associated serine/threonine kinase 3
23033	DOPEY1	dopey family member 1
23040	MYT1L	myelin transcription factor 1-like
23051	ZHX3	zinc fingers and homeoboxes 3
23107	MRPS27	mitochondrial ribosomal protein S27
[truncated: 1,022 more rows]
[truncated: 53 more columns]

## Sheet: PANTHER GO-BP, FC>0
PANTHER analysis for GO terms - biological function category for gene target hits with log2-fold-change of respective shRNAs>0
Analysis Type:	PANTHER Overrepresentation Test (release 20150430)
Annotation Version and Release Date:	GO Ontology database Released 2015-08-06
Analyzed List:	upload_1 (Homo sapiens)
Reference List:	Homo sapiens (all genes in database)
Bonferroni correction:	TRUE
GO biological process complete	Homo sapiens - REFLIST (20814)	upload_1 (5417)	upload_1 (expected)	upload_1 (over/under)	upload_1 (fold Enrichment)	upload_1 (P-value)
ribonucleoprotein complex assembly (GO:0022618)	182	87	47.37	+	1.84	0.00107
energy reserve metabolic process (GO:0006112)	155	72	40.34	+	1.78	0.0315
ribonucleoprotein complex subunit organization (GO:0071826)	192	89	49.97	+	1.78	0.00275
anaphase (GO:0051322)	160	73	41.64	+	1.75	0.0492
mitotic anaphase (GO:0000090)	160	73	41.64	+	1.75	0.0492
negative regulation of cell cycle process (GO:0010948)	236	107	61.42	+	1.74	0.000564
M phase (GO:0000279)	223	101	58.04	+	1.74	0.00135
mitotic M phase (GO:0000087)	221	100	57.52	+	1.74	0.00161
morphogenesis of a branching structure (GO:0001763)	189	85	49.19	+	1.73	0.0157
DNA-templated transcription, initiation (GO:0006352)	290	130	75.47	+	1.72	4.58e-05
transcription initiation from RNA polymerase II promoter (GO:0006367)	255	114	66.37	+	1.72	0.000436
morphogenesis of a branching epithelium (GO:0061138)	177	79	46.07	+	1.71	0.0456
RNA splicing, via transesterification reactions (GO:0000375)	229	102	59.6	+	1.71	0.00247
activation of MAPKK activity (GO:0000186)	236	105	61.42	+	1.71	0.00176
translational initiation (GO:0006413)	232	103	60.38	+	1.71	0.00251
positive regulation of cell cycle process (GO:0090068)	244	108	63.5	+	1.7	0.00152
mRNA splicing, via spliceosome (GO:0000398)	226	100	58.82	+	1.7	0.00426
RNA splicing, via transesterification reactions with bulged adenosine as nucleophile (GO:0000377)	226	100	58.82	+	1.7	0.00426
vascular endothelial growth factor receptor signaling pathway (GO:0048010)	280	123	72.87	+	1.69	0.000338
positive regulation of sequence-specific DNA binding transcription factor activity (GO:0051091)	226	99	58.82	+	1.68	0.0074
negative regulation of mitotic cell cycle (GO:0045930)	225	98	58.56	+	1.67	0.0106
positive regulation of cell cycle (GO:0045787)	303	131	78.86	+	1.66	0.000301
nucleocytoplasmic transport (GO:0006913)	234	101	60.9	+	1.66	0.0108
nuclear transport (GO:0051169)	239	103	62.2	+	1.66	0.00916
fibroblast growth factor receptor signaling pathway (GO:0008543)	288	124	74.95	+	1.65	0.000845
regulation of cysteine-type endopeptidase activity (GO:2000116)	221	95	57.52	+	1.65	0.0256
energy derivation by oxidation of organic compounds (GO:0015980)	342	147	89.01	+	1.65	6.59e-05
cell cycle checkpoint (GO:0000075)	270	116	70.27	+	1.65	0.00236
response to fibroblast growth factor (GO:0071774)	315	135	81.98	+	1.65	0.000307
aging (GO:0007568)	253	108	65.85	+	1.64	0.00784
epidermal growth factor receptor signaling pathway (GO:0007173)	319	136	83.02	+	1.64	0.000366
cellular response to fibroblast growth factor stimulus (GO:0044344)	310	132	80.68	+	1.64	0.000611
ERBB signaling pathway (GO:0038127)	322	137	83.8	+	1.63	0.000367
cell cycle phase transition (GO:0044770)	311	132	80.94	+	1.63	0.000726
mitotic cell cycle phase transition (GO:0044772)	307	130	79.9	+	1.63	0.00102
regulation of DNA metabolic process (GO:0051052)	281	118	73.13	+	1.61	0.00558
axon guidance (GO:0007411)	560	235	145.74	+	1.61	2.47e-08
neuron projection guidance (GO:0097485)	560	235	145.74	+	1.61	2.47e-08
ribonucleoprotein complex biogenesis (GO:0022613)	346	145	90.05	+	1.61	0.000364
regulation of mitotic cell cycle phase transition (GO:1901990)	251	105	65.32	+	1.61	0.0258
cell cycle phase (GO:0022403)	297	124	77.3	+	1.6	0.00394
mitotic cell cycle phase (GO:0098763)	295	123	76.78	+	1.6	0.00466
ossification (GO:0001503)	252	105	65.58	+	1.6	0.0304
regulation of cell cycle phase transition (GO:1901987)	269	112	70.01	+	1.6	0.0153
negative regulation of transferase activity (GO:0051348)	322	134	83.8	+	1.6	0.00167
Fc-epsilon receptor signaling pathway (GO:0038095)	306	127	79.64	+	1.59	0.00389
regulation of cell cycle process (GO:0010564)	521	216	135.59	+	1.59	5.22e-07
neurotrophin TRK receptor signaling pathway (GO:0048011)	394	163	102.54	+	1.59	0.000126
regulation of protein complex assembly (GO:0043254)	305	126	79.38	+	1.59	0.0054
neurotrophin signaling pathway (GO:0038179)	397	164	103.32	+	1.59	0.000125
biological phase (GO:0044848)	301	124	78.34	+	1.58	0.00753
response to insulin (GO:0032868)	413	170	107.49	+	1.58	8.73e-05
Ras protein signal transduction (GO:0007265)	394	162	102.54	+	1.58	0.000205
response to hypoxia (GO:0001666)	270	111	70.27	+	1.58	0.0294
response to decreased oxygen levels (GO:0036293)	275	113	71.57	+	1.58	0.0247
regulation of sequence-specific DNA binding transcription factor activity (GO:0051090)	363	149	94.47	+	1.58	0.000799
generation of precursor metabolites and energy (GO:0006091)	411	168	106.97	+	1.57	0.000166
response to peptide hormone (GO:0043434)	557	227	144.96	+	1.57	7.62e-07
response to peptide (GO:1901652)	590	240	153.55	+	1.56	2.62e-07
insulin receptor signaling pathway (GO:0008286)	305	124	79.38	+	1.56	0.0141
positive regulation of proteolysis (GO:0045862)	350	142	91.09	+	1.56	0.00295
chemotaxis (GO:0006935)	779	316	202.74	+	1.56	2.63e-10
taxis (GO:0042330)	779	316	202.74	+	1.56	2.63e-10
translation (GO:0006412)	397	161	103.32	+	1.56	0.000524
response to oxygen levels (GO:0070482)	296	120	77.04	+	1.56	0.0232
establishment of protein localization to organelle (GO:0072594)	348	141	90.57	+	1.56	0.00347
axon development (GO:0061564)	675	273	175.67	+	1.55	2.07e-08
axonogenesis (GO:0007409)	651	263	169.43	+	1.55	5.86e-08
cellular response to nitrogen compound (GO:1901699)	658	265	171.25	+	1.55	6.63e-08
cellular response to peptide hormone stimulus (GO:0071375)	452	182	117.64	+	1.55	0.000122
small GTPase mediated signal transduction (GO:0007264)	778	313	202.48	+	1.55	9.21e-10
cellular response to organic cyclic compound (GO:0071407)	358	144	93.17	+	1.55	0.00389
protein targeting (GO:0006605)	423	170	110.09	+	1.54	0.000405
establishment of organelle localization (GO:0051656)	294	118	76.52	+	1.54	0.0434
cellular response to insulin stimulus (GO:0032869)	359	144	93.43	+	1.54	0.00452
amide biosynthetic process (GO:0043604)	480	192	124.92	+	1.54	7.96e-05
peptide biosynthetic process (GO:0043043)	420	168	109.31	+	1.54	0.000647
MAPK cascade (GO:0000165)	363	145	94.47	+	1.53	0.00517
cellular response to peptide (GO:1901653)	466	186	121.28	+	1.53	0.000156
cellular response to cytokine stimulus (GO:0071345)	632	251	164.48	+	1.53	8.58e-07
cellular response to organonitrogen compound (GO:0071417)	610	242	158.76	+	1.52	2.04e-06
response to nitrogen compound (GO:1901698)	994	394	258.7	+	1.52	4.42e-12
activation of protein kinase activity (GO:0032147)	457	181	118.94	+	1.52	0.000399
signal transduction by protein phosphorylation (GO:0023014)	404	160	105.14	+	1.52	0.00232
response to organonitrogen compound (GO:0010243)	913	361	237.62	+	1.52	1.1e-10
response to growth factor (GO:0070848)	754	298	196.23	+	1.52	2.53e-08
neuron projection development (GO:0031175)	838	331	218.1	+	1.52	1.64e-09
positive regulation of apoptotic process (GO:0043065)	570	225	148.35	+	1.52	1.3e-05
Fc receptor signaling pathway (GO:0038093)	365	144	94.99	+	1.52	0.0108
regulation of MAPK cascade (GO:0043408)	771	304	200.66	+	1.52	1.97e-08
positive regulation of MAPK cascade (GO:0043410)	589	232	153.29	+	1.51	8.68e-06
multi-organism cellular process (GO:0044764)	678	267	176.45	+	1.51	4.9e-07
positive regulation of programmed cell death (GO:0043068)	579	228	150.69	+	1.51	1.23e-05
negative regulation of protein modification process (GO:0031400)	569	224	148.09	+	1.51	1.75e-05
neuron projection morphogenesis (GO:0048812)	714	281	185.82	+	1.51	1.63e-07
viral process (GO:0016032)	674	265	175.41	+	1.51	6.73e-07
cellular response to growth factor stimulus (GO:0071363)	733	288	190.77	+	1.51	1.08e-07
single-organism cellular localization (GO:1902580)	845	332	219.92	+	1.51	2.83e-09
response to drug (GO:0042493)	415	163	108.01	+	1.51	0.00293
negative regulation of immune system process (GO:0002683)	349	137	90.83	+	1.51	0.0245
cytokine-mediated signaling pathway (GO:0019221)	487	191	126.75	+	1.51	0.000337
cellular amide metabolic process (GO:0043603)	666	261	173.33	+	1.51	1.27e-06
positive regulation of cell death (GO:0010942)	609	238	158.5	+	1.5	1.03e-05
cellular response to oxygen-containing compound (GO:1901701)	924	361	240.48	+	1.5	5.18e-10
regulation of mitotic cell cycle (GO:0007346)	466	182	121.28	+	1.5	0.000909
response to cytokine (GO:0034097)	730	285	189.99	+	1.5	2.64e-07
regulation of protein kinase activity (GO:0045859)	825	322	214.71	+	1.5	1.39e-08
response to steroid hormone (GO:0048545)	405	158	105.4	+	1.5	0.00639
negative regulation of phosphorylation (GO:0042326)	382	149	99.42	+	1.5	0.013
cell-cell signaling (GO:0007267)	911	355	237.09	+	1.5	1.17e-09
nucleobase-containing compound catabolic process (GO:0034655)	344	134	89.53	+	1.5	0.0448
positive regulation of defense response (GO:0031349)	383	149	99.68	+	1.49	0.015
cell morphogenesis involved in neuron differentiation (GO:0048667)	697	271	181.4	+	1.49	1.19e-06
response to inorganic substance (GO:0010035)	427	166	111.13	+	1.49	0.00419
interspecies interaction between organisms (GO:0044419)	749	291	194.93	+	1.49	2.68e-07
symbiosis, encompassing mutualism through parasitism (GO:0044403)	749	291	194.93	+	1.49	2.68e-07
transmembrane receptor protein tyrosine kinase signaling pathway (GO:0007169)	783	304	203.78	+	1.49	1.04e-07
positive regulation of transferase activity (GO:0051347)	665	258	173.07	+	1.49	4.01e-06
regulation of transferase activity (GO:0051338)	967	375	251.67	+	1.49	4.39e-10
negative regulation of catalytic activity (GO:0043086)	808	313	210.29	+	1.49	6.54e-08
negative regulation of cell cycle (GO:0045786)	460	178	119.72	+	1.49	0.00221
peptide metabolic process (GO:0006518)	517	200	134.55	+	1.49	0.000427
regulation of kinase activity (GO:0043549)	872	337	226.94	+	1.48	1.32e-08
negative regulation of phosphorus metabolic process (GO:0010563)	503	194	130.91	+	1.48	0.000822
negative regulation of phosphate metabolic process (GO:0045936)	503	194	130.91	+	1.48	0.000822
enzyme linked receptor protein signaling pathway (GO:0007167)	1004	387	261.3	+	1.48	3.83e-10
cellular component disassembly (GO:0022411)	493	190	128.31	+	1.48	0.00116
positive regulation of protein kinase activity (GO:0045860)	584	225	151.99	+	1.48	8.8e-05
neuron development (GO:0048666)	982	378	255.57	+	1.48	9.18e-10
transcription from RNA polymerase II promoter (GO:0006366)	781	300	203.26	+	1.48	4.29e-07
regulation of protein secretion (GO:0050708)	378	145	98.38	+	1.47	0.0412
mitotic cell cycle process (GO:1903047)	720	276	187.39	+	1.47	3.11e-06
cell morphogenesis involved in differentiation (GO:0000904)	830	318	216.01	+	1.47	1.48e-07
positive regulation of RNA biosynthetic process (GO:1902680)	1431	548	372.43	+	1.47	3.9e-15
cellular response to hormone stimulus (GO:0032870)	690	264	179.58	+	1.47	8.88e-06
positive regulation of RNA metabolic process (GO:0051254)	1467	561	381.8	+	1.47	1.84e-15
response to organic cyclic compound (GO:0014070)	798	305	207.69	+	1.47	4.97e-07
positive regulation of nucleic acid-templated transcription (GO:1903508)	1403	536	365.14	+	1.47	1.55e-14
positive regulation of transcription, DNA-templated (GO:0045893)	1403	536	365.14	+	1.47	1.55e-14
mitotic cell cycle (GO:0000278)	791	302	205.86	+	1.47	6.9e-07
protein localization to membrane (GO:0072657)	388	148	100.98	+	1.47	0.0439
immune response-regulating cell surface receptor signaling pathway (GO:0002768)	480	183	124.92	+	1.46	0.00382
mRNA metabolic process (GO:0016071)	564	215	146.79	+	1.46	0.000402
programmed cell death (GO:0012501)	1068	407	277.96	+	1.46	3.98e-10
positive regulation of kinase activity (GO:0033674)	609	232	158.5	+	1.46	0.000127
positive regulation of macromolecule biosynthetic process (GO:0010557)	1600	609	416.41	+	1.46	1.13e-16
immune response-regulating signaling pathway (GO:0002764)	578	220	150.43	+	1.46	0.000315
apoptotic process (GO:0006915)	1046	398	272.23	+	1.46	9.52e-10
regulation of protein catabolic process (GO:0042176)	421	160	109.57	+	1.46	0.0229
response to hormone (GO:0009725)	1019	387	265.2	+	1.46	2.71e-09
regulation of proteolysis (GO:0030162)	751	285	195.45	+	1.46	4.21e-06
regulation of protein serine/threonine kinase activity (GO:0071900)	430	163	111.91	+	1.46	0.0214
negative regulation of molecular function (GO:0044092)	1037	393	269.89	+	1.46	2.33e-09
cellular response to endogenous stimulus (GO:0071495)	1119	424	291.23	+	1.46	2.57e-10
positive regulation of intracellular signal transduction (GO:1902533)	964	365	250.89	+	1.45	1.92e-08
regulation of cell cycle (GO:0051726)	946	358	246.2	+	1.45	3.34e-08
positive regulation of nucleobase-containing compound metabolic process (GO:0045935)	1649	624	429.16	+	1.45	1.23e-16
neuron differentiation (GO:0030182)	1168	441	303.98	+	1.45	1.27e-10
negative regulation of cell proliferation (GO:0008285)	633	239	164.74	+	1.45	0.000157
regulation of phosphorylation (GO:0042325)	1419	535	369.31	+	1.45	1.87e-13
positive regulation of transcription from RNA polymerase II promoter (GO:0045944)	987	372	256.87	+	1.45	2.06e-08
positive regulation of gene expression (GO:0010628)	1664	627	433.07	+	1.45	2.43e-16
synaptic transmission (GO:0007268)	560	211	145.74	+	1.45	0.0012
regulation of cellular component biogenesis (GO:0044087)	653	246	169.95	+	1.45	0.000117
death (GO:0016265)	1115	420	290.19	+	1.45	7.84e-10
cell death (GO:0008219)	1110	418	288.89	+	1.45	9.37e-10
regulation of protein phosphorylation (GO:0001932)	1330	499	346.14	+	1.44	5.67e-12
cellular response to organic substance (GO:0071310)	1978	742	514.79	+	1.44	1.25e-19
positive regulation of protein phosphorylation (GO:0001934)	958	359	249.33	+	1.44	9.95e-08
positive regulation of cellular biosynthetic process (GO:0031328)	1712	641	445.56	+	1.44	3.39e-16
positive regulation of biosynthetic process (GO:0009891)	1745	653	454.15	+	1.44	1.6e-16
intracellular protein transport (GO:0006886)	727	272	189.21	+	1.44	3.72e-05
regulation of cytokine production (GO:0001817)	543	203	141.32	+	1.44	0.00345
positive regulation of nitrogen compound metabolic process (GO:0051173)	1726	645	449.2	+	1.44	3.85e-16
positive regulation of cellular protein metabolic process (GO:0032270)	1396	521	363.32	+	1.43	3e-12
negative regulation of cellular protein metabolic process (GO:0032269)	938	350	244.12	+	1.43	2.96e-07
response to endogenous stimulus (GO:0009719)	1545	576	402.1	+	1.43	8.11e-14
negative regulation of protein metabolic process (GO:0051248)	1004	374	261.3	+	1.43	7.49e-08
positive regulation of phosphorylation (GO:0042327)	994	370	258.7	+	1.43	1.06e-07
nucleotide metabolic process (GO:0009117)	484	180	125.96	+	1.43	0.0204
hemostasis (GO:0007599)	519	193	135.07	+	1.43	0.0091
cellular macromolecular complex assembly (GO:0034622)	608	226	158.24	+	1.43	0.00119
positive regulation of protein modification process (GO:0031401)	1144	425	297.73	+	1.43	3.78e-09
regulation of protein modification process (GO:0031399)	1679	622	436.97	+	1.42	1.19e-14
tissue morphogenesis (GO:0048729)	576	213	149.91	+	1.42	0.0038
protein localization to organelle (GO:0033365)	528	195	137.42	+	1.42	0.0123
regulation of cell migration (GO:0030334)	599	221	155.89	+	1.42	0.00273
cytoplasmic transport (GO:0016482)	713	263	185.56	+	1.42	0.00022
regulation of intracellular signal transduction (GO:1902531)	1571	579	408.86	+	1.42	5.76e-13
response to oxygen-containing compound (GO:1901700)	1453	535	378.15	+	1.41	1.19e-11
response to lipid (GO:0033993)	772	284	200.92	+	1.41	7.78e-05
blood coagulation (GO:0007596)	514	189	133.77	+	1.41	0.0229
positive regulation of signal transduction (GO:0009967)	1398	514	363.84	+	1.41	5.8e-11
generation of neurons (GO:0048699)	1551	570	403.66	+	1.41	1.75e-12
nucleoside phosphate metabolic process (GO:0006753)	490	180	127.53	+	1.41	0.041
intracellular signal transduction (GO:0035556)	1816	667	472.63	+	1.41	3.51e-15
positive regulation of protein metabolic process (GO:0051247)	1489	546	387.52	+	1.41	1.2e-11
regulation of phosphate metabolic process (GO:0019220)	1653	606	430.21	+	1.41	2.73e-13
cellular response to chemical stimulus (GO:0070887)	2404	881	625.66	+	1.41	2.97e-21
single-organism intracellular transport (GO:1902582)	1168	428	303.98	+	1.41	2e-08
coagulation (GO:0050817)	516	189	134.29	+	1.41	0.0287
regulation of phosphorus metabolic process (GO:0051174)	1666	610	433.59	+	1.41	2.7e-13
positive regulation of macromolecule metabolic process (GO:0010604)	2741	1003	713.37	+	1.41	8.12e-25
regulation of transcription from RNA polymerase II promoter (GO:0006357)	1716	627	446.6	+	1.4	1.38e-13
neurogenesis (GO:0022008)	1628	594	423.7	+	1.4	1.44e-12
response to organic substance (GO:0010033)	2636	961	686.04	+	1.4	5.4e-23
regulation of anatomical structure morphogenesis (GO:0022603)	857	312	223.04	+	1.4	3.93e-05
regulation of cellular catabolic process (GO:0031329)	695	253	180.88	+	1.4	0.00113
negative regulation of cellular component organization (GO:0051129)	547	199	142.36	+	1.4	0.0243
regulation of cellular protein metabolic process (GO:0032268)	2364	860	615.25	+	1.4	1.01e-19
regulation of protein metabolic process (GO:0051246)	2530	917	658.45	+	1.39	6.51e-21
cell development (GO:0048468)	1776	643	462.22	+	1.39	3.17e-13
macromolecular complex assembly (GO:0065003)	1177	426	306.32	+	1.39	1.14e-07
cell surface receptor signaling pathway (GO:0007166)	2180	789	567.36	+	1.39	3.99e-17
cellular macromolecule catabolic process (GO:0044265)	764	276	198.84	+	1.39	0.00058
negative regulation of metabolic process (GO:0009892)	2481	896	645.7	+	1.39	7.42e-20
regulation of cell adhesion (GO:0030155)	612	221	159.28	+	1.39	0.0117
positive regulation of phosphorus metabolic process (GO:0010562)	1114	402	289.93	+	1.39	6.4e-07
positive regulation of phosphate metabolic process (GO:0045937)	1114	402	289.93	+	1.39	6.4e-07
immune response (GO:0006955)	1430	516	372.17	+	1.39	1.03e-09
positive regulation of immune response (GO:0050778)	585	211	152.25	+	1.39	0.0215
positive regulation of cellular metabolic process (GO:0031325)	2904	1047	755.79	+	1.39	5.65e-24
locomotion (GO:0040011)	1354	488	352.39	+	1.38	6.1e-09
organ morphogenesis (GO:0009887)	888	320	231.11	+	1.38	6.67e-05
positive regulation of signaling (GO:0023056)	1533	552	398.97	+	1.38	1.85e-10
movement of cell or subcellular component (GO:0006928)	1503	541	391.17	+	1.38	3.69e-10
regulation of immune system process (GO:0002682)	1473	530	383.36	+	1.38	7.32e-10
macromolecule catabolic process (GO:0009057)	899	323	233.97	+	1.38	7.54e-05
regulation of defense response (GO:0031347)	738	265	192.07	+	1.38	0.0017
RNA processing (GO:0006396)	705	253	183.48	+	1.38	0.00332
negative regulation of cellular metabolic process (GO:0031324)	2213	794	575.95	+	1.38	2.54e-16
brain development (GO:0007420)	661	237	172.03	+	1.38	0.00813
response to abiotic stimulus (GO:0009628)	1119	401	291.23	+	1.38	1.56e-06
response to external stimulus (GO:0009605)	2080	745	541.34	+	1.38	7.13e-15
establishment of localization in cell (GO:0051649)	1812	649	471.59	+	1.38	1.89e-12
protein phosphorylation (GO:0006468)	944	338	245.68	+	1.38	4.78e-05
regulation of cell motility (GO:2000145)	634	227	165	+	1.38	0.015
positive regulation of immune system process (GO:0002684)	866	310	225.38	+	1.38	0.00021
phosphorylation (GO:0016310)	1269	454	330.27	+	1.37	1.12e-07
negative regulation of macromolecule metabolic process (GO:0010605)	2207	789	574.39	+	1.37	8.26e-16
central nervous system development (GO:0007417)	870	311	226.42	+	1.37	0.000227
positive regulation of multicellular organismal process (GO:0051240)	1357	485	353.17	+	1.37	2.43e-08
regulation of signal transduction (GO:0009966)	2538	907	660.53	+	1.37	7.41e-19
wound healing (GO:0042060)	658	235	171.25	+	1.37	0.0118
negative regulation of multicellular organismal process (GO:0051241)	941	336	244.9	+	1.37	6.95e-05
intracellular transport (GO:0046907)	1353	483	352.13	+	1.37	3.21e-08
regulation of programmed cell death (GO:0043067)	1424	508	370.61	+	1.37	9.3e-09
organonitrogen compound metabolic process (GO:1901564)	1727	616	449.46	+	1.37	2.66e-11
nervous system development (GO:0007399)	2271	810	591.04	+	1.37	4.23e-16
regulation of multicellular organismal development (GO:2000026)	1517	541	394.81	+	1.37	1.66e-09
organonitrogen compound biosynthetic process (GO:1901566)	1007	359	262.08	+	1.37	2.5e-05
peptidyl-amino acid modification (GO:0018193)	864	308	224.86	+	1.37	0.000339
negative regulation of cell communication (GO:0010648)	1159	413	301.64	+	1.37	1.62e-06
regulation of catabolic process (GO:0009894)	800	285	208.21	+	1.37	0.00115
head development (GO:0060322)	699	249	181.92	+	1.37	0.007
regulation of body fluid levels (GO:0050878)	657	234	170.99	+	1.37	0.0149
regulation of apoptotic process (GO:0042981)	1407	501	366.18	+	1.37	1.78e-08
cellular response to DNA damage stimulus (GO:0006974)	691	246	179.84	+	1.37	0.00849
regulation of establishment of protein localization (GO:0070201)	785	279	204.3	+	1.37	0.00187
macromolecular complex subunit organization (GO:0043933)	2074	737	539.77	+	1.37	6.71e-14
regulation of secretion by cell (GO:1903530)	611	217	159.02	+	1.36	0.0416
cell part morphogenesis (GO:0032990)	935	332	243.34	+	1.36	0.000146
positive regulation of catalytic activity (GO:0043085)	1476	524	384.14	+	1.36	8.31e-09
cell cycle process (GO:0022402)	1068	379	277.96	+	1.36	1.48e-05
negative regulation of signaling (GO:0023057)	1147	407	298.52	+	1.36	3.65e-06
negative regulation of programmed cell death (GO:0043069)	846	300	220.18	+	1.36	0.000801
regulation of cell proliferation (GO:0042127)	1475	523	383.88	+	1.36	1.06e-08
positive regulation of molecular function (GO:0044093)	1738	616	452.33	+	1.36	8.49e-11
protein modification by small protein conjugation (GO:0032446)	680	241	176.98	+	1.36	0.0148
response to chemical (GO:0042221)	3968	1406	1032.7	+	1.36	1.15e-31
negative regulation of signal transduction (GO:0009968)	1039	368	270.41	+	1.36	3.15e-05
regulation of cell death (GO:0010941)	1508	534	392.47	+	1.36	7.31e-09
cell projection morphogenesis (GO:0048858)	915	324	238.14	+	1.36	0.000281
positive regulation of cell communication (GO:0010647)	1662	588	432.55	+	1.36	5.12e-10
response to wounding (GO:0009611)	738	261	192.07	+	1.36	0.00659
regulation of catalytic activity (GO:0050790)	2244	793	584.02	+	1.36	1.05e-14
regulation of signaling (GO:0023051)	2870	1014	746.94	+	1.36	3.43e-20
cell activation (GO:0001775)	651	230	169.43	+	1.36	0.031
regulation of cell communication (GO:0010646)	3019	1066	785.72	+	1.36	1.84e-21
positive regulation of cell proliferation (GO:0008284)	813	287	211.59	+	1.36	0.00219
negative regulation of cell death (GO:0060548)	904	319	235.27	+	1.36	0.000491
innate immune response (GO:0045087)	1012	357	263.38	+	1.36	8.15e-05
negative regulation of nucleobase-containing compound metabolic process (GO:0045934)	1310	462	340.94	+	1.36	5e-07
anatomical structure morphogenesis (GO:0009653)	2341	825	609.26	+	1.35	3.5e-15
cellular protein localization (GO:0034613)	1138	401	296.17	+	1.35	1.1e-05
positive regulation of metabolic process (GO:0009893)	3529	1243	918.45	+	1.35	7.76e-26
cellular response to stress (GO:0033554)	1718	605	447.12	+	1.35	4.75e-10
negative regulation of apoptotic process (GO:0043066)	835	294	217.32	+	1.35	0.00194
phosphate-containing compound metabolic process (GO:0006796)	2020	711	525.72	+	1.35	2.14e-12
negative regulation of transcription from RNA polymerase II promoter (GO:0000122)	722	254	187.91	+	1.35	0.0134
positive regulation of response to stimulus (GO:0048584)	2033	715	529.1	+	1.35	2.05e-12
regulation of immune response (GO:0050776)	930	327	242.04	+	1.35	0.000465
regulation of locomotion (GO:0040012)	700	246	182.18	+	1.35	0.0209
regulation of cellular response to stress (GO:0080135)	729	256	189.73	+	1.35	0.0139
single-organism membrane organization (GO:0044802)	715	251	186.08	+	1.35	0.0179
cell morphogenesis (GO:0000902)	1111	390	289.15	+	1.35	2.83e-05
regulation of protein transport (GO:0051223)	724	254	188.43	+	1.35	0.0163
cellular macromolecule localization (GO:0070727)	1146	402	298.26	+	1.35	1.74e-05
negative regulation of nucleic acid-templated transcription (GO:1903507)	1138	399	296.17	+	1.35	2.12e-05
circulatory system development (GO:0072359)	779	273	202.74	+	1.35	0.00744
cardiovascular system development (GO:0072358)	779	273	202.74	+	1.35	0.00744
negative regulation of cellular process (GO:0048523)	4025	1410	1047.54	+	1.35	1.64e-29
membrane organization (GO:0061024)	877	307	228.25	+	1.35	0.00173
cellular localization (GO:0051641)	2174	761	565.8	+	1.34	5.12e-13
regulation of protein localization (GO:0032880)	900	315	234.23	+	1.34	0.00122
regulation of cellular component organization (GO:0051128)	2160	756	562.16	+	1.34	6.83e-13
positive regulation of cellular process (GO:0048522)	4586	1605	1193.54	+	1.34	4.73e-35
regulation of multicellular organismal process (GO:0051239)	2381	833	619.67	+	1.34	1.35e-14
cell projection organization (GO:0030030)	1172	410	305.02	+	1.34	1.63e-05
regulation of cellular component movement (GO:0051270)	709	248	184.52	+	1.34	0.0263
phosphorus metabolic process (GO:0006793)	2067	723	537.95	+	1.34	4.23e-12
defense response (GO:0006952)	1507	527	392.21	+	1.34	6.93e-08
chemical homeostasis (GO:0048878)	864	302	224.86	+	1.34	0.00246
cell cycle (GO:0007049)	1322	462	344.06	+	1.34	1.64e-06
regulation of molecular function (GO:0065009)	2711	947	705.56	+	1.34	4.51e-17
organic substance catabolic process (GO:1901575)	1509	527	392.73	+	1.34	8.43e-08
positive regulation of cellular component organization (GO:0051130)	1143	399	297.47	+	1.34	3.44e-05
negative regulation of cellular biosynthetic process (GO:0031327)	1381	482	359.42	+	1.34	7.63e-07
regulation of cellular localization (GO:0060341)	1175	410	305.8	+	1.34	2.18e-05
negative regulation of transcription, DNA-templated (GO:0045892)	1104	385	287.32	+	1.34	7.25e-05
negative regulation of RNA biosynthetic process (GO:1902679)	1153	402	300.08	+	1.34	3.44e-05
negative regulation of nitrogen compound metabolic process (GO:0051172)	1406	490	365.92	+	1.34	6.42e-07
cellular component morphogenesis (GO:0032989)	1191	415	309.97	+	1.34	2.04e-05
negative regulation of biosynthetic process (GO:0009890)	1401	488	364.62	+	1.34	7.57e-07
negative regulation of biological process (GO:0048519)	4372	1522	1137.85	+	1.34	2e-31
regulation of response to stress (GO:0080134)	1415	492	368.26	+	1.34	8.01e-07
multi-organism process (GO:0051704)	2169	754	564.5	+	1.34	3.3e-12
single organism signaling (GO:0044700)	5192	1803	1351.26	+	1.33	2.81e-39
gene expression (GO:0010467)	3825	1328	995.49	+	1.33	1.33e-25
signaling (GO:0023052)	5195	1803	1352.04	+	1.33	3.98e-39
negative regulation of cellular macromolecule biosynthetic process (GO:2000113)	1240	430	322.72	+	1.33	1.82e-05
negative regulation of response to stimulus (GO:0048585)	1304	452	339.38	+	1.33	7.23e-06
establishment of protein localization (GO:0045184)	1307	453	340.16	+	1.33	6.99e-06
cell migration (GO:0016477)	759	263	197.54	+	1.33	0.0264
immune system process (GO:0002376)	2163	749	562.94	+	1.33	9.61e-12
cell communication (GO:0007154)	5325	1839	1385.87	+	1.33	6.05e-39
negative regulation of RNA metabolic process (GO:0051253)	1193	412	310.49	+	1.33	6.35e-05
signal transduction (GO:0007165)	4801	1658	1249.5	+	1.33	1.53e-33
organophosphate metabolic process (GO:0019637)	834	288	217.05	+	1.33	0.0119
oxidation-reduction process (GO:0055114)	1034	357	269.11	+	1.33	0.000673
negative regulation of macromolecule biosynthetic process (GO:0010558)	1318	455	343.02	+	1.33	1.04e-05
regulation of cell differentiation (GO:0045595)	1489	514	387.52	+	1.33	8.08e-07
response to stress (GO:0006950)	3648	1258	949.42	+	1.33	1.1e-22
regulation of developmental process (GO:0050793)	2112	728	549.66	+	1.32	6.65e-11
protein modification by small protein conjugation or removal (GO:0070647)	790	272	205.6	+	1.32	0.0286
regulation of response to stimulus (GO:0048583)	3555	1223	925.22	+	1.32	1.85e-21
chromosome organization (GO:0051276)	867	298	225.64	+	1.32	0.0113
cellular response to stimulus (GO:0051716)	6227	2140	1620.62	+	1.32	2.54e-47
regulation of biological quality (GO:0065008)	3134	1076	815.65	+	1.32	8.33e-18
negative regulation of gene expression (GO:0010629)	1404	482	365.4	+	1.32	6.64e-06
negative regulation of developmental process (GO:0051093)	848	291	220.7	+	1.32	0.017
protein transport (GO:0015031)	1224	420	318.56	+	1.32	9.23e-05
regulation of organelle organization (GO:0033043)	1097	376	285.5	+	1.32	0.000623
positive regulation of developmental process (GO:0051094)	1104	378	287.32	+	1.32	0.000638
regulation of cellular macromolecule biosynthetic process (GO:2000112)	3768	1290	980.65	+	1.32	2.95e-22
positive regulation of biological process (GO:0048518)	5302	1815	1379.89	+	1.32	6.21e-36
carbohydrate derivative metabolic process (GO:1901135)	1029	352	267.8	+	1.31	0.00196
catabolic process (GO:0009056)	1764	603	459.09	+	1.31	7.58e-08
regulation of hydrolase activity (GO:0051336)	1233	421	320.9	+	1.31	0.000153
cellular catabolic process (GO:0044248)	1448	494	376.85	+	1.31	9.06e-06
positive regulation of hydrolase activity (GO:0051345)	815	278	212.11	+	1.31	0.0441
regulation of macromolecule biosynthetic process (GO:0010556)	3875	1321	1008.5	+	1.31	2.86e-22
protein complex subunit organization (GO:0071822)	1406	479	365.92	+	1.31	1.97e-05
proteolysis (GO:0006508)	1148	391	298.78	+	1.31	0.000645
regulation of primary metabolic process (GO:0080090)	5631	1917	1465.51	+	1.31	1.88e-37
tissue development (GO:0009888)	1601	545	416.67	+	1.31	1.56e-06
cellular component biogenesis (GO:0044085)	1978	673	514.79	+	1.31	8.83e-09
organ development (GO:0048513)	2784	947	724.56	+	1.31	5.9e-14
regulation of macromolecule metabolic process (GO:0060255)	5607	1907	1459.26	+	1.31	6.63e-37
system development (GO:0048731)	4011	1363	1043.89	+	1.31	1.08e-22
regulation of nitrogen compound metabolic process (GO:0051171)	4148	1409	1079.55	+	1.31	1.09e-23
regulation of biosynthetic process (GO:0009889)	4098	1392	1066.54	+	1.31	2.73e-23
organic substance transport (GO:0071702)	1899	645	494.23	+	1.31	3.8e-08
regulation of cellular metabolic process (GO:0031323)	5814	1974	1513.14	+	1.3	2.17e-38
positive regulation of transport (GO:0051050)	866	294	225.38	+	1.3	0.0341
regulation of transcription, DNA-templated (GO:0006355)	3438	1167	894.77	+	1.3	3.4e-18
regulation of cellular biosynthetic process (GO:0031326)	4054	1376	1055.08	+	1.3	8.7e-23
cellular nitrogen compound metabolic process (GO:0034641)	5112	1735	1330.44	+	1.3	1.29e-31
macromolecule localization (GO:0033036)	2013	683	523.9	+	1.3	9.6e-09
cellular component organization or biogenesis (GO:0071840)	5188	1760	1350.22	+	1.3	3.56e-32
cellular component assembly (GO:0022607)	1810	614	471.07	+	1.3	1.64e-07
cellular component organization (GO:0016043)	5066	1717	1318.46	+	1.3	8.03e-31
regulation of nucleic acid-templated transcription (GO:1903506)	3460	1172	900.49	+	1.3	5.33e-18
cellular nitrogen compound biosynthetic process (GO:0044271)	3407	1154	886.7	+	1.3	1.28e-17
protein localization (GO:0008104)	1689	572	439.57	+	1.3	1.12e-06
regulation of RNA biosynthetic process (GO:2001141)	3480	1178	905.7	+	1.3	4.96e-18
regulation of nucleobase-containing compound metabolic process (GO:0019219)	3861	1306	1004.85	+	1.3	1.2e-20
response to stimulus (GO:0050896)	7621	2577	1983.42	+	1.3	2.88e-57
cellular protein metabolic process (GO:0044267)	3575	1208	930.42	+	1.3	2.13e-18
regulation of gene expression (GO:0010468)	4074	1376	1060.29	+	1.3	6.18e-22
organic cyclic compound metabolic process (GO:1901360)	4818	1627	1253.92	+	1.3	9.62e-28
RNA biosynthetic process (GO:0032774)	2680	905	697.49	+	1.3	2.35e-12
cellular aromatic compound metabolic process (GO:0006725)	4575	1544	1190.68	+	1.3	1.26e-25
aromatic compound biosynthetic process (GO:0019438)	3044	1027	792.22	+	1.3	1.45e-14
protein metabolic process (GO:0019538)	4241	1429	1103.75	+	1.29	1.08e-22
nucleobase-containing compound metabolic process (GO:0006139)	4372	1473	1137.85	+	1.29	1.16e-23
heterocycle biosynthetic process (GO:0018130)	3043	1025	791.96	+	1.29	2.48e-14
nitrogen compound metabolic process (GO:0006807)	5475	1844	1424.91	+	1.29	1.2e-32
small molecule metabolic process (GO:0044281)	2233	752	581.16	+	1.29	2.37e-09
regulation of RNA metabolic process (GO:0051252)	3573	1203	929.9	+	1.29	9e-18
regulation of metabolic process (GO:0019222)	6588	2218	1714.58	+	1.29	2.98e-43
homeostatic process (GO:0042592)	1316	443	342.5	+	1.29	0.000316
nucleobase-containing compound biosynthetic process (GO:0034654)	2962	997	770.88	+	1.29	1.02e-13
organic cyclic compound biosynthetic process (GO:1901362)	3173	1068	825.8	+	1.29	4.59e-15
RNA metabolic process (GO:0016070)	3373	1135	877.85	+	1.29	2.48e-16
heterocycle metabolic process (GO:0046483)	4573	1538	1190.16	+	1.29	8.29e-25
nucleic acid metabolic process (GO:0090304)	3874	1298	1008.24	+	1.29	5.75e-19
multicellular organismal development (GO:0007275)	4571	1531	1189.64	+	1.29	7.47e-24
anatomical structure development (GO:0048856)	4699	1573	1222.95	+	1.29	1.1e-24
macromolecule biosynthetic process (GO:0009059)	3651	1222	950.2	+	1.29	2.71e-17
cell differentiation (GO:0030154)	3372	1128	877.59	+	1.29	2.05e-15
regulation of localization (GO:0032879)	2267	755	590	+	1.28	1.78e-08
cellular macromolecule biosynthetic process (GO:0034645)	3576	1190	930.68	+	1.28	7.19e-16
nucleic acid-templated transcription (GO:0097659)	2561	851	666.52	+	1.28	7.97e-10
single-organism developmental process (GO:0044767)	5209	1730	1355.68	+	1.28	1.37e-26
developmental process (GO:0032502)	5291	1757	1377.02	+	1.28	3.56e-27
transcription, DNA-templated (GO:0006351)	2560	850	666.26	+	1.28	9.78e-10
macromolecule metabolic process (GO:0043170)	7438	2465	1935.8	+	1.27	1.21e-45
cellular macromolecule metabolic process (GO:0044260)	6753	2237	1757.52	+	1.27	1.06e-38
single-multicellular organism process (GO:0044707)	6193	2048	1611.77	+	1.27	3.64e-33
cellular protein modification process (GO:0006464)	2783	920	724.3	+	1.27	1.94e-10
protein modification process (GO:0036211)	2783	920	724.3	+	1.27	1.94e-10
biosynthetic process (GO:0009058)	4673	1543	1216.18	+	1.27	1.99e-21
organelle organization (GO:0006996)	2912	961	757.87	+	1.27	6.39e-11
organic substance biosynthetic process (GO:1901576)	4587	1510	1193.8	+	1.26	3.18e-20
cellular biosynthetic process (GO:0044249)	4493	1478	1169.34	+	1.26	1.74e-19
cellular developmental process (GO:0048869)	3543	1165	922.09	+	1.26	7.73e-14
macromolecule modification (GO:0043412)	2929	963	762.29	+	1.26	1.45e-10
single-organism organelle organization (GO:1902589)	1970	647	512.71	+	1.26	7.77e-06
regulation of cellular process (GO:0050794)	10120	3320	2633.81	+	1.26	2.03e-74
reproductive process (GO:0022414)	1184	388	308.14	+	1.26	0.0272
regulation of transport (GO:0051049)	1715	562	446.34	+	1.26	0.000151
single-organism localization (GO:1902578)	3296	1080	857.81	+	1.26	5e-12
cellular metabolic process (GO:0044237)	8573	2807	2231.19	+	1.26	3.02e-52
multicellular organismal process (GO:0032501)	6444	2108	1677.1	+	1.26	1.07e-31
single-organism transport (GO:0044765)	3104	1014	807.84	+	1.26	1.14e-10
organic substance metabolic process (GO:0071704)	9008	2942	2344.4	+	1.25	5.46e-56
regulation of biological process (GO:0050789)	10614	3466	2762.37	+	1.25	5.05e-79
biological regulation (GO:0065007)	11133	3630	2897.45	+	1.25	3.87e-87
single-organism metabolic process (GO:0044710)	4494	1463	1169.6	+	1.25	1.85e-17
primary metabolic process (GO:0044238)	8697	2831	2263.46	+	1.25	1.39e-50
system process (GO:0003008)	1773	577	461.44	+	1.25	0.000238
metabolic process (GO:0008152)	9928	3195	2583.84	+	1.24	1.79e-58
single-organism cellular process (GO:0044763)	11415	3669	2970.84	+	1.24	1.28e-79
establishment of localization (GO:0051234)	3851	1234	1002.25	+	1.23	1.3e-11
transport (GO:0006810)	3742	1195	973.88	+	1.23	1.14e-10
single-organism process (GO:0044699)	12755	4065	3319.58	+	1.22	3.34e-98
localization (GO:0051179)	4683	1487	1218.79	+	1.22	6.79e-14
cellular process (GO:0009987)	14147	4471	3681.86	+	1.21	2.82e-126
biological_process (GO:0008150)	16542	5041	4305.18	+	1.17	9.32e-167
Unclassified (UNCLASSIFIED)	4272	400	1111.82	-	0.36	0

## Sheet: PANTHER GO-MF, FC>0
PANTHER analysis for GO terms - molecular function category for gene target hits with log2-fold-change of respective shRNAs>0
Analysis Type:	PANTHER Overrepresentation Test (release 20150430)
Annotation Version and Release Date:	GO Ontology database Released 2015-08-06
Analyzed List:	upload_1 (Homo sapiens)
Reference List:	Homo sapiens (all genes in database)
Bonferroni correction:	TRUE
GO molecular function complete	Homo sapiens - REFLIST (20814)	upload_1 (5417)	upload_1 (expected)	upload_1 (over/under)	upload_1 (fold Enrichment)	upload_1 (P-value)
transcription coactivator activity (GO:0003713)	298	124	77.56	+	1.6	0.00146
poly(A) RNA binding (GO:0044822)	1152	446	299.82	+	1.49	6.07e-13
protein domain specific binding (GO:0019904)	591	227	153.81	+	1.48	3.03e-05
transcription cofactor activity (GO:0003712)	527	201	137.16	+	1.47	0.000329
transcription factor activity, protein binding (GO:0000988)	572	215	148.87	+	1.44	0.000344
chromatin binding (GO:0003682)	457	171	118.94	+	1.44	0.00806
transcription factor activity, transcription factor binding (GO:0000989)	568	212	147.83	+	1.43	0.00068
RNA binding (GO:0003723)	1559	581	405.74	+	1.43	1.94e-14
kinase binding (GO:0019900)	568	209	147.83	+	1.41	0.00211
enzyme binding (GO:0019899)	1604	590	417.45	+	1.41	1.28e-13
transcription factor binding (GO:0008134)	516	188	134.29	+	1.4	0.013
macromolecular complex binding (GO:0044877)	1383	501	359.94	+	1.39	4.22e-10
protein complex binding (GO:0032403)	898	324	233.71	+	1.39	1.5e-05
receptor binding (GO:0005102)	1415	510	368.26	+	1.38	5.49e-10
protein kinase binding (GO:0019901)	504	181	131.17	+	1.38	0.0421
structural molecule activity (GO:0005198)	639	229	166.3	+	1.38	0.004
identical protein binding (GO:0042802)	1173	403	305.28	+	1.32	5.11e-05
enzyme regulator activity (GO:0030234)	890	303	231.63	+	1.31	0.00617
purine nucleotide binding (GO:0017076)	1869	635	486.42	+	1.31	1.71e-08
purine ribonucleotide binding (GO:0032555)	1859	630	483.82	+	1.3	3.19e-08
carbohydrate derivative binding (GO:0097367)	2220	752	577.77	+	1.3	2.38e-10
purine ribonucleoside triphosphate binding (GO:0035639)	1818	614	473.15	+	1.3	1.04e-07
adenyl nucleotide binding (GO:0030554)	1522	514	396.11	+	1.3	4.87e-06
ribonucleoside binding (GO:0032549)	1832	618	476.79	+	1.3	1.07e-07
ribonucleotide binding (GO:0032553)	1875	632	487.98	+	1.3	7.09e-08
ATP binding (GO:0005524)	1478	498	384.66	+	1.29	1.19e-05
nucleoside binding (GO:0001882)	1842	620	479.39	+	1.29	1.41e-07
purine ribonucleoside binding (GO:0032550)	1828	615	475.75	+	1.29	1.83e-07
hydrolase activity, acting on acid anhydrides, in phosphorus-containing anhydrides (GO:0016818)	815	274	212.11	+	1.29	0.0439
adenyl ribonucleotide binding (GO:0032559)	1514	509	394.03	+	1.29	1.05e-05
purine nucleoside binding (GO:0001883)	1831	615	476.53	+	1.29	2.36e-07
small molecule binding (GO:0036094)	2593	866	674.85	+	1.28	4.71e-11
protein dimerization activity (GO:0046983)	1115	372	290.19	+	1.28	0.00287
anion binding (GO:0043168)	2641	879	687.34	+	1.28	6.12e-11
nucleotide binding (GO:0000166)	2325	772	605.1	+	1.28	5.33e-09
nucleoside phosphate binding (GO:1901265)	2326	772	605.36	+	1.28	5.79e-09
molecular function regulator (GO:0098772)	1191	395	309.97	+	1.27	0.00233
molecular transducer activity (GO:0060089)	1848	612	480.96	+	1.27	2.22e-06
signal transducer activity (GO:0004871)	1644	544	427.86	+	1.27	2.39e-05
protein binding (GO:0005515)	10420	3412	2711.88	+	1.26	2.05e-78
organic cyclic compound binding (GO:0097159)	5899	1913	1535.26	+	1.25	1.1e-25
heterocyclic compound binding (GO:1901363)	5826	1888	1516.26	+	1.25	5.12e-25
nucleic acid binding (GO:0003676)	3935	1274	1024.11	+	1.24	4.8e-14
receptor activity (GO:0004872)	1567	502	407.82	+	1.23	0.00358
signaling receptor activity (GO:0038023)	1360	434	353.95	+	1.23	0.0271
hydrolase activity (GO:0016787)	2447	776	636.85	+	1.22	1.6e-05
catalytic activity (GO:0003824)	5667	1769	1474.88	+	1.2	1.72e-15
DNA binding (GO:0003677)	2421	755	630.08	+	1.2	0.000338
transferase activity (GO:0016740)	2245	695	584.28	+	1.19	0.00304
binding (GO:0005488)	13955	4320	3631.89	+	1.19	1.94e-92
ion binding (GO:0043167)	6075	1872	1581.06	+	1.18	1.62e-14
cation binding (GO:0043169)	4167	1256	1084.49	+	1.16	1.44e-05
molecular_function (GO:0003674)	16648	4998	4332.77	+	1.15	7.1e-136
metal ion binding (GO:0046872)	4080	1224	1061.85	+	1.15	6.64e-05
Unclassified (UNCLASSIFIED)	4166	444	1084.23	-	0.41	0

## Sheet: MGSig cannonical pathways, FC<0
Gene set enrichment analysis for canonical pathways forgene target hits with log2-fold-change of respective shRNAs<0
Overlap Results
Collection(s):	CP, CP:BIOCARTA, CP:KEGG, CP:REACTOME	(canonical pathways)
# overlaps shown:	17
# genesets in collections:	1330
# genes in comparison (n):	271
# genes in universe (N):	45956
Gene Set Name	# Genes in Gene Set (K)	Description	# Genes in Overlap (k)	k/K	p-value	FDR q-value
REACTOME_SIGNALING_BY_GPCR	920	Genes involved in Signaling by GPCR	28	0.0304	1.9e-12	2.53e-09
REACTOME_GPCR_DOWNSTREAM_SIGNALING	805	Genes involved in GPCR downstream signaling	24	0.0298	1.19e-10	7.89e-08
REACTOME_GPCR_LIGAND_BINDING	408	Genes involved in GPCR ligand binding	16	0.0392	3.66e-09	1.62e-06
REACTOME_CLASS_A1_RHODOPSIN_LIKE_RECEPTORS	305	Genes involved in Class A/1 (Rhodopsin-like receptors)	14	0.0459	4.88e-09	1.62e-06
REACTOME_PEPTIDE_LIGAND_BINDING_RECEPTORS	188	Genes involved in Peptide ligand-binding receptors	9	0.0479	2.01e-06	0.000533
REACTOME_G_ALPHA_I_SIGNALLING_EVENTS	195	Genes involved in G alpha (i) signalling events	9	0.0462	2.71e-06	0.0006
KEGG_OLFACTORY_TRANSDUCTION	389	Olfactory transduction	12	0.0308	4.11e-06	0.00078
REACTOME_OLFACTORY_SIGNALING_PATHWAY	328	Genes involved in Olfactory Signaling Pathway	10	0.0305	2.89e-05	0.0048
KEGG_NEUROACTIVE_LIGAND_RECEPTOR_INTERACTION	272	Neuroactive ligand-receptor interaction	9	0.0331	3.86e-05	0.0057
NABA_MATRISOME	1028	Ensemble of genes encoding extracellular matrix and extracellular matrix-associated proteins	18	0.0175	4.66e-05	0.0062
BIOCARTA_TEL_PATHWAY	18	Telomeres, Telomerase, Cellular Aging, and Immortality	3	0.1667	0.000155	0.0187
KEGG_NOTCH_SIGNALING_PATHWAY	47	Notch signaling pathway	4	0.0851	0.000173	0.0192
KEGG_GAP_JUNCTION	90	Gap junction	5	0.0556	0.000201	0.0205
KEGG_GLYCOSAMINOGLYCAN_DEGRADATION	21	Glycosaminoglycan degradation	3	0.1429	0.000249	0.0237
KEGG_PATHOGENIC_ESCHERICHIA_COLI_INFECTION	59	Pathogenic Escherichia coli infection	4	0.0678	0.000417	0.037
REACTOME_SYNTHESIS_OF_PA	27	Genes involved in Synthesis of PA	3	0.1111	0.000534	0.0444
PID_RB_1PATHWAY	65	Regulation of retinoblastoma protein	4	0.0615	0.000604	0.0472
Gene/Gene Set Overlap Matrix
Entrez Gene Id	Gene Symbol	Gene Description	REACTOME_SIGNALING_BY_GPCR	REACTOME_GPCR_DOWNSTREAM_SIGNALING	REACTOME_GPCR_LIGAND_BINDING	REACTOME_CLASS_A1_RHODOPSIN_LIKE_RECEPTORS	REACTOME_PEPTIDE_LIGAND_BINDING_RECEPTORS	REACTOME_G_ALPHA_I_SIGNALLING_EVENTS	KEGG_OLFACTORY_TRANSDUCTION	REACTOME_OLFACTORY_SIGNALING_PATHWAY	KEGG_NEUROACTIVE_LIGAND_RECEPTOR_INTERACTION	NABA_MATRISOME	BIOCARTA_TEL_PATHWAY	KEGG_NOTCH_SIGNALING_PATHWAY	KEGG_GAP_JUNCTION	KEGG_GLYCOSAMINOGLYCAN_DEGRADATION	KEGG_PATHOGENIC_ESCHERICHIA_COLI_INFECTION	REACTOME_SYNTHESIS_OF_PA	PID_RB_1PATHWAY
187	APLNR	apelin receptor	REACTOME_SIGNALING_BY_GPCR	REACTOME_GPCR_DOWNSTREAM_SIGNALING	REACTOME_GPCR_LIGAND_BINDING	REACTOME_CLASS_A1_RHODOPSIN_LIKE_RECEPTORS	REACTOME_PEPTIDE_LIGAND_BINDING_RECEPTORS	REACTOME_G_ALPHA_I_SIGNALLING_EVENTS			KEGG_NEUROACTIVE_LIGAND_RECEPTOR_INTERACTION
4886	NPY1R	neuropeptide Y receptor Y1	REACTOME_SIGNALING_BY_GPCR	REACTOME_GPCR_DOWNSTREAM_SIGNALING	REACTOME_GPCR_LIGAND_BINDING	REACTOME_CLASS_A1_RHODOPSIN_LIKE_RECEPTORS	REACTOME_PEPTIDE_LIGAND_BINDING_RECEPTORS	REACTOME_G_ALPHA_I_SIGNALLING_EVENTS			KEGG_NEUROACTIVE_LIGAND_RECEPTOR_INTERACTION
6751	SSTR1	somatostatin receptor 1	REACTOME_SIGNALING_BY_GPCR	REACTOME_GPCR_DOWNSTREAM_SIGNALING	REACTOME_GPCR_LIGAND_BINDING	REACTOME_CLASS_A1_RHODOPSIN_LIKE_RECEPTORS	REACTOME_PEPTIDE_LIGAND_BINDING_RECEPTORS	REACTOME_G_ALPHA_I_SIGNALLING_EVENTS			KEGG_NEUROACTIVE_LIGAND_RECEPTOR_INTERACTION
6360	CCL16	chemokine (C-C motif) ligand 16	REACTOME_SIGNALING_BY_GPCR	REACTOME_GPCR_DOWNSTREAM_SIGNALING	REACTOME_GPCR_LIGAND_BINDING	REACTOME_CLASS_A1_RHODOPSIN_LIKE_RECEPTORS	REACTOME_PEPTIDE_LIGAND_BINDING_RECEPTORS	REACTOME_G_ALPHA_I_SIGNALLING_EVENTS				NABA_MATRISOME
1236	CCR7	chemokine (C-C motif) receptor 7	REACTOME_SIGNALING_BY_GPCR	REACTOME_GPCR_DOWNSTREAM_SIGNALING	REACTOME_GPCR_LIGAND_BINDING	REACTOME_CLASS_A1_RHODOPSIN_LIKE_RECEPTORS	REACTOME_PEPTIDE_LIGAND_BINDING_RECEPTORS	REACTOME_G_ALPHA_I_SIGNALLING_EVENTS
643	CXCR5	chemokine (C-X-C motif) receptor 5	REACTOME_SIGNALING_BY_GPCR	REACTOME_GPCR_DOWNSTREAM_SIGNALING	REACTOME_GPCR_LIGAND_BINDING	REACTOME_CLASS_A1_RHODOPSIN_LIKE_RECEPTORS	REACTOME_PEPTIDE_LIGAND_BINDING_RECEPTORS	REACTOME_G_ALPHA_I_SIGNALLING_EVENTS
5539	PPY	pancreatic polypeptide	REACTOME_SIGNALING_BY_GPCR	REACTOME_GPCR_DOWNSTREAM_SIGNALING	REACTOME_GPCR_LIGAND_BINDING	REACTOME_CLASS_A1_RHODOPSIN_LIKE_RECEPTORS	REACTOME_PEPTIDE_LIGAND_BINDING_RECEPTORS	REACTOME_G_ALPHA_I_SIGNALLING_EVENTS
84634	KISS1R	KISS1 receptor	REACTOME_SIGNALING_BY_GPCR	REACTOME_GPCR_DOWNSTREAM_SIGNALING	REACTOME_GPCR_LIGAND_BINDING	REACTOME_CLASS_A1_RHODOPSIN_LIKE_RECEPTORS	REACTOME_PEPTIDE_LIGAND_BINDING_RECEPTORS				KEGG_NEUROACTIVE_LIGAND_RECEPTOR_INTERACTION
3354	HTR1E	5-hydroxytryptamine (serotonin) receptor 1E	REACTOME_SIGNALING_BY_GPCR	REACTOME_GPCR_DOWNSTREAM_SIGNALING	REACTOME_GPCR_LIGAND_BINDING	REACTOME_CLASS_A1_RHODOPSIN_LIKE_RECEPTORS		REACTOME_G_ALPHA_I_SIGNALLING_EVENTS			KEGG_NEUROACTIVE_LIGAND_RECEPTOR_INTERACTION
9294	S1PR2	sphingosine-1-phosphate receptor 2	REACTOME_SIGNALING_BY_GPCR	REACTOME_GPCR_DOWNSTREAM_SIGNALING	REACTOME_GPCR_LIGAND_BINDING	REACTOME_CLASS_A1_RHODOPSIN_LIKE_RECEPTORS		REACTOME_G_ALPHA_I_SIGNALLING_EVENTS			KEGG_NEUROACTIVE_LIGAND_RECEPTOR_INTERACTION
57105	CYSLTR2	cysteinyl leukotriene receptor 2	REACTOME_SIGNALING_BY_GPCR	REACTOME_GPCR_DOWNSTREAM_SIGNALING	REACTOME_GPCR_LIGAND_BINDING	REACTOME_CLASS_A1_RHODOPSIN_LIKE_RECEPTORS					KEGG_NEUROACTIVE_LIGAND_RECEPTOR_INTERACTION
2865	FFAR3	free fatty acid receptor 3	REACTOME_SIGNALING_BY_GPCR	REACTOME_GPCR_DOWNSTREAM_SIGNALING	REACTOME_GPCR_LIGAND_BINDING	REACTOME_CLASS_A1_RHODOPSIN_LIKE_RECEPTORS
2692	GHRHR	growth hormone releasing hormone receptor	REACTOME_SIGNALING_BY_GPCR	REACTOME_GPCR_DOWNSTREAM_SIGNALING	REACTOME_GPCR_LIGAND_BINDING						KEGG_NEUROACTIVE_LIGAND_RECEPTOR_INTERACTION
2641	GCG	glucagon	REACTOME_SIGNALING_BY_GPCR	REACTOME_GPCR_DOWNSTREAM_SIGNALING	REACTOME_GPCR_LIGAND_BINDING
219479	OR5R1	olfactory receptor, family 5, subfamily R, member 1	REACTOME_SIGNALING_BY_GPCR	REACTOME_GPCR_DOWNSTREAM_SIGNALING					KEGG_OLFACTORY_TRANSDUCTION	REACTOME_OLFACTORY_SIGNALING_PATHWAY
219873	OR10S1	olfactory receptor, family 10, subfamily S, member 1	REACTOME_SIGNALING_BY_GPCR	REACTOME_GPCR_DOWNSTREAM_SIGNALING					KEGG_OLFACTORY_TRANSDUCTION	REACTOME_OLFACTORY_SIGNALING_PATHWAY
256144	OR4C3	olfactory receptor, family 4, subfamily C, member 3	REACTOME_SIGNALING_BY_GPCR	REACTOME_GPCR_DOWNSTREAM_SIGNALING					KEGG_OLFACTORY_TRANSDUCTION	REACTOME_OLFACTORY_SIGNALING_PATHWAY
26658	OR7C2	olfactory receptor, family 7, subfamily C, member 2	REACTOME_SIGNALING_BY_GPCR	REACTOME_GPCR_DOWNSTREAM_SIGNALING					KEGG_OLFACTORY_TRANSDUCTION	REACTOME_OLFACTORY_SIGNALING_PATHWAY
26735	OR1L3	olfactory receptor, family 1, subfamily L, member 3	REACTOME_SIGNALING_BY_GPCR	REACTOME_GPCR_DOWNSTREAM_SIGNALING					KEGG_OLFACTORY_TRANSDUCTION	REACTOME_OLFACTORY_SIGNALING_PATHWAY
390191	OR5B12	olfactory receptor, family 5, subfamily B, member 12	REACTOME_SIGNALING_BY_GPCR	REACTOME_GPCR_DOWNSTREAM_SIGNALING					KEGG_OLFACTORY_TRANSDUCTION	REACTOME_OLFACTORY_SIGNALING_PATHWAY
390437	OR4N5	olfactory receptor, family 4, subfamily N, member 5	REACTOME_SIGNALING_BY_GPCR	REACTOME_GPCR_DOWNSTREAM_SIGNALING					KEGG_OLFACTORY_TRANSDUCTION	REACTOME_OLFACTORY_SIGNALING_PATHWAY
390445	OR5AU1	olfactory receptor, family 5, subfamily AU, member 1	REACTOME_SIGNALING_BY_GPCR	REACTOME_GPCR_DOWNSTREAM_SIGNALING					KEGG_OLFACTORY_TRANSDUCTION	REACTOME_OLFACTORY_SIGNALING_PATHWAY
8590	OR6A2	olfactory receptor, family 6, subfamily A, member 2	REACTOME_SIGNALING_BY_GPCR	REACTOME_GPCR_DOWNSTREAM_SIGNALING					KEGG_OLFACTORY_TRANSDUCTION	REACTOME_OLFACTORY_SIGNALING_PATHWAY
390756	OR3A4P	olfactory receptor, family 3, subfamily A, member 4 pseudogene	REACTOME_SIGNALING_BY_GPCR	REACTOME_GPCR_DOWNSTREAM_SIGNALING						REACTOME_OLFACTORY_SIGNALING_PATHWAY
2834	PRLHR	prolactin releasing hormone receptor	REACTOME_SIGNALING_BY_GPCR		REACTOME_GPCR_LIGAND_BINDING	REACTOME_CLASS_A1_RHODOPSIN_LIKE_RECEPTORS	REACTOME_PEPTIDE_LIGAND_BINDING_RECEPTORS				KEGG_NEUROACTIVE_LIGAND_RECEPTOR_INTERACTION
338557	O3FAR1	omega-3 fatty acid receptor 1	REACTOME_SIGNALING_BY_GPCR		REACTOME_GPCR_LIGAND_BINDING	REACTOME_CLASS_A1_RHODOPSIN_LIKE_RECEPTORS
5515	PPP2CA	protein phosphatase 2, catalytic subunit, alpha isozyme	REACTOME_SIGNALING_BY_GPCR										BIOCARTA_TEL_PATHWAY						PID_RB_1PATHWAY
5321	PLA2G4A	phospholipase A2, group IVA (cytosolic, calcium-dependent)	REACTOME_SIGNALING_BY_GPCR															REACTOME_SYNTHESIS_OF_PA
5592	PRKG1	protein kinase, cGMP-dependent, type I							KEGG_OLFACTORY_TRANSDUCTION						KEGG_GAP_JUNCTION
1262	CNGA4	cyclic nucleotide gated channel alpha 4							KEGG_OLFACTORY_TRANSDUCTION
5132	PDC	phosducin							KEGG_OLFACTORY_TRANSDUCTION
23553	HYAL4	hyaluronoglucosaminidase 4										NABA_MATRISOME				KEGG_GLYCOSAMINOGLYCAN_DEGRADATION
1282	COL4A1	collagen, type IV, alpha 1										NABA_MATRISOME
3912	LAMB1	laminin, beta 1										NABA_MATRISOME
115908	CTHRC1	collagen triple helix repeat containing 1										NABA_MATRISOME
1301	COL11A1	collagen, type XI, alpha 1										NABA_MATRISOME
8600	TNFSF11	tumor necrosis factor (ligand) superfamily, member 11										NABA_MATRISOME
3447	IFNA13	interferon, alpha 13										NABA_MATRISOME
4050	LTB	lymphotoxin beta (TNF superfamily, member 3)										NABA_MATRISOME
2069	EREG	epiregulin										NABA_MATRISOME
656	BMP8B	bone morphogenetic protein 8b										NABA_MATRISOME
64218	SEMA4A	sema domain, immunoglobulin domain (Ig), transmembrane domain (TM) and short cytoplasmic domain, (semaphorin) 4A										NABA_MATRISOME
5069	PAPPA	pregnancy-associated plasma protein A, pappalysin 1										NABA_MATRISOME
25849	PARM1	prostate androgen-regulated mucin-like protein 1										NABA_MATRISOME
338339	CLEC4D	C-type lectin domain family 4, member D										NABA_MATRISOME
284018	C17orf58	chromosome 17 open reading frame 58										NABA_MATRISOME
83690	CRISPLD1	cysteine-rich secretory protein LCCL domain containing 1										NABA_MATRISOME
10216	PRG4	proteoglycan 4										NABA_MATRISOME
5925	RB1	retinoblastoma 1											BIOCARTA_TEL_PATHWAY						PID_RB_1PATHWAY
8658	TNKS	tankyrase, TRF1-interacting ankyrin-related ADP-ribose polymerase											BIOCARTA_TEL_PATHWAY
1855	DVL1	dishevelled, dsh homolog 1 (Drosophila)												KEGG_NOTCH_SIGNALING_PATHWAY
1857	DVL3	dishevelled, dsh homolog 3 (Drosophila)												KEGG_NOTCH_SIGNALING_PATHWAY
23220	DTX4	deltex homolog 4 (Drosophila)												KEGG_NOTCH_SIGNALING_PATHWAY
11317	RBPJL	recombination signal binding protein for immunoglobulin kappa J region-like												KEGG_NOTCH_SIGNALING_PATHWAY
10382	TUBB4A	tubulin, beta 4A class IVa													KEGG_GAP_JUNCTION		KEGG_PATHOGENIC_ESCHERICHIA_COLI_INFECTION
347733	TUBB2B	tubulin, beta 2B class IIb													KEGG_GAP_JUNCTION		KEGG_PATHOGENIC_ESCHERICHIA_COLI_INFECTION
347688	TUBB8	tubulin, beta 8 class VIII													KEGG_GAP_JUNCTION		KEGG_PATHOGENIC_ESCHERICHIA_COLI_INFECTION
56604	TUBB7P	tubulin, beta 7, pseudogene													KEGG_GAP_JUNCTION		KEGG_PATHOGENIC_ESCHERICHIA_COLI_INFECTION
411	ARSB	arylsulfatase B														KEGG_GLYCOSAMINOGLYCAN_DEGRADATION
3423	IDS	iduronate 2-sulfatase														KEGG_GLYCOSAMINOGLYCAN_DEGRADATION
10554	AGPAT1	1-acylglycerol-3-phosphate O-acyltransferase 1 (lysophosphatidic acid acyltransferase, alpha)																REACTOME_SYNTHESIS_OF_PA
5322	PLA2G5	phospholipase A2, group V																REACTOME_SYNTHESIS_OF_PA
23411	SIRT1	sirtuin 1																	PID_RB_1PATHWAY
6908	TBP	TATA box binding protein																	PID_RB_1PATHWAY
6794	STK11	serine/threonine kinase 11
867	CBL	Cas-Br-M (murine) ecotropic retroviral transforming sequence
842	CASP9	caspase 9, apoptosis-related cysteine peptidase
4437	MSH3	mutS homolog 3 (E. coli)
50848	F11R	F11 receptor
7867	MAPKAPK3	mitogen-activated protein kinase-activated protein kinase 3
3455	IFNAR2	interferon (alpha, beta and omega) receptor 2
10423	CDIPT	CDP-diacylglycerol--inositol 3-phosphatidyltransferase
27124	INPP5J	inositol polyphosphate-5-phosphatase J
7161	TP73	tumor protein p73
1263	PLK3	polo-like kinase 3
11010	GLIPR1	GLI pathogenesis-related 1
2172	FABP6	fatty acid binding protein 6, ileal
2638	GC	group-specific component (vitamin D binding protein)
89869	PLCZ1	phospholipase C, zeta 1
10402	ST3GAL6	ST3 beta-galactoside alpha-2,3-sialyltransferase 6
3037	HAS2	hyaluronan synthase 2
4048	LTA4H	leukotriene A4 hydrolase
3113	HLA-DPA1	major histocompatibility complex, class II, DP alpha 1
140739	UBE2F	ubiquitin-conjugating enzyme E2F (putative)
7328	UBE2H	ubiquitin-conjugating enzyme E2H
2210	FCGR1B	Fc fragment of IgG, high affinity Ib, receptor (CD64)
92369	SPSB4	splA/ryanodine receptor domain and SOCS box containing 4
11064	CNTRL	centriolin
51547	SIRT7	sirtuin 7
7024	TFCP2	transcription factor CP2
4974	OMG	oligodendrocyte myelin glycoprotein
4692	NDN	necdin homolog (mouse)
2976	GTF3C2	general transcription factor IIIC, polypeptide 2, beta 110kDa
9474	ATG5	ATG5 autophagy related 5 homolog (S. cerevisiae)
9755	TBKBP1	TBK1 binding protein 1
1820	ARID3A	AT rich interactive domain 3A (BRIGHT-like)
22986	SORCS3	sortilin-related VPS10 domain containing receptor 3
1272	CNTN1	contactin 1
23500	DAAM2	dishevelled associated activator of morphogenesis 2
84612	PARD6B	par-6 partitioning defective 6 homolog beta (C. elegans)
10437	IFI30	interferon, gamma-inducible protein 30
148738	HFE2	hemochromatosis type 2 (juvenile)
5460	POU5F1	POU class 5 homeobox 1
22881	ANKRD6	ankyrin repeat domain 6
6878	TAF6	TAF6 RNA polymerase II, TATA box binding protein (TBP)-associated factor, 80kDa
1482	NKX2-5	NK2 homeobox 5
115727	RASGRP4	RAS guanyl releasing protein 4
777	CACNA1E	calcium channel, voltage-dependent, R type, alpha 1E subunit
4697	NDUFA4	NADH dehydrogenase (ubiquinone) 1 alpha subcomplex, 4, 9kDa
4712	NDUFB6	NADH dehydrogenase (ubiquinone) 1 beta subcomplex, 6, 17kDa
10106	CTDSP2	CTD (carboxy-terminal domain, RNA polymerase II, polypeptide A) small phosphatase 2
5799	PTPRN2	protein tyrosine phosphatase, receptor type, N polypeptide 2
256297	PTF1A	pancreas specific transcription factor, 1a
382	ARF6	ADP-ribosylation factor 6
91768	CABLES1	Cdk5 and Abl enzyme substrate 1
4125	MAN2B1	mannosidase, alpha, class 2B, member 1
54700	RRN3	RRN3 RNA polymerase I transcription factor homolog (S. cerevisiae)
64946	CENPH	centromere protein H
25777	SUN2	Sad1 and UNC84 domain containing 2
8536	CAMK1	calcium/calmodulin-dependent protein kinase I
155066	ATP6V0E2	ATPase, H+ transporting V0 subunit e2
137872	ADHFE1	alcohol dehydrogenase, iron containing, 1
55615	PRR5	proline rich 5 (renal)
6574	SLC20A1	solute carrier family 20 (phosphate transporter), member 1
9990	SLC12A6	solute carrier family 12 (potassium/chloride transporters), member 6
3754	KCNF1	potassium voltage-gated channel, subfamily F, member 1
56659	KCNK13	potassium channel, subfamily K, member 13
56154	TEX15	testis expressed 15
2051	EPHB6	EPH receptor B6
4121	MAN1A1	mannosidase, alpha, class 1A, member 1
147694	ZNF548	zinc finger protein 548
90589	ZNF625	zinc finger protein 625
2729	GCLC	glutamate-cysteine ligase, catalytic subunit
51733	UPB1	ureidopropionase, beta
25998	IBTK	inhibitor of Bruton agammaglobulinemia tyrosine kinase
95	ACY1	aminoacylase 1
1407	CRY1	cryptochrome 1 (photolyase-like)
259292	TAS2R46	taste receptor, type 2, member 46
1749	DLX5	distal-less homeobox 5
51451	LCMT1	leucine carboxyl methyltransferase 1
55014	STX17	syntaxin 17
164091	PAQR7	progestin and adipoQ receptor family member VII
5892	RAD51D	RAD51 homolog D (S. cerevisiae)
11156	PTP4A3	protein tyrosine phosphatase type IVA, member 3
10294	DNAJA2	DnaJ (Hsp40) homolog, subfamily A, member 2
10385	BTN2A2	butyrophilin, subfamily 2, member A2
10493	VAT1	vesicle amine transport protein 1 homolog (T. californica)
10551	AGR2	anterior gradient homolog 2 (Xenopus laevis)
10647	SCGB1D2	secretoglobin, family 1D, member 2
10948	STARD3	StAR-related lipid transfer (START) domain containing 3
10951	CBX1	chromobox homolog 1
11070	TMEM115	transmembrane protein 115
11098	PRSS23	protease, serine, 23
11257	TP53TG1	TP53 target 1 (non-protein coding)
116254	C6orf72	chromosome 6 open reading frame 72
125228	C18orf19	chromosome 18 open reading frame 19
126731	C1orf96	chromosome 1 open reading frame 96
132724	TMPRSS11B	transmembrane protease, serine 11B
135458	HUS1B	HUS1 checkpoint homolog b (S. pombe)
139081	MAGEC3	melanoma antigen family C, 3
140290	TCP10L	t-complex 10 (mouse)-like
1420	CRYGC	crystallin, gamma C
148046	C19orf23	chromosome 19 open reading frame 23
150864	FAM117B	family with sequence similarity 117, member B
171392	ZNF675	zinc finger protein 675
196500	C12orf53	chromosome 12 open reading frame 53
199990	C1orf86	chromosome 1 open reading frame 86
2014	EMP3	epithelial membrane protein 3
201780	SLC10A4	solute carrier family 10 (sodium/bile acid cotransporter family), member 4
203547	VMA21	VMA21 vacuolar H+-ATPase homolog (S. cerevisiae)
219931	TPCN2	two pore segment channel 2
221527	ZBTB12	zinc finger and BTB domain containing 12
23086	EXPH5	exophilin 5
23158	TBC1D9	TBC1 domain family, member 9 (with GRAM domain)
23262	PPIP5K2	diphosphoinositol pentakisphosphate kinase 2
23767	FLRT3	fibronectin leucine rich transmembrane protein 3
256051	ZNF549	zinc finger protein 549
25994	HIGD1A	HIG1 hypoxia inducible domain family, member 1A
26058	GIGYF2	GRB10 interacting GYF protein 2
26085	KLK13	kallikrein-related peptidase 13
26206	SPAG8	sperm associated antigen 8
27197	GPR82	G protein-coupled receptor 82
2825	GPR1	G protein-coupled receptor 1
285231	FBXW12	F-box and WD repeat domain containing 12
285601	GPR150	G protein-coupled receptor 150
2970	GTF2IP1	general transcription factor IIi, pseudogene 1
3208	HPCA	hippocalcin
338599	DUPD1	dual specificity phosphatase and pro isomerase domain containing 1
339344	MYPOP	Myb-related transcription factor, partner of profilin
3547	IGSF1	immunoglobulin superfamily, member 1
373863	DND1	dead end homolog 1 (zebrafish)
374443	LOC374443	CLR pseudogene
375298	CERKL	ceramide kinase-like
3855	KRT7	keratin 7
3884	KRT33B	keratin 33B
388561	ZNF761	zinc finger protein 761
3888	KRT82	keratin 82
3898	LAD1	ladinin 1
389840	MAP3K15	mitogen-activated protein kinase kinase kinase 15
4065	LY75	lymphocyte antigen 75
4066	LYL1	lymphoblastic leukemia derived sequence 1
419	ART3	ADP-ribosyltransferase 3
441478	NRARP	NOTCH-regulated ankyrin repeat protein
441932	OR2W5	olfactory receptor, family 2, subfamily W, member 5
4430	MYO1B	myosin IB
4818	NKG7	natural killer cell group 7 sequence
493856	CISD2	CDGSH iron sulfur domain 2
503582	ARGFX	arginine-fifty homeobox
51054	PLEKHA8P1	pleckstrin homology domain containing, family A member 8 pseudogene 1
51247	PAIP2	poly(A) binding protein interacting protein 2
51285	RASL12	RAS-like, family 12
51304	ZDHHC3	zinc finger, DHHC-type containing 3
51372	CCDC72	coiled-coil domain containing 72
51374	C2orf28	chromosome 2 open reading frame 28
51700	CYB5R2	cytochrome b5 reductase 2
5239	PGM5	phosphoglucomutase 5
54093	SETD4	SET domain containing 4
5447	POR	P450 (cytochrome) oxidoreductase
54902	TTC19	tetratricopeptide repeat domain 19
55252	ASXL2	additional sex combs like 2 (Drosophila)
55720	TSR1	TSR1, 20S rRNA accumulation, homolog (S. cerevisiae)
55890	GPRC5C	G protein-coupled receptor, family C, group 5, member C
56256	SERTAD4	SERTA domain containing 4
56905	C15orf39	chromosome 15 open reading frame 39
56971	CEACAM19	carcinoembryonic antigen-related cell adhesion molecule 19
57415	C3orf14	chromosome 3 open reading frame 14
57677	ZFP14	zinc finger protein 14 homolog (mouse)
57817	HAMP	hepcidin antimicrobial peptide
5802	PTPRS	protein tyrosine phosphatase, receptor type, S
6001	RGS10	regulator of G-protein signaling 10
64083	GOLPH3	golgi phosphoprotein 3 (coat-protein)
64110	MAGEF1	melanoma antigen family F, 1
64901	RANBP17	RAN binding protein 17
65055	REEP1	receptor accessory protein 1
65979	PHACTR4	phosphatase and actin regulator 4
6668	SP2	Sp2 transcription factor
6698	SPRR1A	small proline-rich protein 1A
6764	ST5	suppression of tumorigenicity 5
6954	TCP11	t-complex 11 homolog (mouse)
729873	TBC1D3	TBC1 domain family, member 3
7347	UCHL3	ubiquitin carboxyl-terminal esterase L3 (ubiquitin thiolesterase)
7401	CLRN1	clarin 1
7597	ZBTB25	zinc finger and BTB domain containing 25
79089	TMUB2	transmembrane and ubiquitin-like domain containing 2
79177	ZNF576	zinc finger protein 576
793	CALB1	calbindin 1, 28kDa
79705	LRRK1	leucine-rich repeat kinase 1
79870	BAALC	brain and acute leukemia, cytoplasmic
79940	LINC00472	long intergenic non-protein coding RNA 472
80258	EFHC2	EF-hand domain (C-terminal) containing 2
80757	TMEM121	transmembrane protein 121
84276	NICN1	nicolin 1
84319	C3orf26	chromosome 3 open reading frame 26
84329	HVCN1	hydrogen voltage-gated channel 1
84340	GFM2	G elongation factor, mitochondrial 2
845	CASQ2	calsequestrin 2 (cardiac muscle)
8496	PPFIBP1	PTPRF interacting protein, binding protein 1 (liprin beta 1)
8522	GAS7	growth arrest-specific 7
85300	ATCAY	ataxia, cerebellar, Cayman type
85359	DGCR6L	DiGeorge syndrome critical region gene 6-like
8623	ASMTL	acetylserotonin O-methyltransferase-like
91010	FMNL3	formin-like 3
9242	MSC	musculin
92797	HELB	helicase (DNA) B
93973	ACTR8	ARP8 actin-related protein 8 homolog (yeast)
93974	ATPIF1	ATPase inhibitory factor 1
9419	CRIPT	cysteine-rich PDZ-binding protein
9696	CROCC	ciliary rootlet coiled-coil, rootletin
9762	ProSAPiP1	ProSAPiP1 protein
9839	ZEB2	zinc finger E-box binding homeobox 2
9854	C2CD2L	C2CD2-like

## Sheet: MGSig GO-BP, MF FC<0
Gene set enrichment analysis for GO terms for gene target hits with log2-fold-change of respective shRNAs<0
Overlap Results
Collection(s):	BP, MF	(biological process, molecular function)
# overlaps shown:	42
# genesets in collections:	1221
# genes in comparison (n):	271
# genes in universe (N):	45956
Gene Set Name	# Genes in Gene Set (K)	Description	# Genes in Overlap (k)	k/K	p-value	FDR q-value
BIOPOLYMER_METABOLIC_PROCESS	1684	Genes annotated by the GO term GO:0043283. The chemical reactions and pathways involving biopolymers, long, repeating chains of monomers found in nature e.g. polysaccharides and proteins.	30	0.0178	8.93e-08	9.54e-05
G_PROTEIN_COUPLED_RECEPTOR_PROTEIN_SIGNALING_PATHWAY	342	Genes annotated by the GO term GO:0007186. The series of molecular signals generated as a consequence of a G-protein coupled receptor binding to its physiological ligand.	13	0.038	1.56e-07	9.54e-05
CELL_SURFACE_RECEPTOR_LINKED_SIGNAL_TRANSDUCTION_GO_0007166	641	Genes annotated by the GO term GO:0007166. Any series of molecular signals initiated by the binding of an extracellular ligand to a receptor on the surface of the target cell.	17	0.0265	3.41e-07	0.000139
SIGNAL_TRANSDUCTION	1634	Genes annotated by the GO term GO:0007165. The cascade of processes by which a signal interacts with a receptor, causing a change in the level or activity of a second messenger or other downstream target, and ultimately effecting a change in the functioning of the cell.	28	0.0171	5.35e-07	0.000163
DNA_BINDING	602	Genes annotated by the GO term GO:0003677. Interacting selectively with DNA (deoxyribonucleic acid).	16	0.0266	7.37e-07	0.00018
PROTEIN_METABOLIC_PROCESS	1231	Genes annotated by the GO term GO:0019538. The chemical reactions and pathways involving a specific protein, rather than of proteins in general. Includes protein modification.	22	0.0179	4.83e-06	0.000984
POST_TRANSLATIONAL_PROTEIN_MODIFICATION	476	Genes annotated by the GO term GO:0043687. The covalent alteration of one or more amino acids occurring in a protein after the protein has been completely translated and released from the ribosome.	13	0.0273	6.11e-06	0.00107
NEGATIVE_REGULATION_OF_CELLULAR_PROCESS	646	Genes annotated by the GO term GO:0048523. Any process that stops, prevents or reduces the frequency, rate or extent of cellular processes, those that are carried out at the cellular level, but are not necessarily restricted to a single cell. For example, cell communication occurs among more than one cell, but occurs at the cellular level.	15	0.0232	8.34e-06	0.00127
CELLULAR_PROTEIN_METABOLIC_PROCESS	1117	Genes annotated by the GO term GO:0044267. The chemical reactions and pathways involving a specific protein, rather than of proteins in general, occurring at the level of an individual cell. Includes protein modification.	20	0.0179	1.28e-05	0.0017
NEGATIVE_REGULATION_OF_BIOLOGICAL_PROCESS	677	Genes annotated by the GO term GO:0048519. Any process that stops, prevents or reduces the frequency, rate or extent of a biological process. Biological processes are regulated by many means; examples include the control of gene expression, protein modification or interaction with a protein or substrate molecule.	15	0.0222	1.44e-05	0.0017
CELLULAR_MACROMOLECULE_METABOLIC_PROCESS	1131	Genes annotated by the GO term GO:0044260. The chemical reactions and pathways involving macromolecules, large molecules including proteins, nucleic acids and carbohydrates, as carried out by individual cells.	20	0.0177	1.53e-05	0.0017
PROTEIN_MODIFICATION_PROCESS	631	Genes annotated by the GO term GO:0006464. The covalent alteration of one or more amino acids occurring in proteins, peptides and nascent polypeptides (co-translational, post-translational modifications). Includes the modification of charged tRNAs that are destined to occur in a protein (pre-translation modification).	14	0.0222	2.74e-05	0.00279
BIOPOLYMER_MODIFICATION	650	Genes annotated by the GO term GO:0043412. The covalent alteration of one or more monomeric units in a polypeptide, polynucleotide, polysaccharide, or other biological polymer, resulting in a change in its properties.	14	0.0215	3.78e-05	0.00355
ORGAN_DEVELOPMENT	571	Genes annotated by the GO term GO:0048513. Development of a tissue or tissues that work together to perform a specific function or functions. Development pertains to the process whose specific outcome is the progression of a structure over time, from its formation to the mature structure. Organs are commonly observed as visibly distinct structures, but may also exist as loosely associated cluster…	13	0.0228	4.08e-05	0.00356
TRANSCRIPTION	753	Genes annotated by the GO term GO:0006350. The synthesis of either RNA on a template of DNA or DNA on a template of RNA.	15	0.0199	4.87e-05	0.00372
RECEPTOR_ACTIVITY	583	Genes annotated by the GO term GO:0004872. Combining with an extracellular or intracellular messenger to initiate a change in cell activity.	13	0.0223	5.04e-05	0.00372
TRANSCRIPTION_FACTOR_ACTIVITY	354	Genes annotated by the GO term GO:0003700. The function of binding to a specific DNA sequence in order to modulate transcription. The transcription factor may or may not also interact selectively with a protein or macromolecular complex.	10	0.0282	5.48e-05	0.00372
REGULATION_OF_GENE_EXPRESSION	673	Genes annotated by the GO term GO:0010468. Any process that modulates the frequency, rate or extent of gene expression. Gene expression is the process in which a gene's coding sequence is converted into a mature gene product or products (proteins or RNA). This includes the production of an RNA transcript as well as any processing to produce a mature RNA product or an mRNA (for protein-coding gene…	14	0.0208	5.49e-05	0.00372
CELL_PROLIFERATION_GO_0008283	513	Genes annotated by the GO term GO:0008283. The multiplication or reproduction of cells, resulting in the expansion of a cell population.	12	0.0234	6.23e-05	0.00401
REGULATION_OF_CELLULAR_METABOLIC_PROCESS	787	Genes annotated by the GO term GO:0031323. Any process that modulates the frequency, rate or extent of the chemical reactions and pathways by which individual cells transform chemical substances.	15	0.0191	7.95e-05	0.00485
REGULATION_OF_METABOLIC_PROCESS	799	Genes annotated by the GO term GO:0019222. Any process that modulates the frequency, rate or extent of the chemical reactions and pathways within a cell or an organism.	15	0.0188	9.39e-05	0.00546
REGULATION_OF_CELL_PROLIFERATION	308	Genes annotated by the GO term GO:0042127. Any process that modulates the frequency, rate or extent of cell proliferation.	9	0.0292	9.98e-05	0.00554
TRANSCRIPTION_DNA_DEPENDENT	636	Genes annotated by the GO term GO:0006351. The synthesis of RNA on a template of DNA.	13	0.0204	0.00012	0.00614
RNA_BIOSYNTHETIC_PROCESS	638	Genes annotated by the GO term GO:0032774. The chemical reactions and pathways resulting in the formation of RNA, ribonucleic acid, one of the two main type of nucleic acid, consisting of a long, unbranched macromolecule formed from ribonucleotides joined in 3',5'-phosphodiester linkage. Includes polymerization of ribonucleotide monomers.	13	0.0204	0.000124	0.00614
ANATOMICAL_STRUCTURE_DEVELOPMENT	1013	Genes annotated by the GO term GO:0048856. The biological process whose specific outcome is the progression of an anatomical structure from an initial condition to its mature state. This process begins with the formation of the structure and ends with the mature structure, whatever form that may be including its natural destruction. An anatomical structure is any biological entity that occupies s…	17	0.0168	0.000126	0.00614
HYDROLASE_ACTIVITY_ACTING_ON_GLYCOSYL_BONDS	47	Genes annotated by the GO term GO:0016798. Catalysis of the hydrolysis of any glycosyl bond.	4	0.0851	0.000173	0.00811
TRANSFERASE_ACTIVITY_TRANSFERRING_PENTOSYL_GROUPS	20	Genes annotated by the GO term GO:0016763. Catalysis of the transfer of a pentosyl group from one compound (donor) to another (acceptor).	3	0.15	0.000215	0.00971
NEGATIVE_REGULATION_OF_CELL_PROLIFERATION	156	Genes annotated by the GO term GO:0008285. Any process that stops, prevents or reduces the rate or extent of cell proliferation.	6	0.0385	0.000345	0.0151
NUCLEOBASENUCLEOSIDENUCLEOTIDE_AND_NUCLEIC_ACID_METABOLIC_PROCESS	1244	Genes annotated by the GO term GO:0006139. The chemical reactions and pathways involving nucleobases, nucleosides, nucleotides and nucleic acids.	18	0.0145	0.000479	0.0202
MULTICELLULAR_ORGANISMAL_DEVELOPMENT	1049	Genes annotated by the GO term GO:0007275. The biological process whose specific outcome is the progression of an organism over time from an initial condition (e.g. a zygote or a young adult) to a later condition (e.g. a multicellular animal or an aged adult).	16	0.0153	0.000562	0.0227
RESPONSE_TO_EXTERNAL_STIMULUS	312	Genes annotated by the GO term GO:0009605. A change in state or activity of a cell or an organism (in terms of movement, secretion, enzyme production, gene expression, etc.) as a result of an external stimulus.	8	0.0256	0.000576	0.0227
REGULATION_OF_TRANSCRIPTION	566	Genes annotated by the GO term GO:0045449. Any process that modulates the frequency, rate or extent of the synthesis of either RNA on a template of DNA or DNA on a template of RNA.	11	0.0194	0.000602	0.023
SYSTEM_DEVELOPMENT	861	Genes annotated by the GO term GO:0048731. The process whose specific outcome is the progression of an organismal system over time, from its formation to the mature structure. A system is a regularly interacting or interdependent group of organs or tissues that work together to carry out a given biological process.	14	0.0163	0.00067	0.0242
INTRACELLULAR_SIGNALING_CASCADE	667	Genes annotated by the GO term GO:0007242. A series of reactions within the cell that occur as a result of a single trigger reaction or compound.	12	0.018	0.000677	0.0242
CELLULAR_BIOSYNTHETIC_PROCESS	321	Genes annotated by the GO term GO:0044249. The chemical reactions and pathways resulting in the formation of substances, carried out by individual cells.	8	0.0249	0.000693	0.0242
TRANSMEMBRANE_RECEPTOR_ACTIVITY	418	Genes annotated by the GO term GO:0004888. Combining with an extracellular or intracellular messenger to initiate a change in cell activity, and spanning to the membrane of either the cell or an organelle.	9	0.0215	0.000921	0.0312
HYDROLASE_ACTIVITY_ACTING_ON_ESTER_BONDS	269	Genes annotated by the GO term GO:0016788. Catalysis of the hydrolysis of any ester bond.	7	0.026	0.00116	0.0382
REGULATION_OF_NUCLEOBASENUCLEOSIDENUCLEOTIDE_AND_NUCLEIC_ACID_METABOLIC_PROCESS	618	Genes annotated by the GO term GO:0019219. Any process that modulates the frequency, rate or extent of the chemical reactions and pathways involving nucleobases, nucleosides, nucleotides and nucleic acids.	11	0.0178	0.00122	0.0393
HEART_DEVELOPMENT	37	Genes annotated by the GO term GO:0007507. The process whose specific outcome is the progression of the heart over time, from its formation to the mature structure. The heart is a hollow, muscular organ, which, by contracting rhythmically, keeps up the circulation of the blood.	3	0.0811	0.00136	0.0415
HYDROLASE_ACTIVITY_HYDROLYZING_O_GLYCOSYL_COMPOUNDS	37	Genes annotated by the GO term GO:0004553. Catalysis of the hydrolysis of any O-glycosyl bond.	3	0.0811	0.00136	0.0415
PROTEIN_AMINO_ACID_ADP_RIBOSYLATION	10	Genes annotated by the GO term GO:0006471. The transfer, from NAD, of ADP-ribose to protein amino acids.	2	0.2	0.00151	0.045
RNA_METABOLIC_PROCESS	841	Genes annotated by the GO term GO:0016070. The chemical reactions and pathways involving RNA, ribonucleic acid, one of the two main type of nucleic acid, consisting of a long, unbranched macromolecule formed from ribonucleotides joined in 3',5'-phosphodiester linkage.	13	0.0155	0.00162	0.0471
Gene/Gene Set Overlap Matrix
Entrez Gene Id	Gene Symbol	Gene Description	BIOPOLYMER_METABOLIC_PROCESS	G_PROTEIN_COUPLED_RECEPTOR_PROTEIN_SIGNALING_PATHWAY	CELL_SURFACE_RECEPTOR_LINKED_SIGNAL_TRANSDUCTION_GO_0007166	SIGNAL_TRANSDUCTION	DNA_BINDING	PROTEIN_METABOLIC_PROCESS	POST_TRANSLATIONAL_PROTEIN_MODIFICATION	NEGATIVE_REGULATION_OF_CELLULAR_PROCESS	CELLULAR_PROTEIN_METABOLIC_PROCESS	NEGATIVE_REGULATION_OF_BIOLOGICAL_PROCESS	CELLULAR_MACROMOLECULE_METABOLIC_PROCESS	PROTEIN_MODIFICATION_PROCESS	BIOPOLYMER_MODIFICATION	ORGAN_DEVELOPMENT	TRANSCRIPTION	RECEPTOR_ACTIVITY	TRANSCRIPTION_FACTOR_ACTIVITY	REGULATION_OF_GENE_EXPRESSION	CELL_PROLIFERATION_GO_0008283	REGULATION_OF_CELLULAR_METABOLIC_PROCESS	REGULATION_OF_METABOLIC_PROCESS	REGULATION_OF_CELL_PROLIFERATION	TRANSCRIPTION_DNA_DEPENDENT	RNA_BIOSYNTHETIC_PROCESS	ANATOMICAL_STRUCTURE_DEVELOPMENT	HYDROLASE_ACTIVITY_ACTING_ON_GLYCOSYL_BONDS	TRANSFERASE_ACTIVITY_TRANSFERRING_PENTOSYL_GROUPS	NEGATIVE_REGULATION_OF_CELL_PROLIFERATION	NUCLEOBASENUCLEOSIDENUCLEOTIDE_AND_NUCLEIC_ACID_METABOLIC_PROCESS	MULTICELLULAR_ORGANISMAL_DEVELOPMENT	RESPONSE_TO_EXTERNAL_STIMULUS	REGULATION_OF_TRANSCRIPTION	SYSTEM_DEVELOPMENT	INTRACELLULAR_SIGNALING_CASCADE	CELLULAR_BIOSYNTHETIC_PROCESS	TRANSMEMBRANE_RECEPTOR_ACTIVITY	HYDROLASE_ACTIVITY_ACTING_ON_ESTER_BONDS	REGULATION_OF_NUCLEOBASENUCLEOSIDENUCLEOTIDE_AND_NUCLEIC_ACID_METABOLIC_PROCESS	HEART_DEVELOPMENT	HYDROLASE_ACTIVITY_HYDROLYZING_O_GLYCOSYL_COMPOUNDS	PROTEIN_AMINO_ACID_ADP_RIBOSYLATION	RNA_METABOLIC_PROCESS
867	CBL	Cas-Br-M (murine) ecotropic retroviral transforming sequence	BIOPOLYMER_METABOLIC_PROCESS		CELL_SURFACE_RECEPTOR_LINKED_SIGNAL_TRANSDUCTION_GO_0007166	SIGNAL_TRANSDUCTION	DNA_BINDING	PROTEIN_METABOLIC_PROCESS	POST_TRANSLATIONAL_PROTEIN_MODIFICATION		CELLULAR_PROTEIN_METABOLIC_PROCESS		CELLULAR_MACROMOLECULE_METABOLIC_PROCESS	PROTEIN_MODIFICATION_PROCESS	BIOPOLYMER_MODIFICATION				TRANSCRIPTION_FACTOR_ACTIVITY
2069	EREG	epiregulin	BIOPOLYMER_METABOLIC_PROCESS		CELL_SURFACE_RECEPTOR_LINKED_SIGNAL_TRANSDUCTION_GO_0007166	SIGNAL_TRANSDUCTION		PROTEIN_METABOLIC_PROCESS		NEGATIVE_REGULATION_OF_CELLULAR_PROCESS	CELLULAR_PROTEIN_METABOLIC_PROCESS	NEGATIVE_REGULATION_OF_BIOLOGICAL_PROCESS	CELLULAR_MACROMOLECULE_METABOLIC_PROCESS			ORGAN_DEVELOPMENT	TRANSCRIPTION			REGULATION_OF_GENE_EXPRESSION	CELL_PROLIFERATION_GO_0008283	REGULATION_OF_CELLULAR_METABOLIC_PROCESS	REGULATION_OF_METABOLIC_PROCESS	REGULATION_OF_CELL_PROLIFERATION	TRANSCRIPTION_DNA_DEPENDENT	RNA_BIOSYNTHETIC_PROCESS	ANATOMICAL_STRUCTURE_DEVELOPMENT			NEGATIVE_REGULATION_OF_CELL_PROLIFERATION	NUCLEOBASENUCLEOSIDENUCLEOTIDE_AND_NUCLEIC_ACID_METABOLIC_PROCESS	MULTICELLULAR_ORGANISMAL_DEVELOPMENT	RESPONSE_TO_EXTERNAL_STIMULUS	REGULATION_OF_TRANSCRIPTION	SYSTEM_DEVELOPMENT		CELLULAR_BIOSYNTHETIC_PROCESS			REGULATION_OF_NUCLEOBASENUCLEOSIDENUCLEOTIDE_AND_NUCLEIC_ACID_METABOLIC_PROCESS				RNA_METABOLIC_PROCESS
7161	TP73	tumor protein p73	BIOPOLYMER_METABOLIC_PROCESS			SIGNAL_TRANSDUCTION	DNA_BINDING										TRANSCRIPTION		TRANSCRIPTION_FACTOR_ACTIVITY	REGULATION_OF_GENE_EXPRESSION		REGULATION_OF_CELLULAR_METABOLIC_PROCESS	REGULATION_OF_METABOLIC_PROCESS		TRANSCRIPTION_DNA_DEPENDENT	RNA_BIOSYNTHETIC_PROCESS					NUCLEOBASENUCLEOSIDENUCLEOTIDE_AND_NUCLEIC_ACID_METABOLIC_PROCESS			REGULATION_OF_TRANSCRIPTION		INTRACELLULAR_SIGNALING_CASCADE				REGULATION_OF_NUCLEOBASENUCLEOSIDENUCLEOTIDE_AND_NUCLEIC_ACID_METABOLIC_PROCESS				RNA_METABOLIC_PROCESS
5592	PRKG1	protein kinase, cGMP-dependent, type I	BIOPOLYMER_METABOLIC_PROCESS			SIGNAL_TRANSDUCTION		PROTEIN_METABOLIC_PROCESS	POST_TRANSLATIONAL_PROTEIN_MODIFICATION		CELLULAR_PROTEIN_METABOLIC_PROCESS		CELLULAR_MACROMOLECULE_METABOLIC_PROCESS	PROTEIN_MODIFICATION_PROCESS	BIOPOLYMER_MODIFICATION
8536	CAMK1	calcium/calmodulin-dependent protein kinase I	BIOPOLYMER_METABOLIC_PROCESS			SIGNAL_TRANSDUCTION		PROTEIN_METABOLIC_PROCESS	POST_TRANSLATIONAL_PROTEIN_MODIFICATION		CELLULAR_PROTEIN_METABOLIC_PROCESS		CELLULAR_MACROMOLECULE_METABOLIC_PROCESS	PROTEIN_MODIFICATION_PROCESS	BIOPOLYMER_MODIFICATION
5925	RB1	retinoblastoma 1	BIOPOLYMER_METABOLIC_PROCESS				DNA_BINDING			NEGATIVE_REGULATION_OF_CELLULAR_PROCESS		NEGATIVE_REGULATION_OF_BIOLOGICAL_PROCESS					TRANSCRIPTION		TRANSCRIPTION_FACTOR_ACTIVITY	REGULATION_OF_GENE_EXPRESSION		REGULATION_OF_CELLULAR_METABOLIC_PROCESS	REGULATION_OF_METABOLIC_PROCESS		TRANSCRIPTION_DNA_DEPENDENT	RNA_BIOSYNTHETIC_PROCESS					NUCLEOBASENUCLEOSIDENUCLEOTIDE_AND_NUCLEIC_ACID_METABOLIC_PROCESS			REGULATION_OF_TRANSCRIPTION						REGULATION_OF_NUCLEOBASENUCLEOSIDENUCLEOTIDE_AND_NUCLEIC_ACID_METABOLIC_PROCESS				RNA_METABOLIC_PROCESS
1482	NKX2-5	NK2 homeobox 5	BIOPOLYMER_METABOLIC_PROCESS				DNA_BINDING			NEGATIVE_REGULATION_OF_CELLULAR_PROCESS		NEGATIVE_REGULATION_OF_BIOLOGICAL_PROCESS					TRANSCRIPTION		TRANSCRIPTION_FACTOR_ACTIVITY	REGULATION_OF_GENE_EXPRESSION		REGULATION_OF_CELLULAR_METABOLIC_PROCESS	REGULATION_OF_METABOLIC_PROCESS		TRANSCRIPTION_DNA_DEPENDENT	RNA_BIOSYNTHETIC_PROCESS					NUCLEOBASENUCLEOSIDENUCLEOTIDE_AND_NUCLEIC_ACID_METABOLIC_PROCESS			REGULATION_OF_TRANSCRIPTION						REGULATION_OF_NUCLEOBASENUCLEOSIDENUCLEOTIDE_AND_NUCLEIC_ACID_METABOLIC_PROCESS				RNA_METABOLIC_PROCESS
256297	PTF1A	pancreas specific transcription factor, 1a	BIOPOLYMER_METABOLIC_PROCESS				DNA_BINDING									ORGAN_DEVELOPMENT	TRANSCRIPTION			REGULATION_OF_GENE_EXPRESSION		REGULATION_OF_CELLULAR_METABOLIC_PROCESS	REGULATION_OF_METABOLIC_PROCESS		TRANSCRIPTION_DNA_DEPENDENT	RNA_BIOSYNTHETIC_PROCESS	ANATOMICAL_STRUCTURE_DEVELOPMENT				NUCLEOBASENUCLEOSIDENUCLEOTIDE_AND_NUCLEIC_ACID_METABOLIC_PROCESS	MULTICELLULAR_ORGANISMAL_DEVELOPMENT		REGULATION_OF_TRANSCRIPTION	SYSTEM_DEVELOPMENT					REGULATION_OF_NUCLEOBASENUCLEOSIDENUCLEOTIDE_AND_NUCLEIC_ACID_METABOLIC_PROCESS				RNA_METABOLIC_PROCESS
5460	POU5F1	POU class 5 homeobox 1	BIOPOLYMER_METABOLIC_PROCESS				DNA_BINDING										TRANSCRIPTION		TRANSCRIPTION_FACTOR_ACTIVITY	REGULATION_OF_GENE_EXPRESSION		REGULATION_OF_CELLULAR_METABOLIC_PROCESS	REGULATION_OF_METABOLIC_PROCESS		TRANSCRIPTION_DNA_DEPENDENT	RNA_BIOSYNTHETIC_PROCESS	ANATOMICAL_STRUCTURE_DEVELOPMENT				NUCLEOBASENUCLEOSIDENUCLEOTIDE_AND_NUCLEIC_ACID_METABOLIC_PROCESS			REGULATION_OF_TRANSCRIPTION						REGULATION_OF_NUCLEOBASENUCLEOSIDENUCLEOTIDE_AND_NUCLEIC_ACID_METABOLIC_PROCESS				RNA_METABOLIC_PROCESS
7024	TFCP2	transcription factor CP2	BIOPOLYMER_METABOLIC_PROCESS				DNA_BINDING										TRANSCRIPTION		TRANSCRIPTION_FACTOR_ACTIVITY	REGULATION_OF_GENE_EXPRESSION		REGULATION_OF_CELLULAR_METABOLIC_PROCESS	REGULATION_OF_METABOLIC_PROCESS		TRANSCRIPTION_DNA_DEPENDENT	RNA_BIOSYNTHETIC_PROCESS					NUCLEOBASENUCLEOSIDENUCLEOTIDE_AND_NUCLEIC_ACID_METABOLIC_PROCESS			REGULATION_OF_TRANSCRIPTION						REGULATION_OF_NUCLEOBASENUCLEOSIDENUCLEOTIDE_AND_NUCLEIC_ACID_METABOLIC_PROCESS				RNA_METABOLIC_PROCESS
9242	MSC	musculin	BIOPOLYMER_METABOLIC_PROCESS				DNA_BINDING										TRANSCRIPTION		TRANSCRIPTION_FACTOR_ACTIVITY						TRANSCRIPTION_DNA_DEPENDENT	RNA_BIOSYNTHETIC_PROCESS					NUCLEOBASENUCLEOSIDENUCLEOTIDE_AND_NUCLEIC_ACID_METABOLIC_PROCESS													RNA_METABOLIC_PROCESS
2976	GTF3C2	general transcription factor IIIC, polypeptide 2, beta 110kDa	BIOPOLYMER_METABOLIC_PROCESS				DNA_BINDING										TRANSCRIPTION								TRANSCRIPTION_DNA_DEPENDENT	RNA_BIOSYNTHETIC_PROCESS					NUCLEOBASENUCLEOSIDENUCLEOTIDE_AND_NUCLEIC_ACID_METABOLIC_PROCESS													RNA_METABOLIC_PROCESS
4437	MSH3	mutS homolog 3 (E. coli)	BIOPOLYMER_METABOLIC_PROCESS				DNA_BINDING																					HYDROLASE_ACTIVITY_ACTING_ON_GLYCOSYL_BONDS			NUCLEOBASENUCLEOSIDENUCLEOTIDE_AND_NUCLEIC_ACID_METABOLIC_PROCESS
5892	RAD51D	RAD51 homolog D (S. cerevisiae)	BIOPOLYMER_METABOLIC_PROCESS				DNA_BINDING																								NUCLEOBASENUCLEOSIDENUCLEOTIDE_AND_NUCLEIC_ACID_METABOLIC_PROCESS
23411	SIRT1	sirtuin 1	BIOPOLYMER_METABOLIC_PROCESS					PROTEIN_METABOLIC_PROCESS	POST_TRANSLATIONAL_PROTEIN_MODIFICATION	NEGATIVE_REGULATION_OF_CELLULAR_PROCESS	CELLULAR_PROTEIN_METABOLIC_PROCESS	NEGATIVE_REGULATION_OF_BIOLOGICAL_PROCESS	CELLULAR_MACROMOLECULE_METABOLIC_PROCESS	PROTEIN_MODIFICATION_PROCESS	BIOPOLYMER_MODIFICATION		TRANSCRIPTION			REGULATION_OF_GENE_EXPRESSION		REGULATION_OF_CELLULAR_METABOLIC_PROCESS	REGULATION_OF_METABOLIC_PROCESS		TRANSCRIPTION_DNA_DEPENDENT	RNA_BIOSYNTHETIC_PROCESS			TRANSFERASE_ACTIVITY_TRANSFERRING_PENTOSYL_GROUPS		NUCLEOBASENUCLEOSIDENUCLEOTIDE_AND_NUCLEIC_ACID_METABOLIC_PROCESS			REGULATION_OF_TRANSCRIPTION						REGULATION_OF_NUCLEOBASENUCLEOSIDENUCLEOTIDE_AND_NUCLEIC_ACID_METABOLIC_PROCESS			PROTEIN_AMINO_ACID_ADP_RIBOSYLATION	RNA_METABOLIC_PROCESS
6794	STK11	serine/threonine kinase 11	BIOPOLYMER_METABOLIC_PROCESS					PROTEIN_METABOLIC_PROCESS	POST_TRANSLATIONAL_PROTEIN_MODIFICATION	NEGATIVE_REGULATION_OF_CELLULAR_PROCESS	CELLULAR_PROTEIN_METABOLIC_PROCESS	NEGATIVE_REGULATION_OF_BIOLOGICAL_PROCESS	CELLULAR_MACROMOLECULE_METABOLIC_PROCESS	PROTEIN_MODIFICATION_PROCESS	BIOPOLYMER_MODIFICATION
6698	SPRR1A	small proline-rich protein 1A	BIOPOLYMER_METABOLIC_PROCESS					PROTEIN_METABOLIC_PROCESS	POST_TRANSLATIONAL_PROTEIN_MODIFICATION		CELLULAR_PROTEIN_METABOLIC_PROCESS		CELLULAR_MACROMOLECULE_METABOLIC_PROCESS	PROTEIN_MODIFICATION_PROCESS	BIOPOLYMER_MODIFICATION	ORGAN_DEVELOPMENT											ANATOMICAL_STRUCTURE_DEVELOPMENT					MULTICELLULAR_ORGANISMAL_DEVELOPMENT			SYSTEM_DEVELOPMENT
5799	PTPRN2	protein tyrosine phosphatase, receptor type, N polypeptide 2	BIOPOLYMER_METABOLIC_PROCESS					PROTEIN_METABOLIC_PROCESS	POST_TRANSLATIONAL_PROTEIN_MODIFICATION		CELLULAR_PROTEIN_METABOLIC_PROCESS		CELLULAR_MACROMOLECULE_METABOLIC_PROCESS	PROTEIN_MODIFICATION_PROCESS	BIOPOLYMER_MODIFICATION			RECEPTOR_ACTIVITY																				TRANSMEMBRANE_RECEPTOR_ACTIVITY	HYDROLASE_ACTIVITY_ACTING_ON_ESTER_BONDS
419	ART3	ADP-ribosyltransferase 3	BIOPOLYMER_METABOLIC_PROCESS					PROTEIN_METABOLIC_PROCESS	POST_TRANSLATIONAL_PROTEIN_MODIFICATION		CELLULAR_PROTEIN_METABOLIC_PROCESS		CELLULAR_MACROMOLECULE_METABOLIC_PROCESS	PROTEIN_MODIFICATION_PROCESS	BIOPOLYMER_MODIFICATION														TRANSFERASE_ACTIVITY_TRANSFERRING_PENTOSYL_GROUPS														PROTEIN_AMINO_ACID_ADP_RIBOSYLATION
8658	TNKS	tankyrase, TRF1-interacting ankyrin-related ADP-ribose polymerase	BIOPOLYMER_METABOLIC_PROCESS					PROTEIN_METABOLIC_PROCESS	POST_TRANSLATIONAL_PROTEIN_MODIFICATION		CELLULAR_PROTEIN_METABOLIC_PROCESS		CELLULAR_MACROMOLECULE_METABOLIC_PROCESS	PROTEIN_MODIFICATION_PROCESS	BIOPOLYMER_MODIFICATION														TRANSFERASE_ACTIVITY_TRANSFERRING_PENTOSYL_GROUPS
5515	PPP2CA	protein phosphatase 2, catalytic subunit, alpha isozyme	BIOPOLYMER_METABOLIC_PROCESS					PROTEIN_METABOLIC_PROCESS	POST_TRANSLATIONAL_PROTEIN_MODIFICATION		CELLULAR_PROTEIN_METABOLIC_PROCESS		CELLULAR_MACROMOLECULE_METABOLIC_PROCESS	PROTEIN_MODIFICATION_PROCESS	BIOPOLYMER_MODIFICATION
10402	ST3GAL6	ST3 beta-galactoside alpha-2,3-sialyltransferase 6	BIOPOLYMER_METABOLIC_PROCESS					PROTEIN_METABOLIC_PROCESS	POST_TRANSLATIONAL_PROTEIN_MODIFICATION		CELLULAR_PROTEIN_METABOLIC_PROCESS		CELLULAR_MACROMOLECULE_METABOLIC_PROCESS	PROTEIN_MODIFICATION_PROCESS	BIOPOLYMER_MODIFICATION
1263	PLK3	polo-like kinase 3	BIOPOLYMER_METABOLIC_PROCESS					PROTEIN_METABOLIC_PROCESS	POST_TRANSLATIONAL_PROTEIN_MODIFICATION		CELLULAR_PROTEIN_METABOLIC_PROCESS		CELLULAR_MACROMOLECULE_METABOLIC_PROCESS	PROTEIN_MODIFICATION_PROCESS	BIOPOLYMER_MODIFICATION
51451	LCMT1	leucine carboxyl methyltransferase 1	BIOPOLYMER_METABOLIC_PROCESS					PROTEIN_METABOLIC_PROCESS	POST_TRANSLATIONAL_PROTEIN_MODIFICATION		CELLULAR_PROTEIN_METABOLIC_PROCESS		CELLULAR_MACROMOLECULE_METABOLIC_PROCESS	PROTEIN_MODIFICATION_PROCESS	BIOPOLYMER_MODIFICATION
4125	MAN2B1	mannosidase, alpha, class 2B, member 1	BIOPOLYMER_METABOLIC_PROCESS					PROTEIN_METABOLIC_PROCESS			CELLULAR_PROTEIN_METABOLIC_PROCESS		CELLULAR_MACROMOLECULE_METABOLIC_PROCESS	PROTEIN_MODIFICATION_PROCESS	BIOPOLYMER_MODIFICATION													HYDROLASE_ACTIVITY_ACTING_ON_GLYCOSYL_BONDS														HYDROLASE_ACTIVITY_HYDROLYZING_O_GLYCOSYL_COMPOUNDS
3855	KRT7	keratin 7	BIOPOLYMER_METABOLIC_PROCESS					PROTEIN_METABOLIC_PROCESS			CELLULAR_PROTEIN_METABOLIC_PROCESS		CELLULAR_MACROMOLECULE_METABOLIC_PROCESS							REGULATION_OF_GENE_EXPRESSION		REGULATION_OF_CELLULAR_METABOLIC_PROCESS	REGULATION_OF_METABOLIC_PROCESS								NUCLEOBASENUCLEOSIDENUCLEOTIDE_AND_NUCLEIC_ACID_METABOLIC_PROCESS						CELLULAR_BIOSYNTHETIC_PROCESS
7328	UBE2H	ubiquitin-conjugating enzyme E2H	BIOPOLYMER_METABOLIC_PROCESS					PROTEIN_METABOLIC_PROCESS			CELLULAR_PROTEIN_METABOLIC_PROCESS		CELLULAR_MACROMOLECULE_METABOLIC_PROCESS
6668	SP2	Sp2 transcription factor	BIOPOLYMER_METABOLIC_PROCESS														TRANSCRIPTION			REGULATION_OF_GENE_EXPRESSION		REGULATION_OF_CELLULAR_METABOLIC_PROCESS	REGULATION_OF_METABOLIC_PROCESS		TRANSCRIPTION_DNA_DEPENDENT	RNA_BIOSYNTHETIC_PROCESS					NUCLEOBASENUCLEOSIDENUCLEOTIDE_AND_NUCLEIC_ACID_METABOLIC_PROCESS			REGULATION_OF_TRANSCRIPTION						REGULATION_OF_NUCLEOBASENUCLEOSIDENUCLEOTIDE_AND_NUCLEIC_ACID_METABOLIC_PROCESS				RNA_METABOLIC_PROCESS
6908	TBP	TATA box binding protein	BIOPOLYMER_METABOLIC_PROCESS														TRANSCRIPTION								TRANSCRIPTION_DNA_DEPENDENT	RNA_BIOSYNTHETIC_PROCESS					NUCLEOBASENUCLEOSIDENUCLEOTIDE_AND_NUCLEIC_ACID_METABOLIC_PROCESS													RNA_METABOLIC_PROCESS
54700	RRN3	RRN3 RNA polymerase I transcription factor homolog (S. cerevisiae)	BIOPOLYMER_METABOLIC_PROCESS														TRANSCRIPTION								TRANSCRIPTION_DNA_DEPENDENT	RNA_BIOSYNTHETIC_PROCESS					NUCLEOBASENUCLEOSIDENUCLEOTIDE_AND_NUCLEIC_ACID_METABOLIC_PROCESS													RNA_METABOLIC_PROCESS
6751	SSTR1	somatostatin receptor 1		G_PROTEIN_COUPLED_RECEPTOR_PROTEIN_SIGNALING_PATHWAY	CELL_SURFACE_RECEPTOR_LINKED_SIGNAL_TRANSDUCTION_GO_0007166	SIGNAL_TRANSDUCTION				NEGATIVE_REGULATION_OF_CELLULAR_PROCESS		NEGATIVE_REGULATION_OF_BIOLOGICAL_PROCESS						RECEPTOR_ACTIVITY			CELL_PROLIFERATION_GO_0008283			REGULATION_OF_CELL_PROLIFERATION						NEGATIVE_REGULATION_OF_CELL_PROLIFERATION			RESPONSE_TO_EXTERNAL_STIMULUS			INTRACELLULAR_SIGNALING_CASCADE		TRANSMEMBRANE_RECEPTOR_ACTIVITY
2692	GHRHR	growth hormone releasing hormone receptor		G_PROTEIN_COUPLED_RECEPTOR_PROTEIN_SIGNALING_PATHWAY	CELL_SURFACE_RECEPTOR_LINKED_SIGNAL_TRANSDUCTION_GO_0007166	SIGNAL_TRANSDUCTION										ORGAN_DEVELOPMENT		RECEPTOR_ACTIVITY									ANATOMICAL_STRUCTURE_DEVELOPMENT					MULTICELLULAR_ORGANISMAL_DEVELOPMENT			SYSTEM_DEVELOPMENT	INTRACELLULAR_SIGNALING_CASCADE		TRANSMEMBRANE_RECEPTOR_ACTIVITY
3354	HTR1E	5-hydroxytryptamine (serotonin) receptor 1E		G_PROTEIN_COUPLED_RECEPTOR_PROTEIN_SIGNALING_PATHWAY	CELL_SURFACE_RECEPTOR_LINKED_SIGNAL_TRANSDUCTION_GO_0007166	SIGNAL_TRANSDUCTION												RECEPTOR_ACTIVITY																		INTRACELLULAR_SIGNALING_CASCADE		TRANSMEMBRANE_RECEPTOR_ACTIVITY
187	APLNR	apelin receptor		G_PROTEIN_COUPLED_RECEPTOR_PROTEIN_SIGNALING_PATHWAY	CELL_SURFACE_RECEPTOR_LINKED_SIGNAL_TRANSDUCTION_GO_0007166	SIGNAL_TRANSDUCTION												RECEPTOR_ACTIVITY
9294	S1PR2	sphingosine-1-phosphate receptor 2		G_PROTEIN_COUPLED_RECEPTOR_PROTEIN_SIGNALING_PATHWAY	CELL_SURFACE_RECEPTOR_LINKED_SIGNAL_TRANSDUCTION_GO_0007166	SIGNAL_TRANSDUCTION															CELL_PROLIFERATION_GO_0008283			REGULATION_OF_CELL_PROLIFERATION												INTRACELLULAR_SIGNALING_CASCADE
2641	GCG	glucagon		G_PROTEIN_COUPLED_RECEPTOR_PROTEIN_SIGNALING_PATHWAY	CELL_SURFACE_RECEPTOR_LINKED_SIGNAL_TRANSDUCTION_GO_0007166	SIGNAL_TRANSDUCTION															CELL_PROLIFERATION_GO_0008283
5132	PDC	phosducin		G_PROTEIN_COUPLED_RECEPTOR_PROTEIN_SIGNALING_PATHWAY	CELL_SURFACE_RECEPTOR_LINKED_SIGNAL_TRANSDUCTION_GO_0007166	SIGNAL_TRANSDUCTION																											RESPONSE_TO_EXTERNAL_STIMULUS
4886	NPY1R	neuropeptide Y receptor Y1		G_PROTEIN_COUPLED_RECEPTOR_PROTEIN_SIGNALING_PATHWAY	CELL_SURFACE_RECEPTOR_LINKED_SIGNAL_TRANSDUCTION_GO_0007166	SIGNAL_TRANSDUCTION																														INTRACELLULAR_SIGNALING_CASCADE
2834	PRLHR	prolactin releasing hormone receptor		G_PROTEIN_COUPLED_RECEPTOR_PROTEIN_SIGNALING_PATHWAY	CELL_SURFACE_RECEPTOR_LINKED_SIGNAL_TRANSDUCTION_GO_0007166	SIGNAL_TRANSDUCTION
2825	GPR1	G protein-coupled receptor 1		G_PROTEIN_COUPLED_RECEPTOR_PROTEIN_SIGNALING_PATHWAY	CELL_SURFACE_RECEPTOR_LINKED_SIGNAL_TRANSDUCTION_GO_0007166	SIGNAL_TRANSDUCTION
2865	FFAR3	free fatty acid receptor 3		G_PROTEIN_COUPLED_RECEPTOR_PROTEIN_SIGNALING_PATHWAY	CELL_SURFACE_RECEPTOR_LINKED_SIGNAL_TRANSDUCTION_GO_0007166	SIGNAL_TRANSDUCTION
55890	GPRC5C	G protein-coupled receptor, family C, group 5, member C		G_PROTEIN_COUPLED_RECEPTOR_PROTEIN_SIGNALING_PATHWAY	CELL_SURFACE_RECEPTOR_LINKED_SIGNAL_TRANSDUCTION_GO_0007166	SIGNAL_TRANSDUCTION
643	CXCR5	chemokine (C-X-C motif) receptor 5		G_PROTEIN_COUPLED_RECEPTOR_PROTEIN_SIGNALING_PATHWAY	CELL_SURFACE_RECEPTOR_LINKED_SIGNAL_TRANSDUCTION_GO_0007166	SIGNAL_TRANSDUCTION
171392	ZNF675	zinc finger protein 675			CELL_SURFACE_RECEPTOR_LINKED_SIGNAL_TRANSDUCTION_GO_0007166	SIGNAL_TRANSDUCTION				NEGATIVE_REGULATION_OF_CELLULAR_PROCESS		NEGATIVE_REGULATION_OF_BIOLOGICAL_PROCESS				ORGAN_DEVELOPMENT											ANATOMICAL_STRUCTURE_DEVELOPMENT					MULTICELLULAR_ORGANISMAL_DEVELOPMENT			SYSTEM_DEVELOPMENT	INTRACELLULAR_SIGNALING_CASCADE
3455	IFNAR2	interferon (alpha, beta and omega) receptor 2			CELL_SURFACE_RECEPTOR_LINKED_SIGNAL_TRANSDUCTION_GO_0007166	SIGNAL_TRANSDUCTION												RECEPTOR_ACTIVITY																		INTRACELLULAR_SIGNALING_CASCADE		TRANSMEMBRANE_RECEPTOR_ACTIVITY
11317	RBPJL	recombination signal binding protein for immunoglobulin kappa J region-like				SIGNAL_TRANSDUCTION	DNA_BINDING												TRANSCRIPTION_FACTOR_ACTIVITY
382	ARF6	ADP-ribosylation factor 6				SIGNAL_TRANSDUCTION		PROTEIN_METABOLIC_PROCESS		NEGATIVE_REGULATION_OF_CELLULAR_PROCESS	CELLULAR_PROTEIN_METABOLIC_PROCESS	NEGATIVE_REGULATION_OF_BIOLOGICAL_PROCESS	CELLULAR_MACROMOLECULE_METABOLIC_PROCESS									REGULATION_OF_CELLULAR_METABOLIC_PROCESS	REGULATION_OF_METABOLIC_PROCESS				ANATOMICAL_STRUCTURE_DEVELOPMENT									INTRACELLULAR_SIGNALING_CASCADE
4050	LTB	lymphotoxin beta (TNF superfamily, member 3)				SIGNAL_TRANSDUCTION		PROTEIN_METABOLIC_PROCESS			CELLULAR_PROTEIN_METABOLIC_PROCESS		CELLULAR_MACROMOLECULE_METABOLIC_PROCESS							REGULATION_OF_GENE_EXPRESSION		REGULATION_OF_CELLULAR_METABOLIC_PROCESS	REGULATION_OF_METABOLIC_PROCESS														CELLULAR_BIOSYNTHETIC_PROCESS
115727	RASGRP4	RAS guanyl releasing protein 4				SIGNAL_TRANSDUCTION										ORGAN_DEVELOPMENT					CELL_PROLIFERATION_GO_0008283						ANATOMICAL_STRUCTURE_DEVELOPMENT					MULTICELLULAR_ORGANISMAL_DEVELOPMENT	RESPONSE_TO_EXTERNAL_STIMULUS		SYSTEM_DEVELOPMENT	INTRACELLULAR_SIGNALING_CASCADE
3547	IGSF1	immunoglobulin superfamily, member 1				SIGNAL_TRANSDUCTION											TRANSCRIPTION	RECEPTOR_ACTIVITY		REGULATION_OF_GENE_EXPRESSION		REGULATION_OF_CELLULAR_METABOLIC_PROCESS	REGULATION_OF_METABOLIC_PROCESS								NUCLEOBASENUCLEOSIDENUCLEOTIDE_AND_NUCLEIC_ACID_METABOLIC_PROCESS			REGULATION_OF_TRANSCRIPTION						REGULATION_OF_NUCLEOBASENUCLEOSIDENUCLEOTIDE_AND_NUCLEIC_ACID_METABOLIC_PROCESS
6574	SLC20A1	solute carrier family 20 (phosphate transporter), member 1				SIGNAL_TRANSDUCTION												RECEPTOR_ACTIVITY																		INTRACELLULAR_SIGNALING_CASCADE
842	CASP9	caspase 9, apoptosis-related cysteine peptidase				SIGNAL_TRANSDUCTION																														INTRACELLULAR_SIGNALING_CASCADE
7867	MAPKAPK3	mitogen-activated protein kinase-activated protein kinase 3				SIGNAL_TRANSDUCTION
8522	GAS7	growth arrest-specific 7					DNA_BINDING			NEGATIVE_REGULATION_OF_CELLULAR_PROCESS		NEGATIVE_REGULATION_OF_BIOLOGICAL_PROCESS							TRANSCRIPTION_FACTOR_ACTIVITY
1407	CRY1	cryptochrome 1 (photolyase-like)					DNA_BINDING											RECEPTOR_ACTIVITY																				TRANSMEMBRANE_RECEPTOR_ACTIVITY
7597	ZBTB25	zinc finger and BTB domain containing 25					DNA_BINDING												TRANSCRIPTION_FACTOR_ACTIVITY
4066	LYL1	lymphoblastic leukemia derived sequence 1					DNA_BINDING
51247	PAIP2	poly(A) binding protein interacting protein 2						PROTEIN_METABOLIC_PROCESS		NEGATIVE_REGULATION_OF_CELLULAR_PROCESS	CELLULAR_PROTEIN_METABOLIC_PROCESS	NEGATIVE_REGULATION_OF_BIOLOGICAL_PROCESS	CELLULAR_MACROMOLECULE_METABOLIC_PROCESS							REGULATION_OF_GENE_EXPRESSION		REGULATION_OF_CELLULAR_METABOLIC_PROCESS	REGULATION_OF_METABOLIC_PROCESS														CELLULAR_BIOSYNTHETIC_PROCESS
93974	ATPIF1	ATPase inhibitory factor 1						PROTEIN_METABOLIC_PROCESS		NEGATIVE_REGULATION_OF_CELLULAR_PROCESS		NEGATIVE_REGULATION_OF_BIOLOGICAL_PROCESS				ORGAN_DEVELOPMENT					CELL_PROLIFERATION_GO_0008283			REGULATION_OF_CELL_PROLIFERATION			ANATOMICAL_STRUCTURE_DEVELOPMENT			NEGATIVE_REGULATION_OF_CELL_PROLIFERATION		MULTICELLULAR_ORGANISMAL_DEVELOPMENT			SYSTEM_DEVELOPMENT
84612	PARD6B	par-6 partitioning defective 6 homolog beta (C. elegans)						PROTEIN_METABOLIC_PROCESS																			ANATOMICAL_STRUCTURE_DEVELOPMENT					MULTICELLULAR_ORGANISMAL_DEVELOPMENT			SYSTEM_DEVELOPMENT
2729	GCLC	glutamate-cysteine ligase, catalytic subunit								NEGATIVE_REGULATION_OF_CELLULAR_PROCESS		NEGATIVE_REGULATION_OF_BIOLOGICAL_PROCESS					TRANSCRIPTION			REGULATION_OF_GENE_EXPRESSION		REGULATION_OF_CELLULAR_METABOLIC_PROCESS	REGULATION_OF_METABOLIC_PROCESS				ANATOMICAL_STRUCTURE_DEVELOPMENT				NUCLEOBASENUCLEOSIDENUCLEOTIDE_AND_NUCLEIC_ACID_METABOLIC_PROCESS	MULTICELLULAR_ORGANISMAL_DEVELOPMENT		REGULATION_OF_TRANSCRIPTION			CELLULAR_BIOSYNTHETIC_PROCESS			REGULATION_OF_NUCLEOBASENUCLEOSIDENUCLEOTIDE_AND_NUCLEIC_ACID_METABOLIC_PROCESS
2014	EMP3	epithelial membrane protein 3								NEGATIVE_REGULATION_OF_CELLULAR_PROCESS		NEGATIVE_REGULATION_OF_BIOLOGICAL_PROCESS									CELL_PROLIFERATION_GO_0008283			REGULATION_OF_CELL_PROLIFERATION						NEGATIVE_REGULATION_OF_CELL_PROLIFERATION
2172	FABP6	fatty acid binding protein 6, ileal								NEGATIVE_REGULATION_OF_CELLULAR_PROCESS		NEGATIVE_REGULATION_OF_BIOLOGICAL_PROCESS									CELL_PROLIFERATION_GO_0008283			REGULATION_OF_CELL_PROLIFERATION						NEGATIVE_REGULATION_OF_CELL_PROLIFERATION
4692	NDN	necdin homolog (mouse)								NEGATIVE_REGULATION_OF_CELLULAR_PROCESS		NEGATIVE_REGULATION_OF_BIOLOGICAL_PROCESS									CELL_PROLIFERATION_GO_0008283			REGULATION_OF_CELL_PROLIFERATION						NEGATIVE_REGULATION_OF_CELL_PROLIFERATION
3912	LAMB1	laminin, beta 1														ORGAN_DEVELOPMENT					CELL_PROLIFERATION_GO_0008283			REGULATION_OF_CELL_PROLIFERATION			ANATOMICAL_STRUCTURE_DEVELOPMENT					MULTICELLULAR_ORGANISMAL_DEVELOPMENT			SYSTEM_DEVELOPMENT
1855	DVL1	dishevelled, dsh homolog 1 (Drosophila)														ORGAN_DEVELOPMENT											ANATOMICAL_STRUCTURE_DEVELOPMENT					MULTICELLULAR_ORGANISMAL_DEVELOPMENT			SYSTEM_DEVELOPMENT						HEART_DEVELOPMENT
845	CASQ2	calsequestrin 2 (cardiac muscle)														ORGAN_DEVELOPMENT											ANATOMICAL_STRUCTURE_DEVELOPMENT					MULTICELLULAR_ORGANISMAL_DEVELOPMENT			SYSTEM_DEVELOPMENT						HEART_DEVELOPMENT
1857	DVL3	dishevelled, dsh homolog 3 (Drosophila)														ORGAN_DEVELOPMENT											ANATOMICAL_STRUCTURE_DEVELOPMENT					MULTICELLULAR_ORGANISMAL_DEVELOPMENT			SYSTEM_DEVELOPMENT						HEART_DEVELOPMENT
1301	COL11A1	collagen, type XI, alpha 1														ORGAN_DEVELOPMENT											ANATOMICAL_STRUCTURE_DEVELOPMENT					MULTICELLULAR_ORGANISMAL_DEVELOPMENT			SYSTEM_DEVELOPMENT
1749	DLX5	distal-less homeobox 5														ORGAN_DEVELOPMENT											ANATOMICAL_STRUCTURE_DEVELOPMENT					MULTICELLULAR_ORGANISMAL_DEVELOPMENT			SYSTEM_DEVELOPMENT
4065	LY75	lymphocyte antigen 75																RECEPTOR_ACTIVITY															RESPONSE_TO_EXTERNAL_STIMULUS
5802	PTPRS	protein tyrosine phosphatase, receptor type, S																RECEPTOR_ACTIVITY																				TRANSMEMBRANE_RECEPTOR_ACTIVITY	HYDROLASE_ACTIVITY_ACTING_ON_ESTER_BONDS
84634	KISS1R	KISS1 receptor																RECEPTOR_ACTIVITY																				TRANSMEMBRANE_RECEPTOR_ACTIVITY
2051	EPHB6	EPH receptor B6																RECEPTOR_ACTIVITY																				TRANSMEMBRANE_RECEPTOR_ACTIVITY
10294	DNAJA2	DnaJ (Hsp40) homolog, subfamily A, member 2																			CELL_PROLIFERATION_GO_0008283			REGULATION_OF_CELL_PROLIFERATION
10216	PRG4	proteoglycan 4																			CELL_PROLIFERATION_GO_0008283
23553	HYAL4	hyaluronoglucosaminidase 4																										HYDROLASE_ACTIVITY_ACTING_ON_GLYCOSYL_BONDS														HYDROLASE_ACTIVITY_HYDROLYZING_O_GLYCOSYL_COMPOUNDS
4121	MAN1A1	mannosidase, alpha, class 1A, member 1																										HYDROLASE_ACTIVITY_ACTING_ON_GLYCOSYL_BONDS														HYDROLASE_ACTIVITY_HYDROLYZING_O_GLYCOSYL_COMPOUNDS
6954	TCP11	t-complex 11 homolog (mouse)																														MULTICELLULAR_ORGANISMAL_DEVELOPMENT
1236	CCR7	chemokine (C-C motif) receptor 7																															RESPONSE_TO_EXTERNAL_STIMULUS
50848	F11R	F11 receptor																															RESPONSE_TO_EXTERNAL_STIMULUS
6360	CCL16	chemokine (C-C motif) ligand 16																															RESPONSE_TO_EXTERNAL_STIMULUS
8623	ASMTL	acetylserotonin O-methyltransferase-like																																			CELLULAR_BIOSYNTHETIC_PROCESS
10554	AGPAT1	1-acylglycerol-3-phosphate O-acyltransferase 1 (lysophosphatidic acid acyltransferase, alpha)																																			CELLULAR_BIOSYNTHETIC_PROCESS
4048	LTA4H	leukotriene A4 hydrolase																																			CELLULAR_BIOSYNTHETIC_PROCESS
411	ARSB	arylsulfatase B																																					HYDROLASE_ACTIVITY_ACTING_ON_ESTER_BONDS
11156	PTP4A3	protein tyrosine phosphatase type IVA, member 3																																					HYDROLASE_ACTIVITY_ACTING_ON_ESTER_BONDS
3423	IDS	iduronate 2-sulfatase																																					HYDROLASE_ACTIVITY_ACTING_ON_ESTER_BONDS
5322	PLA2G5	phospholipase A2, group V																																					HYDROLASE_ACTIVITY_ACTING_ON_ESTER_BONDS
7347	UCHL3	ubiquitin carboxyl-terminal esterase L3 (ubiquitin thiolesterase)																																					HYDROLASE_ACTIVITY_ACTING_ON_ESTER_BONDS
10948	STARD3	StAR-related lipid transfer (START) domain containing 3
2638	GC	group-specific component (vitamin D binding protein)
84329	HVCN1	hydrogen voltage-gated channel 1
25777	SUN2	Sad1 and UNC84 domain containing 2
9696	CROCC	ciliary rootlet coiled-coil, rootletin
64946	CENPH	centromere protein H
5239	PGM5	phosphoglucomutase 5
3898	LAD1	ladinin 1
56604	TUBB7P	tubulin, beta 7, pseudogene
11257	TP53TG1	TP53 target 1 (non-protein coding)
51733	UPB1	ureidopropionase, beta
95	ACY1	aminoacylase 1
65055	REEP1	receptor accessory protein 1
51700	CYB5R2	cytochrome b5 reductase 2
5447	POR	P450 (cytochrome) oxidoreductase
7401	CLRN1	clarin 1
57817	HAMP	hepcidin antimicrobial peptide
3208	HPCA	hippocalcin
5539	PPY	pancreatic polypeptide
3754	KCNF1	potassium voltage-gated channel, subfamily F, member 1
6878	TAF6	TAF6 RNA polymerase II, TATA box binding protein (TBP)-associated factor, 80kDa
11064	CNTRL	centriolin
793	CALB1	calbindin 1, 28kDa
777	CACNA1E	calcium channel, voltage-dependent, R type, alpha 1E subunit
3447	IFNA13	interferon, alpha 13
5069	PAPPA	pregnancy-associated plasma protein A, pappalysin 1
10423	CDIPT	CDP-diacylglycerol--inositol 3-phosphatidyltransferase
10951	CBX1	chromobox homolog 1
10106	CTDSP2	CTD (carboxy-terminal domain, RNA polymerase II, polypeptide A) small phosphatase 2
10382	TUBB4A	tubulin, beta 4A class IVa
10385	BTN2A2	butyrophilin, subfamily 2, member A2
10437	IFI30	interferon, gamma-inducible protein 30
10493	VAT1	vesicle amine transport protein 1 homolog (T. californica)
10551	AGR2	anterior gradient homolog 2 (Xenopus laevis)
10647	SCGB1D2	secretoglobin, family 1D, member 2
11010	GLIPR1	GLI pathogenesis-related 1
11070	TMEM115	transmembrane protein 115
11098	PRSS23	protease, serine, 23
115908	CTHRC1	collagen triple helix repeat containing 1
116254	C6orf72	chromosome 6 open reading frame 72
125228	C18orf19	chromosome 18 open reading frame 19
1262	CNGA4	cyclic nucleotide gated channel alpha 4
126731	C1orf96	chromosome 1 open reading frame 96
1272	CNTN1	contactin 1
1282	COL4A1	collagen, type IV, alpha 1
132724	TMPRSS11B	transmembrane protease, serine 11B
135458	HUS1B	HUS1 checkpoint homolog b (S. pombe)
137872	ADHFE1	alcohol dehydrogenase, iron containing, 1
139081	MAGEC3	melanoma antigen family C, 3
140290	TCP10L	t-complex 10 (mouse)-like
140739	UBE2F	ubiquitin-conjugating enzyme E2F (putative)
1420	CRYGC	crystallin, gamma C
147694	ZNF548	zinc finger protein 548
148046	C19orf23	chromosome 19 open reading frame 23
148738	HFE2	hemochromatosis type 2 (juvenile)
150864	FAM117B	family with sequence similarity 117, member B
155066	ATP6V0E2	ATPase, H+ transporting V0 subunit e2
164091	PAQR7	progestin and adipoQ receptor family member VII
1820	ARID3A	AT rich interactive domain 3A (BRIGHT-like)
196500	C12orf53	chromosome 12 open reading frame 53
199990	C1orf86	chromosome 1 open reading frame 86
201780	SLC10A4	solute carrier family 10 (sodium/bile acid cotransporter family), member 4
203547	VMA21	VMA21 vacuolar H+-ATPase homolog (S. cerevisiae)
219479	OR5R1	olfactory receptor, family 5, subfamily R, member 1
219873	OR10S1	olfactory receptor, family 10, subfamily S, member 1
219931	TPCN2	two pore segment channel 2
2210	FCGR1B	Fc fragment of IgG, high affinity Ib, receptor (CD64)
221527	ZBTB12	zinc finger and BTB domain containing 12
22881	ANKRD6	ankyrin repeat domain 6
22986	SORCS3	sortilin-related VPS10 domain containing receptor 3
23086	EXPH5	exophilin 5
23158	TBC1D9	TBC1 domain family, member 9 (with GRAM domain)
23220	DTX4	deltex homolog 4 (Drosophila)
23262	PPIP5K2	diphosphoinositol pentakisphosphate kinase 2
23500	DAAM2	dishevelled associated activator of morphogenesis 2
23767	FLRT3	fibronectin leucine rich transmembrane protein 3
256051	ZNF549	zinc finger protein 549
256144	OR4C3	olfactory receptor, family 4, subfamily C, member 3
25849	PARM1	prostate androgen-regulated mucin-like protein 1
259292	TAS2R46	taste receptor, type 2, member 46
25994	HIGD1A	HIG1 hypoxia inducible domain family, member 1A
25998	IBTK	inhibitor of Bruton agammaglobulinemia tyrosine kinase
26058	GIGYF2	GRB10 interacting GYF protein 2
26085	KLK13	kallikrein-related peptidase 13
26206	SPAG8	sperm associated antigen 8
26658	OR7C2	olfactory receptor, family 7, subfamily C, member 2
26735	OR1L3	olfactory receptor, family 1, subfamily L, member 3
27124	INPP5J	inositol polyphosphate-5-phosphatase J
27197	GPR82	G protein-coupled receptor 82
284018	C17orf58	chromosome 17 open reading frame 58
285231	FBXW12	F-box and WD repeat domain containing 12
285601	GPR150	G protein-coupled receptor 150
2970	GTF2IP1	general transcription factor IIi, pseudogene 1
3037	HAS2	hyaluronan synthase 2
3113	HLA-DPA1	major histocompatibility complex, class II, DP alpha 1
338339	CLEC4D	C-type lectin domain family 4, member D
338557	O3FAR1	omega-3 fatty acid receptor 1
338599	DUPD1	dual specificity phosphatase and pro isomerase domain containing 1
339344	MYPOP	Myb-related transcription factor, partner of profilin
347688	TUBB8	tubulin, beta 8 class VIII
347733	TUBB2B	tubulin, beta 2B class IIb
373863	DND1	dead end homolog 1 (zebrafish)
374443	LOC374443	CLR pseudogene
375298	CERKL	ceramide kinase-like
3884	KRT33B	keratin 33B
388561	ZNF761	zinc finger protein 761
3888	KRT82	keratin 82
389840	MAP3K15	mitogen-activated protein kinase kinase kinase 15
390191	OR5B12	olfactory receptor, family 5, subfamily B, member 12
390437	OR4N5	olfactory receptor, family 4, subfamily N, member 5
390445	OR5AU1	olfactory receptor, family 5, subfamily AU, member 1
390756	OR3A4P	olfactory receptor, family 3, subfamily A, member 4 pseudogene
441478	NRARP	NOTCH-regulated ankyrin repeat protein
441932	OR2W5	olfactory receptor, family 2, subfamily W, member 5
4430	MYO1B	myosin IB
4697	NDUFA4	NADH dehydrogenase (ubiquinone) 1 alpha subcomplex, 4, 9kDa
4712	NDUFB6	NADH dehydrogenase (ubiquinone) 1 beta subcomplex, 6, 17kDa
4818	NKG7	natural killer cell group 7 sequence
493856	CISD2	CDGSH iron sulfur domain 2
4974	OMG	oligodendrocyte myelin glycoprotein
503582	ARGFX	arginine-fifty homeobox
51054	PLEKHA8P1	pleckstrin homology domain containing, family A member 8 pseudogene 1
51285	RASL12	RAS-like, family 12
51304	ZDHHC3	zinc finger, DHHC-type containing 3
51372	CCDC72	coiled-coil domain containing 72
51374	C2orf28	chromosome 2 open reading frame 28
51547	SIRT7	sirtuin 7
5321	PLA2G4A	phospholipase A2, group IVA (cytosolic, calcium-dependent)
54093	SETD4	SET domain containing 4
54902	TTC19	tetratricopeptide repeat domain 19
55014	STX17	syntaxin 17
55252	ASXL2	additional sex combs like 2 (Drosophila)
55615	PRR5	proline rich 5 (renal)
55720	TSR1	TSR1, 20S rRNA accumulation, homolog (S. cerevisiae)
56154	TEX15	testis expressed 15
56256	SERTAD4	SERTA domain containing 4
56659	KCNK13	potassium channel, subfamily K, member 13
56905	C15orf39	chromosome 15 open reading frame 39
56971	CEACAM19	carcinoembryonic antigen-related cell adhesion molecule 19
57105	CYSLTR2	cysteinyl leukotriene receptor 2
57415	C3orf14	chromosome 3 open reading frame 14
57677	ZFP14	zinc finger protein 14 homolog (mouse)
6001	RGS10	regulator of G-protein signaling 10
64083	GOLPH3	golgi phosphoprotein 3 (coat-protein)
64110	MAGEF1	melanoma antigen family F, 1
64218	SEMA4A	sema domain, immunoglobulin domain (Ig), transmembrane domain (TM) and short cytoplasmic domain, (semaphorin) 4A
64901	RANBP17	RAN binding protein 17
656	BMP8B	bone morphogenetic protein 8b
65979	PHACTR4	phosphatase and actin regulator 4
6764	ST5	suppression of tumorigenicity 5
729873	TBC1D3	TBC1 domain family, member 3
79089	TMUB2	transmembrane and ubiquitin-like domain containing 2
79177	ZNF576	zinc finger protein 576
79705	LRRK1	leucine-rich repeat kinase 1
79870	BAALC	brain and acute leukemia, cytoplasmic
79940	LINC00472	long intergenic non-protein coding RNA 472
80258	EFHC2	EF-hand domain (C-terminal) containing 2
80757	TMEM121	transmembrane protein 121
83690	CRISPLD1	cysteine-rich secretory protein LCCL domain containing 1
84276	NICN1	nicolin 1
84319	C3orf26	chromosome 3 open reading frame 26
84340	GFM2	G elongation factor, mitochondrial 2
8496	PPFIBP1	PTPRF interacting protein, binding protein 1 (liprin beta 1)
85300	ATCAY	ataxia, cerebellar, Cayman type
85359	DGCR6L	DiGeorge syndrome critical region gene 6-like
8590	OR6A2	olfactory receptor, family 6, subfamily A, member 2
8600	TNFSF11	tumor necrosis factor (ligand) superfamily, member 11
89869	PLCZ1	phospholipase C, zeta 1
90589	ZNF625	zinc finger protein 625
91010	FMNL3	formin-like 3
91768	CABLES1	Cdk5 and Abl enzyme substrate 1
92369	SPSB4	splA/ryanodine receptor domain and SOCS box containing 4
92797	HELB	helicase (DNA) B
93973	ACTR8	ARP8 actin-related protein 8 homolog (yeast)
9419	CRIPT	cysteine-rich PDZ-binding protein
9474	ATG5	ATG5 autophagy related 5 homolog (S. cerevisiae)
9755	TBKBP1	TBK1 binding protein 1
9762	ProSAPiP1	ProSAPiP1 protein
9839	ZEB2	zinc finger E-box binding homeobox 2
9854	C2CD2L	C2CD2-like
9990	SLC12A6	solute carrier family 12 (potassium/chloride transporters), member 6
