# Supplementary material for: A genome-wide screen identifies YAP/WBP2 interplay conferring growth advantage on human epidermal stem cells
Source: Nat Commun. 2017 Mar 23;8:14744. doi: 10.1038/ncomms14744 (PMC5376649; doi:10.1038/ncomms14744)
Supplement: Supplementary Data 6 — Overlap between NHK and SCC13 ranked gene target hit lists and WNT signalling pathway genes and AP-1 signalling-associated genes [file ncomms14744-s7.xlsx]

## Sheet: Dataset S6
Supplementary Dataset 6	Overlap between NHK and SCC13 ranked gene target hit lists and WNT signalling pathway genes and AP-1 signalling-associated genes
	This table consists of 6 tabs

## Sheet: AP-1 signature
AP-1 signature genes
BGLAP
CCL2
CCNA2
CCND1
COL1A2
DCN
DMTF1
EP300
FOSL1
GJA1
HMOX1
IL6
IL8
ITGB4
IVL
JUN
JUNB
JUND
LAMA3
LIF
MGP
MMP1
MMP2
MMP9
NFATC1
NFATC2
NFATC3
NOS3
PLAU
PLAUR
SP1
THBD
TXLNG
USF2
ATF2
FOSL2
JUN
MAF
NRL
ATF3
FOSB
JDP
MAFB
BATF
FOS
FRA1
FRA2
MAFF
MAFG
MAFK

## Sheet: NHK overlap AP-1
number of overlaping targets	0
Gene Symbol	average log2-fold change shRNA

## Sheet: SCC13 overlap AP-1
number of overlaping targets	15
Gene Symbol	average log2-fold change shRNA
PLAUR	-2.58119
MMP1	-2.52662
MAFF	-2.47252
NFATC3	-2.3258
JUND	-2.30109
CCNA2	-2.09193
FOS	-2.08037
IL6	-1.96308
BGLAP	-1.8712
ATF2	-1.76586
MGP	-1.61523
FOSL2	-1.3778
MAF	-1.3768
FOSL1	-1.29996

## Sheet: WNT signature 
WNT signalling pathway genes
APC
AXIN1
AXIN2
BTRC
CSNK1A1
CSNK1D
CSNK1G1
CSNK1G2
CSNK1G3
CSNK2A1
CSNK2A2
CSNK2B
CTNNB1
CTNNBIP1
CXXC4
DACT1
DKK1
DKK2
DKK3
DKK4
DVL1
DVL2
DVL3
EP300
FBXW11
FGF4
FOXN1
FRAT1
FRAT2
FRZB
FZD1
FZD10
FZD2
FZD3
FZD4
FZD6
FZD7
FZD8
FZD9
GSK3A
GSK3B
KREMEN1
KREMEN2
LEF1
LRP5
LRP6
MYC
NKD1
NLK
CBY1
PITX2
PORCN
PPP2CA
PPP2R1A
PYGO1
PYGO2
RHOU
SENP2
SFRP1
SFRP2
SFRP4
SFRP5
SLC9A3R1
TCF7
TCF7L1
TCF7L2
TLE1
TLE2
TLE3
TLE4
TLE6
WIF1
WISP1
WNT1
WNT10A
WNT10B
WNT11
WNT16
WNT2
WNT2B
WNT3
WNT3A
WNT4
WNT5A
WNT5B
WNT6
WNT7A
WNT7B
WNT8A
WNT8B
WNT9A
WNT9B

## Sheet: NHK overlap WNT
number of overlaping targets	4
Gene Symbol	average log2-fold change shRNA
DVL1	0.769074
CSNK1G2	0.821797
WNT10B	0.838407

## Sheet: SCC13 overlap WNT
number of overlaping targets	48
Gene Symbol	average log2-fold change shRNA
CXXC4	-2.65545
CSNK2B	-2.59894
PYGO2	-2.51327
TLE2	-2.4896
KREMEN1	-2.34346
BTRC	-2.31425
TLE1	-2.24752
LEF1	-2.22932
FRAT1	-2.20332
TLE3	-2.1798
WNT3	-2.13764
WNT2	-2.12747
WIF1	-2.05953
CSNK1A1	-2.05164
WNT16	-2.03362
SENP2	-2.01199
CTNNBIP1	-1.95695
FZD1	-1.9006
FZD7	-1.88403
DVL2	-1.87203
FOXN1	-1.86173
FZD3	-1.82257
WNT3A	-1.82198
TCF7	-1.80106
MYC	-1.77601
CTNNB1	-1.75543
APC	-1.73534
FZD4	-1.71761
CSNK1G3	-1.7062
FZD2	-1.68101
FBXW11	-1.68052
CSNK1D	-1.65811
WNT9B	-1.63267
TCF7L1	-1.62144
DKK3	-1.59663
PPP2R1A	-1.52706
WNT10A	-1.51588
WNT4	-1.47797
LRP5	-1.42688
WISP1	-1.30197
KREMEN2	-1.28519
TCF7L2	-1.19701
WNT2B	-1.12573
WNT1	-1.07169
PPP2CA	1.1856
DVL3	1.22248
DVL1	1.60757
