# Supplementary material for: A genome-wide screen identifies YAP/WBP2 interplay conferring growth advantage on human epidermal stem cells
Source: Nat Commun. 2017 Mar 23;8:14744. doi: 10.1038/ncomms14744 (PMC5376649; doi:10.1038/ncomms14744)
Supplement: Supplementary Data 7 — Overlap between a cutaneous SCC signature and NHK and SCC13 ranked gene target hit lists and YAP/TAZ/TEAD target genes [file ncomms14744-s8.xlsx]

## Sheet: Dataset S7
Supplementary Dataset 7	Overlap between a cutaneous SCC signature and NHK and SCC13 ranked gene target hit lists and YAP/TAZ/TEAD target genes
	This table consists of 4 tabs

## Sheet: cSCC signature
Gene Symbol			number of samples
		Study	cSCC	Normal
A2M		Dooley et al, 2003	6 cell lines + 4 primary biopsies	1
A4GALT		Mitsui et al, 2014	8	10
AACS		Ra et al, 2011	6	5
AADAC		Kathpalia et al, 2006	5	5
AADACL2		Haider et al, 2006	8	8
AAMP
AASDHPPT
AASS
AATK
ABAT
ABCA11P
ABCA12
ABCA2
ABCA4
ABCA5
ABCA6
ABCA8
ABCB6
ABCC1
ABCC3
ABCC4
ABCC5
ABCC6
ABCC9
ABCF2
ABCG1
ABHD12B
ABHD2
ABHD6
ABI1
ABI2
ABI3BP
ABL1
ABLIM1
ABLIM2
ABLIM3
ABR
ACAA1
ACACB
ACAD9
ACADL
ACADSB
ACAP2
ACAT1
ACBD3
ACCS
ACDC
ACER1
ACLY
ACO1
ACO2
ACOT11
ACOT7
ACOT9
ACOX1
ACOX3
ACP1
ACP5
ACPP
ACSBG1
ACSL1
ACSL3
ACSL4
ACSS1
ACSS2
ACTA2
ACTB
ACTG1
ACTG2
ACTN1
ACTR1A
ACTR1B
ACTR2
ACTR3
ACVR1
ACVR1B
ACVR2A
ACVRL1
ACY1
ACYP1
ADAM10
ADAM17
ADAM19
ADAM23
ADAM28
ADAM9
ADAMTS1
ADAMTS13
ADAMTSL2
ADAMTSL4
ADAP1
ADAP2
ADCY9
ADD3
ADH1A
ADH1B
ADH1C
ADK
ADM
ADM2
ADORA1
ADRB2
ADRBK1
AEBP1
AEN
AES
AF038169
AFF1
AGA
AGGF1
AGPAT1
AGPAT2
AGR3
AGTR1
AGTRAP
AHCY
AHNAK
AHNAK2
AHR
AIF1
AIF1L
AIM1
AIM2
AK2
AK3
AKAP1
AKAP12
AKAP13
AKAP7
AKAP8L
AKAP9
AKIRIN1
AKIRIN2
AKR1A1
AKR1B1
AKR1B10
AKR1C1
AKR1C3
ALCAM
ALDH16A1
ALDH1A3
ALDH2
ALDH3A2
ALDH3B2
ALDH4A1
ALDH6A1
ALDH7A1
ALDOA
ALDOC
ALEX2
ALG12
ALG13
ALG3
ALMS1
ALOX12
ALOX12B
ALOX15B
ALOX5
ALOX5AP
ALOXE3
ALPL
ALS2CR3
AMD1
AMFR
AMICA1
AMIGO2
AMOT
AMOTL2
ANAPC2
ANG
ANGEL2
ANGPT1
ANGPT2
ANGPTL2
ANGPTL4
ANK2
ANK3
ANKH
ANKRA2
ANKRD10
ANKRD12
ANKRD29
ANKRD35
ANKRD36
ANKRD36B
ANKRD46
ANKRD50
ANO1
ANTXR1
ANTXR2
ANXA1
ANXA11
ANXA2
ANXA3
ANXA4
ANXA5
ANXA6
ANXA8L2
ANXA9
AOC3
AOX1
AP1G2
AP1M2
AP1S2
AP2B1
AP2M1
AP2S1
AP4S1
APACD
APAF1
APBA1
APBA2
APCDD1
APG-1
API5
APLNR
APLP2
APM2
APOBEC3A
APOBEC3G
APOC1
APOD
APOE
APOL1
APOL6
APOO
APP
APPL2
AQP1
AQP5
AQP7
AQP9
AR
ARAP2
ARAP3
AREG
ARF4
ARF6
ARFGEF1
ARFGEF2
ARFIP1
ARG1
ARG2
ARGBP2
ARGLU1
ARHB
ARHC
ARHGAP1
ARHGAP12
ARHGAP21
ARHGAP22
ARHGAP25
ARHGAP5
ARHGDIA
ARHGDIB
ARHGEF12
ARHGEF17
ARHGEF18
ARHGEF19
ARHGEF2
ARHGEF4
ARHGEF5
ARHGEF6
ARHGEF7
ARID3B
ARID4B
ARID5B
ARIH2
ARL1
ARL14
ARL2BP
ARL4
ARL4A
ARMC8
ARMCX1
ARMCX3
ARNTL
ARNTL2
ARPC1A
ARPC1B
ARPC2
ARPC3
ARPC4
ARPC5
ARS
ARVCF
ASAP2
ASAP3
ASC1p100
ASF1A
ASF1B
ASGR1
ASH2L
ASMTL
ASNS
ASPA
ASPH
ASPN
ASS1
ATAD2B
ATAD3A
ATF3
ATF6B
ATF7IP
ATG12
ATG2B
ATL1
ATL3
ATN1
ATOX1
ATP10B
ATP10D
ATP11A
ATP11B
ATP12A
ATP13A3
ATP1A1
ATP1B1
ATP1B3
ATP2A2
ATP2A3
ATP2B1
ATP2B4
ATP2C1
ATP5C1
ATP5D
ATP6AP1
ATP6AP2
ATP6IP2
ATP6V0D1
ATP6V0E
ATP6V0E1
ATP6V0E2
ATP6V1A
ATP6V1B1
ATP6V1B2
ATP6V1C1
ATP6V1D
ATP6V1E2
ATP6V1F
ATP6V1G1
ATP6V1H
ATP7A
ATP8A1
ATP9A
ATP9B
ATR
ATXN2
ATXN7
AUH
AURKA
AUTS2
AVIL
AVPR1B
AXIN2
AXL
AXOT
AZGP1
AZIN1
B3GNT1
B3GNT3
B4GALT4
B4GALT5
BACH
BAD
BAF53A
BAG2
BAG5
BAIAP2
BAIAP2L2
BAK1
BAMBI
BARD1
BASP1
BAT1
BAZ2A
BAZ2B
BBOX1
BBS10
BBS2
BBS9
BCAN
BCAR3
BCL11A
BCL11B
BCL2
BCL2A1
BCL2L1
BCL2L2
BCL6
BCL7C
BCL9
BCLAF1
BCNT
BCR
BDH
BDNF
BENE
BICD2
BID
BIG1
BIN1
BIN2
BIN3
BIRC3
BIRC5
BIRC6
BLCAP
BLMH
BLNK
BLOC1S1
BLZF1
BMP1
BMP2
BMP2K
BMP4
BMP7
BMP8A
BNC1
BNIP1
BNIP3
BNIP3L
BNIPL
BOC
BOLA2
BOLA3
BOP1
BPAG1
BPGM
BRAF
BRCA1
BRD1
BRD2
BRD3
BRE
BRP44L
BRWD1
BRWD2
BSG
BSPRY
BST1
BST2
BTAF1
BTBD16
BTC
BTEB1
BTG2
BTG3
BTK
BTN3A3
BTRC
BUB1
BUB1B
BZRP
BZW1
C10orf10
C10orf104
C10orf57
C10orf7
C10orf72
C10orf99
C11orf10
C11orf24
C11orf51
C11orf61
C11orf63
C11orf67
C11orf80
C12orf29
C12orf47
C12orf49
C12orf5
C12orf52
C12orf56
C12orf57
C13orf1
C14orf104
C14orf106
C14orf109
C14orf132
C14orf28
C14orf43
C15orf29
C15orf5
C16orf57
C16orf59
C17orf75
C17orf97
C18orf1
C18orf10
C18orf25
C19orf2
C19orf21
C19orf22
C19orf50
C19orf56
C19orf57
C19orf66
C1D
C1QA
C1QB
C1QBP
C1QC
C1QTNF5
C1QTNF6
C1R
C1RL
C1S
C1orf106
C1orf116
C1orf135
C1orf144
C1orf16
C1orf162
C1orf198
C1orf21
C1orf217
C1orf25
C1orf29
C1orf34
C1orf37
C1orf51
C1orf54
C1orf59
C1orf63
C1orf66
C2
C20orf103
C20orf108
C20orf11
C20orf19
C20orf24
C20orf72
C21orf34
C21orf57
C21orf7
C22orf26
C22orf29
C2CD2
C2F
C2orf28
C2orf54
C2orf55
C2orf56
C2orf64
C2orf67
C2orf68
C3AR1
C3orf4
C3orf52
C3orf54
C3orf57
C3orf58
C4orf14
C4orf16
C4orf18
C4orf43
C5
C5orf13
C5orf15
C5orf26
C5orf30
C5orf4
C5orf41
C5orf44
C5orf46
C6orf1
C6orf105
C6orf106
C6orf124
C6orf130
C6orf145
C6orf15
C6orf211
C6orf48
C7
C7orf10
C7orf24
C7orf28B
C7orf40
C7orf41
C7orf44
C7orf49
C7orf50
C7orf59
C7orf64
C8orf30A
C8orf4
C8orf40
C9orf152
C9orf169
C9orf3
C9orf30
C9orf61
CA12
CA2
CA3
CABC1
CABLES1
CACNA1C
CACNA1E
CACNA1G
CACNA1H
CACNB3
CACNG4
CADM1
CAGR1
CALB2
CALCOCO1
CALCRL
CALD1
CALM1
CALM3
CALML3
CALML4
CALR
CALU
CAMK2B
CAMK2N1
CAMLG
CANX
CAP1
CAP2
CAPN1
CAPN2
CAPN3
CAPNS1
CAPNS2
CAPZA1
CARD10
CARD8
CARHSP1
CARS
CASK
CASKIN2
CASP1
CASP3
CASP4
CASP8
CAST
CASZ1
CAT
CAV1
CAV2
CAV3
CBFA2T1
CBLN1
CBP2
CBR4
CBX2
CBX7
CCDC102A
CCDC109B
CCDC21
CCDC3
CCDC41
CCDC6
CCDC64
CCDC85A
CCDC92
CCDC93
CCL13
CCL15
CCL17
CCL19
CCL20
CCL21
CCL27
CCL5
CCL8
CCM2
CCNA2
CCNB1
CCNB1IP1
CCNB2
CCND1
CCND2
CCNE1
CCNE2
CCNG1
CCNI
CCNT2
CCPG1
CCR6
CCR7
CCRN4L
CCT2
CCT3
CCT5
CCT6A
CCT7
CCT8
CD14
CD151
CD163
CD164
CD177
CD1C
CD2
CD207
CD24
CD247
CD248
CD2AP
CD302
CD34
CD36
CD40
CD44
CD47
CD48
CD55
CD58
CD59
CD63
CD68
CD69
CD74
CD81
CD86
CD8A
CD8B
CD93
CD97
CD99
CDA
CDC14A
CDC14B
CDC2
CDC20
CDC25B
CDC2L6
CDC40
CDC42
CDC42BPA
CDC42EP2
CDC42EP3
CDC42EP4
CDC42EP5
CDC5L
CDC6
CDC7
CDCA5
CDCA7L
CDCA8
CDH1
CDH11
CDH19
CDH3
CDH5
CDK2
CDK2AP1
CDK5
CDK5R1
CDK7
CDKN1C
CDKN2A
CDKN2AIP
CDKN2C
CDKN3
CDO1
CDR2
CDR2L
CDS1
CDSN
CDT6
CDV3
CDX1
CDYL
CEACAM1
CEACAM5
CEACAM6
CEBPA
CEBPD
CEBPG
CELSR2
CEND1
CENPA
CENPB
CENPC1
CENPE
CENPF
CENPM
CENPN
CENPQ
CENTB2
CENTD1
CEP152
CEP290
CEP55
CEP57
CEP63
CES2
CES3
CES8
CETN2
CETN3
CFB
CFD
CFDP1
CFH
CFL1
CFP
CG012
CG018
CGN
CGNL1
CGRRF1
CH25H
CHD1
CHD4
CHD8
CHD9
CHEK2
CHERP
CHI3L2
CHL1
CHML
CHMP1B
CHMP4A
CHN1
CHN2
CHP2
CHPF
CHPPR
CHPT1
CHRD
CHRDL1
CHRM3
CHST2
CHST3
CIA30
CIB1
CIB2
CIDEA
CILP
CIR1
CIRBP
CITED2
CITED4
CIZ1
CKAP2L
CKAP4
CKB
CKMT1
CKMT1A
CKMT1B
CKS2
CL640
CLASP1
CLCA2
CLCA4
CLCN5
CLDN1
CLDN10
CLDN17
CLDN23
CLDN5
CLDN6
CLDN7
CLDN8
CLDND1
CLEC2B
CLEC3B
CLEC4A
CLEC7A
CLIC4
CLIP2
CLIPR-59
CLK1
CLK4
CLMN
CLPB
CLPTM1
CLPX
CLTC
CLU
CLYBL
CMAH
CMAS
CMKOR1
CMTM7
CMYA5
CNDP2
CNFN
CNGA1
CNGB1
CNIH
CNN1
CNN2
CNN3
CNNM2
CNNM3
CNOT10
CNOT4
CNOT8
CNP
CNTD2
CNTN6
CNTNAP2
COBL
COCH
COG2
COL11A1
COL12A1
COL13A1
COL14A1
COL15A1
COL1A1
COL1A2
COL21A1
COL3A1
COL4A1
COL4A2
COL4A3
COL4A5
COL4A6
COL5A1
COL5A2
COL5A3
COL6A1
COL6A2
COL6A3
COL8A1
COMMD10
COMMD3
COMMD4
COMP
COPB
COPB2
COPEB
COPS5
COPS7A
COPZ2
CORO1B
CORO2B
COX15
COX4I1
COX5A
COX7A1
COX7A2
COX7B
CPA3
CPE
CPEB3
CPM
CPNE3
CPXM1
CPZ
CRABP2
CRADD
CRBN
CRCT1
CREB3
CREB3L2
CREBZF
CRELD2
CREM
CRIM1
CRIP1
CRIP2
CRISP3
CRISPLD2
CRLF3
CROCC
CRTAP
CRTL1
CRY1
CRY2
CRYAB
CRYL1
CSE1L
CSF1R
CSGALNACT1
CSK
CSNK1A1
CSNK1D
CSNK2A1
CSNK2A2
CSNK2B
CSPG2
CSPG5
CSRP1
CSRP2
CST3
CST6
CSTA
CSTB
CSTF2
CTAGE5
CTBP2
CTDSP1
CTDSP2
CTDSPL
CTGF
CTHRC1
CTLA4
CTNNB1
CTNNBIP1
CTNND1
CTNS
CTPS
CTSB
CTSC
CTSD
CTSF
CTSH
CTSK
CTSL1
CTSS
CTSZ
CTTN
CUGBP2
CUL2
CUL3
CUL5
CUTA
CWF19L1
CX3CL1
CX3CR1
CXADR
CXCL10
CXCL11
CXCL12
CXCL13
CXCL14
CXCL16
CXCL3
CXCL9
CXCR4
CXorf21
CXorf57
CYB5A
CYB5R1
CYB5R4
CYBA
CYBASC3
CYBB
CYBRD1
CYC1
CYCS
CYFIP2
CYLD
CYP1B1
CYP26B1
CYP27A1
CYP27B1
CYP2A13
CYP2C18
CYP2J2
CYP2R1
CYP39A1
CYP3A5
CYP4B1
CYP4F11
CYP4F12
CYP4F2
CYP4F3
CYP7B1
CYR61
CYTIP
D15Wsu75e
D4S234E
D8S2298E
DAAM1
DAAM2
DAB2
DACT2
DAF
DAG1
DALRD3
DAP
DAPL1
DAT1
DBI
DBN1
DBP
DCAF15
DCAF8
DCAMKL1
DCI
DCL-1
DCLRE1A
DCT
DCTN2
DCTN3
DCTN5
DCTN6
DCUN1D3
DCUN1D5
DDAH1
DDB2
DDIT4
DDO
DDR1
DDR2
DDX1
DDX17
DDX21
DDX39
DDX3X
DDX42
DDX46
DDX48
DDX52
DDX59
DDX6
DEF8
DEFB1
DEFB103B
DEFB4
DEGS1
DENND1A
DF
DFNA5
DFNB31
DGAT2
DGCR6L
DGKD
DGKQ
DHCR24
DHCR7
DHRS7
DHRS7B
DHRS9
DHX9
DIA1
DIAPH2
DICER1
DIO2
DIS3L
DKFZP434C212
DKFZP434J154
DKFZP5 86 L151
DKFZP564F0522
DKFZP586A0522
DKFZP586H2123
DKFZp434N2030
DKFZp547G183
DKFZp547K1113
DKKL1
DLC1
DLD
DLG1
DLG2
DLG3
DLG7
DLGAP4
DLGAP5
DLX1
DLX2
DLX3
DMBT1
DMKN
DMN
DMXL1
DNAH3
DNAJA1
DNAJA4
DNAJB11
DNAJB2
DNAJB4
DNAJB5
DNAJB9
DNAJC16
DNAJC8
DNAL4
DNASE1L3
DNCL1
DNM1
DNM1L
DNM2
DNMT1
DOCK1
DOCK10
DOCK11
DOCK2
DOCK3
DOCK9
DOK4
DONSON
DOPEY1
DPH3
DPM1
DPP6
DPT
DPYSL3
DPYSL4
DR1
DRD2
DRP2
DSC1
DSC2
DSCR1L1
DSG1
DSG3
DSIPI
DSPP
DST
DSTN
DSTYK
DTK
DTNB
DTYMK
DUOXA1
DUS4L
DUSP1
DUSP11
DUSP14
DUSP2
DUSP21
DUSP3
DUSP4
DUSP6
DVL3
DXF68 S1E
DYM
DYNC1I1
DYNC2LI1
DYNLL2
DYNLRB2
DYNLT1
DYNLT3
DYRK1A
DYRK2
DYRK3
DYSF
DZIP1
E2F1
E2F3
E2F4
E46L
EAPP
EBI2
EBNA1BP2
ECGF1
ECHDC3
ECM1
ECM2
EDA
EDAR
EDEM3
EDG1
EDG2
EDN2
EDNRA
EDNRB
EEA1
EED
EEF1B2
EEF1D
EEF1G
EEF2
EFEMP1
EFEMP2
EFHC1
EFHC2
EFNA1
EFNA4
EFNB2
EFNB3
EFS
EGFL9
EGFLAM
EGFR
EGR1
EGR2
EGR3
EHBP1L1
EHD2
EHD3
EHD4
EHF
EHHADH
EID1
EIF1
EIF1A
EIF2A
EIF2AK2
EIF2B2
EIF2B5
EIF2S1
EIF2S3
EIF3F
EIF3L
EIF3S2
EIF4A1
EIF4A2
EIF4B
EIF4E
EIF4E2
EIF4EL3
EIF4G2
EIF4G3
EIF4H
EIF5
ELA2
ELF1
ELF2
ELF3
ELF4
ELL
ELL2
ELL3
ELMO1
ELMOD1
ELN
ELOVL4
ELOVL6
EMILIN1
EMILIN2
EML2
EMP1
EMP3
EMS1
EMX2
EN1
ENG
ENGASE
ENO1
ENPP1
ENPP2
ENSA
ENTH
ENTPD1
EPAS1
EPB41L2
EPB41L3
EPB49
EPCAM
EPHA1
EPHA2
EPHB1
EPHB2
EPHB3
EPHB6
EPHX1
EPHX2
EPM2AIP1
EPN1
EPN2
EPOR
EPRS
EPS15
EPS15L1
EPS8
EPS8L1
EPSTI1
ERAP1
ERBB2IP
ERBB3
ERCC5
EREG
ERF
ERG
ERMP1
ERP70
ERRFI1
ESR1
ESRRG
EST
ETHE1
ETS1
ETV1
ETV5
ETV6
EVA1
EVC
EVIN1
EVPL
EXOC7
EXOSC2
EXOSC3
EXOSC7
EXPH5
EXT1
EXT2
EYA2
EZH1
EZH2
EZR
F10
F12
F13A1
F2R
FABP4
FABP5
FABP5L3
FABP6
FABP7
FADS1
FADS2
FAH
FAHD2B
FAIM3
FAM107B
FAM108C1
FAM110A
FAM113B
FAM117A
FAM117B
FAM119B
FAM120A
FAM129A
FAM129B
FAM131A
FAM134A
FAM134B
FAM13A
FAM160A2
FAM160B2
FAM164A
FAM167A
FAM168A
FAM172A
FAM174A
FAM174B
FAM176A
FAM178A
FAM179B
FAM181B
FAM183A
FAM184A
FAM188A
FAM189A2
FAM20B
FAM26F
FAM3C
FAM43A
FAM46A
FAM46B
FAM48A
FAM57A
FAM65A
FAM83A
FAM83D
FAM8A1
FAM96A
FAM98C
FAP
FARP1
FAS
FASN
FASTK
FASTKD2
FAT2
FBL
FBLIM1
FBLN1
FBLN2
FBLN5
FBN1
FBN2
FBXL16
FBXL18
FBXL7
FBXO21
FBXO27
FBXO31
FBXO32
FBXO6
FBXO8
FBXW4
FBXW7
FCER1A
FCER1G
FCF1
FCGBP
FCGR2A
FCGR2C
FCGRT
FCN3
FEM1A
FEM1B
FETUB
FEZ1
FGD3
FGF1
FGF2
FGF7
FGF9
FGFBP1
FGFR1
FGFR3
FGGY
FGL2
FHL1
FHL2
FHOD1
FIBP
FIS1
FKBP11
FKBP1A
FKBP5
FKTN
FLCN
FLG
FLG2
FLI1
FLJ00133
FLJ10038
FLJ10534
FLJ11292
FLJ13171
FLJ13197
FLJ13305
FLJ13910
FLJ21168
FLJ36754
FLJ41603
FLJ46603
FLJ90798
FLNB
FLOT1
FLOT2
FLT4
FMNL2
FMO1
FMO2
FMO5
FMOD
FMR1
FN1
FNBP1
FNBP1L
FNDC1
FNTA
FOLR3
FOS
FOSB
FOSL1
FOXC1
FOXE1
FOXJ2
FOXN2
FOXN3
FOXO1
FOXO1A
FOXO3
FOXO4
FOXQ1
FPGT
FPR1
FPR3
FPRL2
FRAG1
FRAT2
FRMD4A
FRMD8
FRMPD1
FRY
FRYL
FRZB
FSCN1
FSCN2
FST
FSTL1
FSTL3
FTH1
FTHFD
FTL
FTO
FTSJ1
FUBP1
FUCA1
FUCA2
FUSIP1
FUT2
FUT3
FUT6
FXR1
FXYD1
FXYD5
FY
FYB
FYN
FZD1
FZD5
FZD6
G0S2
G1P2
G3BP
G3BP1
G3P2
G6PD
GA
GAB1
GABARAPL1
GABARAPL2
GABRP
GADD45A
GADD45B
GAL3ST4
GALC
GALE
GALK2
GALNT1
GALNT10
GALNT14
GALNT6
GALR3
GALT
GAMT
GAN
GANAB
GAPDH
GARNL1
GARP
GARS
GART
GAS1
GAS6
GAS7
GASP
GATA2
GATA3
GATM
GBAP
GBAS
GBE1
GBP1
GBP4
GBP5
GBP6
GC20
GCA
GCAT
GCHFR
GCLM
GDF10
GDPD2
GDPD3
GEM
GEMIN4
GEMIN6
GENX-3414
GFOD1
GFOD2
GFPT1
GFRA1
GFRA2
GGCT
GGH
GGNBP2
GGT6
GHR
GIMAP4
GIMAP5
GIPC2
GJA1
GJB2
GJB3
GJB4
GJB6
GLA
GLB1L
GLDN
GLIPR1
GLMN
GLO1
GLRB
GLRX
GLS
GLS2
GLTSCR2
GLUD1
GLUL
GLYR1
GM2A
GMFG
GNA11
GNA13
GNA15
GNAI1
GNAI2
GNAI3
GNAL
GNAQ
GNB5
GNE
GNG11
GNL1
GNLY
GNRH1
GNRH2
GOLGA4
GOLGA7
GOLGA8A
GOLGA9P
GOLIM4
GOLM1
GOLPH3L
GOLSYN
GON4L
GORASP1
GOSR2
GOT1
GOT2
GP1BB
GP9
GPC1
GPC2
GPC3
GPD1
GPD1L
GPD2
GPLD1
GPNMB
GPR1
GPR105
GPR116
GPR126
GPR15
GPR157
GPR177
GPR183
GPR56
GPR64
GPR68
GPRASP1
GPRASP2
GPRC5A
GPRC5B
GPRIN2
GPT
GPT2
GPX1
GPX2
GPX3
GPX4
GPX7
GRAMD1C
GRAMD3
GRAMD4
GRB10
GRB14
GRHL2
GRIA2
GRIP2
GRLF1
GRN
GRP58
GRPEL2
GRPR
GSDMB
GSDMD
GSK3B
GSN
GSPT1
GSTA3
GSTA4
GSTM1
GSTM3
GSTM4
GSTO1
GSTO2
GSTP1
GSTT1
GTF2E1
GTF2F2
GTF2H1
GTF2I
GTF3C1
GTF3C2
GTPBP1
GTPBP4
GUCY1A3
GULP1
GYG2
GYPC
GZMA
GZMB
H2-ALPHA
H2AFX
H2AFY
H2AFZ
H2BFS
H3F3A
H3F3B
H4FD
H4FG
H6PD
HACL1
HADH
HADHSC
HAH1
HAL
HAPIP
HAPLN3
HARS
HAS3
HAT
HAT1
HAUS4
HAUS5
HAUS6
HBA1
HBB
HBEGF
HBS1L
HCCA2
HCCR1
HCCS
HCFC1R1
HCG4
HCLS1
HCN2
HCST
HDAC1
HDAC11
HDAC2
HDAC6
HDC
HDCMA18P
HDGF
HEBP1
HEG1
HELIC1
HELLS
HERC5
HERC6
HES1
HES5
HF1
HFL1
HGD
HHAT
HHLA1
HIC2
HIF1A
HIGD1A
HIP1
HIP1R
HIP2
HIPK1
HIPK2
HIRIP3
HISPPD1
HIST1H1C
HIST1H2AC
HIST1H2AI
HIST1H2AJ
HIST1H2BD
HIST1H2BE
HIST1H2BF
HIST1H2BK
HIST1H4C
HIST1H4J
HIST2H2AA4
HIST2H2AC
HIVEP1
HIVEP2
HIVEP3
HK2
HLA-DMA
HLA-DPA1
HLA-DPB1
HLA-DQB2
HLA-DRA
HLA-E
HLF
HM13
HMG1
HMGA1
HMGCS2
HMGN1
HMOX1
HMOX2
HMX1
HN1
HNMT
HNRNPA0
HNRNPA1
HNRNPA3
HNRNPD
HNRNPH1
HNRNPH3
HNRNPL
HNRNPUL2
HNRPA2B1
HNRPDL
HNRPH2
HNRPR
HOMER1
HOMER2
HOMER3
HOP
HOPX
HOXA5
HOXA9
HOXB1
HOXB2
HOXB6
HOXB7
HOXC13
HOXC6
HOXC8
HOXD11
HOXD4
HP1BP3
HPCAL1
HPGD
HPGDS
HPRP8BP
HPS4
HPSE
HRASLS
HRASLS3
HRH3
HS3ST3A1
HS3ST6
HSA6591
HSBP1
HSD11B1
HSD17B11
HSD17B8
HSDL2
HSF2
HSP8A
HSP90B1
HSP90B3P
HSPA1A
HSPA1B
HSPA2
HSPA4
HSPA4L
HSPA8
HSPB1
HSPB11
HSPB2
HSPB3
HSPC159
HSPD1
HSPG2
HSPH1
HTATIP2
HTR3A
HTR4
HTRA1
HUS1
HYAL4
HYMAI
IARS
ICAM1
ICAM2
ICK
ICOS
ICT1
ID1
ID2
ID4
IDE
IDH2
IDH3A
IDO1
IDS
IER2
IER3
IFFO1
IFI16
IFI27
IFI30
IFI35
IFI44
IFI44L
IFI6
IFIH1
IFIT1
IFIT2
IFIT3
IFITM1
IFITM2
IFITM3
IFNAR2
IFRD2
IFT74
IGBP1
IGF1
IGF1R
IGF2BP2
IGF2BP3
IGFBP2
IGFBP4
IGFBP5
IGFBP6
IGFBP7
IGFL1
IGHMBP2
IGL@
IGSF3
IGSF6
IGSF9B
IKBKAP
IKBKG
IL11RA
IL12RB2
IL13RA1
IL17RC
[truncated: 2,564 more rows]

## Sheet: Intersection with NHK list
Number of overlaping gene target hits	146		This list corresponds to the overlap between the ranked list of NHK gene target hits
			and the compiled cSCC signature
Gene Symbol	average log2-fold change shRNA abundance
YAP1	-1.86782
RPS26	-1.69879
SF3B3	-1.52127
SNRPF	-1.48996
RPS5	-1.48038
RPS9	-1.42099
EVPL	-1.42012
FAM13A	-1.40373
RPL23	-1.39736
RPL10A	-1.3735
MKLN1	-1.35776
ALDH16A1	-1.34327
SNRPG	-1.31618
RPL34	-1.30211
SNRPD1	-1.2926
NOP2	-1.26323
RPL17	-1.24019
RPS21	-1.23317
IGF2BP2	-1.22017
RPL26	-1.21286
SIAH2	-1.21016
RPL38	-1.20522
RPL7	-1.19747
TMBIM6	-1.19685
RFTN1	-1.18156
KIF11	-1.18146
TOP1P2	-1.17953
RPLP1	-1.17424
ARAP3	-1.16854
LSM4	-1.16298
FAM179B	-1.1546
NUFIP1	-1.14816
NARG1	-1.14332
LRRC20	-1.14033
QSOX1	-1.13867
KIAA0101	-1.12923
PSMD1	-1.09944
RPS4X	-1.09726
RPL10	-1.09257
DSC1	-1.09147
POLR2J2	-1.0795
NPL	-1.07189
MGST2	-1.06973
RPL15	-1.05819
TPST2	-1.05369
ACCS	-1.05027
CALU	-1.04377
SF3A2	-1.04168
YTHDC1	-1.04071
N4BP1	-1.03608
TRAPPC10	-1.03247
CBR4	-1.02633
SLBP	-1.02509
QDPR	-1.02491
CDC5L	-1.02278
ATL1	-1.02254
LMBRD1	-1.02025
MTF2	-1.01743
UBE2D4	-1.01012
RPS25	-1.00532
DSC2	-0.998294
RDH10	-0.995049
DDX46	-0.982012
SMC3	-0.977967
SLC25A28	-0.968477
USP7	-0.968131
CSTB	-0.956027
SCEL	-0.951474
NUCKS1	-0.949051
SNRPD2	-0.947713
MTX1	-0.946434
PHYH	-0.939122
RPP40	-0.931329
CACNB3	-0.928854
RCE1	-0.923681
CEP152	-0.9192
SRGAP2	-0.915302
SPG20	-0.891075
SH3BGRL3	-0.884795
SPINK5	-0.882552
PKP3	-0.882155
MED16	-0.859089
PPP2R3A	-0.850064
COX7B	-0.804599
MN1	-0.800766
AGR3	-0.795957
ZYX	-0.78468
MYH14	-0.774798
RAPGEF3	-0.75666
CHERP	-0.751648
C2CD2	-0.741391
TRIB2	-0.725616
CLPB	0.71154
PEG10	0.715567
ZNF473	0.733433
SERF2	0.736519
ZMYND8	0.737079
CASZ1	0.737869
ZNF771	0.740336
TBC1D8	0.744984
AMOTL2	0.747732
PNPLA1	0.757592
KIAA0467	0.758925
CNOT8	0.762781
SPTLC3	0.768919
ERMP1	0.787903
LMTK3	0.793592
UNC84B	0.799121
GAPDH	0.80162
WSB2	0.802147
MNDA	0.80229
SERPINB8	0.820887
CD86	0.822391
RUFY3	0.833846
EMILIN2	0.836286
PLVAP	0.836567
COG2	0.840922
FCN3	0.842383
USP47	0.848542
KDM2B	0.848916
SRGN	0.857715
KIAA1522	0.863893
IL18BP	0.880179
ZCCHC24	0.901663
SGK1	0.904615
OBFC2A	0.906667
NFE2L3	0.912014
ZBTB33	0.921906
POU3F1	0.923285
YIF1A	0.929645
EIF2B2	0.944627
RICS	0.968713
DRP2	0.989312
HISPPD1	1.01879
SETD2	1.04362
S100A3	1.04708
PGAP3	1.07152
BAZ2A	1.0756
COPS7A	1.07726
SHOX2	1.08561
RPS6KA4	1.12204
BAIAP2L2	1.20987
BCAR3	1.23594
TTC3	1.26987
FBN2	1.35722
SSR1	1.48909

## Sheet: Intersection with SCC13 list
Number of overlaping gene target hits	1563		This list corresponds to the overlap between the ranked list of SCC13 gene target hits
			and the compiled cSCC signature
Gene Symbol	average log2-fold change shRNA abundance
RBM17	-4.03715
IARS	-4.01737
SOX21	-3.98068
PET112L	-3.74894
LOXL2	-3.63745
CLTC	-3.59477
CYFIP2	-3.50409
CCT6A	-3.42526
STXBP6	-3.38809
SSBP1	-3.38627
MFAP3L	-3.28212
CHERP	-3.26857
SRCAP	-3.2569
CCT3	-3.25667
MLLT11	-3.22142
PHF15	-3.16936
KLHDC2	-3.14988
SP100	-3.14201
MYB	-3.13358
HCCS	-3.11594
PIAS2	-3.10894
TOMM40	-3.08972
RPLP2	-3.08886
DCTN3	-3.06736
SPG20	-3.05961
PJA2	-3.05441
KRT23	-3.05019
ITGB4BP	-3.04807
PROM1	-3.02882
ZNF223	-3.02775
RRAGB	-3.01557
GJB6	-2.99701
EFEMP1	-2.99306
MED14	-2.98571
TIPRL	-2.97172
GTPBP4	-2.96848
RANBP1	-2.96151
COPB2	-2.95896
SERBP1	-2.95639
NOTCH2NL	-2.94921
RPL17	-2.93999
LCN2	-2.93781
DDIT4	-2.92956
MAD2L1	-2.92897
TIPARP	-2.91206
TPR	-2.89525
SLC25A28	-2.89463
DDX46	-2.8928
LAMA2	-2.88688
PCNA	-2.88586
EIF3F	-2.88484
WNK1	-2.88176
KIF14	-2.87833
UBE2I	-2.87325
EYA2	-2.86419
NUP155	-2.85881
LSM4	-2.85872
FNBP1L	-2.85569
ADAM17	-2.85513
LGTN	-2.85511
GFOD1	-2.80732
HSPD1	-2.80507
OVOL1	-2.79642
HPCAL1	-2.79205
MBOAT7	-2.78792
RPL10	-2.78644
GPT	-2.78465
SLC16A7	-2.7774
ABI2	-2.77585
STC2	-2.77484
NARG1	-2.77462
SEL1L	-2.77435
SAP18	-2.7713
EPN1	-2.76998
ITGB1	-2.76878
ACVRL1	-2.76852
HARS	-2.76684
LIMA1	-2.7614
PRSS8	-2.75475
PRPF40A	-2.75257
LRRC8D	-2.75027
MBP	-2.73638
LHFPL2	-2.73168
TMED3	-2.73127
RAB20	-2.72598
C1QA	-2.72043
SPRY1	-2.71966
DSC1	-2.71689
TRAM2	-2.71621
SAFB	-2.71413
TUBA3D	-2.71392
ADD3	-2.71019
YWHAZ	-2.70896
CALM3	-2.7079
TBC1D8	-2.70666
FOXO4	-2.70302
TMPO	-2.69705
NCBP2	-2.69137
DDX21	-2.68236
ZNF79	-2.67864
FUT3	-2.67487
VCAN	-2.6712
TNFRSF19	-2.67012
KDM5A	-2.66874
IL24	-2.66857
NIPBL	-2.66499
DZIP1	-2.66225
ISG20	-2.65961
RCE1	-2.65854
GRHL2	-2.65797
HCLS1	-2.65734
SLC19A1	-2.64346
UBE2E1	-2.64208
EIF2AK2	-2.64201
COX4I1	-2.63895
COL8A1	-2.63768
COPZ2	-2.63692
NANOG	-2.6342
TRIP13	-2.63391
FLI1	-2.62902
ARIH2	-2.62829
S100A3	-2.62788
ARHGDIA	-2.62788
CACNG4	-2.62493
KCNJ15	-2.62043
TDRD3	-2.61839
MPHOSPH6	-2.61668
TMBIM4	-2.61563
SNRPG	-2.61554
STAC	-2.61332
MED16	-2.60646
PLS3	-2.60564
GPR68	-2.6053
SLC13A3	-2.60416
BID	-2.60229
PDE2A	-2.60125
CSNK2B	-2.59894
ASPN	-2.59892
BTN3A3	-2.5954
EEF2	-2.59432
UBE2N	-2.59429
ALDOC	-2.59342
ICT1	-2.58652
TUFT1	-2.58422
PSMB7	-2.58257
ZFX	-2.58136
TPST2	-2.5813
PLAUR	-2.58119
NSMCE4A	-2.57801
SLC22A3	-2.57696
KNTC1	-2.57024
DPT	-2.57017
CEP152	-2.56809
TM2D3	-2.5662
EEF1G	-2.56431
AQP9	-2.56342
YTHDC1	-2.56312
LRRC20	-2.56141
CTSC	-2.56015
AP1G2	-2.55774
PSME3	-2.55758
RPLP1	-2.55625
ARPC5	-2.55312
NCOA7	-2.55022
KIAA0895	-2.55
PSMA1	-2.54843
UXT	-2.54837
DOPEY1	-2.54674
SLC16A6	-2.54523
SLC5A1	-2.54515
NUMA1	-2.54449
ECM1	-2.54438
NDUFB10	-2.54315
SMAD4	-2.54147
MYH14	-2.53806
ZNF254	-2.53689
BLOC1S1	-2.53514
GFRA1	-2.53403
TIMP3	-2.53341
ATXN7	-2.53246
TMEM173	-2.53169
ARID5B	-2.53097
IVL	-2.52874
ACSL3	-2.52861
IFI44L	-2.52793
MMP1	-2.52662
IQGAP3	-2.52471
RPS21	-2.52438
TCFL5	-2.52378
RECK	-2.52286
UBA1	-2.52272
METAP1	-2.51895
ZNF652	-2.51891
SPAG16	-2.51883
UBA6	-2.51866
PSMD7	-2.51735
CD58	-2.51382
RFTN1	-2.51348
CCT5	-2.51332
FGD3	-2.51277
PPP1R12B	-2.50996
FBXO21	-2.50863
KRT1	-2.50724
PLLP	-2.50721
SIP1	-2.50516
GRIP2	-2.50387
ACOX1	-2.5014
CLDND1	-2.50109
SFN	-2.50092
CAMK2B	-2.50073
NCDN	-2.49933
PIP5K1B	-2.49794
EPOR	-2.49758
YY1	-2.49534
TRPC6	-2.49459
HNRNPA0	-2.49147
AASDHPPT	-2.48967
TLE2	-2.4896
FAM83A	-2.48943
ANK2	-2.48929
TUBA1B	-2.48929
AMOT	-2.48597
TFAP2A	-2.48363
FBXO6	-2.48012
NOP2	-2.47857
SHB	-2.47509
TMBIM6	-2.47338
HNRNPH3	-2.47119
DHRS7	-2.47073
ITPA	-2.46791
CDCA8	-2.46547
TKT	-2.45988
AKAP8L	-2.45937
ANKRD46	-2.45458
JAG2	-2.45403
EPB49	-2.45378
RRM2	-2.45339
SCML1	-2.45139
SPRR2C	-2.44934
PCBP2	-2.44825
UBAP2L	-2.44772
NOVA1	-2.44725
SPN	-2.44695
NEK2	-2.44675
MFSD5	-2.44022
TNFRSF1B	-2.44017
TCN2	-2.4395
TCEB1	-2.43911
KLF4	-2.43875
DLD	-2.43306
CYC1	-2.43001
BRCA1	-2.42434
UBE2D3	-2.4158
SGCE	-2.41549
CD163	-2.41223
UGCG	-2.40816
MACF1	-2.40792
HIVEP2	-2.40702
TFDP1	-2.40492
PHC1	-2.40323
TNKS2	-2.40124
ARHGAP1	-2.40074
NCALD	-2.39977
C2	-2.39896
KIF23	-2.39295
SCGB2A1	-2.39259
RIF1	-2.39241
CCL20	-2.39231
CES8	-2.39101
CUL2	-2.39059
IRS2	-2.39014
GLMN	-2.38825
LAX1	-2.38824
MSRA	-2.38517
UBR4	-2.3849
ELF2	-2.38277
ANTXR1	-2.38178
FCGRT	-2.38124
TOP2A	-2.38005
NUFIP1	-2.3778
YIPF2	-2.37706
GLB1L	-2.37229
GPRASP1	-2.37209
TRAPPC3	-2.37195
KCTD20	-2.37112
COX7A2	-2.36917
ATP6AP2	-2.36679
RORA	-2.36612
L3MBTL	-2.36553
ELL2	-2.36551
FUT2	-2.36499
MAOA	-2.36043
PSMD14	-2.35893
FBL	-2.35789
U2AF2	-2.35645
CSTA	-2.35583
EHHADH	-2.35493
FABP5	-2.35481
RASSF7	-2.35426
RAD1	-2.35402
TMEM51	-2.35135
TNFRSF21	-2.35133
PBX2	-2.34861
CTPS	-2.34783
FRMD4A	-2.34554
CDKN1C	-2.34404
KREMEN1	-2.34346
HIST2H2AA4	-2.34264
UBE4B	-2.34248
EPB41L3	-2.34131
RIMS3	-2.33688
ADM2	-2.33248
G0S2	-2.32898
KRT13	-2.32806
CASKIN2	-2.32606
NFATC3	-2.3258
CEP290	-2.31712
BTRC	-2.31425
VTA1	-2.31359
DHX9	-2.31209
IGF1	-2.31004
PSMC6	-2.30983
GARS	-2.30838
ARHGAP21	-2.307
CDK2	-2.30653
ZFP36	-2.30416
STAU2	-2.30266
ARHGAP25	-2.30196
FAH	-2.30119
JUND	-2.30109
ARNTL	-2.29999
PDCD6IP	-2.29873
KATNB1	-2.29851
CCNB2	-2.29825
XPOT	-2.2982
TM6SF1	-2.29808
MASP1	-2.29768
MTX1	-2.29619
CYP4B1	-2.29423
SOD2	-2.29104
SIAH2	-2.2906
RNF125	-2.29012
SMG1	-2.28999
PRKRA	-2.28925
ABI1	-2.28867
PRMT3	-2.28748
PSMC2	-2.28658
ARAP3	-2.28583
CENPA	-2.28575
CALML4	-2.28428
TOMM22	-2.2836
SIAH1	-2.28305
HOXC13	-2.2829
S100A6	-2.28163
THYN1	-2.28064
ERAP1	-2.27935
FXYD1	-2.2773
SRGAP2	-2.27346
GAPDH	-2.2719
CYB5R4	-2.2714
MGST1	-2.27133
MYOM2	-2.26822
DLX3	-2.26771
BDNF	-2.26664
ARPC4	-2.26213
SLC47A1	-2.26136
RPL6	-2.26057
FBXO32	-2.25668
AKAP9	-2.25255
RRAS	-2.25167
DHCR24	-2.25054
TPX2	-2.25052
B4GALT4	-2.25021
TLE1	-2.24752
XAF1	-2.24672
TRIM16	-2.2467
IPO13	-2.24667
RNASE1	-2.24503
FKBP11	-2.24462
NT5C2	-2.24384
POLE4	-2.24372
ZC3H14	-2.24358
GNE	-2.24228
IER2	-2.24167
TFEC	-2.24121
SH3GL3	-2.24084
PAPOLA	-2.2388
HAUS6	-2.23773
PITPNC1	-2.23752
TRIB1	-2.2375
NR4A2	-2.23666
VPS13A	-2.23354
ELL3	-2.23106
RGS5	-2.23017
CASP3	-2.2281
HAUS4	-2.22802
FAM188A	-2.22671
TOP1P2	-2.22621
RPL26	-2.22497
CAPNS2	-2.22493
AKR1A1	-2.22442
ITSN2	-2.21994
AK3	-2.21822
TSHZ3	-2.21811
LAMB4	-2.21651
AIF1L	-2.2153
APOL6	-2.21524
TPBG	-2.21474
AACS	-2.21455
TPM3	-2.21297
PDGFRL	-2.21248
SSR4	-2.21202
GFRA2	-2.21139
TK1	-2.21132
ENG	-2.2088
NR4A1	-2.20789
PTPRB	-2.20745
MBNL1	-2.2069
PRKAA1	-2.2066
GALR3	-2.20604
MYH9	-2.20536
ATG2B	-2.20533
ACCS	-2.20523
TAF13	-2.20378
RYK	-2.20237
WISP3	-2.20223
PGRMC2	-2.20165
UBE2C	-2.19988
CNGA1	-2.19923
EFNA4	-2.1991
EMP1	-2.1987
ATP10D	-2.19856
PCP4	-2.19792
SHROOM2	-2.19761
KDM3B	-2.19531
FLT4	-2.19525
BST1	-2.19417
GPR56	-2.19393
SNX27	-2.19293
CCDC102A	-2.19098
CDK7	-2.19088
KIAA1543	-2.18889
ACADL	-2.18856
F2R	-2.18718
ATP2C1	-2.18706
PTHLH	-2.18679
PIGV	-2.18613
CST3	-2.18544
GCA	-2.18462
GAB1	-2.18421
UQCRC1	-2.18317
CCL19	-2.181
IER3	-2.18081
AOC3	-2.18023
ANXA6	-2.17969
CUL5	-2.17964
PSMD9	-2.17843
STAM	-2.17792
ZNF573	-2.17294
GLTSCR2	-2.17047
TYROBP	-2.17036
MOSPD2	-2.16978
SERPINB1	-2.16957
RALB	-2.16948
CENPE	-2.16928
PSMC3	-2.16881
CYP7B1	-2.16877
KCND3	-2.16844
EPN2	-2.16746
TCN1	-2.16746
KIAA0146	-2.16702
STAB1	-2.16405
GMFG	-2.16393
MEGF9	-2.16005
GPR157	-2.15965
JAM3	-2.15863
IFIT3	-2.15837
FBLIM1	-2.15764
PPP1R13B	-2.15692
NFKBIA	-2.15642
RPS15	-2.15603
N4BP2L1	-2.15601
MAP3K13	-2.15589
RANBP9	-2.15589
SCFD1	-2.15479
FCGR2A	-2.15387
CACNB3	-2.15181
PSMD12	-2.15149
TIMM8A	-2.15118
TNFSF10	-2.15084
ICK	-2.15068
DCLRE1A	-2.15066
PI4K2A	-2.15015
XRCC5	-2.14823
GNLY	-2.14774
CSTF2	-2.14729
RPL13A	-2.14691
KDM5B	-2.14313
FBLN1	-2.14251
SF3B3	-2.14088
DAG1	-2.14035
CRADD	-2.13859
WNT3	-2.13764
LAMB2	-2.13514
FAM13A	-2.13448
CRY2	-2.13174
MAPK13	-2.12792
WNT2	-2.12747
FHOD1	-2.12698
XYLT2	-2.1258
MOAP1	-2.12366
NPAT	-2.12337
NQO1	-2.122
ARAP2	-2.1194
ATP9B	-2.11759
TUBG1	-2.11756
SH3KBP1	-2.11661
MMP13	-2.11634
KLK12	-2.11592
AKR1C3	-2.11434
ZCWPW1	-2.11308
CRABP2	-2.11175
UBE2Q2	-2.11126
FGF1	-2.10951
DFNA5	-2.10904
RPS5	-2.10883
ATP5D	-2.10818
BRAF	-2.1081
CHD4	-2.10744
CIRBP	-2.10667
KIAA0101	-2.10588
IL1F9	-2.10565
EIF2B5	-2.10439
ARGLU1	-2.10172
POP5	-2.1008
BIRC6	-2.09934
HIST2H2AC	-2.09878
TOP1	-2.09772
PLCG2	-2.0972
RAB5A	-2.09598
CASP1	-2.09543
ZFR	-2.09483
YPEL3	-2.093
CCNA2	-2.09193
MED6	-2.09176
BUB1	-2.08989
CFDP1	-2.08582
EZH2	-2.08509
SULF2	-2.08447
PADI2	-2.08429
FUBP1	-2.08304
P2RY1	-2.08276
CPZ	-2.08135
SH2D2A	-2.08091
NUMB	-2.08048
DYRK3	-2.08047
FOS	-2.08037
SYF2	-2.08016
CANX	-2.08012
CLEC7A	-2.07995
EXOSC7	-2.07988
MPDZ	-2.07922
ANKRD36B	-2.07786
RPS12	-2.07747
USP7	-2.07674
SLCO2B1	-2.07518
HIPK1	-2.07502
STK4	-2.07439
H3F3B	-2.07399
SNX11	-2.07366
CLDN23	-2.07263
PDLIM5	-2.07237
DGKD	-2.07212
MAP1B	-2.07004
CABC1	-2.06966
GNL1	-2.06921
MMP3	-2.06855
MRPL23	-2.06811
CDC5L	-2.06781
CPEB3	-2.06765
OCLN	-2.06677
ATOX1	-2.06591
POLR2H	-2.06456
MRPS11	-2.0633
GALC	-2.06263
MAEA	-2.06122
BAZ2B	-2.06114
EIF5	-2.06052
CNOT4	-2.06001
EIF2B2	-2.05983
JMJD4	-2.05983
WIF1	-2.05953
IGFBP2	-2.05953
IMPAD1	-2.05905
CREM	-2.05839
GTF2F2	-2.05727
LCP2	-2.05705
COL5A1	-2.057
PSMA4	-2.05515
HK2	-2.05362
CCNB1	-2.05236
KIAA0195	-2.05189
PXMP3	-2.05186
CSNK1A1	-2.05164
TULP4	-2.05159
IDH3A	-2.05158
CNOT10	-2.05133
HLA-E	-2.05084
EID1	-2.05076
ARG1	-2.05053
SH3YL1	-2.04856
LMNA	-2.04627
SLC2A1	-2.04404
AIM2	-2.04378
PSME4	-2.04223
BCL11A	-2.04205
LRIG1	-2.04061
ID2	-2.04004
KLHL20	-2.037
HADH	-2.03527
MT4	-2.0347
LMNB2	-2.03362
SAA1	-2.03362
SMC3	-2.03291
EIF4H	-2.03285
FMO1	-2.03168
NCBP1	-2.03162
CES3	-2.03009
ETV5	-2.02961
ENPP2	-2.02922
AMD1	-2.02836
GLO1	-2.02811
DNAJA1	-2.02784
MTF2	-2.02749
LSS	-2.02572
IGFBP4	-2.02562
PNPLA2	-2.02561
SERPINA5	-2.0246
SPIN1	-2.02403
SLC16A3	-2.02392
SST	-2.02357
GSTO1	-2.02234
VWA5A	-2.02011
RPL13	-2.01959
SMARCA2	-2.01959
UMPS	-2.01947
HAS3	-2.01817
VPS13D	-2.01803
IL12RB2	-2.01803
PAIP1	-2.01794
ENPP1	-2.01781
DNAJB9	-2.01493
DNM1L	-2.0147
PANX1	-2.01441
FAM178A	-2.01345
TLR2	-2.01311
USP34	-2.01272
AGGF1	-2.01199
SENP2	-2.01199
DOCK3	-2.01123
NUBP1	-2.00724
PAICS	-2.00513
NMNAT3	-2.0033
KIAA0495	-2.00187
ITPR2	-2.00115
WEE1	-2.00078
SDC2	-2.00026
SERPINA3	-1.99918
MX2	-1.99811
TAF1B	-1.99793
SPDEF	-1.99729
TFDP2	-1.99632
SPINK6	-1.99433
C1QTNF5	-1.99424
GYPC	-1.99387
RPS25	-1.99378
OGT	-1.99336
TFF3	-1.99245
CAST	-1.99198
ADM	-1.99077
FOXN3	-1.9906
CCR6	-1.99053
APP	-1.98916
CBX2	-1.9883
CXADR	-1.98808
ZMYM6	-1.98765
TM4SF1	-1.98725
RASGRP1	-1.9861
CDH19	-1.98572
CHN2	-1.98393
SF3A2	-1.98329
SLC36A1	-1.98275
RBP4	-1.9806
FAT2	-1.97961
MAST3	-1.97946
PCTK1	-1.97938
PIK3CA	-1.97906
GPR64	-1.97854
NCAPG	-1.97822
NEK4	-1.97728
ARHGEF6	-1.97717
MEG3	-1.9753
ABCC3	-1.97526
EPM2AIP1	-1.97503
COL13A1	-1.97427
HSDL2	-1.97398
MMP14	-1.97397
RUNX2	-1.97279
MAGI1	-1.97242
CSTB	-1.97105
OIP5	-1.97058
AREG	-1.97042
PRKAR1A	-1.96873
SH3BP2	-1.96856
PDCD6	-1.9681
FGFBP1	-1.96722
VIM	-1.96673
PTPRM	-1.96512
NRIP3	-1.96458
IL6	-1.96308
NFASC	-1.96257
IL17RC	-1.96239
NR3C2	-1.9619
PLK4	-1.96181
OGFOD2	-1.96119
USP9X	-1.96119
SLC30A3	-1.96078
ANGPTL4	-1.96041
POU6F1	-1.95918
COL4A2	-1.95906
SFRS5	-1.95884
REEP5	-1.9583
EGR2	-1.95705
CTNNBIP1	-1.95695
TACC2	-1.95648
ITM2A	-1.95638
FRYL	-1.9561
SERPINE1	-1.95549
GNG11	-1.95446
NEFL	-1.95164
BLNK	-1.94688
UPP1	-1.94578
MBD4	-1.94541
DSTYK	-1.94508
MAP2K7	-1.94175
SNAPC2	-1.94062
CREB3	-1.93964
TMEM205	-1.93658
EPS8L1	-1.93606
SLC2A4	-1.93593
PSPH	-1.93517
RAB8A	-1.93459
AMFR	-1.93275
MED13L	-1.93244
BCL6	-1.93219
CHEK2	-1.93205
S100A2	-1.93089
KIAA0528	-1.92907
HOXA9	-1.92892
FEM1B	-1.92869
CARHSP1	-1.92848
SPPL2A	-1.92524
ADK	-1.92523
NES	-1.92476
COX5A	-1.9246
SPATA7	-1.92307
DYNLT3	-1.92221
FAM48A	-1.92206
PPP1R12A	-1.92187
SNRPD2	-1.92132
RPS3A	-1.92044
TUBA1C	-1.92004
CCT2	-1.91926
TCOF1	-1.91895
KRAS	-1.91881
STX19	-1.91823
MYH3	-1.91412
ELL	-1.91405
PKP4	-1.91368
CAP1	-1.9126
LPHN1	-1.91187
CCM2	-1.91028
FUT6	-1.91005
RXRA	-1.9098
GPC1	-1.90876
TMED5	-1.90819
ITSN1	-1.90699
SPATA6	-1.90645
PALM2	-1.90644
PIP	-1.90562
MRPL45	-1.90551
VAPA	-1.90533
USP6NL	-1.9051
FUCA2	-1.90484
FCF1	-1.90377
UFC1	-1.90247
OLFM1	-1.90203
VSIG8	-1.90145
CTSZ	-1.9013
FZD1	-1.9006
AVPR1B	-1.89995
NPAS1	-1.89913
CDS1	-1.89837
RTP4	-1.89756
NCOA2	-1.8964
PPP4R1	-1.89494
KIF5B	-1.89387
AKR1B10	-1.89357
KIAA0831	-1.8928
PRPF39	-1.89267
BRWD1	-1.89252
TARS	-1.89207
SPTB	-1.89192
CCPG1	-1.89101
CHD1	-1.89087
COPS5	-1.88903
ILK	-1.88877
DUSP4	-1.88579
NCK1	-1.88524
PARD6G	-1.88436
RAB3GAP1	-1.88291
RPL15	-1.88079
IDE	-1.88001
NAP1L3	-1.8775
SNX21	-1.87718
TNPO2	-1.87675
KCNJ2	-1.87671
ACOT7	-1.87654
RAB31	-1.8758
RDH16	-1.87562
ATP2B1	-1.87542
THRA	-1.87393
TMED10	-1.87376
COL4A5	-1.87344
CRLF3	-1.87289
LOC150759	-1.87276
KDELR2	-1.87256
FABP4	-1.87254
SNCA	-1.87162
EGFR	-1.87039
P2RX7	-1.86906
RGS2	-1.86757
ECGF1	-1.86741
CENPC1	-1.8669
SP3	-1.86562
EIF4A1	-1.86485
THY1	-1.86352
EGR1	-1.86312
IFI27	-1.86133
CIDEA	-1.85848
RAB2A	-1.85805
BNC1	-1.85599
TNNT1	-1.85451
RND1	-1.85366
RHOBTB3	-1.85288
ATP6V1A	-1.85191
RAMP2	-1.85181
PSMD2	-1.85111
ZCCHC11	-1.85084
TAGLN	-1.85024
HELLS	-1.84941
ATP9A	-1.84922
COL5A2	-1.8469
HNRNPA1	-1.84667
KLK1	-1.84665
MTMR11	-1.84603
H3F3A	-1.84514
DR1	-1.84488
IGBP1	-1.84487
PPP1R1A	-1.84419
LSM14A	-1.84341
MYST3	-1.84308
PPOX	-1.84132
HOXD11	-1.84067
SLC25A1	-1.84063
SYNE1	-1.83954
NTM	-1.83937
ARFGEF1	-1.83886
MPHOSPH10	-1.83752
ACO1	-1.83699
HSPB3	-1.83697
DDX42	-1.83626
CETN3	-1.8347
RALGPS1	-1.83391
GNA11	-1.83319
JAK2	-1.83266
ARL1	-1.83016
NUP160	-1.82918
SLPI	-1.82877
HNRNPUL2	-1.82796
DLG2	-1.82546
HIC2	-1.8235
CLCA2	-1.82348
TPRG1L	-1.82305
LRP4	-1.82222
WNT3A	-1.82198
CLDN1	-1.82051
MIF4GD	-1.81998
STK39	-1.81984
EPHX1	-1.81983
CORO1B	-1.81936
TRPV6	-1.81921
POLR2J2	-1.81902
SRP9	-1.81867
KLHL24	-1.81865
SARS	-1.8185
TRIM52	-1.81839
BOP1	-1.81819
GLS2	-1.81752
TRAK1	-1.81736
TNC	-1.81644
RAB6A	-1.81514
CDC20	-1.81508
CCL8	-1.81455
ATP6V1C1	-1.81435
SFRS11	-1.81318
LMOD1	-1.81317
DYNC1I1	-1.81115
NRAS	-1.81108
PRDX3	-1.80984
SMARCD2	-1.80976
CARD10	-1.80934
PTPN6	-1.80923
PIGF	-1.8088
CALM1	-1.80798
SETD3	-1.80797
HN1	-1.80788
ROGDI	-1.80742
SIK2	-1.8057
IGF1R	-1.80499
BCLAF1	-1.80469
DNMT1	-1.80466
IGF2BP3	-1.80434
GPNMB	-1.80296
LUM	-1.80153
ATP5C1	-1.80125
NAV3	-1.80013
PHYHIP	-1.8001
TREM2	-1.79865
LIN7B	-1.79852
KIAA1012	-1.7984
PQLC3	-1.79741
AGTRAP	-1.79644
PPARGC1A	-1.79524
SLC29A3	-1.79428
GBP1	-1.79373
FEZ1	-1.7922
AES	-1.79042
PRSS16	-1.78748
MATN2	-1.78651
AQP1	-1.78618
HLF	-1.78542
CD207	-1.78454
SRM	-1.78308
POP1	-1.781
LYN	-1.77939
IL4R	-1.77849
SPCS2	-1.77825
KRT6B	-1.77759
STX6	-1.77713
FNBP1	-1.77668
SH3BP5	-1.77647
GAS1	-1.7752
EFNB3	-1.77276
CDC42EP4	-1.77243
TIMM17A	-1.77083
ANXA5	-1.76894
EPB41L2	-1.76746
ITGA2	-1.76712
DNM1	-1.76673
GOT1	-1.76625
IL20RA	-1.76542
NHLH2	-1.76482
CTGF	-1.76479
FBXL18	-1.76408
TSSC4	-1.76195
LAMA4	-1.76121
ZNF524	-1.76113
ZNF364	-1.76101
KRTHA5	-1.76061
COL4A3	-1.75969
CIR1	-1.75939
CNNM2	-1.75877
CTSK	-1.75831
PARVB	-1.75788
NCKIPSD	-1.75581
CTNNB1	-1.75543
SAR1A	-1.75407
AHNAK	-1.75365
PGAM1	-1.75335
LSM1	-1.74937
KRT18	-1.74934
HERC5	-1.74931
XRCC2	-1.74269
TRMT11	-1.74133
FASTK	-1.73962
PFN1	-1.73867
ZYX	-1.7377
DDX17	-1.73761
PRAGMIN	-1.73673
FAM167A	-1.73601
ARG2	-1.73561
WDR77	-1.7353
KLHL28	-1.73511
OSBPL5	-1.73501
LILRB3	-1.73438
ETV1	-1.73397
HSP90B1	-1.733
DNAJB2	-1.73283
CX3CL1	-1.73265
FADS1	-1.73186
HOMER2	-1.73042
DUSP3	-1.72992
ZMIZ2	-1.72967
SECTM1	-1.7286
CLDN7	-1.72839
ITGBL1	-1.72817
CRISP3	-1.7267
PCLO	-1.72505
SSR1	-1.72456
RALGPS2	-1.72379
PTGS2	-1.72259
PON2	-1.7223
S100P	-1.72205
C7	-1.72195
ZBTB16	-1.72057
NKRF	-1.71878
MFN1	-1.71714
RABIF	-1.71692
PDCD10	-1.7151
ALDH2	-1.71493
QPCT	-1.71491
PSMB1	-1.7148
PDE4D	-1.71453
KRT14	-1.71312
ZMYM5	-1.71189
ACTR3	-1.71037
MACROD1	-1.71026
VPS4B	-1.70846
AUTS2	-1.70751
SYT17	-1.70514
TGFB3	-1.70483
CAV1	-1.7045
AOX1	-1.7044
IL7	-1.70407
RAB40B	-1.7028
CAT	-1.70277
STXBP3	-1.70232
PTPN3	-1.70216
POLR3GL	-1.70195
RPP40	-1.70021
DUSP21	-1.70013
AKR1B1	-1.6997
SFT2D2	-1.69957
CHD8	-1.69793
GNRH2	-1.69725
METTL3	-1.69607
RAMP3	-1.69534
ASPH	-1.69501
TSPY1	-1.69485
ACPP	-1.69466
DDX52	-1.69454
TXNDC12	-1.69404
CD24	-1.69217
PRODH	-1.69194
IRF1	-1.69072
PLVAP	-1.68959
DICER1	-1.6893
AKAP7	-1.68678
SOCS1	-1.6867
CARS	-1.68665
KIAA0802	-1.68587
CDC42BPA	-1.68465
RBPMS	-1.68428
RAPGEF3	-1.68395
DOCK2	-1.68265
DLG1	-1.68215
SPG11	-1.68171
SAMSN1	-1.68125
RBM12	-1.68111
BRP44L	-1.68103
FCER1G	-1.68069
MR1	-1.68
SMEK2	-1.67977
FOXC1	-1.67943
KIF2A	-1.67656
BICD2	-1.67643
IRF8	-1.67474
FLNB	-1.67443
KIAA1199	-1.67142
SLBP	-1.67136
GLRB	-1.67063
PRKCA	-1.66966
CTDSP1	-1.66907
GSPT1	-1.66901
HSPA2	-1.66867
PCDH7	-1.66772
PKP1	-1.66681
DUOXA1	-1.66568
ZNF280D	-1.66311
KIAA0467	-1.66309
ACSS1	-1.66158
LIMK2	-1.66036
SNRPF	-1.65935
LDB2	-1.65893
CSNK1D	-1.65811
SLC6A11	-1.65795
CNTN6	-1.65669
CLYBL	-1.65633
POU2F3	-1.6559
SFPQ	-1.65571
SLC31A1	-1.65523
GSTA4	-1.65492
ASNS	-1.65454
FAM83D	-1.65432
NT5C3	-1.65413
TUSC3	-1.65351
BCAR3	-1.65292
KIAA0776	-1.65279
S100A13	-1.65274
CFP	-1.65261
RASA4	-1.65154
CYP4F12	-1.65152
NOX4	-1.65125
RTCD1	-1.64942
N4BP1	-1.64906
TCEAL1	-1.64884
CD48	-1.64881
DCUN1D5	-1.64807
CCNE2	-1.6472
FPGT	-1.64613
PTPN13	-1.64509
TCEA3	-1.64503
STAG2	-1.64441
SETD2	-1.64307
FADS2	-1.64212
ATP6V1G1	-1.64152
HOXA5	-1.64042
SFRS10	-1.63743
KAT2A	-1.63364
SMURF2	-1.63278
PCOLCE	-1.63126
CHL1	-1.63024
CGNL1	-1.62931
APBA2	-1.62554
ACLY	-1.62252
L2HGDH	-1.62048
STT3B	-1.61974
NKD2	-1.61933
SCRIB	-1.61612
S100A9	-1.61596
MGP	-1.61523
CA2	-1.61347
FMOD	-1.60789
CYP26B1	-1.60786
STAMBP	-1.6038
APPL2	-1.60052
DACT2	-1.59729
DONSON	-1.59714
MYCBP2	-1.59623
FSTL1	-1.59548
SPTAN1	-1.59484
CDR2L	-1.59454
CDC42EP3	-1.59362
CTSL1	-1.59238
PFDN5	-1.59008
NFX1	-1.58932
FCGBP	-1.58917
FGF2	-1.58859
GRAMD1C	-1.58798
NCLN	-1.58718
MUC4	-1.58677
LRP8	-1.58559
GTPBP1	-1.58236
PON3	-1.5803
SNTB1	-1.58008
ZNF277	-1.57971
PLS1	-1.57836
TUSC2	-1.57835
PKD1	-1.57775
ODC1	-1.57757
EPHB1	-1.57691
KCNK7	-1.57646
CXCL3	-1.57628
CCDC64	-1.57514
ATXN2	-1.57511
CAMK2N1	-1.57502
ZNF84	-1.5747
CD36	-1.57364
ALPL	-1.57353
ZNF365	-1.5722
EPHA2	-1.57171
UBE2D4	-1.57143
INPP4B	-1.57128
COMMD10	-1.57103
PPARG	-1.57093
CDC7	-1.57068
YARS	-1.57012
KIF5C	-1.56955
TAF11	-1.56924
HPGD	-1.56846
COL12A1	-1.56764
CDH5	-1.56688
SLC16A4	-1.56676
SPR	-1.5636
TM2D1	-1.56226
MTHFD1L	-1.56156
WDR1	-1.56082
MLLT4	-1.55958
TMF1	-1.55921
COL6A1	-1.55916
TRIM23	-1.5586
PRDX1	-1.55851
NFIL3	-1.55806
SH3GL1	-1.55716
SRGN	-1.55704
IGF2BP2	-1.55702
PTPRE	-1.55636
EIF2A	-1.55601
UBQLN2	-1.55584
POLR2K	-1.55551
MT3	-1.55505
SNAPC3	-1.55164
FAM184A	-1.5515
PROCR	-1.55119
AZGP1	-1.55043
KPNA2	-1.54939
FHL1	-1.5448
ZDHHC11	-1.54357
COG2	-1.54085
AP1S2	-1.53984
YAP1	-1.53968
SP8	-1.53823
AP2S1	-1.5353
P2RY14	-1.53487
KIT	-1.53028
CHST3	-1.52909
HSPC159	-1.52831
S100A11	-1.52667
NCR2	-1.52628
MMP7	-1.52435
CSF1R	-1.52316
CNN2	-1.52205
ATP6V1F	-1.52091
HP1BP3	-1.51745
NFIB	-1.51705
RARRES3	-1.51663
ABCA2	-1.51574
ZNF204	-1.5145
UBN1	-1.51158
SCEL	-1.51094
MYH11	-1.50898
SYK	-1.50856
DNAJB11	-1.50723
PTGIS	-1.50587
AZIN1	-1.50354
RALA	-1.50189
PFN2	-1.5018
ABLIM2	-1.50122
LAPTM4B	-1.49698
EPHB2	-1.49642
FEM1A	-1.49505
CDC2	-1.49439
PKN2	-1.49375
NFE2L3	-1.49346
HLA-DQB2	-1.49311
ACVR1B	-1.49293
IQSEC1	-1.49131
FBXO31	-1.48834
LGALS1	-1.48711
MAP2K5	-1.48685
SLC27A1	-1.48495
IL20RB	-1.48292
KRT6C	-1.48215
ZNF256	-1.48129
CDC6	-1.48104
TGM3	-1.48077
HLA-DRA	-1.4807
IRAK1	-1.47934
MYL9	-1.47914
WNT4	-1.47797
PRDX6	-1.47545
ARHGEF17	-1.47496
UBL4A	-1.47187
CDC42	-1.4702
NDUFAF1	-1.46995
MMRN1	-1.46991
TYSND1	-1.46964
EBNA1BP2	-1.4693
BCL2	-1.46808
ZNF593	-1.46678
HSPA4L	-1.46395
DEFB4	-1.46327
CCL21	-1.45945
GNAI1	-1.45702
DYSF	-1.45691
ZBTB3	-1.4516
AKAP12	-1.45114
HTRA1	-1.45026
TFAP4	-1.44577
YPEL2	-1.44512
DAAM1	-1.4451
PARP12	-1.44486
MTX2	-1.44459
PLEKHA4	-1.44064
GLUL	-1.44046
YWHAQ	-1.43981
PAOX	-1.4394
POLB	-1.43721
GOLGA8A	-1.43711
PCF11	-1.43537
SQRDL	-1.43248
CCL27	-1.43234
GFPT1	-1.42944
PDLIM4	-1.42753
FLCN	-1.42702
HUS1	-1.42654
ING4	-1.42385
SLC2A8	-1.42233
PHGDH	-1.42109
CENPQ	-1.41994
ARMC8	-1.41903
NEDD9	-1.41519
SPOCK2	-1.41444
APLP2	-1.40807
ATP12A	-1.40662
PC	-1.40631
PDHA1	-1.40523
POLDIP3	-1.40213
KIAA1598	-1.40171
CENPF	-1.40052
PIGL	-1.39887
CMYA5	-1.39841
FZD5	-1.39811
KRT73	-1.39526
PLD1	-1.39495
NDFIP2	-1.39361
ADCY9	-1.39247
GPX7	-1.39205
RASD1	-1.39163
EAPP	-1.39055
EEF1D	-1.39053
CEND1	-1.3904
DPH3	-1.38669
GPLD1	-1.38623
HSPB2	-1.38469
ADAM9	-1.38183
SS18	-1.38025
LDLR	-1.37907
METAP2	-1.37836
PARK7	-1.37742
MYOZ1	-1.37695
SSBP2	-1.37691
MAF	-1.3768
ALG13	-1.37423
HDAC1	-1.37392
FGF9	-1.37077
SH3TC1	-1.36835
PKM2	-1.36642
KLF15	-1.36458
FAS	-1.36206
SLC25A36	-1.36143
GTF2H1	-1.36107
SYPL1	-1.36069
SEMA3C	-1.35655
OTUB1	-1.3559
NINJ1	-1.3553
ABCF2	-1.35338
GART	-1.3524
APOC1	-1.35071
PECAM1	-1.35014
PARD3	-1.34907
CALU	-1.34888
CEACAM1	-1.34554
HGD	-1.34508
SPP1	-1.34495
PDXK	-1.34065
APAF1	-1.33974
NFYA	-1.33687
ARHGAP12	-1.33657
PPP2CB	-1.33627
TACC1	-1.33517
ZNF318	-1.33198
ACTG2	-1.33046
SIGLEC7	-1.32971
ARPC1B	-1.32905
BBS10	-1.32833
ACACB	-1.32224
MYBL2	-1.32195
DCTN6	-1.31621
MMP23B	-1.31563
ASGR1	-1.31046
EGR3	-1.30925
EEF1B2	-1.30715
RGS1	-1.30648
INSR	-1.30642
ELF1	-1.30478
CPA3	-1.30186
FOSL1	-1.29996
GBP5	-1.28616
CHPT1	-1.28546
SPON1	-1.28321
AKAP1	-1.2816
RARG	-1.28026
ABCC4	-1.27529
DRD2	-1.27522
LAMP2	-1.27497
IQGAP2	-1.26958
CD151	-1.26801
SYNGR1	-1.26732
CELSR2	-1.26697
ICOS	-1.26683
DIAPH2	-1.26124
BAK1	-1.261
ADH1B	-1.26034
YIF1A	-1.25339
IFIT1	-1.25296
TIMP4	-1.25216
PDE4DIP	-1.24987
GABARAPL2	-1.24911
PA2G4	-1.24874
P4HA2	-1.24845
CDC14B	-1.24674
MAPRE2	-1.24297
BCAN	-1.24071
DYNLL2	-1.23785
CTSF	-1.23368
GLA	-1.23186
PPP1R3C	-1.22824
NOTCH1	-1.22766
PIKFYVE	-1.2253
XYLT1	-1.22273
CXCL13	-1.22225
MALT1	-1.22214
F13A1	-1.21384
PEX3	-1.21202
SDHA	-1.21038
SLC7A1	-1.20837
STAT3	-1.20451
FASTKD2	-1.20357
SMOX	-1.2011
EXT1	-1.19789
SSPN	-1.19749
TCF7L2	-1.19701
SOX10	-1.19145
CNGB1	-1.18931
PAK2	-1.18619
PRMT1	-1.18589
KANK2	-1.18565
TCP11L1	-1.1856
NMI	-1.18452
HIVEP3	-1.18123
ZNF224	-1.17999
SDS	-1.17899
CYBA	-1.17862
PDE1A	-1.17747
KLF5	-1.17616
AEBP1	-1.17264
RCN1	-1.16766
RCN2	-1.1647
DEGS1	-1.16091
TNFAIP1	-1.15934
SLC16A10	-1.15555
DYM	-1.15157
KIFAP3	-1.15145
PNN	-1.14711
PPP1R14C	-1.14704
CST6	-1.14454
MPHOSPH8	-1.13923
NFE2L2	-1.13142
SLC25A4	-1.12877
PHLDB1	-1.11669
ADAMTSL2	-1.11335
ALDH7A1	-1.11251
NUDT21	-1.10607
AHNAK2	-1.1014
NDUFA8	-1.09086
KRT15	-1.08487
ZNF771	-1.08092
SPRY4	-1.06401
ZNF238	-1.06372
ESR1	-1.05337
OASL	-1.05251
HHLA1	-1.04518
SMPDL3A	-1.03637
HIST1H1C	-1.02695
KIAA1467	-1.01865
CYBB	-1.00634
EXT2	-1.00477
GALNT1	-0.98829
BMP7	-0.921864
MAN1A1	0.862206
GPR1	0.917441
KLK13	0.918761
CCR7	0.919599
EXPH5	0.961002
IDS	0.988941
ARF6	1.01728
ACY1	1.04208
STK11	1.10058
ST5	1.11336
NDN	1.14702
ZDHHC3	1.1514
MSH3	1.16929
KRT7	1.18402
PPP2CA	1.1856
APLNR	1.19242
DAAM2	1.20342
ATP6V0E2	1.21559
NPY1R	1.21767
DVL3	1.22248
PAPPA	1.225
UBE2H	1.22889
FAM117B	1.23502
PTPRN2	1.241
EMP3	1.24605
UNC84B	1.25175
LAMB1	1.25295
EREG	1.26145
COL4A1	1.26705
SCGB1D2	1.2683
VAT1	1.29527
EPHB6	1.31118
HIGD1A	1.31832
SPRR1A	1.31888
GAS7	1.32672
HYAL4	1.3291
REEP1	1.33985
ASMTL	1.35077
RGS10	1.3571
MYO1B	1.37497
UCHL3	1.40896
GLIPR1	1.42353
IFI30	1.43252
LY75	1.43442
CRY1	1.43664
TTC19	1.45696
FABP6	1.48626
SIRT1	1.49586
IFNAR2	1.50546
NKX2-5	1.52489
PAQR7	1.52951
UBE2F	1.59448
LAD1	1.65668
CACNA1E	1.68576
HISPPD1	1.72792
HLA-DPA1	1.73054
PRSS23	1.73193
DGCR6L	1.73282
CROCC	1.73414
RB1	1.73565
COL11A1	1.73627
PPFIBP1	1.77223
EFHC2	1.80195
CTHRC1	1.80667
TUBB4	1.82103
GTF3C2	1.838
SLC20A1	1.88558
TBC1D9	1.92957
CABLES1	2.01396
LTA4H	2.04971
CTDSP2	2.11967
AGPAT1	2.12558

## Sheet: Intersection with YAPdirecttarg
Number of overlaping gene target hits	1610		This list corresponds to the overlap between the compiled list of YAP/TAZ/TEAD direct targets
			and the compiled cSCC signature
Gene Symbol
AACS
AASS
ABAT
ABCA12
ABCA5
ABCA8
ABCC1
ABCC3
ABCC4
ABCC5
ABCC9
ABHD2
ABI2
ABI3BP
ABL1
ABLIM1
ABLIM3
ABR
ACACB
ACAP2
ACO1
ACOT9
ACOX3
ACSBG1
ACSL3
ACSL4
ACSS2
ACTN1
ACTR1B
ACTR3
ACVR2A
ADAM10
ADAM17
ADAM19
ADAM23
ADAM9
ADAMTS1
ADAMTSL4
ADCY9
ADD3
ADK
ADM
ADRB2
AEN
AFF1
AGA
AGGF1
AGTR1
AHCY
AHNAK
AHNAK2
AHR
AIM1
AKAP12
AKAP13
AKAP7
AKIRIN2
AKR1B1
ALCAM
ALDH6A1
ALDOA
ALOX5AP
ALPL
AMFR
AMIGO2
AMOTL2
ANGPT1
ANGPTL2
ANGPTL4
ANK2
ANK3
ANKH
ANKRD10
ANKRD46
ANKRD50
ANO1
ANTXR1
ANTXR2
ANXA1
ANXA11
ANXA2
ANXA3
ANXA4
ANXA5
AOX1
AP1S2
AP2B1
AP4S1
APBA1
APBA2
APCDD1
API5
APLNR
APLP2
APOL1
APOO
APP
APPL2
ARAP2
ARAP3
AREG
ARFGEF1
ARFGEF2
ARGLU1
ARHGAP12
ARHGAP21
ARHGAP22
ARHGAP25
ARHGAP5
ARHGEF12
ARHGEF17
ARHGEF18
ARHGEF2
ARHGEF4
ARHGEF7
ARID3B
ARID5B
ARL14
ARL4A
ARNTL
ARNTL2
ARPC5
ASAP2
ASH2L
ASPH
ASPN
ATAD2B
ATF3
ATF7IP
ATG12
ATL3
ATOX1
ATP10B
ATP10D
ATP11A
ATP11B
ATP12A
ATP13A3
ATP1B1
ATP2A2
ATP2B1
ATP2B4
ATP2C1
ATP6AP2
ATP6V1E2
ATP9A
ATR
ATXN2
ATXN7
AUH
AUTS2
AXL
AZIN1
B4GALT4
B4GALT5
BAIAP2
BAMBI
BARD1
BASP1
BBS10
BBS2
BCAR3
BCL11A
BCL11B
BCL2
BCL9
BCR
BDNF
BID
BIN1
BIRC3
BIRC6
BLMH
BMP2
BMP4
BMP7
BNC1
BNIP3L
BOC
BRE
BST1
BTC
BTRC
BUB1B
BZW1
C10orf10
C11orf63
C12orf29
C14orf132
C17orf75
C18orf25
C19orf21
C1D
C1QBP
C1orf116
C1orf198
C1orf21
C21orf7
C2CD2
C3orf52
C3orf58
C5orf15
C5orf30
C7orf10
C8orf4
C8orf40
C9orf3
CA2
CA3
CABLES1
CACNA1C
CACNG4
CADM1
CALCOCO1
CALCRL
CALD1
CALML3
CAMK2B
CAMK2N1
CAP1
CAP2
CAPN2
CAPN3
CAPNS2
CARD10
CARHSP1
CASK
CASP3
CASP4
CAST
CASZ1
CAV1
CAV2
CAV3
CBR4
CBX7
CCDC3
CCDC85A
CCDC93
CCL20
CCNA2
CCND1
CCND2
CCNG1
CCR7
CCRN4L
CD151
CD2
CD207
CD2AP
CD36
CD44
CD47
CD55
CD58
CD69
CD93
CDA
CDC25B
CDC42BPA
CDC42EP2
CDC42EP3
CDC42EP4
CDC6
CDC7
CDCA5
CDCA7L
CDCA8
CDH1
CDH11
CDH5
CDK5R1
CDK7
CDKN1C
CDKN3
CDR2
CDV3
CDYL
CENPA
CENPC1
CENPE
CENPF
CEP152
CEP290
CEP55
CEP57
CEP63
CES3
CETN3
CFDP1
CFH
CGN
CGNL1
CHD9
CHEK2
CHI3L2
CHN1
CHN2
CHRM3
CHST2
CIDEA
CIRBP
CITED2
CITED4
CKAP2L
CLASP1
CLCN5
CLDN1
CLDN10
CLDN23
CLDN8
CLEC3B
CLIC4
CLIP2
CLK4
CLMN
CLPB
CLTC
CLYBL
CMTM7
CNGB1
CNIH
CNN2
CNN3
CNTNAP2
COBL
COL11A1
COL12A1
COL13A1
COL14A1
COL15A1
COL1A1
COL1A2
COL4A2
COL4A5
COL4A6
COL5A1
COL5A2
COL5A3
COL6A2
COL8A1
COMMD3
CORO2B
COX7A1
CPA3
CPE
CPEB3
CPM
CPNE3
CRADD
CRCT1
CREB3
CREB3L2
CRIM1
CRISPLD2
CRY1
CRYL1
CSE1L
CSGALNACT1
CSNK1A1
CSNK1D
CSPG5
CSRP1
CST3
CST6
CTBP2
CTDSP2
CTDSPL
CTGF
CTHRC1
CTLA4
CTNNB1
CTNND1
CTSB
CTSC
CTSH
CTSL1
CTSZ
CUL2
CUL3
CXCL12
CXCL13
CXCL14
CXCL3
CXCR4
CXorf21
CYBRD1
CYC1
CYP1B1
CYP26B1
CYP27A1
CYP2A13
CYR61
CYTIP
DAAM1
DAAM2
DAB2
DAG1
DAP
DAPL1
DCT
DCTN6
DCUN1D3
DCUN1D5
DDAH1
DDR1
DDR2
DDX1
DDX21
DDX3X
DDX46
DDX52
DENND1A
DFNA5
DGKD
DHCR24
DHRS7
DHRS9
DIAPH2
DIO2
DIS3L
DLC1
DLG1
DLG2
DLGAP4
DLX2
DMKN
DMXL1
DNAH3
DNAL4
DNM1L
DOCK1
DOCK10
DOCK2
DOCK9
DPYSL3
DR1
DRD2
DSPP
DST
DSTYK
DTNB
DTYMK
DUSP1
DUSP14
DUSP4
DUSP6
DYM
DYNC2LI1
DYNLRB2
DYRK1A
DYRK2
DYSF
E2F3
EBNA1BP2
EDN2
EDNRB
EEA1
EED
EFEMP1
EFHC1
EFNB2
EGFLAM
EGFR
EGR2
EHD3
EHD4
EHF
EIF3F
EIF4G2
EIF4G3
ELF3
ELL
ELL2
ELMO1
ELMOD1
ELOVL6
EMP1
EMX2
EN1
ENG
ENO1
ENPP2
ENSA
EPAS1
EPB41L2
EPCAM
EPHA2
EPHB1
EPHB2
EPHB6
EPS15L1
EPS8
EPSTI1
ERAP1
ERBB2IP
ERBB3
EREG
ERG
ERMP1
ERRFI1
ESR1
ESRRG
ETS1
ETV1
ETV6
EVC
EXOSC2
EXPH5
EXT1
EYA2
EZR
F2R
FABP5
FABP6
FAM107B
FAM108C1
FAM110A
FAM129B
FAM131A
FAM134B
FAM13A
FAM167A
FAM172A
FAM174B
FAM178A
FAM181B
FAM189A2
FAM3C
FAM46A
FAM46B
FAM57A
FAM65A
FAM83A
FAP
FARP1
FBLIM1
FBLN2
FBN1
FBN2
FBXL7
FBXO32
FBXO8
FBXW7
FCGBP
FEZ1
FGD3
FGF1
FGF2
FGF7
FGF9
FGFBP1
FGGY
FHL1
FHL2
FKBP1A
FLG
FLI1
FLNB
FMNL2
FN1
FNBP1
FNDC1
FOLR3
FOSL1
FOXC1
FOXE1
FOXJ2
FOXN2
FOXN3
FOXO3
FOXQ1
FPR1
FRMD4A
FRMD8
FRY
FRYL
FSCN1
FST
FSTL1
FTO
FTSJ1
FXYD5
FYB
FYN
FZD1
FZD5
GABRP
GADD45A
GADD45B
GALC
GALNT1
GALNT10
GALNT14
GALNT6
GAS1
GAS6
GAS7
GATA2
GATA3
GBE1
GBP6
GDF10
GEM
GEMIN4
GEMIN6
GFOD1
GFPT1
GFRA1
GHR
GIPC2
GJA1
GJB4
GJB6
GLIPR1
GLRB
GLRX
GLS
GLTSCR2
GM2A
GNA15
GNAI1
GNAI2
GNAL
GNAQ
GNE
GNL1
GNLY
GOLIM4
GOLM1
GOSR2
GOT1
GOT2
GPC1
GPR1
GPR116
GPR126
GPR183
GPR64
GPRC5A
GPX1
GPX4
GRAMD1C
GRAMD3
GRB14
GRHL2
GSK3B
GSN
GSTA3
GSTO2
GSTP1
GTF2E1
GTF3C1
GTPBP4
GULP1
GYG2
GYPC
H2AFZ
HAS3
HAT1
HAUS4
HBEGF
HCCS
HCFC1R1
HDAC2
HDGF
HEBP1
HEG1
HES1
HES5
HHAT
HIP1
HIPK2
HIST1H1C
HIVEP2
HIVEP3
HK2
HLF
HM13
HMOX2
HNMT
HNRNPA3
HOMER1
HOMER3
HOPX
HOXB1
HOXC13
HPCAL1
HPGD
HPSE
HS3ST3A1
HSBP1
HSPA8
HSPH1
HTRA1
IARS
ICK
ID1
ID2
IER3
IFFO1
IFI16
IFIT2
IFIT3
IGF1
IGF1R
IGF2BP2
IGFBP4
IGFBP5
IGFBP6
IGFBP7
IGSF6
IL18
IL1A
IL1B
IL1R2
IL20RB
IL24
IL34
IL4R
IL6
IL7
ILF3
INA
ING1
INHBB
INPP4B
INPP5A
IQGAP2
IQGAP3
IQSEC1
IRAK1
IRF1
IRF8
IRS2
ISL1
ISOC1
ITCH
ITGA2
ITGA3
ITGA7
ITGB1
ITGBL1
ITPR2
ITPR3
ITSN1
IVL
JUN
KANK2
KATNB1
KCNAB1
KCNJ15
KCNJ2
KCNK12
KCNMA1
KCNN4
KCNQ1
KCNS1
KCTD12
KCTD20
KCTD3
KDM2B
KDM3A
KDM4C
KDM5A
KIAA0146
KIAA0195
KIAA0754
KIAA1107
KIAA1199
KIF13A
KIF14
KIF21A
KIF23
KIF25
KIF2C
KIF5B
KIT
KLF13
KLF5
KLF7
KLF9
KLHL24
KLHL29
KLHL5
KNTC1
KREMEN1
KRR1
KRT15
KRT18
KRT23
KRT31
KRT34
KRT7
KRT75
KYNU
LAD1
LAMA2
LAMA3
LAMA4
LAMA5
LAMB1
LAMB3
LAMC1
LAMC2
LARP1
LARP1B
LAX1
LCE5A
LDB2
LDHA
LDLR
LFNG
LGALS3
LGR4
LHFPL2
LHX2
LIF
LIFR
LIMA1
LIMCH1
LIMK2
LIPA
LLGL1
LMCD1
LMNA
LMNB2
LOX
LOXL2
LPAR1
LPCAT1
LPHN2
LPHN3
LPIN1
LRIG1
LRIG3
LRP6
LRRC20
LRRC48
LRRC8D
LRRFIP1
LRRFIP2
LTBP1
LTBP2
LTBP4
LUC7L3
LY6E
LY96
LYN
LYPD6B
LZTFL1
MACF1
MAD2L1
MAEA
MAF
MAGEA4
MAGI1
MALL
MAMDC2
MAN1A1
MAN1C1
MAOA
MAP1B
MAP2
MAP2K3
MAP3K1
MAP3K13
MAP3K8
MAP4
MAP4K3
MAP4K4
MAPK9
MAPT
MASP1
MATN2
MBD2
MBNL1
MBP
MCAM
MDM1
MED13L
MED14
MED27
MEF2A
MEF2C
MEF2D
MEGF9
MELK
MEOX2
MERTK
MEST
METAP1
METAP2
MFAP2
MGP
MGST1
MGST2
MICAL2
MICALCL
MID1
MINPP1
MIPEP
MITF
MKLN1
MLL5
MLLT3
MMD
MMP1
MMP10
MMP13
MMP24
MMP3
MMP7
MN1
MOAP1
MOSPD2
MPDZ
MPEG1
MPZL1
MRAS
MRPL19
MRPL36
MSL2
MSN
MT2A
MTAP
MTF2
MTHFD1L
MTMR1
MTRF1
MTRR
MTX2
MUC15
MUT
MX1
MXD1
MXRA5
MXRA7
MXRA8
MYBL1
MYH3
MYH9
MYLIP
MYLK
MYO10
MYO1B
MYO5A
MYO6
MYOD1
MYRIP
NAB1
NAMPT
NANOG
NANS
NAP1L1
NAV2
NAV3
NBEA
NCALD
NCBP2
NCK1
NCK2
NCOA2
NCOA3
NDFIP2
NDRG1
NDRG4
NEBL
NEDD4
NEDD4L
NEDD9
NEIL2
NEK2
NENF
NEURL
NFASC
NFATC3
NFE2L3
NFIB
NFIL3
NFIX
NFKBIA
NFX1
NFYB
NGEF
NID1
NIN
NIPBL
NLGN4X
NME3
NMNAT3
NMT2
NNMT
NOP56
NOTCH1
NOTCH2NL
NOV
NOVA1
NOX4
NPAS1
NR3C2
NR4A2
NR4A3
NRD1
NRIP1
NRP1
NRP2
NSF
NSFL1C
NT5C2
NT5E
NTM
NUAK1
NUDT6
NUFIP1
NUMA1
NUP160
NUP50
NXN
OCA2
OCLN
ODC1
OGT
OSBP
OSBPL5
OSBPL8
OXCT1
OXR1
P2RX7
P2RY14
P2RY2
PABPC4
PADI2
PAK2
PALLD
PAM
PAMR1
PANX1
PAPL
PAPPA
PARD3
PARK7
PARVA
PAWR
PAX6
PAX8
PBX3
PC
PCCA
PCDH7
PCLO
PCMTD2
PCNX
PCP4
PCSK5
PDCD6
PDCD6IP
PDE1A
PDE2A
PDE4B
PDE4D
PDE4DIP
PDGFA
PDGFRA
PDGFRB
PDHA1
PDK3
PDLIM5
PDP1
PDPN
PDXK
PDZD2
PEG10
PELI2
PER1
PFKP
PFN2
PGM1
PGM2
PGRMC2
PHACTR2
PHF15
PHF17
PHF3
PHLDA1
PHLDB1
PHYHD1
PI15
PI3
PI4K2A
PIK3C2G
PIK3CA
PIK3CB
PIK3R1
PIK3R3
PIM1
PION
PITPNC1
PITX1
PJA1
PKD2
PKIA
PKIG
PKP1
PKP4
PLAU
PLCB1
PLCB4
PLCL2
PLD1
PLEKHA5
PLLP
PLN
PLOD2
PMEPA1
PMP22
PODXL
POGK
POLD4
POLDIP3
POLE4
POP1
POSTN
POU2F2
POU3F1
PPAP2B
PPARD
PPARG
PPARGC1A
PPFIBP1
PPIF
PPL
PPM1D
PPP1R12A
PPP1R13L
PPP1R15A
PPP1R3C
PPP2CA
PPP2R3A
PPP2R5E
PPP3R1
PPP4R1
PRB1
PRDX3
PRELP
PRKAR1A
PRKCA
PRKCB
PRKCI
PRKCQ
PRLR
PRMT1
PROS1
PRPF40A
PRPSAP2
PRRX1
PRSS23
PRSS3
PRSS8
PSAP
PSAT1
PSMB7
PSMB9
PSMC1
PSMD3
PSME4
PTCD2
PTGER4
PTGIS
PTH1R
PTHLH
PTPLA
PTPN2
PTPN3
PTPRB
PTPRE
PTPRF
PTPRM
PTPRU
PTPRZ1
PTRF
PTTG1
PUM1
PUM2
PXDN
PYGB
QDPR
QKI
QPCT
QSOX1
RAB14
RAB22A
RAB27B
RAB2A
RAB31
RAB32
RAB3GAP1
RAI14
RALA
RALB
RALGDS
RALGPS1
RALGPS2
RANBP3
RAPGEF2
RAPGEF3
RAPGEF4
RAPGEF6
RARA
RARRES3
RARS
RASGRP1
RB1CC1
RBKS
RBL1
RBPMS
RCN1
RDH10
RECK
RERE
RFTN1
RGS1
RGS10
RGS20
RGS3
RGS5
RHCG
RHOB
RHOBTB1
RHOBTB3
RHOT1
RIMS2
RIPK2
RIT1
RMND1
RNASE4
RND3
RNF128
RNF144A
ROR1
RORA
RPL26
RPL34
RPLP1
RPP40
RPS26
RPS3A
RPS6KA3
RPS7
RPTN
RRAGB
RRAS
RRAS2
RRM2
RRP15
RTN1
RTP4
RUNX1
RUNX2
RUSC2
RUVBL1
RWDD3
RXRA
S100A10
S100A12
S100A16
S100A2
S100A6
S1PR1
SAA1
SACM1L
SACS
SAMSN1
SAR1A
SARS
SAT1
SCARB1
SCARB2
SCCPDH
SCD
SCFD1
SCNN1A
SCNN1B
SDC4
SEL1L
SEMA3C
SEMA5A
SENP2
SERINC2
SERPINA1
SERPINA3
SERPINB1
SERPINB2
SERPINB7
SERPINB8
SERPINE1
SERPINE2
SERPING1
SESN3
SETD2
SEZ6L
SF3B3
SFRP1
SGCD
SGCE
SGCG
SGK1
SH2D5
SH3BP5
SH3KBP1
SHB
SHC1
SHROOM2
SIK1
SIPA1L2
SIPA1L3
SLC12A2
SLC12A8
SLC16A1
SLC16A14
SLC16A7
SLC1A5
SLC20A1
SLC27A1
SLC2A1
SLC2A3
SLC2A8
SLC2A9
SLC30A1
SLC35A1
SLC44A1
SLC46A2
SLC5A1
SLC6A9
SLC7A1
SLC7A5
SLC9A1
SLCO3A1
SLIT2
SLIT3
SMAD3
SMAD4
SMAD5
SMARCA4
SMARCC2
SMC3
SMCHD1
SMOX
SMPD3
SMTN
SMURF2
SMYD2
SNAI2
SNCA
SNRPD2
SNRPF
SNTB1
SNX16
SNX5
SOCS2
SOCS3
SOD3
SORBS1
SORCS2
SORT1
SOX21
SOX9
SP3
SPAG16
SPARC
SPATA5L1
SPIN1
SPINT2
SPOCK2
SPP1
SPPL2A
SPRR2E
SPRY1
SPRY2
SPRY4
SPTAN1
SPTB
SPTBN1
SPTLC3
SQLE
SQRDL
SRGAP2
SRGN
SRPK2
SS18
SSBP2
SSFA2
SSPN
SST
ST3GAL1
ST3GAL2
ST5
ST6GALNAC2
STAC
STAM
STAM2
STAMBP
STARD13
STARD5
STAT3
STAT5A
STAU2
STC1
STC2
STK39
STK4
STMN1
STMN2
STOM
STT3B
STX3
STX6
STXBP6
SUCLG2
SULF1
SULF2
SULT1C2
SV2B
SVIL
SYDE1
SYK
SYNE1
SYNGR1
SYNJ2
SYT2
TACC1
TACC2
TAF1B
TANC1
TARS
TBC1D1
TBC1D4
TBC1D8
TBC1D9
TBX2
TBX3
TCEA3
TCEB1
TCF12
TCF7L2
TCOF1
TCP11L1
TDRD3
TFAM
TFAP2A
TFAP2C
TFAP4
TFDP2
TFEC
TFPI
TGFA
TGFBR3
TGM3
TGM5
THBD
THY1
TIAM1
TIMELESS
TIMM8A
TIMP3
TIMP4
TIPARP
TJP2
TK1
TK2
TLE1
TLE4
TM2D3
TM4SF1
TMC5
TMCO3
TMED10
TMEM165
TMEM173
TMEM2
TMEM219
TMEM222
TMEM43
TMPRSS11D
TMPRSS5
TMSB10
TNC
TNFAIP1
TNFAIP6
TNFAIP8L3
TNFRSF12A
TNFRSF19
TNFRSF1B
TNFRSF21
TNFSF13B
TNNC1
TNS3
TOM1L1
TOM1L2
TOMM5
TOMM7
TOP1
TOP2A
TOP2B
TP53INP2
TPD52
TPM1
TPST2
TRAK1
TRAM2
TRAPPC3
TRAPPC9
TRIB1
TRIB2
TRIM14
TRIM23
TRIM25
TRIM33
TRIM38
TRPC6
TSHZ3
TTBK2
TTC32
TTC33
TUBA1C
TUBB
TUBB6
TUBG1
TUFT1
TUSC3
TXN2
TXNRD1
TXNRD3
TYRP1
UAP1
UBA6
UBE2D2
UBE2E1
UBE2F
UBE2G1
UBE2H
UBE4B
UBR4
UBXN4
UCHL3
UCK2
UGCG
UMPS
UPP1
USP12
USP34
USP46
USP47
USP6NL
USP9X
UST
VAMP5
VAPA
VAV3
VCAM1
VCAN
VEGFC
VPS13A
VPS13D
VPS37B
VPS37C
VRK2
VWF
WASF3
WDR1
WDR66
WEE1
WFDC2
WIF1
WISP2
WISP3
WNT2
WNT4
WNT5A
WSB2
XDH
XRCC6BP1
XYLT1
YAP1
YARS2
YEATS4
YPEL2
YTHDC1
YWHAQ
YWHAZ
ZBED2
ZC3H14
ZCCHC2
ZFP36L1
ZFP36L2
ZFX
ZG16B
ZHX2
ZMIZ2
ZMYND11
ZMYND8
ZNF107
ZNF184
ZNF217
ZNF280D
ZNF32
ZNF365
ZNF573
ZNF706
ZNF721
