# Supplementary material for: A genome-wide screen identifies YAP/WBP2 interplay conferring growth advantage on human epidermal stem cells
Source: Nat Commun. 2017 Mar 23;8:14744. doi: 10.1038/ncomms14744 (PMC5376649; doi:10.1038/ncomms14744)
Supplement: Supplementary Data 8 — YAP, TAZ, TEAD signature [file ncomms14744-s9.xlsx]

## Sheet: Dataset S8
Supplementary Dataset 8	YAP, TAZ, TEAD signature
	This table consists of 3 tabs

## Sheet: YAP,TAZ,TEAD signature
*Compiled from Zanconato et al., NBC 2015 and Stein et al., Plos Gen 2015
cell lines: SF268, NCI-H2052, IMR90 and MDA-MB-231
YAP/TAZ/TEAD direct target genes*
A-575C2.4
AACS
AADACL4
AADAT
AAK1
AASS
ABAT
ABCA1
ABCA10
ABCA12
ABCA13
ABCA5
ABCA8
ABCB11
ABCB9
ABCC1
ABCC12
ABCC2
ABCC3
ABCC4
ABCC5
ABCC9
ABCG2
ABHD10
ABHD12
ABHD15
ABHD2
ABHD4
ABHD5
ABI2
ABI3BP
ABL1
ABLIM1
ABLIM3
ABR
ABRA
ABTB2
AC003101.1
AC005008.2
AC006372.1
AC007377.1
AC007401.2
AC007405.2
AC007431.1
AC007461.1
AC007557.1
AC007919.2
AC008267.1
AC008387.1
AC008394.1
AC008498.1
AC008537.1
AC008948.1
AC008964.1
AC009365.3
AC011239.1
AC011294.3
AC011366.3
AC011755.1
AC011897.1
AC012360.2
AC015989.1
AC016251.1
AC016559.1
AC016722.1
AC016722.2
AC018816.3
AC020952.1
AC021218.2
AC022210.1
AC022431.2
AC023469.1
AC023590.1
AC024257.1
AC026703.1
AC061975.10
AC068039.1
AC069368.3
AC069547.1
AC073082.1
AC073624.1
AC074091.13
AC079354.1
AC087477.1
AC090574.1
AC090616.2
AC090673.2
AC091801.1
AC092291.2
AC092675.3
AC092687.4
AC092964.2
AC093677.1
AC093917.1
AC096582.1
AC099552.4
AC099780.1
AC105020.1
AC107021.1
AC108463.3
AC110084.1
AC110792.1
AC112715.2
AC112721.1
AC116407.2
AC117834.1
AC120194.1
AC126614.1
AC131935.1
AC138393.1
AC138647.1
AC233263.1
ACAA2
ACACB
ACAD8
ACAN
ACAP2
ACAT2
ACER3
ACIN1
ACMSD
ACO1
ACOT12
ACOT9
ACOX3
ACOXL
ACP2
ACSBG1
ACSL3
ACSL4
ACSL5
ACSS2
ACSS3
ACTBL2
ACTC1
ACTL7B
ACTL8
ACTL9
ACTN1
ACTN4
ACTR1B
ACTR3
ACVR1C
ACVR2A
ADA
ADAM10
ADAM12
ADAM17
ADAM19
ADAM23
ADAM32
ADAM33
ADAM7
ADAM8
ADAM9
ADAMTS1
ADAMTS12
ADAMTS14
ADAMTS15
ADAMTS16
ADAMTS17
ADAMTS18
ADAMTS2
ADAMTS20
ADAMTS3
ADAMTS5
ADAMTS6
ADAMTS8
ADAMTS9
ADAMTSL1
ADAMTSL3
ADAMTSL4
ADAR
ADARB1
ADARB2
ADAT1
ADC
ADCK4
ADCY1
ADCY2
ADCY8
ADCY9
ADCYAP1
ADD3
ADGB
ADH6
ADHFE1
ADI1
ADK
ADM
ADORA2B
ADORA3
ADRA1B
ADRA1D
ADRA2A
ADRA2B
ADRA2C
ADRB1
ADRB2
ADTRP
AE000662.92
AEBP2
AEN
AFAP1
AFAP1L1
AFAP1L2
AFF1
AFF2
AFF3
AFF4
AFTPH
AGA
AGAP1
AGAP3
AGBL1
AGGF1
AGK
AGPAT4
AGPAT9
AGRN
AGTPBP1
AGTR1
AGTR2
AGXT2
AHCY
AHCYL1
AHI1
AHNAK
AHNAK2
AHR
AHSP
AICDA
AIG1
AIM1
AIM1L
AIMP2
AJUBA
AK5
AKAP10
AKAP12
AKAP13
AKAP2
AKAP6
AKAP7
AKD1
AKIP1
AKIRIN2
AKNA
AKR1B1
AKR1D1
AKR1E2
AKT3
AL031320.1
AL031666.2
AL033381.1
AL035252.1
AL035681.1
AL049747.1
AL078585.1
AL117190.3
AL121761.2
AL133262.1
AL133373.1
AL137026.1
AL160175.1
AL160274.1
AL161784.1
AL162389.1
AL162407.1
AL354993.1
AL355149.2
AL355312.1
AL355390.1
AL355531.2
AL356215.1
AL359878.1
AL360004.1
AL445989.1
AL590452.1
AL590483.1
AL590560.1
AL590867.1
AL606534.1
ALCAM
ALDH1A1
ALDH1A2
ALDH1L1
ALDH6A1
ALDH8A1
ALDH9A1
ALDOA
ALG1
ALG10
ALG10B
ALG1L
ALG9
ALK
ALKBH3
ALOX5AP
ALPK2
ALPL
ALPP
ALX4
AMBRA1
AMFR
AMIGO2
AMN1
AMOTL1
AMOTL2
AMPD3
AMPH
AMTN
AMY1C
ANAPC1
ANAPC15
ANAPC4
ANGPT1
ANGPTL2
ANGPTL4
ANGPTL5
ANK1
ANK2
ANK3
ANKDD1B
ANKEF1
ANKFN1
ANKH
ANKK1
ANKRD1
ANKRD10
ANKRD11
ANKRD13A
ANKRD18B
ANKRD2
ANKRD23
ANKRD28
ANKRD30B
ANKRD32
ANKRD33B
ANKRD36BP1
ANKRD46
ANKRD49
ANKRD50
ANKRD52
ANKRD55
ANKS1B
ANKS6
ANO1
ANO10
ANO2
ANO3
ANO4
ANO6
ANP32B
ANP32D
ANP32E
ANPEP
ANTXR1
ANTXR2
ANTXRL
ANXA1
ANXA10
ANXA11
ANXA13
ANXA2
ANXA2R
ANXA3
ANXA4
ANXA5
AOAH
AOX1
AP000350.4
AP000758.1
AP000769.1
AP000783.1
AP000889.3
AP001094.1
AP001421.1
AP001579.1
AP001631.10
AP003041.2
AP003062.1
AP003733.1
AP1AR
AP1G1
AP1M1
AP1S2
AP1S3
AP2A1
AP2B1
AP4E1
AP4M1
AP4S1
APBA1
APBA2
APBB1IP
APBB2
APC
APCDD1
APCDD1L
APCS
APH1B
API5
APITD1
APLN
APLNR
APLP2
APMAP
APOA4
APOB
APOH
APOL1
APOL2
APOL5
APOLD1
APOO
APOOL
APP
APPL2
AQP11
AQPEP
ARAP1
ARAP2
ARAP3
AREG
AREGB
ARFGEF1
ARFGEF2
ARGLU1
ARHGAP10
ARHGAP12
ARHGAP15
ARHGAP17
ARHGAP18
ARHGAP20
ARHGAP21
ARHGAP22
ARHGAP23
ARHGAP24
ARHGAP25
ARHGAP26
ARHGAP27
ARHGAP28
ARHGAP29
ARHGAP31
ARHGAP32
ARHGAP35
ARHGAP39
ARHGAP40
ARHGAP42
ARHGAP5
ARHGAP6
ARHGEF10L
ARHGEF12
ARHGEF17
ARHGEF18
ARHGEF2
ARHGEF26
ARHGEF28
ARHGEF3
ARHGEF37
ARHGEF4
ARHGEF7
ARHGEF9
ARID1A
ARID1B
ARID2
ARID3A
ARID3B
ARID5A
ARID5B
ARL14
ARL15
ARL2
ARL4A
ARL4C
ARL4D
ARL5A
ARL5B
ARMC1
ARMC10
ARMC4
ARMC9
ARNT
ARNT2
ARNTL
ARNTL2
ARPC5
ARPP21
ARRB2
ARRDC3
ARRDC4
ARRDC5
ARSI
ARSJ
ART4
ART5
ARTN
ARX
ASAP1
ASAP2
ASB1
ASB13
ASB18
ASB2
ASB5
ASB7
ASB9
ASCC2
ASH2L
ASIC2
ASPH
ASPHD2
ASPM
ASPN
ASTN2
ASXL1
ASXL2
ATAD2
ATAD2B
ATF1
ATF2
ATF3
ATF7IP
ATF7IP2
ATG12
ATG13
ATG16L1
ATG16L2
ATG3
ATG4D
ATG7
ATL3
ATM
ATOH8
ATOX1
ATP10A
ATP10B
ATP10D
ATP11A
ATP11B
ATP12A
ATP13A2
ATP13A3
ATP1A2
ATP1B1
ATP2A2
ATP2B1
ATP2B4
ATP2C1
ATP4B
ATP5O
ATP6AP1L
ATP6AP2
ATP6V0A1
ATP6V0D2
ATP6V1C2
ATP6V1E2
ATP6V1G3
ATP7B
ATP8B1
ATP8B4
ATP9A
ATPBD4
ATR
ATRNL1
ATXN1
ATXN10
ATXN2
ATXN3L
ATXN7
ATXN7L1
ATXN7L3B
AUH
AUTS2
AVEN
AVL9
AVPI1
AVPR1A
AXIN1
AXL
AZIN1
B3GALNT2
B3GALT2
B3GAT1
B3GNT2
B3GNT4
B3GNT5
B3GNT7
B4GALNT2
B4GALNT3
B4GALT1
B4GALT4
B4GALT5
B9D1
B9D2
BAALC
BACE2
BACH1
BACH2
BAG3
BAHCC1
BAI3
BAIAP2
BAIAP2L1
BAMBI
BANF1
BANK1
BARD1
BASP1
BATF3
BBS10
BBS12
BBS2
BCAM
BCAR1
BCAR3
BCAS1
BCAS3
BCAT1
BCHE
BCKDHB
BCL10
BCL11A
BCL11B
BCL2
BCL2L10
BCL2L11
BCL2L13
BCL3
BCL7A
BCL9
BCL9L
BCO2
BCOR
BCR
BCS1L
BDH1
BDH2
BDKRB1
BDNF
BECN1
BEND2
BEST3
BET1
BFSP1
BFSP2
BHLHE23
BHLHE40
BICC1
BICD1
BID
BIK
BIN1
BIRC2
BIRC3
BIRC6
BLID
BLK
BLM
BLMH
BMP10
BMP2
BMP4
BMP5
BMP6
BMP7
BMPER
BMPR1B
BMS1
BMX
BNC1
BNC2
BNIP2
BNIP3L
BOC
BOD1
BOD1L1
BOK
BPTF
BRE
BRIP1
BRIX1
BRSK2
BRWD1-IT2
BRWD3
BST1
BTBD10
BTBD11
BTBD3
BTC
BTD
BTN3A2
BTNL8
BTRC
BUB1B
BUB3
BUD13
BZW1
BZW2
C10orf10
C10orf107
C10orf11
C10orf112
C10orf114
C10orf126
C10orf129
C10orf54
C10orf67
C10orf76
C10orf82
C10orf85
C11orf16
C11orf30
C11orf34
C11orf44
C11orf45
C11orf48
C11orf53
C11orf58
C11orf63
C11orf65
C11orf68
C11orf83
C11orf86
C11orf87
C11orf88
C11orf91
C11orf96
C12orf10
C12orf29
C12orf36
C12orf44
C12orf45
C12orf50
C12orf55
C12orf61
C12orf63
C12orf65
C12orf66
C12orf74
C12orf75
C12orf76
C13orf45
C14orf132
C14orf159
C14orf177
C14orf182
C14orf37
C15orf26
C15orf32
C15orf41
C15orf48
C15orf52
C15orf53
C15orf54
C15orf61
C16orf45
C16orf47
C16orf52
C16orf58
C16orf72
C16orf95
C16orf97
C17orf105
C17orf67
C17orf75
C17orf82
C17orf89
C18orf25
C18orf54
C18orf62
C18orf63
C19orf21
C19orf33
C19orf38
C1D
C1GALT1
C1GALT1C1
C1QBP
C1QL2
C1QTNF1
C1QTNF7
C1QTNF9B
C1orf109
C1orf110
C1orf116
C1orf143
C1orf147
C1orf185
C1orf198
C1orf21
C1orf87
C1orf94
C20ORF141
C20orf111
C20orf112
C20orf173
C20orf187
C20orf197
C20orf85
C21ORF116
C21orf37
C21orf62
C21orf7
C21orf88
C21orf91
C22orf34
C2CD2
C2CD3
C2CD5
C2orf16
C2orf40
C2orf42
C2orf43
C2orf47
C2orf48
C2orf50
C2orf61
C2orf88
C2orf91
C3orf17
C3orf52
C3orf55
C3orf58
C3orf65
C3orf67
C3orf79
C4BPB
C4orf19
C4orf22
C4orf26
C4orf32
C4orf33
C4orf36
C4orf45
C4orf6
C5orf15
C5orf17
C5orf27
C5orf28
C5orf30
C5orf42
C5orf50
C5orf56
C5orf58
C5orf63
C5orf64
C6
C6orf132
C6orf141
C6orf170
C6orf195
C6orf222
C6orf223
C6orf99
C7orf10
C7orf60
C7orf65
C7orf69
C7orf73
C8orf17
C8orf22
C8orf34
C8orf37
C8orf4
C8orf40
C8orf46
C8orf56
C8orf58
C8orf59
C8orf86
C9orf117
C9orf135
C9orf142
C9orf147
C9orf156
C9orf3
C9orf40
C9orf47
C9orf57
C9orf84
C9orf91
C9orf92
CA10
CA2
CA3
CA5B
CAAP1
CAB39
CAB39L
CABIN1
CABLES1
CACHD1
CACNA1C
CACNA2D1
CACNA2D3
CACNB2
CACNB4
CACNG1
CACNG3
CACNG4
CACNG5
CACNG6
CADM1
CADM2
CADM4
CADPS
CALB1
CALCOCO1
CALCOCO2
CALCRL
CALD1
CALM2
CALML3
CAMK1D
CAMK1G
CAMK2A
CAMK2B
CAMK2D
CAMK2G
CAMK2N1
CAMK4
CAMKK1
CAMKMT
CAMSAP2
CAMTA1
CAND1
CANT1
CAP1
CAP2
CAPN13
CAPN2
CAPN3
CAPNS2
CAPRIN2
CAPS2
CAPSL
CAPZA2
CAPZA3
CAPZB
CARD10
CARD16
CARD18
CARHSP1
CARS2
CARTPT
CASC5
CASK
CASP12
CASP3
CASP4
CASR
CASS4
CAST
CASZ1
CATX-2
CAV1
CAV2
CAV3
CBL
CBLB
CBLC
CBLN4
CBR4
CBX5
CBX7
CC2D1B
CC2D2A
CCAR1
CCBE1
CCDC111
CCDC112
CCDC12
CCDC122
CCDC126
CCDC132
CCDC137
CCDC141
CCDC147
CCDC148
CCDC149
CCDC15
CCDC150
CCDC152
CCDC164
CCDC167
CCDC169
CCDC179
CCDC23
CCDC3
CCDC33
CCDC34
CCDC36
CCDC54
CCDC57
CCDC59
CCDC68
CCDC71L
CCDC80
CCDC81
CCDC84
CCDC85A
CCDC85C
CCDC86
CCDC88A
CCDC88B
CCDC90B
CCDC91
CCDC93
CCER1
CCK
CCL11
CCL2
CCL20
CCL4
CCNA1
CCNA2
CCND1
CCND2
CCNG1
CCNG2
CCNH
CCNJL
CCNL1
CCNY
CCNYL1
CCNYL2
CCR1
CCR3
CCR7
CCRL2
CCRN4L
CCSER1
CCSER2
CCZ1B
CD109
CD151
CD160
CD163L1
CD180
CD2
CD200
CD200R1L
CD207
CD27
CD28
CD2AP
CD300LF
CD36
CD38
CD44
CD47
CD55
CD58
CD69
CD70
CD82
CD83
CD9
CD93
CD99L2
CDA
CDC25A
CDC25B
CDC42BPA
CDC42BPG
CDC42EP2
CDC42EP3
CDC42EP4
CDC6
CDC7
CDCA2
CDCA4
CDCA5
CDCA7
CDCA7L
CDCA8
CDCP1
CDH1
CDH10
CDH11
CDH12
CDH13
CDH17
CDH18
CDH2
CDH20
CDH22
CDH24
CDH4
CDH5
CDH6
CDH8
CDH9
CDHR3
CDK1
CDK12
CDK15
CDK17
CDK5R1
CDK5RAP1
CDK5RAP2
CDK5RAP3
CDK6
CDK7
CDKL1
CDKL5
CDKN1C
CDKN2AIPNL
CDKN2B
CDKN3
CDNF
CDR2
CDRT4
CDS2
CDV3
CDY2B
CDYL
CDYL2
CEACAM3
CEBPB
CEBPE
CECR2
CEL
CELA3B
CELF1
CELF2
CELF4
CENPA
CENPC1
CENPE
CENPF
CENPL
CENPO
CENPV
CENPW
CEP112
CEP128
CEP135
CEP152
CEP164
CEP250
CEP290
CEP55
CEP57
CEP57L1
CEP63
CEP70
CER1
CERS6
CES3
CETN3
CETP
CFDP1
CFH
CFL2
CFLAR
CFTR
CGN
CGNL1
CHAC1
CHAF1A
CHAMP1
CHAT
CHCHD3
CHCHD6
CHD6
CHD7
CHD9
CHEK2
CHGB
CHI3L2
CHIC1
CHIC2
CHMP2B
CHMP4B
CHMP6
CHN1
CHN2
CHODL
CHORDC1
CHRDL2
CHRM2
CHRM3
CHRM5
CHRNA10
CHRNB3
CHST11
CHST13
CHST14
CHST15
CHST2
CHST9
CHSY1
CHSY3
CHUK
CIDEA
CIITA
CIRBP
CITED2
CITED4
CKAP2L
CLASP1
CLCF1
CLCN4
CLCN5
CLDN1
CLDN10
CLDN14
CLDN16
CLDN23
CLDN24
CLDN4
CLDN8
CLEC14A
CLEC16A
CLEC18B
CLEC3B
CLEC9A
CLIC4
CLIC5
CLINT1
CLIP1
CLIP2
CLIP3
CLIP4
CLK4
CLLU1
CLMN
CLMP
CLNK
CLNS1A
CLOCK
CLPB
CLPTM1L
CLSTN1
CLSTN2
CLTC
CLVS1
CLYBL
CMAHP
CMC2
CMIP
CMKLR1
CMPK2
CMSS1
CMTM3
CMTM7
CNBD1
CNBP
CNGA2
CNGB1
CNGB3
CNIH
CNIH3
CNKSR2
CNKSR3
CNN2
CNN3
CNNM1
CNOT11
CNOT6L
CNOT7
CNR1
CNR2
CNRIP1
CNST
CNTF
CNTN3
CNTN5
CNTNAP2
CNTNAP4
CNTNAP5
COA1
COA5
COBL
COBLL1
COG6
COG7
COL11A1
COL12A1
COL13A1
COL14A1
COL15A1
COL16A1
COL17A1
COL18A1
COL1A1
COL1A2
COL22A1
COL23A1
COL24A1
COL28A1
COL4A2
COL4A2-AS2
COL4A4
COL4A5
COL4A6
COL5A1
COL5A2
COL5A3
COL6A2
COL6A6
COL7A1
COL8A1
COL9A1
COLEC10
COLEC12
COMMD1
COMMD3
COMMD5
COMMD8
COMMD9
COMTD1
COPB1
COPRS
COPS2
COPS6
COPS7B
COPS8
COQ2
CORO1C
CORO2B
COTL1
COX10
COX18
COX4I2
COX6C
COX7A1
COX7A2L
COX7C
CP
CPA1
CPA2
CPA3
CPA4
CPA5
CPA6
CPE
CPEB2
CPEB3
CPEB4
CPED1
CPLX2
CPM
CPN2
CPNE3
CPNE4
CPNE7
CPNE8
CPO
CPOX
CPPED1
CPQ
CPS1
CPT1C
CPXCR1
CR1L
CR2
CRADD
CRCP
CRCT1
CREB1
CREB3
CREB3L1
CREB3L2
CREB5
CREBRF
CRHBP
CRIM1
CRISPLD1
CRISPLD2
CRKL
CRNN
CRTAC1
CRTAM
CRY1
CRYBA1
CRYBA4
CRYBB1
CRYL1
CRYZL1
CSDA
CSE1L
CSF2
CSF2RB
CSGALNACT1
CSH2
CSMD2
CSMD3
CSNK1A1
CSNK1D
CSNK1E
CSNK1G3
CSNK2A3
CSPG5
CSPP1
CSRNP1
CSRNP2
CSRP1
CST3
CST5
CST6
CST7
CST9L
CSTF3
CSTL1
CTAG1A
CTAGE1
CTB-78H18.1
CTBP2
CTC-203F4.1
CTC-236F12.4
CTCF
CTCFL
CTD-2014B16.3
CTD-2021H9.3
CTD-2203A3.1
CTD-2600O9.1
CTD-3203P2.2
CTDSP2
CTDSPL
CTGF
CTHRC1
CTIF
CTLA4
CTNNA1
CTNNA2
CTNNA3
CTNNAL1
CTNNB1
CTNNBL1
CTNND1
CTNND2
CTPS1
CTSB
CTSC
CTSH
CTSL1
CTSO
CTSZ
CTTNBP2NL
CTXN3
CUBN
CUEDC1
CUL2
CUL3
CUL4B
CUTC
CUX1
CUZD1
CWC22
CXCL1
CXCL12
CXCL13
CXCL14
CXCL2
CXCL3
CXCL6
CXCR4
CXCR7
CXorf21
CXorf28
CXorf30
CXorf36
CXorf40B
CXorf58
CXorf66
CYB5B
CYBRD1
CYC1
CYGB
CYLC2
CYP11A1
CYP11B2
CYP1B1
CYP20A1
CYP24A1
CYP26A1
CYP26B1
CYP27A1
CYP2A13
CYP2A6
CYR61
CYTH1
CYTH2
CYTH3
CYTH4
CYTIP
CYYR1
DAAM1
DAAM2
DAB1
DAB2
DAB2IP
DACH1
DACT1
DAG1
DAGLB
DAOA
DAP
DAP3
DAPK1
DAPK3
DAPL1
DARS
DARS2
DAZL
DBC1
DCAF4L2
DCAF5
DCAF8L1
DCAF8L2
DCBLD2
DCC
DCDC2C
DCHS2
DCLK1
DCLK2
DCLK3
DCN
DCP1B
DCP2
DCT
DCTD
DCTN6
DCUN1D3
DCUN1D5
DDAH1
DDHD1
DDI1
DDIT4L
DDR1
DDR2
DDX1
DDX10
DDX11
DDX18
DDX20
DDX21
DDX28
DDX31
DDX3X
DDX46
DDX47
DDX52
DDX53
DDX56
DDX58
DDX60
DDX60L
DEFB112
DEFB118
DEFB121
DEFB131
DEK
DENND1A
DENND1B
DENND2A
DENND2D
DENND3
DENND5A
DENND5B
DEPDC5
DEPDC7
DERA
DERL1
DFNA5
DGKB
DGKD
DGKG
DGKH
DGKI
DGKZ
DGUOK
DHCR24
DHFRL1
DHRS3
DHRS4-AS1
DHRS7
DHRS7C
DHRS9
DHX15
DHX29
DHX30
DHX35
DIAPH1
DIAPH2
DIAPH3
DIDO1
DIEXF
DIO2
DIO3
DIP2B
DIP2C
DIRAS2
DIRAS3
DIRC1
DIRC3
DIS3L
DIS3L2
DISC1
DISP1
DIXDC1
DKC1
DKFZP434H0512
DKFZP434O1614
DKFZP686J19100
DKK1
DKK2
DKK3
DLC1
DLEU1
DLEU7
DLG1
DLG2
DLG5
DLGAP1
DLGAP4
DLK1
DLL1
DLX2
DLX6
DMAP1
DMD
DMGDH
DMKN
DMRT2
DMRTB1
DMXL1
DMXL2
DNAH11
DNAH12
DNAH14
DNAH17
DNAH2
DNAH3
DNAH5
DNAH6
DNAH7
DNAJA3
DNAJB12
DNAJB6
DNAJC1
DNAJC11
DNAJC15
DNAJC27
DNAJC5B
DNAJC6
DNAJC7
DNAL4
DNER
DNM1L
DNM3
DNMBP
DNMT3A
DNTTIP2
DOCK1
DOCK10
DOCK2
DOCK4
DOCK5
DOCK9
DOK5
DOPEY2
DOT1L
DPAGT1
DPF3
DPH5
DPP10
DPP4
DPP9
DPPA4
DPY19L2
DPYD
DPYSL2
DPYSL3
DR1
DRAM1
DRD1
DRD2
DRGX
DROSHA
DSC3
DSCAM
DSEL
DSP
DSPP
DST
DSTYK
DTNA
DTNB
DTNBP1
DTWD1
DTWD2
DTYMK
DUS2L
DUSP1
DUSP10
DUSP14
DUSP23
DUSP4
DUSP5
DUSP6
DUSP7
DUT
DYM
DYNC1H1
DYNC2H1
DYNC2LI1
DYNLRB1
DYNLRB2
DYRK1A
DYRK2
DYSF
DZIP1L
2001-12-01
E2F3
E2F7
E2F8
EBAG9
EBF1
EBF2
EBF3
EBNA1BP2
ECE1
ECI2
ECSIT
ECT2
EDEM2
EDIL3
EDN1
EDN2
EDNRB
EEA1
EED
EEF1A1
EEF1E1
EEPD1
EFCAB1
EFCAB11
EFCAB13
EFCAB4B
EFCAB5
EFEMP1
EFHA1
EFHA2
EFHB
EFHC1
EFNA5
EFNB2
EFR3A
EFR3B
EFTUD2
EGF
EGFL6
EGFLAM
EGFR
EGLN1
EGLN3
EGR2
EHBP1
EHD1
EHD3
EHD4
EHF
EID2
EIF2AK1
EIF2AK3
EIF2C2
EIF3D
EIF3F
EIF3H
EIF3J
EIF4EBP1
EIF4G2
EIF4G3
EIF5A2
EIF5AL1
ELF3
ELF5
ELFN2
ELK3
ELL
ELL2
ELMO1
ELMOD1
ELMSAN1
ELOVL2
ELOVL5
ELOVL6
ELOVL7
ELP4
ELTD1
EMB
EMC10
EMC2
EMILIN3
EML1
EML4
EML6
EMP1
EMP2
EMX1
EMX2
EN1
ENAH
ENAM
ENC1
ENDOD1
ENG
ENO1
ENO4
ENOX1
ENPP2
ENSA
ENTPD4
ENTPD6
ENTPD7
ENY2
EOMES
EP400
EPAS1
EPB41L1
EPB41L2
EPB41L4A
EPB41L4B
EPB41L5
EPC1
EPC2
EPCAM
EPG5
EPGN
EPHA2
EPHA3
EPHA4
EPHA5
EPHA7
EPHB1
EPHB2
EPHB4
EPHB6
EPM2A
EPO
EPS15L1
EPS8
EPS8L2
EPS8L3
EPSTI1
EPT1
EPYC
ERAP1
ERAP2
ERBB2IP
ERBB3
ERBB4
ERC1
ERC2
ERCC1
ERCC2
ERCC4
ERCC6
ERCC6L
ERCC6L2
EREG
ERG
ERGIC1
ERI1
ERI3
ERLIN1
ERMN
ERMP1
ERN1
ERRFI1
ERVMER34-1
ERVV-1
ERVV-2
ESD
ESM1
ESR1
ESRP2
ESRRG
ESX1
ETAA1
ETF1
ETNK1
ETS1
ETS2
ETV1
ETV4
ETV6
EVA1A
EVA1C
EVC
EVC2
EVI2A
EVI5
EVL
EXO1
EXOC1
EXOC3L4
EXOC4
EXOC6
EXOC6B
EXOSC2
EXOSC9
EXPH5
EXT1
EYA2
EYA3
EYS
EZR
F13B
F2R
F2RL1
F2RL2
F3
FA2H
FABP12
FABP5
FABP6
FADD
FADS3
FAHD2A
FAM101A
FAM102A
FAM102B
FAM105A
FAM107A
FAM107B
FAM108C1
FAM109A
FAM110A
FAM110B
FAM114A1
FAM114A2
FAM118B
FAM120B
FAM124B
FAM129B
FAM131A
FAM131C
FAM134B
FAM135B
FAM136A
FAM13A
FAM13C
FAM149B1
FAM150B
FAM153B
FAM154A
FAM155A
FAM159B
FAM160B1
FAM167A
FAM167B
FAM172A
FAM173B
FAM174B
FAM178A
FAM179A
FAM180A
FAM181B
FAM182A
FAM182B
FAM185A
FAM186A
FAM188B
FAM189A1
FAM189A2
FAM196B
FAM198B
FAM19A1
FAM19A2
FAM19A3
FAM19A5
FAM200B
FAM201A
FAM204A
FAM207A
FAM209B
FAM20A
FAM20C
FAM210B
FAM211A
FAM212B
FAM216B
FAM218A
FAM220A
FAM222A
FAM222B
FAM22A
FAM26D
FAM27E3
FAM3B
FAM3C
[truncated: 4,200 more rows]

## Sheet: Overlay NHK screen
% of hits	29.3292		Gene Symbol	average log2-fold change of shRNA abundance in the screen
% of targets	3.01759		YAP1	-1.86782
prob of exact no	9.30346e-196		U2AF1	-1.74561
			RPS26	-1.69879
			COPB1	-1.59653
			RPL37A	-1.57726
			SF3B3	-1.52127
			SNRPF	-1.48996
			ETF1	-1.40655
			RPS29	-1.40448
			FAM13A	-1.40373
			RPL3	-1.38023
			MKLN1	-1.35776
			NHP2L1	-1.34498
			TWIST2	-1.33894
			DERL1	-1.33716
			RPL34	-1.30211
			SNRPE	-1.29927
			AKNA	-1.25259
			USP44	-1.24431
			TRMU	-1.23802
			EIF3D	-1.23027
			MOCS2	-1.22523
			DENND2D	-1.22219
			IGF2BP2	-1.22017
			UTP20	-1.21696
			SPIRE1	-1.21294
			RPL26	-1.21286
			RNF157	-1.19201
			RFTN1	-1.18156
			RPLP1	-1.17424
			ARAP3	-1.16854
			GPATCH4	-1.15863
			UBAP2	-1.15018
			RPL27	-1.14866
			PALM2-AKAP2	-1.14821
			NUFIP1	-1.14816
			CST5	-1.14719
			METTL9	-1.14254
			LRRC20	-1.14033
			QSOX1	-1.13867
			EXOC1	-1.13408
			ALG10	-1.1303
			ZRANB1	-1.12034
			SNRPB	-1.11446
			LSM3	-1.11014
			RBM20	-1.10981
			CEACAM3	-1.1
			RPS24	-1.09304
			TMEM130	-1.09024
			LILRB2	-1.08596
			CDH6	-1.08187
			TBC1D12	-1.07707
			MED20	-1.07524
			MGST2	-1.06973
			GPR110	-1.06139
			RRP12	-1.0585
			FAM49A	-1.05427
			TPST2	-1.05369
			NLRP12	-1.05224
			NUF2	-1.05149
			PLEKHF2	-1.04833
			ANKRD49	-1.04657
			TRIM39	-1.04076
			YTHDC1	-1.04071
			RFFL	-1.03076
			CBR4	-1.02633
			QDPR	-1.02491
			MTF2	-1.01743
			TBC1D19	-1.00938
			HEATR1	-1.00258
			SMC2	-0.99655
			RSL24D1	-0.995606
			RDH10	-0.995049
			KHDRBS3	-0.991432
			DISP1	-0.985683
			DDX46	-0.982012
			PPRC1	-0.981751
			SMC3	-0.977967
			TM9SF3	-0.97473
			KCMF1	-0.971845
			MRPL1	-0.962342
			IGSF10	-0.956943
			MED30	-0.951377
			SNRPD2	-0.947713
			RPP40	-0.931329
			UBE2T	-0.931074
			CEP152	-0.9192
			MYOCD	-0.919132
			PLCXD3	-0.917705
			SRGAP2	-0.915302
			ZSCAN5A	-0.908601
			POLR2B	-0.904582
			ZNF469	-0.897369
			ALX4	-0.894376
			NEGR1	-0.873135
			DCP2	-0.865718
			RASA2	-0.860427
			SUDS3	-0.858768
			PPP2R3A	-0.850064
			CENPO	-0.848529
			DPP9	-0.845746
			HRASLS2	-0.842934
			OSTF1	-0.838957
			ZNF792	-0.834814
			EXOSC9	-0.825062
			TMEM25	-0.824016
			RPS6KA6	-0.816743
			MN1	-0.800766
			ARHGEF9	-0.798109
			TMEM135	-0.797341
			TEAD4	-0.794017
			OR5P3	-0.78336
			PPP4R4	-0.771382
			SOX5	-0.767488
			RAPGEF3	-0.75666
			OR10J1	-0.755367
			C2CD2	-0.741391
			TRIB2	-0.725616
			TSPYL4	0.707124
			COPS6	0.710719
			CLPB	0.71154
			GPR37L1	0.71416
			RASGEF1B	0.715533
			PEG10	0.715567
			ZMYND8	0.737079
			CASZ1	0.737869
			TBC1D8	0.744984
			OR2F2	0.747308
			AMOTL2	0.747732
			OSBPL11	0.748814
			TMEM171	0.750241
			ARAP1	0.75448
			ZNF212	0.755905
			STK17B	0.756149
			MDFIC	0.758214
			OR10J5	0.763126
			ZNF229	0.764844
			EHBP1	0.764902
			SPTLC3	0.768919
			ENDOD1	0.773281
			PSG1	0.773625
			CPA6	0.78177
			SHISA2	0.786367
			ERMP1	0.787903
			UMODL1	0.790532
			COL23A1	0.791201
			SLC25A23	0.796442
			ZNF703	0.801143
			WSB2	0.802147
			WDR34	0.810436
			LRRC15	0.816909
			FAM124B	0.81875
			SERPINB8	0.820887
			RIN3	0.824295
			TCP10L	0.82976
			FOXS1	0.840957
			USP47	0.848542
			KDM2B	0.848916
			SRGN	0.857715
			CHORDC1	0.861065
			HEXIM2	0.880516
			MORF4L1	0.884698
			AGRN	0.895501
			SGK1	0.904615
			PARVG	0.904874
			ANKRD55	0.906415
			ANAPC1	0.908793
			NFE2L3	0.912014
			UPK1B	0.915529
			POU3F1	0.923285
			KCNIP2	0.932112
			CNGA2	0.956897
			SYS1	0.96429
			TPCN2	0.970325
			UCN3	0.980474
			TBC1D7	1.03101
			COX7A2L	1.03628
			SETD2	1.04362
			FOXA2	1.09259
			DYNC2H1	1.12379
			CELA3B	1.12629
			NUP88	1.14719
			ENY2	1.17318
			BCAR3	1.23594
			ANKRD11	1.28952
			FBN2	1.35722

## Sheet: Overlay SCC13 screen
% of hits	30.3978		Gene Symbol	average log2-fold change of shRNA abundancein the screen
% of targets	29.95		DDX18	-4.30309
prob of exact no	1.94444e-14		CEACAM3	-4.04937
			IARS	-4.01737
			MGAT3	-3.98157
			SOX21	-3.98068
			NUP93	-3.82782
			FAM49A	-3.76601
			LOXL2	-3.63745
			CLTC	-3.59477
			AHCYL1	-3.53014
			CR1L	-3.49822
			KIAA1217	-3.47726
			DMAP1	-3.43545
			FXN	-3.39498
			STXBP6	-3.38809
			UTP20	-3.32718
			MED20	-3.27476
			ANAPC4	-3.26536
			DNAJC6	-3.23901
			BANF1	-3.18791
			MSX2	-3.18421
			ZFP28	-3.17945
			ENTPD6	-3.17726
			LSM3	-3.17097
			PHF15	-3.16936
			HEATR1	-3.15639
			DDX10	-3.13376
			CORO1C	-3.13207
			HCCS	-3.11594
			PRKAB2	-3.113
			SLC28A3	-3.05997
			CMIP	-3.05844
			KRT23	-3.05019
			NAT10	-3.04871
			EIF3D	-3.04446
			NPR1	-3.03142
			ADRA2A	-3.0283
			TCP1	-3.0222
			FADD	-3.01824
			RRAGB	-3.01557
			OSBPL3	-3.01407
			TRIP6	-3.01221
			LILRB2	-3.00887
			GJB6	-2.99701
			EFEMP1	-2.99306
			CASC5	-2.98942
			MED14	-2.98571
			YIPF5	-2.9835
			COLEC12	-2.98174
			OPA1	-2.97248
			GTPBP4	-2.96848
			RNF24	-2.95593
			HSPA12A	-2.9522
			ZSWIM6	-2.95172
			WDR26	-2.9497
			NOTCH2NL	-2.94921
			TSPAN5	-2.94845
			LPPR1	-2.948
			PPP4R4	-2.94
			OR10C1	-2.93848
			MTUS1	-2.93414
			MAD2L1	-2.92897
			SH2D4A	-2.9243
			BFSP1	-2.91358
			TIPARP	-2.91206
			ALDH1A1	-2.90291
			UBE2V1	-2.89572
			DDX46	-2.8928
			LAMA2	-2.88688
			EIF3F	-2.88484
			ME2	-2.88057
			KIF14	-2.87833
			FCRL5	-2.87253
			HPX	-2.86685
			EYA2	-2.86419
			ADAM17	-2.85513
			TSPAN14	-2.84829
			B3GNT5	-2.84591
			NDUFAB1	-2.83717
			SNAPC1	-2.83447
			SUDS3	-2.81495
			VDAC1	-2.81425
			GFOD1	-2.80732
			RTEL1	-2.80722
			RYR1	-2.80602
			SLC4A10	-2.80477
			UBR5	-2.80191
			HPCAL1	-2.79205
			SPTLC2	-2.79152
			FILIP1L	-2.785
			DRD1	-2.78441
			RPRD1B	-2.7844
			SET	-2.77779
			SLC16A7	-2.7774
			MED15	-2.77661
			LHFP	-2.77639
			ABI2	-2.77585
			STC2	-2.77484
			SEL1L	-2.77435
			CTNNBL1	-2.77407
			TBCE	-2.77013
			ITGB1	-2.76878
			LIMA1	-2.7614
			CAMTA1	-2.75751
			PRSS8	-2.75475
			PRPF40A	-2.75257
			LRRC8D	-2.75027
			CAPZB	-2.7497
			NLRP12	-2.74935
			LRRC17	-2.7489
			TRIP10	-2.74886
			ROPN1L	-2.7469
			ZHX3	-2.74483
			ARL2	-2.74266
			TGFBR2	-2.74075
			MBP	-2.73638
			AKT3	-2.73296
			LHFPL2	-2.73168
			TACSTD2	-2.72598
			SPRY1	-2.71966
			TRAM2	-2.71621
			ERGIC1	-2.71599
			RLN2	-2.71428
			KCNB2	-2.71175
			ADD3	-2.71019
			P2RY6	-2.70917
			YWHAZ	-2.70896
			EGLN1	-2.70814
			TBC1D8	-2.70666
			FAM20C	-2.69402
			NCBP2	-2.69137
			PSTPIP2	-2.68965
			GFPT2	-2.68546
			CCNH	-2.6826
			DDX21	-2.68236
			MYCL1	-2.6813
			GPR87	-2.67844
			PITRM1	-2.67471
			SH3GLB1	-2.6717
			VCAN	-2.6712
			TNFRSF19	-2.67012
			KDM5A	-2.66874
			IL24	-2.66857
			RPS24	-2.66783
			COL22A1	-2.66683
			RBM19	-2.66588
			NIPBL	-2.66499
			RGR	-2.66478
			ZNF566	-2.6592
			GRHL2	-2.65797
			KCNH7	-2.65332
			OR2A5	-2.65184
			ADARB1	-2.65119
			UBE2E1	-2.64208
			APOA4	-2.63957
			ASTN2	-2.63923
			COL8A1	-2.63768
			GPR110	-2.63743
			NPFFR1	-2.6372
			KRT39	-2.63571
			RMI1	-2.63524
			NANOG	-2.6342
			EML1	-2.63272
			DARS2	-2.63219
			CRYBB1	-2.62993
			FLI1	-2.62902
			APOL2	-2.62898
			CACNG4	-2.62493
			GPR26	-2.62205
			KCNJ15	-2.62043
			RAMP1	-2.62014
			TDRD3	-2.61839
			KIRREL3	-2.61764
			IL1RAP	-2.61399
			STAC	-2.61332
			PQBP1	-2.61244
			SMC2	-2.60964
			DNAH5	-2.60755
			CCNL1	-2.60677
			RPS29	-2.60659
			KIAA1524	-2.60454
			SIN3A	-2.60254
			BID	-2.60229
			PDE2A	-2.60125
			F2RL1	-2.59929
			ASPN	-2.59892
			XPO1	-2.59648
			GDPD5	-2.59472
			MUC5AC	-2.5917
			CENPO	-2.58632
			TUFT1	-2.58422
			NRXN3	-2.58421
			USP36	-2.58366
			PSMB7	-2.58257
			ZFX	-2.58136
			TPST2	-2.5813
			TAS2R14	-2.58094
			FHIT	-2.58056
			SERINC3	-2.5761
			STARD4	-2.5753
			CEP135	-2.57505
			DKC1	-2.57399
			KNTC1	-2.57024
			PTPRC	-2.56926
			CEP152	-2.56809
			THOC1	-2.56698
			TM2D3	-2.5662
			EIF3H	-2.5655
			YTHDC1	-2.56312
			RPF2	-2.56294
			LRRC20	-2.56141
			APOB	-2.56097
			CTSC	-2.56015
			ZNF469	-2.55881
			FDX1	-2.55784
			U2AF1	-2.55737
			RPLP1	-2.55625
			NTN4	-2.55558
			ARPC5	-2.55312
			ZBTB17	-2.55269
			LIPC	-2.55107
			OSMR	-2.54636
			SLC5A1	-2.54515
			HNF4G	-2.54477
			NUMA1	-2.54449
			CNKSR2	-2.54187
			SMAD4	-2.54147
			FERMT2	-2.5395
			ANXA10	-2.53695
			GFRA1	-2.53403
			TIMP3	-2.53341
			MRPL33	-2.5329
			ATXN7	-2.53246
			TMEM173	-2.53169
			MOCS2	-2.53147
			POMP	-2.53105
			ARID5B	-2.53097
			MYL12A	-2.52942
			IVL	-2.52874
			ACSL3	-2.52861
			PTPRD	-2.52843
			MTSS1	-2.5284
			MED13	-2.52735
			MMP1	-2.52662
			IQGAP3	-2.52471
			COPS8	-2.5246
			SNTG1	-2.52436
			RECK	-2.52286
			MAPKAPK2	-2.52059
			METAP1	-2.51895
			SPAG16	-2.51883
			UBA6	-2.51866
			SNRPE	-2.51519
			ATP7B	-2.51447
			NRF1	-2.51438
			CD58	-2.51382
			CYLC2	-2.51372
			RFTN1	-2.51348
			FGD3	-2.51277
			DNM3	-2.51194
			AGTR2	-2.51169
			ASCC2	-2.5111
			PLLP	-2.50721
			ZIK1	-2.50699
			PGR	-2.50457
			RYR2	-2.50371
			DTNA	-2.50335
			CAMK2B	-2.50073
			CDH10	-2.50063
			FGD6	-2.49715
			TRPC6	-2.49459
			CDKL5	-2.49438
			KCNJ8	-2.49356
			DERA	-2.49278
			FAM83A	-2.48943
			ANK2	-2.48929
			CAMK2A	-2.48854
			OLFM2	-2.48619
			TFAP2A	-2.48363
			GNL3	-2.48233
			TSC22D1	-2.47945
			TMEM109	-2.47734
			AEBP2	-2.4765
			SHB	-2.47509
			SFXN4	-2.47252
			MAFF	-2.47252
			DHRS7	-2.47073
			RDH14	-2.46887
			CDCA8	-2.46547
			SLC4A7	-2.46531
			MSLN	-2.46521
			ZP4	-2.45937
			STAT6	-2.45857
			ZNF611	-2.45687
			GMPR	-2.45477
			ANKRD46	-2.45458
			SEC63	-2.45435
			RRM2	-2.45339
			DRAM1	-2.45273
			NOVA1	-2.44725
			NEK2	-2.44675
			MAP2K6	-2.44674
			KRT12	-2.44444
			GPC6	-2.44408
			VEGFA	-2.44369
			CDK5RAP3	-2.44243
			TNFRSF1B	-2.44017
			TCEB1	-2.43911
			TTC27	-2.43869
			RSPRY1	-2.43533
			CHAF1A	-2.43121
			CYC1	-2.43001
			CPT1C	-2.42874
			FJX1	-2.42599
			TM9SF3	-2.42343
			NGF	-2.4208
			TEX12	-2.41937
			CDCA4	-2.41849
			SGCE	-2.41549
			FRMPD3	-2.41547
			CDCA2	-2.41527
			TH	-2.41517
			MYO18B	-2.41435
			LOXL3	-2.41374
			PTPRH	-2.41218
			PRNP	-2.41112
			CCDC88B	-2.40879
			UGCG	-2.40816
			MACF1	-2.40792
			HIVEP2	-2.40702
			GPC5	-2.40626
			ITGA9	-2.40515
			HAVCR1	-2.40426
			KCNK15	-2.40383
			FRMD4B	-2.40335
			PRRG1	-2.40215
			OR5AK2	-2.40172
			NCALD	-2.39977
			PRSS37	-2.39927
			FGD4	-2.39757
			KIF23	-2.39295
			CCL20	-2.39231
			CUL2	-2.39059
			DUSP5	-2.3902
			IRS2	-2.39014
			LAX1	-2.38824
			KCMF1	-2.38781
			UBR4	-2.3849
			CCAR1	-2.38298
			ANTXR1	-2.38178
			RAF1	-2.38171
			TOP2A	-2.38005
			N6AMT1	-2.37873
			NUFIP1	-2.3778
			NR3C1	-2.3767
			MCTP1	-2.37509
			KLHDC4	-2.37349
			OLA1	-2.37318
			GPR45	-2.37252
			CD27	-2.37226
			TRAPPC3	-2.37195
			RBM20	-2.37194
			KCTD20	-2.37112
			ATP6AP2	-2.36679
			CHGB	-2.36668
			RORA	-2.36612
			ELL2	-2.36551
			LIMS2	-2.36529
			MAOA	-2.36043
			FSHR	-2.35879
			STH	-2.35822
			ZNF516	-2.3573
			FABP5	-2.35481
			PANK1	-2.35467
			LYPD1	-2.35413
			GNPDA2	-2.35135
			TNFRSF21	-2.35133
			NLN	-2.35093
			FIG4	-2.34979
			DDX47	-2.34929
			RTP1	-2.3479
			SRRM1	-2.34753
			FRMD4A	-2.34554
			TRMT1	-2.34413
			CDKN1C	-2.34404
			KREMEN1	-2.34346
			MRPL15	-2.34283
			UBE4B	-2.34248
			NRM	-2.34177
			LARS	-2.34143
			GAD1	-2.34039
			VAC14	-2.33935
			FMN2	-2.33812
			SLC22A11	-2.33711
			TANK	-2.33346
			SNX2	-2.33195
			STEAP3	-2.3319
			EGLN3	-2.33136
			PIGT	-2.32933
			PFN4	-2.32757
			ISX	-2.32585
			NFATC3	-2.3258
			LMO7	-2.32497
			EXOSC9	-2.32062
			AKAP2	-2.31959
			MRGPRX2	-2.31816
			C20ORF141	-2.31809
			CEP290	-2.31712
			TNFAIP2	-2.31639
			ST3GAL5	-2.31546
			BTRC	-2.31425
			KAL1	-2.31202
			NKX2-3	-2.31146
			IGF1	-2.31004
			ARHGAP21	-2.307
			ORMDL3	-2.30597
			GPR156	-2.30397
			USP25	-2.30392
			STAU2	-2.30266
			DBC1	-2.30247
			ARHGAP25	-2.30196
			DDX58	-2.30106
			ARNTL	-2.29999
			KATNAL1	-2.2994
			PDCD6IP	-2.29873
			KATNB1	-2.29851
			MASP1	-2.29768
			GHITM	-2.29712
			FANCB	-2.29582
			CD70	-2.29545
			XCL1	-2.29482
			GLIS2	-2.29362
			CPN2	-2.29338
			WDR44	-2.29274
			BIK	-2.29127
			ATP8B1	-2.29061
			RIOK2	-2.28915
			LIMS1	-2.28728
			MTUS2	-2.28625
			ARAP3	-2.28583
			CENPA	-2.28575
			GALNT3	-2.28517
			ABHD12	-2.28438
			TRPC4AP	-2.28429
			HOXC13	-2.2829
			S100A6	-2.28163
			BRIP1	-2.28085
			SCAPER	-2.28061
			ERAP1	-2.27935
			LMNB1	-2.27505
			GLI2	-2.27453
			SRGAP2	-2.27346
			ANKRD28	-2.27293
			FAT1	-2.27213
			MGST1	-2.27133
			PEX26	-2.26741
			BDNF	-2.26664
			JAK1	-2.26651
			FAM102B	-2.26633
			PRSS12	-2.26577
			OR10W1	-2.26444
			CDH22	-2.26432
			TMEM158	-2.26338
			ZNF532	-2.2628
			MDH2	-2.26258
			YWHAB	-2.26203
			ENTPD7	-2.26122
			ETF1	-2.25975
			DOCK4	-2.25802
			FBXO32	-2.25668
			DHX15	-2.25649
			RNF141	-2.25602
			NPNT	-2.25526
			FGF12	-2.25383
			RRAS	-2.25167
			DHCR24	-2.25054
			DDX56	-2.25032
			B4GALT4	-2.25021
			EYS	-2.24985
			ZWILCH	-2.24974
			ARMC10	-2.24925
			NAE1	-2.24837
			TLE1	-2.24752
			FBXL2	-2.24673
			NT5C2	-2.24384
			POLE4	-2.24372
			ZC3H14	-2.24358
			TMEM189	-2.24263
			GNE	-2.24228
			TFEC	-2.24121
			PSG1	-2.24089
			RASL11B	-2.23873
			PITPNC1	-2.23752
			TRIB1	-2.2375
			TMED7	-2.23744
			RFFL	-2.23674
			NR4A2	-2.23666
			VPS13A	-2.23354
			RGS5	-2.23017
			COMMD1	-2.22931
			CASP3	-2.2281
			HAUS4	-2.22802
			IL33	-2.22724
			ADAMTS16	-2.22606
			RPL26	-2.22497
			CAPNS2	-2.22493
			CCDC86	-2.2239
			EEPD1	-2.22161
			CRYBA4	-2.22106
			DIDO1	-2.21965
			CHSY3	-2.21927
			ARHGEF9	-2.21923
			TSHZ3	-2.21811
			TNIP3	-2.21752
			AACS	-2.21455
			FSIP1	-2.2124
			ADAM12	-2.21185
			TK1	-2.21132
			HSPB8	-2.21071
			SDCCAG8	-2.20972
			OR56B1	-2.20896
			ENG	-2.2088
			RBM15	-2.20857
			RGS9	-2.20807
			PTPRB	-2.20745
			MBNL1	-2.2069
			VDR	-2.20658
			NUP85	-2.20603
			FCHO2	-2.20562
			MYH9	-2.20536
			CNTF	-2.20405
			WISP3	-2.20223
			USPL1	-2.20221
			PGRMC2	-2.20165
			KLRD1	-2.20152
			LRRTM3	-2.20124
			DCBLD2	-2.19907
			EMP1	-2.1987
			ATP10D	-2.19856
			TBC1D5	-2.19848
			PCP4	-2.19792
			SHROOM2	-2.19761
			IPO8	-2.19616
			MFAP5	-2.19466
			BST1	-2.19417
			LZTS1	-2.19415
			CD300LF	-2.19176
			CDK7	-2.19088
			SYTL2	-2.19022
			CEP70	-2.19017
			SNTG2	-2.18983
			RDX	-2.1889
			F2R	-2.18718
			ATP2C1	-2.18706
			PTHLH	-2.18679
			CST3	-2.18544
			BCL3	-2.18486
			RPL3	-2.18401
			IRF2	-2.1838
			NLRP10	-2.18232
			IER3	-2.18081
			TLE3	-2.1798
			STAM	-2.17792
			MYT1L	-2.17611
			ZFPM2	-2.17456
			COL18A1	-2.17357
			ZNF573	-2.17294
			EXOC6	-2.17082
			GLTSCR2	-2.17047
			EFHA2	-2.16982
			MOSPD2	-2.16978
			SERPINB1	-2.16957
			RALB	-2.16948
			CENPE	-2.16928
			DEK	-2.16821
			FGF3	-2.16777
			KIAA0146	-2.16702
			TBC1D12	-2.16702
			WASF2	-2.16687
			MSR1	-2.16563
			KHDRBS3	-2.16537
			HDAC7	-2.16434
			MKI67IP	-2.16399
			LGR6	-2.16302
			PDE3A	-2.16115
			UBAP2	-2.16067
			EEF1A1	-2.16043
			SLC8A1	-2.16015
			COL6A6	-2.1601
			MEGF9	-2.16005
			GIT2	-2.15931
			CYB5B	-2.1591
			IFIT3	-2.15837
			PCDH18	-2.15775
			FBLIM1	-2.15764
			NFKBIA	-2.15642
			MAP3K13	-2.15589
			LAMA1	-2.15522
			SLC18A1	-2.15485
			PDE6D	-2.15483
			SCFD1	-2.15479
			GAP43	-2.15441
			AVEN	-2.15376
			CRYBA1	-2.15276
			ZNF582	-2.15273
			OSBP2	-2.15249
			TIMM8A	-2.15118
			ICK	-2.15068
			PI4K2A	-2.15015
			ADAR	-2.15005
			GNLY	-2.14774
			LYPD6	-2.14738
			DHFRL1	-2.14377
			ZNF788	-2.14306
			SF3B3	-2.14088
			DAG1	-2.14035
			ATG4D	-2.13888
			CRADD	-2.13859
			ZNF507	-2.1362
			FAM13A	-2.13448
			SP140	-2.13446
			CYTH1	-2.13355
			ENAM	-2.13272
			LSP1	-2.13043
			SORBS3	-2.13026
			WNT2	-2.12747
			TSEN2	-2.12732
			ONECUT3	-2.12731
			ZMYND19	-2.12523
			KCNK3	-2.125
			DEPDC5	-2.12476
			MOAP1	-2.12366
			HEYL	-2.12302
			BTBD11	-2.1225
			PCBP1	-2.12231
			TRERF1	-2.12228
			TDP1	-2.12163
			ACOT12	-2.11989
			ARAP2	-2.1194
			PLEKHG4	-2.11902
			TUBG1	-2.11756
			ZMAT3	-2.11692
			SH3KBP1	-2.11661
			MMP13	-2.11634
			POLR3G	-2.11582
			AKR1D1	-2.11575
			ECT2	-2.1146
			MTA2	-2.11443
			GPM6A	-2.1132
			MTBP	-2.11301
			FOLH1	-2.11094
			APOLD1	-2.1106
			HERC3	-2.11026
			GRPEL1	-2.11008
			MPP4	-2.10983
			MBOAT2	-2.10967
			FGF1	-2.10951
			DFNA5	-2.10904
			CIRBP	-2.10667
			SCHIP1	-2.1061
			GDA	-2.10607
			B3GALNT2	-2.10482
			KIAA0226	-2.10402
			MFNG	-2.10371
			ARGLU1	-2.10172
			SLC38A1	-2.10154
			DOK5	-2.10082
			RPTOR	-2.10076
			KLRK1	-2.09989
			BIRC6	-2.09934
			RAG2	-2.09887
			TOP1	-2.09772
			RTP3	-2.09365
			CCNA2	-2.09193
			SUCNR1	-2.09027
			SEL1L2	-2.08969
			PIK3C3	-2.08945
			COQ2	-2.08925
			IRX4	-2.08922
			TMCC2	-2.08764
			ZNF782	-2.08632
			CFDP1	-2.08582
			ALDH1L1	-2.08514
			SULF2	-2.08447
			PADI2	-2.08429
			ZNF23	-2.08383
			MGAT4A	-2.08292
			MOCS3	-2.08278
			TSPAN18	-2.08131
			RPS6KA2	-2.08002
			LRRC4C	-2.07934
			HHIP	-2.07932
			MPDZ	-2.07922
			CP	-2.07563
			KCNJ1	-2.07534
			EBAG9	-2.07523
			CHST13	-2.075
			TRMU	-2.07469
			STK4	-2.07439
			ATG3	-2.07379
			CLDN23	-2.07263
			SYT7	-2.07258
			PDLIM5	-2.07237
			DGKD	-2.07212
			RNF180	-2.07166
			PPARGC1B	-2.07127
			LRFN2	-2.07022
			MAP1B	-2.07004
			FGB	-2.06957
			GNL1	-2.06921
			MMP3	-2.06855
			ST6GALNAC4	-2.06852
			TBX19	-2.06767
			CPEB3	-2.06765
			DENND2D	-2.06725
			OCLN	-2.06677
			ZNF131	-2.06673
			SEC31B	-2.0663
			ITGB3	-2.06623
			ATOX1	-2.06591
			FAM89A	-2.06475
			ASB9	-2.06419
			JDP2	-2.06286
			ST6GALNAC5	-2.06277
			GALC	-2.06263
			MAEA	-2.06122
			PRDM6	-2.06053
			GK5	-2.06016
			MOBP	-2.05993
			WIF1	-2.05953
			ELK3	-2.05754
			KIF16B	-2.05709
			COL5A1	-2.057
			MRPS28	-2.05676
			PAH	-2.05468
			CNRIP1	-2.05411
			HK2	-2.05362
			MAP3K7	-2.05337
			KIAA0195	-2.05189
			CSNK1A1	-2.05164
			GTF2A1L	-2.05131
			UBE2J2	-2.0511
			SORBS2	-2.05108
			CPA2	-2.0501
			TRIM44	-2.04948
			NCAPG2	-2.04938
			KSR2	-2.0493
			ACTL7B	-2.04785
			SDPR	-2.04768
			PCDH9	-2.04712
			LMNA	-2.04627
			TRPC4	-2.04584
			EPC2	-2.04456
			OR4E2	-2.04455
			SLC2A1	-2.04404
			BTNL8	-2.04398
			NSMCE2	-2.04323
			PSME4	-2.04223
			ARRDC4	-2.04212
			BCL11A	-2.04205
			SEC62	-2.04155
			ELOVL7	-2.04127
			THRB	-2.04102
			LRIG1	-2.04061
			OLIG3	-2.04058
			EPHA7	-2.04014
			ID2	-2.04004
			NUP214	-2.03926
			NUDT4	-2.0377
			PIK3CG	-2.03561
			SNX8	-2.03378
			LMNB2	-2.03362
			WNT16	-2.03362
			SAA1	-2.03362
			PPM1H	-2.03298
			SMC3	-2.03291
			GNPTAB	-2.03136
			ARHGAP18	-2.03058
			B3GNT2	-2.03048
			CES3	-2.03009
			ENPP2	-2.02922
			MFHAS1	-2.02916
			MTF2	-2.02749
			LRRC3	-2.02669
			SAMD3	-2.02567
			IGFBP4	-2.02562
			SPIN1	-2.02403
			SST	-2.02357
			MTDH	-2.02336
			ERCC1	-2.02296
			ST8SIA6	-2.02223
			SPTLC1	-2.01948
			UMPS	-2.01947
			COG6	-2.01908
			CLDN4	-2.01865
			KCNJ11	-2.01846
			HAS3	-2.01817
			VPS13D	-2.01803
			MATN1	-2.01606
			RSL24D1	-2.01606
			NAALADL2	-2.01556
			DNM1L	-2.0147
			PANX1	-2.01441
			RIN1	-2.01365
			BPTF	-2.01351
			FAM178A	-2.01345
			DIO3	-2.01278
			USP34	-2.01272
			VPS53	-2.01239
			AGGF1	-2.01199
			SENP2	-2.01199
			PPP2R4	-2.0113
			SLC9A7	-2.00861
			TSPAN3	-2.007
			MSL3	-2.00618
			NMNAT3	-2.0033
			DHX30	-2.00275
			COMMD5	-2.00238
			PRCP	-2.00197
			ITPR2	-2.00115
			ZC3H4	-2.00111
			TTLL4	-2.00086
			WEE1	-2.00078
			CCNG2	-2.00056
			SERPINA3	-1.99918
			TAF1B	-1.99793
			F3	-1.99667
			TFDP2	-1.99632
			FCHSD1	-1.99512
			CDH24	-1.99394
			GYPC	-1.99387
			OGT	-1.99336
			CAST	-1.99198
			DAZL	-1.99176
			ANKRD1	-1.9917
			ADM	-1.99077
			FOXN3	-1.9906
			APP	-1.98916
			TMCC3	-1.98886
			ERAP2	-1.98784
			LMO4	-1.98764
			TM4SF1	-1.98725
			CST5	-1.98627
			MED12L	-1.98612
			RASGRP1	-1.9861
			TXNDC16	-1.98551
			UNC5CL	-1.98477
			DDX11	-1.98421
			CHN2	-1.98393
			DPYD	-1.98019
			PIK3CA	-1.97906
			LARP4	-1.9789
			GPR64	-1.97854
			RXFP3	-1.97729
			SPANXA1	-1.97621
			IGFBP3	-1.97616
			EGF	-1.97601
			MTMR10	-1.97596
			RCC1	-1.97589
			NR1I2	-1.9757
			ABCC3	-1.97526
			FAM105A	-1.97482
			CHRNA10	-1.97474
			COL13A1	-1.97427
			TSPAN2	-1.97315
			RUNX2	-1.97279
			TMEM65	-1.97252
			MAGI1	-1.97242
			OSTF1	-1.97124
			AREG	-1.97042
			MMP20	-1.96941
			PRKAR1A	-1.96873
			RPIA	-1.96865
			HEXB	-1.9686
			SMAD7	-1.96826
			PDCD6	-1.9681
			FAT4	-1.96759
			FGFBP1	-1.96722
			WWTR1	-1.96663
			STK10	-1.96639
			PTPRM	-1.96512
			GRIP1	-1.96358
			DNAJB12	-1.96344
			IL6	-1.96308
			MYO18A	-1.96286
			NFASC	-1.96257
			NR3C2	-1.9619
			IGSF10	-1.96147
			CDK5RAP2	-1.96138
			POLR2B	-1.96123
			USP9X	-1.96119
			ANGPTL4	-1.96041
			IQGAP1	-1.95972
			PHF21A	-1.95943
			HMGA2	-1.95926
			COL4A2	-1.95906
			GRM7	-1.95883
			DIAPH3	-1.9584
			FAM20A	-1.95791
			EGR2	-1.95705
			TACC2	-1.95648
			KIAA0430	-1.95628
			FRYL	-1.9561
			SERPINE1	-1.95549
			PHTF2	-1.95409
			RAB38	-1.95006
			MGAT5	-1.9495
			PDHA2	-1.94832
			TNFRSF13B	-1.9482
			NFAT5	-1.94817
			SH3RF1	-1.94729
			RRS1	-1.94652
			UPP1	-1.94578
			DSTYK	-1.94508
			SSH2	-1.94338
			TMEM30A	-1.94178
			RELN	-1.94172
			ULK4	-1.94142
			AGAP3	-1.94141
			DNMT3A	-1.94118
			ESD	-1.93999
			CREB3	-1.93964
			RAD23B	-1.93917
			ARHGAP6	-1.93913
			PI4K2B	-1.93893
			COL16A1	-1.93808
			BNIP2	-1.93788
			ZNF572	-1.93759
			AAK1	-1.93751
			SETD7	-1.93734
			SLC19A3	-1.93719
			NR6A1	-1.93685
			AMFR	-1.93275
			MED13L	-1.93244
			CHEK2	-1.93205
			SCGB1A1	-1.93132
			S100A2	-1.93089
			EYA3	-1.92993
			GGTLC2	-1.92903
			CARHSP1	-1.92848
			RAP2A	-1.92837
			SPPL2A	-1.92524
			ADK	-1.92523
			RNF213	-1.92521
			KIRREL	-1.92416
			MCFD2	-1.92258
			PPP1R12A	-1.92187
			SNRPD2	-1.92132
			RPS3A	-1.92044
			PDE8B	-1.9203
			TUBA1C	-1.92004
			TCOF1	-1.91895
			OR10J1	-1.91893
			MGAM	-1.9189
			AGPAT4	-1.91758
			POU4F1	-1.91598
			SKAP2	-1.91429
			MYH3	-1.91412
			ELL	-1.91405
			OPRK1	-1.91404
			PKP4	-1.91368
			CAP1	-1.9126
			FSCB	-1.91256
			RXRA	-1.9098
			GPC1	-1.90876
			SMYD3	-1.90813
			ITSN1	-1.90699
			TXK	-1.90687
			VAPA	-1.90533
			USP6NL	-1.9051
			TTC8	-1.90441
			STARD7	-1.90323
			CTSZ	-1.9013
			RNF217	-1.90112
			FZD1	-1.9006
			ZNF496	-1.9006
			RXFP2	-1.89953
			NPAS1	-1.89913
			MAPKAP1	-1.89893
			IL17RA	-1.89877
			RTP4	-1.89756
			NCOA2	-1.8964
			SH3GL2	-1.89625
			PPP4R1	-1.89494
			KIF5B	-1.89387
			CXCL2	-1.89374
			TARS	-1.89207
			SPTB	-1.89192
			CHCHD3	-1.88834
			SPANXC	-1.88786
			CREB5	-1.88673
			RASSF9	-1.88653
			CHRNB3	-1.88646
			SGIP1	-1.88612
			GNL2	-1.88604
			SLC25A23	-1.88582
			DUSP4	-1.88579
			GPATCH4	-1.88536
			NCK1	-1.88524
			KCNB1	-1.88383
			RNF43	-1.8833
			RAB3GAP1	-1.88291
			TULP2	-1.88254
			SUCLG1	-1.88141
			TIMP2	-1.8798
			SFTPB	-1.87904
			SF3A3	-1.87901
			SFXN5	-1.87896
			CCNY	-1.8779
			DNMBP	-1.87709
			KCNJ2	-1.87671
			RRP1B	-1.87649
			PTK2	-1.87635
			GGT5	-1.87634
			MAFA	-1.87585
			RAB31	-1.8758
			ATP2B1	-1.87542
			TMED10	-1.87376
			COL4A5	-1.87344
			GOLGA1	-1.87325
			ROBO4	-1.87293
			BRIX1	-1.87207
			CAPN13	-1.87205
			SNCA	-1.87162
			MTHFD1	-1.87081
			EGFR	-1.87039
			P2RX7	-1.86906
			BCL2L13	-1.86789
			CENPC1	-1.8669
			ARL5A	-1.86669
			SP3	-1.86562
			TMOD3	-1.86545
			MED30	-1.86539
			THY1	-1.86352
			TXNL1	-1.86303
			ADAM8	-1.86055
			LRBA	-1.85983
			GADD45GIP1	-1.85899
			CIDEA	-1.85848
			INSIG2	-1.85808
			RAB2A	-1.85805
			GRIN3A	-1.85767
			SPOPL	-1.85741
			BICD1	-1.85708
			OR51B5	-1.85611
			BNC1	-1.85599
			RHOBTB3	-1.85288
			ZRANB1	-1.85119
			ATP9A	-1.84922
			COX7C	-1.84914
			COL5A2	-1.8469
			PSMD6	-1.84504
			DR1	-1.84488
			CDH20	-1.84262
			CLIP4	-1.8418
			SAMD4A	-1.8413
			TSSC1	-1.84124
			SYNE1	-1.83954
			NTM	-1.83937
			IL6ST	-1.83895
			ARFGEF1	-1.83886
			DPYSL2	-1.83866
			GREM1	-1.8384
			ACO1	-1.83699
			DAP3	-1.83593
			CETN3	-1.8347
			TTC13	-1.83406
			RALGPS1	-1.83391
			PRR16	-1.83265
			KCNC2	-1.83151
			NUP160	-1.82918
			UBC	-1.82901
			ZNF366	-1.82865
			RTN4IP1	-1.8284
			POLE3	-1.8279
			PDE10A	-1.82706
			HGF	-1.82654
			DLG2	-1.82546
			BUB3	-1.82165
			CLDN1	-1.82051
			HLCS	-1.82027
			SPRED1	-1.82023
			STK39	-1.81984
			LCOR	-1.81943
			GRID1	-1.81868
			KLHL24	-1.81865
			SARS	-1.8185
			BAIAP2L1	-1.81829
			ACAN	-1.81806
			TRAK1	-1.81736
			TNC	-1.81644
			OR4F6	-1.81622
			EFTUD2	-1.81555
			INPP5B	-1.81378
			TJP1	-1.81236
			LASP1	-1.81173
			PRDX3	-1.80984
			CARD10	-1.80934
			TNFAIP8	-1.80831
			GPR37	-1.80718
			UBE2G2	-1.80653
			LEPR	-1.80532
			IGF1R	-1.80499
			DNAJC15	-1.80314
			POLK	-1.80291
			MYOCD	-1.80277
			RGS6	-1.80214
			NCAPH	-1.8019
			HTR7	-1.80185
			NAV3	-1.80013
			SLCO4A1	-1.79917
			MME	-1.79888
			NBN	-1.79835
			KDR	-1.7953
			PPARGC1A	-1.79524
			PRPS2	-1.79345
			SPP2	-1.79321
			TRAF3IP2	-1.79293
			FEZ1	-1.7922
			TGFBI	-1.79211
			ARHGAP29	-1.79167
			MACC1	-1.79027
			MED10	-1.78909
			MEGF6	-1.78889
			IQCK	-1.78858
			TRIM43	-1.78817
			CLINT1	-1.78762
			BET1	-1.78732
			RBM7	-1.7868
			MATN2	-1.78651
			ISL2	-1.7856
			HLF	-1.78542
			USP20	-1.7854
			EVL	-1.78503
			CD207	-1.78454
			CSF2	-1.78417
			GPR143	-1.78278
			SEMA6B	-1.78211
			CHIC1	-1.78196
			POP1	-1.781
			LYN	-1.77939
			UTP18	-1.77924
			ADAMTS8	-1.77907
			IL4R	-1.77849
			PTPDC1	-1.77799
			SCN8A	-1.77766
			C6	-1.77726
			STX6	-1.77713
			SGOL1	-1.77678
			FNBP1	-1.77668
			SH3BP5	-1.77647
			MYC	-1.77601
			ARID1B	-1.77545
			RAP2B	-1.77544
			NBR1	-1.7753
			GAS1	-1.7752
			PDE5A	-1.77405
			ZNF212	-1.77331
			CDC42EP4	-1.77243
			NALCN	-1.77147
			MMP16	-1.77088
			ANXA5	-1.76894
			ZNF599	-1.76865
			EPB41L2	-1.76746
			ITGA2	-1.76712
			SLC39A1	-1.76661
			OPRM1	-1.76656
			GOT1	-1.76625
			ATF2	-1.76586
			CPA5	-1.76567
			ZIC3	-1.76551
			CTGF	-1.76479
			FBXO9	-1.76469
			RIT2	-1.76408
			SLC25A32	-1.7627
			VIT	-1.76137
			LAMA4	-1.76121
			TSNARE1	-1.76121
			FLRT1	-1.76091
			RYBP	-1.76045
			WWC2	-1.75926
			CD180	-1.75887
			SLC25A18	-1.75801
			SPTBN5	-1.75686
			ELP4	-1.7565
			FTSJ2	-1.75614
			CTNNB1	-1.75543
			PPP6C	-1.75491
			SAR1A	-1.75407
			NUAK2	-1.75377
			AHNAK	-1.75365
			ABCC2	-1.75228
			CNBP	-1.75203
			SOX4	-1.75192
			PTPRK	-1.75179
			MAD2L1BP	-1.75017
			KRT18	-1.74934
			GRIA1	-1.74738
			SEH1L	-1.7473
			SOX3	-1.74691
			CNTN3	-1.74622
			TMTC2	-1.74607
			HMCN1	-1.74259
			CLCN4	-1.74251
			MRPL46	-1.7421
			TBC1D19	-1.74197
			AGRN	-1.74125
			TLX3	-1.74068
			TMEM106C	-1.73956
			GDPD1	-1.73892
			TPO	-1.73628
			EIF2AK1	-1.73614
			FAM167A	-1.73601
			PTEN	-1.73569
			APC	-1.73534
			OSBPL5	-1.73501
			AMPH	-1.73496
			N4BP2	-1.73414
			ETV1	-1.73397
			UGT8	-1.73318
			SNAP23	-1.73259
			PRKCE	-1.73157
			SLC27A2	-1.73093
			KCNN2	-1.73013
			CRKL	-1.72984
			ZMIZ2	-1.72967
			SLC44A2	-1.72873
			ITGBL1	-1.72817
			SH3BP4	-1.72645
			RTN4RL2	-1.72546
			PCLO	-1.72505
			BAG3	-1.72477
			GABRR2	-1.72381
			RALGPS2	-1.72379
			PHOX2B	-1.72358
			WDR72	-1.72326
			LHX4	-1.72144
			DUSP7	-1.71901
			FRMPD4	-1.71879
			NEGR1	-1.71863
			DGKI	-1.71798
			FZD4	-1.71761
			PPP1CC	-1.71736
			KIFC3	-1.71728
			STYK1	-1.717
			CENPV	-1.71544
			PLEKHM2	-1.71528
			QPCT	-1.71491
			PDE4D	-1.71453
			ACSS3	-1.71412
			GDAP1L1	-1.71358
			PTBP2	-1.71221
			MCM7	-1.71193
			ACTR3	-1.71037
			TTLL5	-1.70958
			CNNM1	-1.70852
			TLR4	-1.70805
			SCTR	-1.70787
			AUTS2	-1.70751
			MYO16	-1.70662
			CSNK1G3	-1.7062
			CAV1	-1.7045
			AOX1	-1.7044
			IL7	-1.70407
			PDLIM1	-1.70233
			PTPN3	-1.70216
			RGPD2	-1.70211
			MAP6	-1.70111
			RPP40	-1.70021
			AKR1B1	-1.6997
			NEK6	-1.69939
			CSTF3	-1.69913
			TNS4	-1.69852
			SEPHS1	-1.69711
			WSCD1	-1.69651
			SART1	-1.69503
			ASPH	-1.69501
			APITD1	-1.69455
			DDX52	-1.69454
			MRPL18	-1.6938
			NSUN2	-1.69301
			IRF1	-1.69072
			GUCY1A2	-1.69055
			ZBTB10	-1.68903
			SNTA1	-1.68701
			AKAP7	-1.68678
			KCNG2	-1.68587
			ANK1	-1.68571
			TMEM160	-1.68547
			CDC42BPA	-1.68465
			RBPMS	-1.68428
			RAP1GDS1	-1.68412
			RAPGEF3	-1.68395
			DOCK2	-1.68265
			JAKMIP2	-1.68257
			DLG1	-1.68215
			SAMSN1	-1.68125
			FZD2	-1.68101
			FBXW11	-1.68052
			PAFAH2	-1.6797
			BNC2	-1.67945
			FOXC1	-1.67943
			ZNF420	-1.67913
			ALPK2	-1.67686
			PLA2G16	-1.67679
			PSD3	-1.67552
			IRF8	-1.67474
			FLNB	-1.67443
			KIAA1199	-1.67142
			COL4A4	-1.67117
			GLRB	-1.67063
			TMCO1	-1.67021
			POU2F1	-1.66978
			PRKCA	-1.66966
			PCDH7	-1.66772
			STK32B	-1.66766
			PKP1	-1.66681
			DTNBP1	-1.66384
			ZNF280D	-1.66311
			PRMT7	-1.66308
			MRPS24	-1.66077
			E2F7	-1.66067
			LIMK2	-1.66036
			MCCC1	-1.66015
			SNRPF	-1.65935
			LDB2	-1.65893
			CSNK1D	-1.65811
			INO80	-1.6572
			ZNF655	-1.65691
			SNAP25	-1.65676
			CLYBL	-1.65633
			PLIN2	-1.65622
			HSD17B2	-1.65611
			BACE2	-1.65604
			MAGEB2	-1.65592
			KCNQ5	-1.65464
			TNFAIP3	-1.65453
			CADM4	-1.65357
			TUSC3	-1.65351
			SLC39A13	-1.65311
			BCAR3	-1.65292
			OR2K2	-1.65171
			NOX4	-1.65125
			ARX	-1.64991
			GBF1	-1.64853
			MYO5B	-1.64841
			DCUN1D5	-1.64807
			SLC4A4	-1.64751
			UQCRFS1	-1.64726
			OLIG2	-1.6468
			TCEA3	-1.64503
			TLK2	-1.64462
			PPP2R1B	-1.64338
			SETD2	-1.64307
			BCL2L11	-1.64305
			PRDM9	-1.6408
			NLRP1	-1.64047
			PAG1	-1.63735
			OIT3	-1.63639
			GTF2H5	-1.63557
			CPO	-1.63509
			OXNAD1	-1.63369
			SMURF2	-1.63278
			ISYNA1	-1.63148
			SP6	-1.63122
			THOC3	-1.63117
			CGNL1	-1.62931
			NRG3	-1.62927
			GMCL1	-1.62829
			SLITRK5	-1.62771
			HSPA9	-1.62743
			AGAP1	-1.62733
			ADAMTS12	-1.62575
			APBA2	-1.62554
			EIF2C2	-1.62427
			AHSP	-1.62391
			EMP2	-1.62161
			KIF20B	-1.62153
			TCF7L1	-1.62144
			BMP6	-1.62106
			STT3B	-1.61974
			CNR1	-1.61789
			UCHL5	-1.61769
			MGP	-1.61523
			CA2	-1.61347
			ZDHHC17	-1.61322
			TEX14	-1.61235
			PGM2L1	-1.61096
			MRPL1	-1.60971
			ZNF33B	-1.6087
			CYP26B1	-1.60786
			TNFSF8	-1.6058
			STAMBP	-1.6038
			FGF18	-1.60237
			ZBTB38	-1.60119
			APPL2	-1.60052
			PSRC1	-1.59994
			PTPRJ	-1.59976
			FASLG	-1.59768
			PLCH1	-1.59726
			CYP11B2	-1.59704
			DKK3	-1.59663
			FSTL1	-1.59548
			SPTAN1	-1.59484
			CLDN14	-1.59371
			CDC42EP3	-1.59362
			CTSL1	-1.59238
			NFX1	-1.58932
			FCGBP	-1.58917
			FGF2	-1.58859
			GRAMD1C	-1.58798
			RPRM	-1.58744
			APCS	-1.58664
			PTN	-1.58392
			NDUFC2	-1.5837
			TMEFF2	-1.58253
			GPR171	-1.58212
			ZSCAN21	-1.58199
			KCTD10	-1.58188
			DUS2L	-1.5808
			SNTB1	-1.58008
			WDFY1	-1.57869
			ODC1	-1.57757
			EPHB1	-1.57691
			CXCL3	-1.57628
			PANK2	-1.57559
			ATXN2	-1.57511
			CAMK2N1	-1.57502
			CD36	-1.57364
			ALPL	-1.57353
			ZNF365	-1.5722
			NDNL2	-1.57214
			EPHA2	-1.57171
			INPP4B	-1.57128
			TIAM2	-1.57123
			PPARG	-1.57093
			CDC7	-1.57068
			CNTN5	-1.57047
			HPGD	-1.56846
			COL12A1	-1.56764
			CDH5	-1.56688
			COG7	-1.56456
			DUSP23	-1.56342
			TTC28	-1.56233
			IL22	-1.56177
			MTHFD1L	-1.56156
			FIGN	-1.56146
			SAV1	-1.56135
			WDR1	-1.56082
			HERC1	-1.56033
			MAP3K5	-1.55965
			TMCO2	-1.55927
			TRIM23	-1.5586
			NFIL3	-1.55806
			WDR69	-1.55773
			SRGN	-1.55704
			IGF2BP2	-1.55702
			DAB2IP	-1.55697
			PPP3CA	-1.55673
			PTPRE	-1.55636
			ZNF330	-1.55275
			EPHA5	-1.55021
			WDYHV1	-1.54998
			ADAMTS6	-1.54948
			PMAIP1	-1.54911
			SLC43A3	-1.54873
			LRRC32	-1.54813
			SIRPG	-1.54552
			FHL1	-1.5448
			DNAJC1	-1.54477
			AP1S2	-1.53984
			YAP1	-1.53968
			TP53BP2	-1.53874
			LRRN3	-1.53841
			EPGN	-1.53812
			RASGRF2	-1.53725
			ZNF792	-1.53506
			P2RY14	-1.53487
			ST6GALNAC3	-1.53464
			PDE9A	-1.53405
			FAM65B	-1.53283
			GRID2	-1.53282
			JMJD1C	-1.53254
			KIT	-1.53028
			CAPRIN2	-1.52887
			STK40	-1.52752
			COBLL1	-1.52615
			ARID2	-1.52563
			MMP7	-1.52435
			PDE7A	-1.52407
			SEMA3A	-1.52336
			RBM26	-1.52284
			SIAH3	-1.52265
			CNN2	-1.52205
			ZNF90	-1.5218
			VSTM1	-1.52165
			MARCKS	-1.51766
			NFIB	-1.51705
			RARRES3	-1.51663
			GRIK3	-1.51596
			ZSWIM5	-1.5157
			MSH6	-1.51486
			SPIRE1	-1.51084
			PHKA2	-1.51045
			TBCEL	-1.50876
			ALG10	-1.50861
			SYK	-1.50856
			FSHB	-1.50724
			GAB2	-1.50684
			PTGIS	-1.50587
			PTCD3	-1.50584
			ZNF708	-1.50378
			AZIN1	-1.50354
			CRTAC1	-1.50337
			CTCF	-1.50198
			RALA	-1.50189
			PFN2	-1.5018
			SEC23B	-1.50159
			ASB2	-1.50121
			ADAMTS3	-1.50046
			SYT9	-1.50023
			PAPSS2	-1.49813
			CHRM2	-1.49658
			EPHB2	-1.49642
			ZBTB41	-1.49563
			IL21	-1.49447
			NFE2L3	-1.49346
			PLXDC2	-1.49317
			ZNF138	-1.49228
			NDUFV2	-1.49193
			SENP1	-1.49164
			IQSEC1	-1.49131
			TMEM200B	-1.49097
			PARP8	-1.49024
			DLEU1	-1.48927
			ITGA4	-1.48608
			SLC27A1	-1.48495
			IL20RB	-1.48292
			ADAMTS2	-1.48138
			CDC6	-1.48104
			TGM3	-1.48077
			IRAK1	-1.47934
			WNT4	-1.47797
			SASH1	-1.47776
			SPOCK1	-1.47764
			LYPLAL1	-1.4762
			ARHGEF17	-1.47496
			FAT3	-1.47453
			CACNG6	-1.46969
			EBNA1BP2	-1.4693
			BCL2	-1.46808
			SLC7A13	-1.46791
			CAMK2G	-1.46738
			ADRA2C	-1.46597
			PLCB2	-1.46532
			SORCS1	-1.4651
			SPATA13	-1.46183
			CRTAM	-1.46085
			CEL	-1.46055
			SEMA6D	-1.46012
			CCDC23	-1.4594
			HGSNAT	-1.45919
			GNAI1	-1.45702
			DYSF	-1.45691
			CLEC9A	-1.45678
			CTXN3	-1.45543
			MAT2A	-1.45392
			AKAP12	-1.45114
			NCF4	-1.45028
			HTRA1	-1.45026
			AP4M1	-1.44997
			ATXN1	-1.44965
			NAGLU	-1.44882
			SIPA1L1	-1.44788
			TFAP4	-1.44577
			YPEL2	-1.44512
			DAAM1	-1.4451
			MTX2	-1.44459
			CPA4	-1.4438
			APOH	-1.44351
			HTR1B	-1.44345
			VAV2	-1.44255
			RASA2	-1.44225
			SERTAD2	-1.44113
			B4GALT1	-1.44003
			GLRA1	-1.4399
			YWHAQ	-1.43981
			CNKSR3	-1.43886
			GJD2	-1.43849
			SLC38A2	-1.43838
			SIK3	-1.43455
			RPL22L1	-1.43372
			GGT1	-1.43338
			LHX5	-1.43258
			SQRDL	-1.43248
			GFPT1	-1.42944
			DACH1	-1.42895
			HEY1	-1.42692
			NFKBIZ	-1.42542
			IVNS1ABP	-1.42267
			SLC2A8	-1.42233
			KRT20	-1.4212
			DPPA4	-1.42039
			IER5L	-1.41698
			BCHE	-1.4154
			NEDD9	-1.41519
			SPOCK2	-1.41444
			ITPR1	-1.41401
			DENND5A	-1.41361
			KIAA0020	-1.41297
			NF1	-1.41102
			SLC22A2	-1.41005
			XRCC4	-1.40968
			APLP2	-1.40807
			TRIO	-1.4072
			ATP12A	-1.40662
			PC	-1.40631
			PDHA1	-1.40523
			ZNF827	-1.40261
			POLDIP3	-1.40213
			CENPF	-1.40052
			FZD5	-1.39811
			NCAM1	-1.39682
			GCNT4	-1.3968
			POT1	-1.39661
			POU4F3	-1.39589
			MED9	-1.39528
			PLD1	-1.39495
			THBS2	-1.39403
			NDFIP2	-1.39361
			ADCY9	-1.39247
			VSX1	-1.3908
			TMTC3	-1.39055
			POLH	-1.38597
			FGF10	-1.38583
			RAPGEF1	-1.38554
			SNRPB	-1.38345
			ADAM9	-1.38183
			PCSK1	-1.38139
			CD200	-1.38035
			SS18	-1.38025
			SLC16A2	-1.37965
			LDLR	-1.37907
			IKZF2	-1.37851
			METAP2	-1.37836
			FOSL2	-1.3778
			PARK7	-1.37742
			SSBP2	-1.37691
			MAF	-1.3768
			PKNOX2	-1.37394
			FGF9	-1.37077
			TBC1D2	-1.36525
			MYCN	-1.36187
			SKAP1	-1.35887
			SEMA3C	-1.35655
			DLL1	-1.35136
			TRIM34	-1.35135
			SMS	-1.35109
			ZMYM1	-1.35086
			CLNS1A	-1.34985
			PARD3	-1.34907
			SPP1	-1.34495
			RASGRF1	-1.34472
			SLC1A2	-1.3416
			PDXK	-1.34065
			NDST2	-1.34031
			ANKRD55	-1.33972
			PDE1C	-1.33693
			ARHGAP12	-1.33657
			TACC1	-1.33517
			PRKRIP1	-1.33421
			SLC7A14	-1.33409
			TRAPPC4	-1.33374
			OR2F2	-1.33087
			SSH1	-1.33062
			BBS10	-1.32833
			RCAN1	-1.32382
			ACACB	-1.32224
			HTR1F	-1.32057
			MORF4L2	-1.31803
			DCTN6	-1.31621
			PPP1CB	-1.31282
			TMX1	-1.31271
			OR4N2	-1.31058
			NPSR1	-1.30886
			RGS1	-1.30648
			SPHKAP	-1.30609
			LEP	-1.30481
			USP40	-1.30442
			WISP1	-1.30197
			CPA3	-1.30186
			FOSL1	-1.29996
			BMS1	-1.29815
			SYT13	-1.28458
			ABCC4	-1.27529
			DRD2	-1.27522
			MKS1	-1.2702
			IQGAP2	-1.26958
			RPH3A	-1.26955
			CD151	-1.26801
			SYNGR1	-1.26732
			SLC1A7	-1.26567
			CREB3L1	-1.2643
			PSG2	-1.26141
			DIAPH2	-1.26124
			CD28	-1.257
			SNAI1	-1.25474
			SH3BP5L	-1.25311
			TIMP4	-1.25216
			PDE4DIP	-1.24987
			RBMS3	-1.24756
			CAMK1D	-1.24587
			TSHZ2	-1.24054
			USP43	-1.2399
			OR2V2	-1.2389
			LRCH3	-1.22885
			PPP1R3C	-1.22824
			SPINK2	-1.22793
			NOTCH1	-1.22766
			HMHB1	-1.22496
			XYLT1	-1.22273
			CXCL13	-1.22225
			DNAJC7	-1.22064
			FEZ2	-1.21819
			GABRB1	-1.21686
			TEAD4	-1.21266
			NKIRAS1	-1.21173
			SLC7A1	-1.20837
			SOST	-1.20454
			STAT3	-1.20451
			SMOX	-1.2011
			SLTM	-1.1988
			EXT1	-1.19789
			SSPN	-1.19749
			TCF7L2	-1.19701
			SKIV2L2	-1.19631
			KRT8	-1.19176
			CNGB1	-1.18931
			SDC3	-1.18686
			PAK2	-1.18619
			PRMT1	-1.18589
			KANK2	-1.18565
			TCP11L1	-1.1856
			HIVEP3	-1.18123
			SEMA3D	-1.17927
			PDE1A	-1.17747
			KLF5	-1.17616
			KIAA1024	-1.17348
			RCN1	-1.16766
			ME3	-1.16493
			TNFAIP1	-1.15934
			DYM	-1.15157
			FNIP1	-1.14756
			CST6	-1.14454
			MAS1	-1.1406
			GNAT3	-1.14036
			DUSP10	-1.13569
			WNT2B	-1.12573
			ACVR1C	-1.12428
			NPR3	-1.12351
			CELA3B	-1.12123
			EID2	-1.1173
			PHLDB1	-1.11669
			CBX5	-1.11061
			AHNAK2	-1.1014
			TSPAN15	-1.10014
			IKBIP	-1.088
			PIF1	-1.08647
			DGKZ	-1.08503
			KRT15	-1.08487
			THSD1	-1.06782
			SPRY4	-1.06401
			ESR1	-1.05337
			MARCO	-1.04088
			RNF185	-1.04015
			MORF4L1	-1.03193
			CUZD1	-1.02916
			HIST1H1C	-1.02695
			METTL9	-0.995265
			GALNT1	-0.98829
			KCTD4	-0.983429
			HIF3A	-0.956592
			BMP7	-0.921864
			SLC16A5	-0.838629
			MAN1A1	0.862206
			GPR1	0.917441
			CCR7	0.919599
			EXPH5	0.961002
			TNKS	1.02993
			ZNF675	1.0573
			LCMT1	1.07536
			ARID3A	1.09227
			SSTR1	1.09284
			ST5	1.11336
			GCG	1.11999
			UPB1	1.12132
			BAALC	1.12269
			TCP10L	1.14674
			KRT7	1.18402
			PPP2CA	1.1856
			APLNR	1.19242
			DAAM2	1.20342
			GOLPH3	1.22315
			PAPPA	1.225
			UBE2H	1.22889
			OMG	1.23869
			MSC	1.24985
			LAMB1	1.25295
			EREG	1.26145
			PARD6B	1.26727
			KCNK13	1.29462
			CALB1	1.30219
			EPHB6	1.31118
			GAS7	1.32672
			NDUFB6	1.32918
			RGS10	1.3571
			MYO1B	1.37497
			HAS2	1.38548
			PLA2G4A	1.39038
			CBL	1.4
			UCHL3	1.40896
			SORCS3	1.41221
			ST3GAL6	1.42328
			GLIPR1	1.42353
			TPCN2	1.4297
			PLCZ1	1.43209
			CRY1	1.43664
			PHACTR4	1.44132
			SERTAD4	1.44288
			HELB	1.46309
			KRT33B	1.48466
			FABP6	1.48626
			CRISPLD1	1.48632
			ZEB2	1.4953
			KCNF1	1.50891
			ASXL2	1.55934
			LRRK1	1.58926
			UBE2F	1.59448
			PRKG1	1.609
			ADHFE1	1.61516
			LAD1	1.65668
			RANBP17	1.67654
			PRSS23	1.73193
			COL11A1	1.73627
			GC	1.75079
			FLRT3	1.76211
			PPFIBP1	1.77223
			OR10S1	1.79748
			CTHRC1	1.80667
			GPR150	1.84493
			SLC20A1	1.88558
			TEX15	1.91743
			TBC1D9	1.92957
			CABLES1	2.01396
			CTDSP2	2.11967
