# Supplementary material for: A genome-wide screen identifies YAP/WBP2 interplay conferring growth advantage on human epidermal stem cells
Source: Nat Commun. 2017 Mar 23;8:14744. doi: 10.1038/ncomms14744 (PMC5376649; doi:10.1038/ncomms14744)
Supplement: Supplementary Data 9 — Intersection of Hippo network interactome with lists of screen gene target hits [file ncomms14744-s10.xlsx]

## Sheet: Dataset S9
Supplementary Dataset 9	Intersection of Hippo network interactome with lists of screen gene target hits
	This table has 3 tabs

## Sheet: Hippo network interactome
Hippo network interactome: gene list
1433B
1433E
1433F
1433G
1433T
2AAB
A2ML1
ABLIM1
ACAD11
ACD11
ACINU
ACSL3
ACTR1A
AF9
AGAP3
AIP
AJUBA
AKAP8L
AKAP9
ALDH3A2
AMOL1
AMOL2
AMOT
AMOT-TJP2-YAP
AMOTL1
AMOTL2
AMPD2
AMY1
ANAPC1
ANKRD1
ANKRD26
ANKRD28
ANKRD44
ANKRD52
ANKS1A
ANM5
ANXA1
ANXA2
AP1B1
AP2A1
AP2A2
AP3B1
AP3D1
AP3M1
AP3S1
ARAF
ARHGEF2
ARHGEF7
ASPP1
ASPP2
ATD3A
ATP5C1
ATPD
ATPO
AURKA
AURKB
AZI1
B2MG
BAG3
BAG5
BAIAP2
BASP1
BAX
BCL9L
BCR
BIRC6
BRAF
BTRC
C14orf133
C7orf43
CADM1
CALD1
CALL3
CAMKK1
CARM1
CASK
CATD
CBL
CC85B
CC85C
CCDC138
CCDC6
CCDC77
CCDC85C
CCDC88C
CCND1
CCP110
CD44
CDC25C
CDC37
CDCA2
CDK16
CDK17
CDK18
CDK6
CEBPA
CENPJ
CEP170
CEP72
CEP85
CEP89
CGN
CHIP
CK1ëµ/CK1ë«
CLASP1
CLIP1
CNST
CNTROB
CO4A5
CORO1C
CPEB4
CPSF6
CPVL
CRB1
CRLF3
CRTC2
CRTC3
CSK21
CSK22
CSK2B
CSKP
CSNK1E
CSPP1
CT027
CT2NL
CTGF
CTNNB1
CTTB2
CTTNBP2
CUL7
CWC22
CWC27
CYBP
CYFIP2
CYLD
CYTA
Crumbs complex
DBN1
DCAF7
DDB1
DDX17
DDX6
DENND1A
DENND4A
DENND4C
DHX15
DIAPH3
DICER1
DKC1
DLG1
DLG3
DLG4
DLGAP4
DNAJA3
DNJA1
DNJA2
DNJB1
DOCK11
DOCK6
DOCK7
DOCK8
DPCD
DPF2
DPY30
DVL1
DVL2
DVL3
DYL1
DYL2
DYNLL1
Dlg
E2F1
E41L1
E41L2
E41L3
EDC3
EDN1
EGFR
EI2BB
EI2BD
EIF4E2
ENY2
EPB49
EPS8
ERBB4
ERLIN2
ERP44
ETFA
FA40A
FA40B
FAM123B
FAM190B
FAM40A
FAM83B
FAS
FAT4
FBF1
FBW1A
FBW1B
FBXL16
FGFR1OP2
FGOP2
FMNL1
FOXM1
FOXO3
FRMD6
G3BP1
GAPVD1
GCYA2
GCYB1
GDIB
GELS
GFOD1
GGCT
GID8
GIGYF1
GIGYF2
GIT1
GLMN
GPTC8
GRIP1
GSK3B
GTF3C4
GTPB8
HADHB
HAUS3
HDAC4
HDAC5
HDAC6
HDAC7
HECTD1
HECW2
HNRNPU
HS105
HS12A
HS74L
HSP74
HYOU1
IASPP
ICLN
IFFO1
IGBP1
IKBKAP
ILVBL
INADL
INPP5F
IPI:IPI00556101.2
IPP2
IPRI
IRS2
ITCH
K1467
KANK1
KAP0
KBTB7
KCMF1
KI18A
KI67
KIAA0284
KIAA0355
KIAA0753
KIAA0930
KIAA1009
KIAA1279
KIAA1462
KIAA1522
KIAA1549
KIAA1671
KIAA1731
KIAA1804
KIF13B
KIF1B
KIF1C
KIF2C
KIF7
KIRREL
KLC2
KLC4
KPCI
KPCZ
KSR1
L2GL2
LAP2
LARP1
LATS
LATS1
LATS2
LETM1
LIMA1
LIN7A
LIN7B
LIN7C
LLGL
LLGL-DLG-SCRIB
LLGL1
LMO7
LMTK2
LNX2
LRCH1
LRCH2
LRCH3
LUZP1
LYAR
LZTS2
MAGI1
MAP1B
MAP1S
MAP2K1
MAP2K2
MAP3K2
MARK1
MARK2
MARK3
MAST2
MCM7
MCMBP
MEP50
MER-WWC1-FRMD6
MERL
MIA3
MIPOL1
MLLT4
MMTA2
MOB1A
MOB1B
MOB2
MOB4
MOBKL1B
MPDZ
MPHOSPH9
MPP2
MPP5
MPP6
MPP7
MSH6
MST1
MST2
MST4
MTMR12
MTMR3
MYO6
Mst/krs
NADK
NAF1
NAV1
NCKAP1
NCKAP5L
NCKIPSD
NEB1
NEB2
NEDD4
NEDD4L
NEK2
NEK4
NF1
NF2
NFATC4
NIN
NINL
NIPSNAP1
NOTCH1
NRCAM
NUDC
NUMA1
NUP50
NYNRIN
ODPA
OXA1L
PAK1
PAR6B
PAR6G
PARD3
PARD6B
PARD6G
PARP8
PARVG
PBK
PCBP1
PDC10
PDCD2
PDLIM7
PDRG1
PEAK1
PFD2
PFD6
PFKFB2
PG12A
PGAM5
PHLDB2
PHOCN
PI42A
PI42B
PI42C
PI4KB
PIBF1
PIHD1
PIK3C2A
PININ
PKP2
PKP4
PLEKHA5
PLEKHA7
PLEKHG1
PLK1
PNMA2
POLR2A
PP1 protein complex group
PP1A
PP1B
PP1G
PP1R7
PP1R8
PP1RA
PP1RB
PP2A
PP2BB
PPFIA1
PPFIBP1
PPM1H
PPP1CA
PPP1R13B
PPP1R9A
PPP2R5D
PPP6C
PPP6R1
PPP6R2
PPP6R3
PPR18
PRIC1
PRIC3
PRKCI
PRKRIR
PRP4B
PSMD9
PTEN
PTN13
PTN14
PTOV1
PTPN13
PTPN14
PUM1
PXDC1
QARS
R3HDM1
RAB11FIP1
RAB11FIP2
RAB35
RABE1
RABEP1
RABGEF1
RABX5
RAD18
RADIL
RAE1
RAF1
RALGAPA1
RALGAPB
RALGPS2
RANB9
RAPGEF6
RASAL2
RASF1
RASF2
RASF3
RASF4
RASF5
RASF6
RASF7
RASF8
RASF9
RASSF1
RASSF2
RASSF3
RASSF4
RASSF5
RASSF6
RASSF8
RBBP4
RBFA
RCN2
REEP4
RICTOR
RIF1
RM40
RMP
RNASEN
RNPS1
RPAB1
RPAP3
RPGF2
RPGF6
RPGRIP1L
RPL36A
RRP1B
RS15
RS17
RSMB
RSU1
RTKN
RUNDC3B
RUVB2
S10A7
S10AE
S20A1
SAMD4A
SAMD4B
SAP18
SAPC2
SAPS3
SAV1
SCLT1
SCML1
SCOC
SCRIB
SEC16A
SET1A
SFN
SGPL1
SH3GLB2
SH3PXD2A
SH3RF1
SH3RF3
SHKBP1
SHOC2
SHROOM3
SIKE1
SIPA1L2
SIPA1L3
SKIV2L2
SKP2
SLC9A3R2
SLMAP
SMAD1/5
SMAD4
SMR3B
SNAI2
SNP29
SNRPD2
SNTB1
SNTB2
SNX18
SNX5
SOGA2
SORBS1
SORBS2
SOX9
SPB3
SPB4
SPICE1
SPR2E
SQSTM
SRGAP2
SRPR
SRPRB
SRRM1
SRRM2
SSX2IP
ST38L
STIP1
STK24
STK3
STK38
STK38L
STK4
STRN
STRN3
STRN4
STRP1
STRP2
STXBP4
SUGT1
Scf Trcp beta
Smad2/3
Smad2/3-Smad4
TAB1
TAF2
TANC2
TAZ
TBA1C
TBC1D1
TBC1D22B
TBC1D4
TBC1D5
TBK1
TBKBP1
TBX5
TCF7L2
TCHP
TCOF
TCPA
TCPB
TCPD
TCPE
TCPG
TCPH
TCPQ
TCPZ
TEAD
TEAD1
TEAD2
TEAD3
TEAD4
TEBP
TIM13
TIPRL
TJP2
TMOD3
TOX4
TP53BP2
TP63
TP73
TPD52L1
TPM1
TPRN
TRAPPC10
TRAPPC9
TRIM27
TRIM32
TRIM37
TRIM41
TRY1
TSC2
TSPYL1
TTC1
TTC28
TUBB6
TUBGCP2
UHRF1BP1L
UNK
USP54
USP8
USP9X
UTRN
VANG1
VAPA
VAPB
VPRBP
VPS33B
WBP2
WDR26
WDR62
WDR82
WDR92
WWC1
WWC2
WWTR1
XPO6
XPR1
YAP/TAZ
YAP/TAZ-14-3-3
YAP1
YES1
YLPM1
YWHAB
YWHAG
YWHAH
YWHAQ
YWHAZ
ZA2G
ZCCHC8
ZCH18
ZFP36L2
ZFYV9
ZRAB2
apoptosis
cell-cell contact
phosphate
proliferation of cells

## Sheet: Hippo interactome intersections
List of candidate YAP regulators			This list corresponds to the overlap between the list of genes comprising the Hippo network interactome
			and the list of gene target hits from the screens
SCC13-specific	NHK-specific	NHK&SCC13 common
ACSL3	AMOTL2	CRTC2
AGAP3	ANAPC1	DVL1
AKAP8L	ENY2	KCMF1
AKAP9	HNRNPU	MPP6
AMOT	KIAA0284	NYNRIN
AMPD2	KIAA1522	RNPS1
ANKRD1	PARVG	RPL36A
ANKRD28	TRAPPC10	SNRPD2
AP3B1	YWHAE	SRGAP2
AP3D1		TEAD4
ARAF		WBP2
ATP5C1		YAP1
AURKB
BAG3
BIRC6
BRAF
BTRC
CARM1
CBL
CDC37
CDCA2
CENPJ
CEP72
CORO1C
CPVL
CRB1
CRLF3
CRTC3
CTGF
CTNNB1
CYFIP2
DDX17
DHX15
DIAPH3
DICER1
DKC1
DLG1
DLG4
DOCK8
DVL2
DVL3
EGFR
EPB49
ERP44
FAS
FAT4
FGFR1OP2
FMNL1
FOXM1
GAPVD1
GFOD1
GIGYF2
GLMN
GRIP1
GTF3C4
HDAC7
HYOU1
IGBP1
INPP5F
IRS2
KIAA1731
KIRREL
LIMA1
LIN7A
LIN7B
LMO7
LMTK2
LRCH1
LRCH2
LRCH3
MAGI1
MAP1B
MAST2
MCM7
MIPOL1
MLLT4
MPDZ
MPP2
MSH6
MST4
NCKIPSD
NEK2
NEK4
NF1
NIPSNAP1
NOTCH1
NUMA1
OXA1L
PARD3
PARD6B
PARD6G
PARP8
PCBP1
PDRG1
PKP4
PLEKHG1
PPFIBP1
PPM1H
PPP1R13B
PPP6C
PRKRIR
PSMD9
PTEN
PTOV1
PTPN13
QARS
R3HDM1
RAF1
RALGPS2
RASSF2
RBBP4
RCN2
RIF1
RRP1B
RTKN
SAMD4A
SAP18
SAV1
SCLT1
SCML1
SCRIB
SFN
SH3RF1
SKIV2L2
SMAD4
SNTB1
SORBS2
SRRM1
SSX2IP
STK38
STK38L
STK4
STRN
STRN4
STXBP4
TAF2
TAZ
TBC1D5
TBKBP1
TCF7L2
TEAD3
TIPRL
TMOD3
TOX4
TP53BP2
TP73
TSPYL1
TTC28
TUBGCP2
USP9X
VAPA
WDR26
WDR82
WWC2
WWTR1
YWHAB
YWHAG
YWHAQ
YWHAZ

## Sheet: Hippo modules intersections 
This list corresponds to the overlap between the sets of genes identified to interact with specific Hippo pathway components and the list of gene target hits from the screens
YAP interactors*				LATS2 interactors*				MOB1A/B interactors*				MST1/2 interactors*				ASPP-PP1 module*				Apico-basal polarity network*
	NHK	SCC13			NHK	SCC13			NHK	SCC13			NHK	SCC13			NHK	SCC13			NHK	SCC13
Gene target	av. log2-fold change shRNA	av. log2-fold change shRNA		Gene target	av. log2-fold change shRNA	av. log2-fold change shRNA		Gene target	av. log2-fold change shRNA	av. log2-fold change shRNA		Gene target	av. log2-fold change shRNA	av. log2-fold change shRNA		Gene target	av. log2-fold change shRNA	av. log2-fold change shRNA		Gene target	av. log2-fold change shRNA	av. log2-fold change shRNA
WBP2	-0.907486	-1.95726		AMOT		-2.48597		RASSF2		-2.54365		RASSF2		-2.54365		DVL1	0.769074	1.60757		MPP6	-1.05328	-2.69202
YWHAQ		-1.43981		MLLT4		-1.55958		SAV1		-1.56135		SAV1		-1.56135		DVL2		-1.87203		DLG1		-1.68215
YWHAZ		-2.70896		STXBP4		-1.73625		ANKRD28		-2.27293		STRN		-2.63182		DVL3		1.22248		LIN7A		-2.83825
YWHAE	-1.02212			CPVL		-1.52621		CRLF3		-1.87289		STRN4		-2.94622		PARD3		-1.34907
YWHAB		-2.26203		MPDZ		-2.07922		LRCH2		-3.1167		FGFR1OP2		-1.56885		CPVL		-1.52621
AMOTL2	0.747732			ANAPC1	0.908793			LRCH1		-2.60304		STK4(MST1)		-2.07439		LRCH2		-3.1167
AMOT		-2.48597		USP9X		-1.96119										PTPN13		-1.64509
MPDZ		-2.07922		PTPN13		-1.64509										WDR82		-2.85896
TP53BP2		-1.53874		PARD3		-1.34907										TOX4		-2.01888
PARD3		-1.34907														SCRIB		-1.61612
																RBBP4		-2.70589
																MCM7		-1.71193
																KCMF1	-0.971845	-2.38781
*According to Couzens et al., Science Signaling, 2013, and Hauri et al., Molecular Systems Biology, 2013
