# Supplementary material for: A genome-wide screen identifies YAP/WBP2 interplay conferring growth advantage on human epidermal stem cells
Source: Nat Commun. 2017 Mar 23;8:14744. doi: 10.1038/ncomms14744 (PMC5376649; doi:10.1038/ncomms14744)
Supplement: Supplementary Data 10 — List of candidate YAP regulators selected for small-scale siRNA screen [file ncomms14744-s11.xlsx]

## Sheet: Candidate YAP regulators
Supplementary Dataset 10	List of candidate YAP regulators selected for small-scale siRNA screen
	Hippo network module
Candidate YAP regulator	PP1-ASPP1	Polarity1	14-3-32	Subcellular compartment3
ENY2		x		nucleus
AMOTL2		x		cell junctions
TRADDC10				cytoplasm
MPP6		x		nd
NYNRIN			x	nucleus
SRGAP2			x	nucleus/cytoplasm
CRTC2			x	nucleus
KCMF1	x			cytoplasm
DVL1	x			nucleus
WBP2				nucleus/cytoplasm
1According to Hauri, S. et al. Molecular systems biology 9, 713 (2013).
2According to Couzens, A.L. et al. Science signaling 6, rs15 (2013).
3According to http://www.proteinatlas.org/
