# Supplementary material for: A genome-wide screen identifies YAP/WBP2 interplay conferring growth advantage on human epidermal stem cells
Source: Nat Commun. 2017 Mar 23;8:14744. doi: 10.1038/ncomms14744 (PMC5376649; doi:10.1038/ncomms14744)
Supplement: Supplementary Data 11 — Intersection of list of genes associated with human epidermal stem cell-specific regulatory regions and the lists of screen gene target hits [file ncomms14744-s12.xlsx]

## Sheet: Dataset S11
Supplementary Dataset 11	Intersection of list of genes associated with human epidermal stem cell-specific regulatory regions and the lists of screen gene target hits
	This table has 2 tabs

## Sheet: SC-specfific reg. regions
List of regulatory regions and their associated genes identified in retrospectively defined human epidermal stem cells by MLV Scanning according to Cavazza et al., Stem Cell Reports, 2016
Cluster ID	Chromosome	Start	End	Integration number	Closest gene
1	chr1	1098932	1099735	2	TNFRSF18
2	chr1	1353129	1354065	2	AURKAIP1
3	chr1	1405691	1406618	2	ATAD3A
4	chr1	2359527	2359716	2	PEX10
5	chr1	4709853	4711482	2	AJAP1
6	chr1	6359821	6361371	3	ACOT7
7	chr1	8079428	8079994	3	ERRFI1
8	chr1	8157418	8158931	2	NA
9	chr1	8263238	8265344	2	NA
10	chr1	10696680	10696685	2	CASZ1
11	chr1	13912131	13913686	2	PDPN
12	chr1	16086854	16086961	2	FBLIM1
13	chr1	16277996	16278452	3	ZBTB17
14	chr1	16499176	16499602	2	EPHA2
15	chr1	17455472	17456036	2	PADI2
16	chr1	17514621	17515443	2	PADI1
17	chr1	19250128	19250993	2	ALDH4A1
18	chr1	19275637	19278262	3	ALDH4A1
19	chr1	20125439	20125443	2	RNF186
20	chr1	20819714	20821786	3	CAMK2N1
21	chr1	21060933	21062675	2	KIF17
22	chr1	21501648	21502382	2	NA
23	chr1	22272249	22272263	3	HSPG2
24	chr1	23702935	23703043	2	TCEA3
25	chr1	23880468	23884021	5	E2F2
26	chr1	23910522	23913623	3	ID3
27	chr1	23916739	23920897	5	ID3
28	chr1	24611430	24612263	2	GRHL3
29	chr1	26323874	26326298	2	EXTL1
30	chr1	26602320	26602660	2	CD52
31	chr1	27884753	27884758	2	AHDC1
32	chr1	31089096	31094080	4	NA
33	chr1	35219465	35221484	2	GJA4
34	chr1	36626731	36627445	2	TRAPPC3
35	chr1	37937671	37940796	3	MEAF6
36	chr1	37943723	37944943	3	MEAF6
37	chr1	39862726	39865662	5	MACF1
38	chr1	40351513	40353825	2	MYCL1
39	chr1	40471726	40472030	2	CAP1
40	chr1	41341077	41344791	3	CITED4
41	chr1	41353878	41354671	2	CITED4
42	chr1	41362173	41364361	2	CITED4
43	chr1	43406618	43408375	3	SLC2A1
44	chr1	43487183	43488813	2	NA
45	chr1	43533756	43534296	2	NA
46	chr1	43939196	43942190	3	HYI
47	chr1	45273332	45273795	3	PLK3
48	chr1	47322948	47324610	2	CYP4Z2P
49	chr1	51069283	51069667	2	FAF1
50	chr1	53020676	53022516	2	GPX7
51	chr1	55894941	55895428	3	NA
52	chr1	58309002	58311091	2	DAB1
53	chr1	59315445	59315843	2	NA
54	chr1	59951616	59952548	2	FGGY
55	chr1	61786626	61788893	5	NFIA
56	chr1	62072004	62073327	3	NA
57	chr1	64129332	64129539	2	NA
58	chr1	64506726	64510141	3	ROR1
59	chr1	68036935	68037378	3	NA
60	chr1	75197500	75199365	2	CRYZ
61	chr1	76252804	76253654	2	MSH4
62	chr1	77463114	77463402	2	ST6GALNAC5
63	chr1	85795264	85795598	2	DDAH1
64	chr1	86038523	86038778	2	CYR61
65	chr1	86890652	86890992	2	CLCA1
66	chr1	86894989	86895386	3	CLCA1
67	chr1	87864932	87864936	2	NA
68	chr1	90185808	90185812	2	NA
69	chr1	90456538	90457925	2	ZNF326
70	chr1	94169909	94170515	2	BCAR3
71	chr1	94764884	94765414	2	NA
72	chr1	94789336	94791090	2	NA
73	chr1	95044823	95045426	3	F3
74	chr1	95110965	95113399	2	NA
75	chr1	96189767	96190881	2	NA
76	chr1	109371748	109372199	2	GPSM2
77	chr1	112934202	112935883	2	CTTNBP2NL
78	chr1	115153998	115154117	2	BCAS2
79	chr1	115766116	115766825	2	NA
80	chr1	115843681	115844359	3	NGF
81	chr1	116324815	116326432	2	CASQ2
82	chr1	116675256	116675868	2	C1orf161
83	chr1	117221489	117222568	2	IGSF3
84	chr1	118751170	118752061	2	SPAG17
85	chr1	119543109	119544380	2	TBX15
86	chr1	120602190	120603266	2	NOTCH2
87	chr1	121484778	121485210	2	NA
88	chr1	144907216	144908015	3	PDE4DIP
89	chr1	145215679	145218163	2	NOTCH2NL
90	chr1	148556575	148556597	2	NBPF15
91	chr1	150337578	150337616	2	PRPF3
92	chr1	151041758	151043098	2	MLLT11
93	chr1	151137832	151138272	2	VPS72
94	chr1	152876714	152878287	2	IVL
95	chr1	152926029	152926033	2	IVL
96	chr1	153538608	153539419	2	S100A2
97	chr1	155619736	155621231	2	DAP3
98	chr1	156099273	156099422	2	LMNA
99	chr1	156228095	156228113	2	BGLAP
100	chr1	156432687	156433438	3	MEF2D
101	chr1	156472675	156475711	3	MEF2D
102	chr1	156718131	156721860	6	CRABP2
103	chr1	157987318	157989380	4	KIRREL
104	chr1	159062435	159063431	2	AIM2
105	chr1	159909984	159910732	2	TAGLN2
106	chr1	162508412	162512342	3	UAP1
107	chr1	163006601	163006806	2	RGS4
108	chr1	167129766	167133153	3	NA
109	chr1	167688991	167690857	3	MPZL1
110	chr1	170932056	170933481	2	C1orf129
111	chr1	172607640	172608448	2	FASLG
112	chr1	175165931	175167516	4	KIAA0040
113	chr1	178211347	178211421	2	RASAL2
114	chr1	181068413	181069520	2	IER5
115	chr1	182185382	182186921	3	NA
116	chr1	183431056	183431588	2	SMG7
117	chr1	185534061	185536912	3	NA
118	chr1	186155779	186156364	2	HMCN1
119	chr1	198138553	198138700	2	NEK7
120	chr1	198229107	198230442	2	NEK7
121	chr1	200642816	200644541	3	DDX59
122	chr1	201267417	201269721	2	PKP1
123	chr1	201753716	201756041	2	IPO9
124	chr1	202922712	202923244	2	ADIPOR1
125	chr1	205264137	205265151	3	NUAK2
126	chr1	205417740	205418301	2	LEMD1
127	chr1	207066845	207068259	2	FAIM3
128	chr1	207201279	207202014	2	PFKFB2
129	chr1	209537204	209543479	5	NA
130	chr1	209827904	209829731	2	HSD11B1
131	chr1	210406821	210409220	2	SERTAD4
132	chr1	223900483	223902526	2	CAPN2
133	chr1	224686796	224686806	2	NA
134	chr1	228348711	228349294	2	GUK1
135	chr1	236081889	236082839	2	NA
136	chr1	238225076	238226344	2	NA
137	chr1	242694701	242695541	2	PLD5
138	chr2	1629828	1633708	3	NA
139	chr2	9210206	9212278	2	NA
140	chr2	9390998	9391167	2	ASAP2
141	chr2	9427399	9427496	2	ASAP2
142	chr2	9784469	9784786	2	YWHAQ
143	chr2	9894251	9894286	2	NA
144	chr2	9986255	9986460	2	TAF1B
145	chr2	10548240	10548906	2	HPCAL1
146	chr2	12841082	12843577	2	TRIB2
147	chr2	15700427	15702084	2	DDX1
148	chr2	17796781	17796786	2	VSNL1
149	chr2	17824159	17826300	3	VSNL1
150	chr2	20380719	20382147	2	SDC1
151	chr2	20430801	20433014	3	SDC1
152	chr2	20778873	20779628	2	NA
153	chr2	27928944	27930141	2	SUPT7L
154	chr2	28177135	28179504	2	BRE
155	chr2	28835582	28838781	3	PLB1
156	chr2	28866117	28868553	2	PLB1
157	chr2	29249360	29249364	2	FAM179A
158	chr2	29339265	29339861	2	CLIP4
159	chr2	31624084	31625199	2	XDH
160	chr2	32227861	32229550	2	MEMO1
161	chr2	37194349	37194673	2	STRN
162	chr2	37812344	37812348	2	NA
163	chr2	39350577	39351239	2	SOS1
164	chr2	43084152	43084420	2	NA
165	chr2	43314777	43317303	3	NA
166	chr2	46190438	46193395	3	PRKCE
167	chr2	48131630	48131635	2	FBXO11
168	chr2	48337093	48340581	3	NA
169	chr2	49078247	49080080	2	NA
170	chr2	54760426	54760439	2	SPTBN1
171	chr2	54901314	54901384	2	NA
172	chr2	56090190	56091021	2	NA
173	chr2	56113542	56113590	2	EFEMP1
174	chr2	62685091	62686151	2	TMEM17
175	chr2	62804874	62806011	3	NA
176	chr2	63887193	63887197	2	PX19
177	chr2	64590417	64594318	3	NA
178	chr2	69163094	69163404	2	GKN1
179	chr2	72334433	72335714	2	CYP26B1
180	chr2	74210107	74210314	2	NA
181	chr2	74651549	74653332	2	DCTN1
182	chr2	81886099	81886103	2	NA
183	chr2	85515938	85517791	5	TGOLN2
184	chr2	85765443	85765628	2	GGCX
185	chr2	86120094	86121672	2	ST3GAL5
186	chr2	86739225	86739799	2	VPS24
187	chr2	99481675	99482802	3	C2orf55
188	chr2	99756836	99758067	2	MRPL30
189	chr2	101034363	101034382	2	CHST10
190	chr2	101975920	101977505	3	CREG2
191	chr2	108250859	108251827	2	NA
192	chr2	110363789	110365776	2	ANKRD57
193	chr2	110863209	110864755	4	MALL
194	chr2	112456037	112456041	2	NA
195	chr2	113633520	113634118	3	IL1B
196	chr2	113639290	113639344	2	IL1B
197	chr2	119187750	119189687	3	NA
198	chr2	121929929	121931404	2	NA
199	chr2	131671219	131672745	2	ARHGEF4
200	chr2	134234734	134237895	3	NCKAP5
201	chr2	137923112	137925183	2	THSD7B
202	chr2	137936059	137936524	2	THSD7B
203	chr2	138011626	138012688	2	THSD7B
204	chr2	139025557	139026275	2	NA
205	chr2	139705321	139707029	3	NA
206	chr2	147744228	147745761	2	NA
207	chr2	152800288	152803008	4	CACNB4
208	chr2	153057535	153058119	3	STAM2
209	chr2	153098194	153098768	2	NA
210	chr2	161061596	161064117	2	ITGB6
211	chr2	161098705	161099916	2	ITGB6
212	chr2	171003196	171003201	2	MYO3B
213	chr2	173092422	173092550	2	NA
214	chr2	173121354	173122387	2	NA
215	chr2	174013924	174017498	3	ZAK
216	chr2	178076290	178076668	2	HNRNPA3
217	chr2	178130601	178131202	2	NFE2L2
218	chr2	190626943	190627731	2	PMS1
219	chr2	191220965	191222659	2	INPP1
220	chr2	191413135	191413324	2	TMEM194B
221	chr2	191442223	191445139	3	TMEM194B
222	chr2	192033073	192039722	7	STAT4
223	chr2	193409778	193409982	2	NA
224	chr2	201168505	201169275	2	SPATS2L
225	chr2	201630831	201631616	2	BZW1
226	chr2	202013330	202015768	3	CASP10
227	chr2	208103889	208104836	2	NA
228	chr2	208297064	208297068	2	NA
229	chr2	208369986	208370356	3	CREB1
230	chr2	213707158	213710085	4	NA
231	chr2	217969615	217969797	2	NA
232	chr2	219029985	219032609	3	IL8RA
233	chr2	219157469	219158718	2	AAMP
234	chr2	219758267	219761154	3	WNT6
235	chr2	224624146	224626075	2	AP1S3
236	chr2	224821424	224822828	2	WDFY1
237	chr2	226980463	226981537	3	NA
238	chr2	228682076	228682852	2	CCL20
239	chr2	230787566	230787860	2	TRIP12
240	chr2	231558443	231559464	2	CAB39
241	chr2	231642988	231643735	3	CAB39
242	chr2	234394655	234396990	3	USP40
243	chr2	234400575	234401825	2	USP40
244	chr2	235150103	235154244	4	NA
245	chr2	235158417	235158505	2	NA
246	chr2	235932512	235934033	2	SH3BP4
247	chr2	238601515	238602796	4	LRRFIP1
248	chr3	4781854	4784124	2	ITPR1
249	chr3	5066111	5068047	3	BHLHE40
250	chr3	9005654	9005733	2	RAD18
251	chr3	9438764	9440873	2	THUMPD3
252	chr3	10244487	10246847	2	IRAK2
253	chr3	11836117	11836322	2	C3orf31
254	chr3	12265001	12266856	2	NA
255	chr3	13892974	13894906	2	WNT7A
256	chr3	14988379	14988505	2	NR2C2
257	chr3	16115818	16116663	2	NA
258	chr3	27798117	27800048	3	EOMES
259	chr3	29737108	29737151	2	RBMS3
260	chr3	30386179	30389863	3	NA
261	chr3	31941944	31941955	2	OSBPL10
262	chr3	33342043	33342340	2	FBXL2
263	chr3	33482857	33483108	2	UBP1
264	chr3	36719505	36721227	3	NA
265	chr3	37224006	37225475	3	LRRFIP2
266	chr3	42094253	42095976	2	TRAK1
267	chr3	42132136	42134666	3	TRAK1
268	chr3	42296197	42299654	6	CCK
269	chr3	43913205	43915095	2	NA
270	chr3	45165036	45165137	2	CDCP1
271	chr3	45186857	45188347	2	CDCP1
272	chr3	46733389	46733721	2	TSP50
273	chr3	47023288	47024623	2	NBEAL2
274	chr3	48631555	48634377	3	COL7A1
275	chr3	49448228	49448497	2	AMT
276	chr3	50201279	50203081	2	GNAT1
277	chr3	50628078	50628331	2	CISH
278	chr3	57737031	57739492	5	SLMAP
279	chr3	57943124	57944303	2	NA
280	chr3	57959693	57961696	2	FLNB
281	chr3	58984537	58985388	3	C3orf67
282	chr3	64175321	64176478	3	PRICKLE2
283	chr3	66491990	66492288	3	LRIG1
284	chr3	67704284	67705380	2	SUCLG2
285	chr3	69248553	69249299	2	FRMD4B
286	chr3	83982005	83984637	3	NA
287	chr3	84155298	84156185	2	NA
288	chr3	99261602	99261806	2	NA
289	chr3	100318876	100319037	2	GPR128
290	chr3	102018969	102019143	2	NA
291	chr3	105106807	105107361	2	ALCAM
292	chr3	105664460	105664481	2	NA
293	chr3	107150255	107151676	2	NA
294	chr3	111449360	111449958	2	PHLDB2
295	chr3	111468222	111469945	2	PHLDB2
296	chr3	111477638	111480142	3	PHLDB2
297	chr3	115511080	115511996	2	NA
298	chr3	119814792	119815184	2	GSK3B
299	chr3	120315995	120316030	2	NDUFB4
300	chr3	123304735	123304767	2	MYLK
301	chr3	124770558	124772332	2	HEG1
302	chr3	129412493	129412588	2	TMCC1
303	chr3	136675431	136678356	5	IL20RB
304	chr3	141102648	141103099	2	ZBTB38
305	chr3	141547414	141547632	2	ATP1B3
306	chr3	142720904	142721005	3	SR140
307	chr3	143454652	143454817	2	SLC9A9
308	chr3	149507932	149507936	2	RNF13
309	chr3	149953770	149955763	3	NA
310	chr3	150444221	150444377	2	SIAH2
311	chr3	151022570	151023772	2	P2RY14
312	chr3	151033738	151035784	3	P2RY14
313	chr3	152858522	152859059	2	RAP2B
314	chr3	154689491	154689496	2	NA
315	chr3	155230203	155231152	3	PLCH1
316	chr3	156270209	156270376	2	SSR3
317	chr3	156499726	156501822	4	LEKR1
318	chr3	156505582	156507324	2	LEKR1
319	chr3	169171275	169172524	2	MECOM
320	chr3	177320318	177321598	2	NA
321	chr3	181340059	181341660	2	SOX2OT
322	chr3	184284183	184285414	3	EPHB3
323	chr3	185445591	185446733	2	IGF2BP2
324	chr3	185654573	185656321	2	TRA2B
325	chr3	189873050	189873191	2	LEPREL1
326	chr3	190251191	190253091	2	IL1RAP
327	chr3	192610303	192610418	3	C3orf59
328	chr3	194205958	194207043	2	ATP13A3
329	chr3	194247089	194247136	2	NA
330	chr3	194908301	194910200	3	C3orf21
331	chr3	196227114	196228350	2	RNF168
332	chr4	3388124	3388742	2	RGS12
333	chr4	5709971	5712426	2	EVC
334	chr4	5762124	5762317	3	EVC
335	chr4	7844136	7844251	2	AFAP1
336	chr4	8185966	8186391	2	SH3TC1
337	chr4	10022054	10024325	2	SLC2A9
338	chr4	15906752	15907344	4	FGFBP1
339	chr4	15913352	15917102	5	FGFBP1
340	chr4	20289223	20290750	5	SLIT2
341	chr4	20842194	20842364	2	KCNIP4
342	chr4	24323813	24324729	3	NA
343	chr4	26781952	26782613	2	NA
344	chr4	30757158	30758586	2	PCDH7
345	chr4	36227748	36229487	2	ARAP2
346	chr4	36554246	36554487	2	NA
347	chr4	38102660	38102841	2	TBC1D1
348	chr4	40180451	40182813	2	RHOH
349	chr4	40251569	40255269	4	NA
350	chr4	40911642	40913058	3	APBB2
351	chr4	41145502	41145985	2	APBB2
352	chr4	48701747	48703735	4	FRYL
353	chr4	48832595	48833811	2	OCIAD1
354	chr4	54931751	54932673	3	CHIC2
355	chr4	57303023	57304109	2	PPAT
356	chr4	57479160	57479944	2	HOPX
357	chr4	57947897	57948183	2	IGFBP7
358	chr4	69233966	69234101	2	YTHDC1
359	chr4	70582873	70586236	5	SULT1B1
360	chr4	74540801	74541044	2	NA
361	chr4	74569555	74569731	2	IL8
362	chr4	74749654	74751255	2	CXCL1
363	chr4	75274725	75277878	3	AREG
364	chr4	78013866	78015954	5	CCNI
365	chr4	79487095	79489575	2	ANXA3
366	chr4	80999765	81003586	3	ANTXR2
367	chr4	87477597	87477909	2	PTPN13
368	chr4	89065313	89065412	2	ABCG2
369	chr4	89533850	89537174	3	HERC3
370	chr4	99353201	99354090	2	RAP1GDS1
371	chr4	100736194	100736583	3	DAPP1
372	chr4	102264824	102264828	2	PPP3CA
373	chr4	106885293	106886255	2	NPNT
374	chr4	111010854	111013350	2	ELOVL6
375	chr4	111084601	111086345	3	ELOVL6
376	chr4	115185932	115186937	2	NA
377	chr4	124047998	124050394	4	SPATA5
378	chr4	125349391	125351078	2	NA
379	chr4	139180892	139181796	2	SLC7A11
380	chr4	140808224	140808234	2	MAML3
381	chr4	141677383	141677710	2	TBC1D9
382	chr4	141776052	141777386	2	NA
383	chr4	143326381	143327566	2	INPP4B
384	chr4	143470679	143471940	2	INPP4B
385	chr4	144278469	144279207	2	GAB1
386	chr4	151227162	151229403	3	LRBA
387	chr4	153176478	153177653	2	NA
388	chr4	153602684	153603008	2	TMEM154
389	chr4	153617606	153618667	2	TMEM154
390	chr4	157690180	157692031	2	PDGFC
391	chr4	157866320	157868286	3	PDGFC
392	chr4	157873383	157873914	3	PDGFC
393	chr4	159235199	159236709	2	NA
394	chr4	159731938	159733403	3	FNIP2
395	chr4	160217723	160220970	4	RAPGEF2
396	chr4	166500864	166501981	3	NA
397	chr4	166552830	166555086	3	NA
398	chr4	169406569	169406580	2	PALLD
399	chr4	169409650	169410211	2	PALLD
400	chr4	169509620	169511272	2	PALLD
401	chr4	169575593	169575999	2	PALLD
402	chr4	177632945	177633321	2	VEGFC
403	chr4	187649806	187650969	2	FAT1
404	chr4	188050160	188050631	2	NA
405	chr5	1515346	1515439	2	LPCAT1
406	chr5	1974644	1974743	2	NA
407	chr5	3297200	3298450	3	NA
408	chr5	9148919	9149852	2	SEMA5A
409	chr5	10309704	10311021	2	2011-03-05
410	chr5	10567634	10569551	2	NA
411	chr5	14035889	14037213	2	NA
412	chr5	16492279	16494265	3	FAM134B
413	chr5	31913653	31914887	2	PDZD2
414	chr5	32173364	32175199	3	GOLPH3
415	chr5	34587614	34587622	2	NA
416	chr5	34916332	34916516	3	RAD1
417	chr5	36572544	36575060	2	SLC1A3
418	chr5	42982440	42985326	5	NA
419	chr5	43771387	43772781	4	NA
420	chr5	52618663	52619010	2	NA
421	chr5	55148370	55148915	2	IL31RA
422	chr5	55822312	55824366	2	NA
423	chr5	57136040	57136805	2	NA
424	chr5	59081890	59082848	2	PDE4D
425	chr5	64331258	64332042	2	NA
426	chr5	64495239	64495513	2	ADAMTS6
427	chr5	64504445	64505578	2	ADAMTS6
428	chr5	66543809	66545597	2	NA
429	chr5	67639751	67641330	3	NA
430	chr5	67730506	67731010	2	NA
431	chr5	71893021	71893749	2	NA
432	chr5	72248794	72250698	2	FCHO2
433	chr5	72665548	72667297	2	NA
434	chr5	72968950	72969631	2	RGNEF
435	chr5	73536211	73536548	2	NA
436	chr5	73936836	73936841	2	HEXB
437	chr5	74388211	74388408	2	NA
438	chr5	77994748	77994929	2	NA
439	chr5	81573162	81573282	2	RPS23
440	chr5	87565508	87566690	2	TMEM161B
441	chr5	89225797	89225985	2	NA
442	chr5	90675063	90676555	2	ARRDC3
443	chr5	92498342	92498357	2	NA
444	chr5	95360199	95361476	2	NA
445	chr5	95415723	95415776	2	NA
446	chr5	95964890	95965908	2	CAST
447	chr5	97172277	97174393	2	NA
448	chr5	110730109	110730113	2	CAMK4
449	chr5	123996242	123997832	2	ZNF608
450	chr5	125703554	125703773	2	GRAMD3
451	chr5	130971532	130972488	2	RAPGEF6
452	chr5	133838776	133840089	2	PHF15
453	chr5	134073393	134074496	2	CAMLG
454	chr5	134582427	134582433	2	NA
455	chr5	135347620	135349419	3	TGFBI
456	chr5	139363644	139365894	2	NRG2
457	chr5	139691387	139691588	2	HBEGF
458	chr5	142579672	142581447	2	ARHGAP26
459	chr5	149292992	149293357	2	SLC26A2
460	chr5	149979029	149979648	2	SYNPO
461	chr5	150168776	150171374	6	DCTN4
462	chr5	150996289	150998048	2	FAT2
463	chr5	158308237	158308242	2	EBF1
464	chr5	167185210	167186992	5	ODZ2
465	chr5	171599407	171603040	5	STK10
466	chr5	172159848	172160340	2	DUSP1
467	chr5	172326957	172331580	6	ERGIC1
468	chr5	180686721	180688651	2	GNB2L1
469	chr6	2809784	2810922	3	SERPINB1
470	chr6	3827176	3827280	2	FAM50B
471	chr6	6688765	6688989	2	NA
472	chr6	10441346	10442483	2	TFAP2A
473	chr6	11766065	11772366	5	C6orf105
474	chr6	12313889	12314716	2	EDN1
475	chr6	12354615	12355908	2	NA
476	chr6	14711283	14712209	2	NA
477	chr6	15131984	15132609	2	NA
478	chr6	15249720	15249725	2	JARID2
479	chr6	17866883	17869891	3	KIF13A
480	chr6	18047474	18048069	2	NA
481	chr6	21227504	21228296	2	CDKAL1
482	chr6	22881021	22881934	2	NA
483	chr6	26251566	26251572	2	HIST1H1D
484	chr6	28049408	28049567	2	ZNF165
485	chr6	29645170	29646722	4	GABBR1
486	chr6	30688603	30689532	2	DHX16
487	chr6	30731153	30731924	2	IER3
488	chr6	30738426	30738493	2	IER3
489	chr6	30781915	30782080	3	NA
490	chr6	30787291	30788563	2	NA
491	chr6	35570628	35572640	5	FKBP5
492	chr6	36644625	36645992	2	CDKN1A
493	chr6	42108195	42109621	2	GUCA1A
494	chr6	42192871	42193540	3	GUCA1B
495	chr6	42371110	42371972	3	TRERF1
496	chr6	42713631	42715241	2	PRPH2
497	chr6	43692009	43693637	2	VEGFA
498	chr6	44008705	44009347	3	C6orf223
499	chr6	45555905	45557223	2	NA
500	chr6	47165547	47168062	2	NA
501	chr6	48793668	48793924	2	NA
502	chr6	53446380	53447700	2	GCLC
503	chr6	53619393	53619397	2	LRRC1
504	chr6	53848361	53849573	2	C6orf142
505	chr6	55734908	55735172	2	BMP5
506	chr6	56508222	56508648	2	DST
507	chr6	56516351	56517046	2	DST
508	chr6	56523448	56524380	2	DST
509	chr6	56527137	56529242	2	DST
510	chr6	57181877	57181930	2	PRIM2
511	chr6	64515210	64517625	2	EYS
512	chr6	74231837	74232561	3	EEF1A1
513	chr6	74290146	74290921	2	NA
514	chr6	74498384	74498424	2	CD109
515	chr6	75913924	75915317	2	COL12A1
516	chr6	86069955	86071408	2	NA
517	chr6	86176948	86178420	2	NT5E
518	chr6	106545436	106545568	2	PRDM1
519	chr6	106973070	106975638	4	AIM1
520	chr6	112650879	112652151	2	RFPL4B
521	chr6	113682067	113684587	2	NA
522	chr6	123092988	123094441	3	FABP7
523	chr6	126267778	126269569	2	TRMT11
524	chr6	130070230	130071339	2	ARHGAP18
525	chr6	131384932	131385560	2	EPB41L2
526	chr6	133136237	133137064	4	RPS12
527	chr6	134743124	134743554	2	NA
528	chr6	138172615	138173443	2	TNFAIP3
529	chr6	146057074	146058211	2	EPM2A
530	chr6	150211513	150211578	2	LRP11
531	chr6	150217842	150219206	2	ULBP2
532	chr6	150572624	150578752	5	NA
533	chr6	150588753	150590026	2	NA
534	chr6	151380772	151384386	4	MTHFD1L
535	chr6	155634953	155635163	3	CLDN20
536	chr6	157041808	157042189	2	NA
537	chr6	157750029	157750666	2	C6orf35
538	chr6	158254367	158254630	2	SNX9
539	chr6	158489349	158490994	2	SYNJ2
540	chr6	160387740	160389440	3	IGF2R
541	chr6	169651131	169653652	2	THBS2
542	chr6	170342472	170342629	2	NA
543	chr7	2795922	2796270	2	GNA12
544	chr7	5588963	5590222	3	ACTB
545	chr7	5682970	5683586	2	RNF216
546	chr7	6407125	6407544	2	RAC1
547	chr7	6438150	6438488	2	RAC1
548	chr7	7607139	7607767	2	MIOS
549	chr7	12963354	12965881	3	NA
550	chr7	13920231	13920245	2	NA
551	chr7	21050502	21052517	3	NA
552	chr7	25979907	25980963	2	NA
553	chr7	27192898	27193596	2	HOXA3
554	chr7	29645610	29646805	2	PRR15
555	chr7	30444935	30444939	2	DKFZP586I1420
556	chr7	41227543	41230844	3	NA
557	chr7	44677985	44678073	2	OGDH
558	chr7	46329821	46331040	2	NA
559	chr7	55179236	55179358	2	EGFR
560	chr7	55194580	55199017	4	EGFR
561	chr7	55202130	55202725	2	EGFR
562	chr7	56118349	56120136	2	CCT6A
563	chr7	70062967	70063042	2	AUTS2
564	chr7	73997258	73997624	3	GTF2IRD1
565	chr7	79765694	79766229	3	GNAI1
566	chr7	80571496	80574202	3	SEMA3C
567	chr7	80654522	80655323	2	NA
568	chr7	80702206	80702575	2	NA
569	chr7	83684632	83685168	2	SEMA3A
570	chr7	90011753	90013596	3	CLDN12
571	chr7	93484330	93484920	2	TFPI2
572	chr7	96339534	96339691	4	SHFM1
573	chr7	98870511	98872537	3	MYH16
574	chr7	100142588	100143072	2	AGFG2
575	chr7	100399160	100399609	2	EPHB4
576	chr7	102515768	102516139	3	LRRC17
577	chr7	104823865	104827110	3	SRPK2
578	chr7	105704964	105707177	2	SYPL1
579	chr7	105711642	105713285	2	SYPL1
580	chr7	110027781	110028474	2	NA
581	chr7	112757797	112757898	2	GPR85
582	chr7	116163807	116164431	2	CAV1
583	chr7	116292151	116294211	3	MET
584	chr7	116328597	116331014	3	MET
585	chr7	121439698	121439702	2	NA
586	chr7	129494481	129494505	2	UBE2H
587	chr7	129995271	129995516	2	CPA1
588	chr7	130538319	130539416	2	NA
589	chr7	130594028	130596086	3	NA
590	chr7	134861852	134862710	2	WDR91
591	chr7	134975943	134978469	4	NA
592	chr7	139365529	139366439	3	HIPK2
593	chr7	141250573	141251648	2	AGK
594	chr7	150163446	150164513	2	GIMAP8
595	chr7	152456471	152456603	2	ACTR3B
596	chr7	158593799	158594666	2	ESYT2
597	chr7	158612334	158612444	2	WDR60
598	chr8	6721380	6722703	2	DEFB1
599	chr8	8154378	8154877	2	NA
600	chr8	9044245	9046174	2	PPP1R3B
601	chr8	10010167	10010386	2	MSRA
602	chr8	10567023	10568689	4	SOX7
603	chr8	11333198	11333436	3	BLK
604	chr8	11627641	11627915	2	FDFT1
605	chr8	15398849	15399071	2	TUSC3
606	chr8	18999330	19001319	3	NA
607	chr8	19520603	19522461	2	CSGALNACT1
608	chr8	20125537	20126524	2	LZTS1
609	chr8	22843489	22845637	3	RHOBTB2
610	chr8	26123041	26125306	2	PPP2R2A
611	chr8	26893589	26893840	2	NA
612	chr8	28207225	28208619	2	PNOC
613	chr8	28242095	28244348	2	ZNF395
614	chr8	29448697	29451214	2	NA
615	chr8	29717904	29717908	2	NA
616	chr8	29827128	29827183	2	LOC286135
617	chr8	32104594	32104838	2	NRG1
618	chr8	38263486	38265896	2	WHSC1L1
619	chr8	38758039	38758043	2	PLEKHA2
620	chr8	38855186	38855527	2	ADAM9
621	chr8	42146945	42147010	2	IKBKB
622	chr8	42361316	42361358	2	SLC20A2
623	chr8	48293729	48295639	3	KIAA0146
624	chr8	49610661	49610855	2	EFCAB1
625	chr8	49784547	49784839	2	SNAI2
626	chr8	54857198	54858987	3	RGS20
627	chr8	55065101	55065353	2	MRPL15
628	chr8	59755222	59755302	2	TOX
629	chr8	70059954	70061176	2	NA
630	chr8	81083177	81084449	2	TPD52
631	chr8	91547153	91549272	2	NA
632	chr8	94886805	94888739	3	PDP1
633	chr8	95614363	95614367	2	KIAA1429
634	chr8	97743592	97743698	2	PGCP
635	chr8	99352681	99353543	2	NIPAL2
636	chr8	101881221	101881412	2	NA
637	chr8	102457400	102457510	2	GRHL2
638	chr8	102463458	102465177	2	GRHL2
639	chr8	102615057	102616082	2	GRHL2
640	chr8	105758560	105759906	3	NA
641	chr8	109260316	109261506	2	EIF3E
642	chr8	119030547	119031536	2	EXT1
643	chr8	119045241	119047090	2	EXT1
644	chr8	123972385	123973988	2	ZHX2
645	chr8	125666674	125669137	5	MTSS1
646	chr8	125860592	125861635	2	NA
647	chr8	126567577	126567988	2	NA
648	chr8	127464067	127464927	2	NA
649	chr8	128234484	128237209	3	NA
650	chr8	131273300	131275276	2	DDEF1IT1
651	chr8	141655563	141657913	2	EIF2C2
652	chr8	141735118	141738421	3	PTK2
653	chr8	145647168	145649413	3	NFKBIL2
654	chr9	676676	677278	2	KANK1
655	chr9	2158576	2159380	2	SMARCA2
656	chr9	3741126	3741918	2	NA
657	chr9	5507027	5510262	4	PDCD1LG2
658	chr9	5567572	5568598	2	PDCD1LG2
659	chr9	6565273	6567118	3	GLDC
660	chr9	21678676	21680412	2	NA
661	chr9	21687023	21687221	2	NA
662	chr9	21771167	21771178	2	MTAP
663	chr9	27181832	27182981	2	TEK
664	chr9	27422643	27424003	3	MOBKL2B
665	chr9	32516583	32516679	2	TOPORS
666	chr9	33024787	33025533	2	DNAJA1
667	chr9	33107386	33107757	2	SMU1
668	chr9	33159874	33161477	3	B4GALT1
669	chr9	33459642	33461387	2	AQP3
670	chr9	35027133	35027301	2	VCP
671	chr9	35517331	35519475	3	RUSC2
672	chr9	37079089	37080023	2	PAX5
673	chr9	38005258	38006881	3	SHB
674	chr9	38023914	38026575	3	SHB
675	chr9	71787324	71787446	2	TJP2
676	chr9	72872827	72872954	2	SMC5
677	chr9	73050861	73052737	2	KLF9
678	chr9	75057042	75057696	3	NA
679	chr9	75763916	75765515	3	ANXA1
680	chr9	87583308	87584043	2	NTRK2
681	chr9	87827732	87828674	2	NA
682	chr9	87832752	87834120	3	NA
683	chr9	89176869	89178221	2	NA
684	chr9	90358476	90358657	2	CTSL1
685	chr9	93063244	93063248	2	NA
686	chr9	95243274	95244338	2	ASPN
687	chr9	95267049	95269291	2	ECM2
688	chr9	95543633	95544101	2	BICD2
689	chr9	96897143	96897436	2	NA
690	chr9	97648653	97648933	2	C9orf3
691	chr9	97675099	97676332	2	C9orf3
692	chr9	97780511	97782115	2	C9orf3
693	chr9	99636467	99638523	2	ZNF782
694	chr9	100819643	100819868	2	NANS
695	chr9	101012777	101013804	2	TBC1D2
696	chr9	101864903	101866433	3	TGFBR1
697	chr9	103113496	103114053	2	TEX10
698	chr9	104241033	104241263	2	ALDOB
699	chr9	109640588	109642857	2	ZNF462
700	chr9	110816139	110818272	3	NA
701	chr9	111311366	111311980	2	NA
702	chr9	111416942	111417443	3	NA
703	chr9	111431686	111433708	2	NA
704	chr9	111506918	111506923	2	NA
705	chr9	116335977	116335980	2	RGS3
706	chr9	119598950	119600342	3	ASTN2
707	chr9	119618387	119619449	2	ASTN2
708	chr9	123294509	123295241	2	CDK5RAP2
709	chr9	123370075	123372369	2	MEGF9
710	chr9	127422157	127422385	3	NR6A1
711	chr9	127952938	127952990	2	PPP6C
712	chr9	130323434	130325245	2	FAM129B
713	chr9	132096050	132097506	3	C9orf106
714	chr9	132248955	132249711	3	NA
715	chr9	132912685	132913897	2	FREQ
716	chr9	136739840	136740228	3	VAV2
717	chr9	137000136	137000239	2	WDR5
718	chr9	137248268	137249664	3	RXRA
719	chr10	3805005	3806316	2	KLF6
720	chr10	3894055	3895837	3	NA
721	chr10	4704588	4706591	3	LOC338588
722	chr10	4714880	4715056	2	LOC338588
723	chr10	6315243	6316731	2	NA
724	chr10	6517438	6519350	3	PRKCQ
725	chr10	6534878	6535336	2	PRKCQ
726	chr10	6781023	6783240	3	NA
727	chr10	9050875	9052543	2	NA
728	chr10	10828104	10829029	2	surfactant associated protein F
729	chr10	10834083	10835348	2	surfactant associated protein F
730	chr10	11923908	11925146	5	NA
731	chr10	12761061	12762002	2	CAMK1D
732	chr10	12876870	12876874	2	LOC283070
733	chr10	12891468	12892340	2	LOC283070
734	chr10	13813025	13815078	2	FRMD4A
735	chr10	15242301	15242593	3	NMT2
736	chr10	21604832	21604855	2	NA
737	chr10	21654986	21654991	2	NA
738	chr10	21658472	21659077	2	NA
739	chr10	22017080	22017924	2	MLLT10
740	chr10	22039342	22041325	2	NA
741	chr10	24753907	24754833	2	KIAA1217
742	chr10	25350646	25351080	2	THNSL1
743	chr10	27157380	27157516	2	ABI1
744	chr10	27764384	27764401	2	RAB18
745	chr10	27771919	27772028	2	RAB18
746	chr10	29877428	29877577	2	SVIL
747	chr10	29922472	29922570	2	SVIL
748	chr10	30149612	30149697	2	NA
749	chr10	33251574	33251731	2	ITGB1
750	chr10	33414737	33415614	2	NA
751	chr10	35059038	35059594	2	PARD3
752	chr10	35293949	35294449	2	NA
753	chr10	36202355	36204077	2	NA
754	chr10	36783904	36784035	2	NA
755	chr10	43947228	43948940	2	HNRNPF
756	chr10	50758056	50758456	2	ERCC6
757	chr10	50762442	50763072	2	ERCC6
758	chr10	52362005	52363469	2	SGMS1
759	chr10	54079853	54080204	2	DKK1
760	chr10	54210513	54212995	3	NA
761	chr10	54789717	54791792	3	NA
762	chr10	63784297	63785363	4	ARID5B
763	chr10	65025923	65027267	5	JMJD1C
764	chr10	69852819	69854643	3	HERC4
765	chr10	70577347	70577585	2	STOX1
766	chr10	71087912	71088491	2	HK1
767	chr10	71488466	71488629	2	NA
768	chr10	73382254	73383972	2	CDH23
769	chr10	74021430	74023018	2	ASCC1
770	chr10	79265223	79266171	3	KCNMA1
771	chr10	79497862	79498234	3	NA
772	chr10	79709603	79710469	2	DLG5
773	chr10	81081520	81082142	3	PPIF
774	chr10	82215499	82216454	2	TSPAN14
775	chr10	85931126	85932292	3	GHITM
776	chr10	88728997	88730676	3	SNCG
777	chr10	91982669	91983495	2	NA
778	chr10	93413010	93414563	2	PPP1R3C
779	chr10	95137689	95139543	2	MYOF
780	chr10	95224643	95224915	2	MYOF
781	chr10	95652955	95653404	2	TMEM20
782	chr10	97848824	97850943	2	ZNF518A
783	chr10	99302715	99302803	2	ANKRD2
784	chr10	99370241	99370799	2	ANKRD2
785	chr10	100207052	100207097	2	HPS1
786	chr10	101677640	101677826	2	DNMBP
787	chr10	101680567	101682327	2	DNMBP
788	chr10	101946370	101947122	2	CHUK
789	chr10	102130953	102132055	2	SCD
790	chr10	102649176	102651437	2	FAM178A
791	chr10	103541877	103542395	2	FGF8
792	chr10	105503591	105505068	3	SH3PXD2A
793	chr10	105878466	105878928	2	COL17A1
794	chr10	115613090	115613725	3	DCLRE1A
795	chr10	116003927	116004822	2	VWA2
796	chr10	118187951	118189052	2	PNLIPRP3
797	chr10	120261570	120262096	2	NA
798	chr10	123540529	123542337	2	ATE1
799	chr10	123845482	123847964	2	TACC2
800	chr10	126106388	126106393	2	OAT
801	chr10	126844710	126845042	2	CTBP2
802	chr10	126919752	126919818	2	NA
803	chr10	130704663	130708675	3	NA
804	chr10	134716867	134717153	3	C10orf93
805	chr11	392728	393114	2	PKP3
806	chr11	845726	846403	2	CD151
807	chr11	2201410	2203008	6	IGF2
808	chr11	5645601	5645763	3	TRIM34
809	chr11	8692083	8693497	2	RPL27A
810	chr11	8740625	8742402	2	RPL27A
811	chr11	8831834	8833153	2	ST5
812	chr11	8927555	8927599	2	ST5
813	chr11	9383934	9385329	2	IPO7
814	chr11	9634700	9636853	2	WEE1
815	chr11	10145131	10145262	2	SBF2
816	chr11	10284109	10285005	2	ADM
817	chr11	10324263	10325925	2	ADM
818	chr11	10613477	10615374	3	MRVI1
819	chr11	10922158	10923127	4	ZBED5
820	chr11	12714685	12716343	3	TEAD1
821	chr11	16135347	16135480	2	SOX6
822	chr11	16173178	16175128	2	SOX6
823	chr11	18697975	18699257	2	SPTY2D1
824	chr11	20067222	20069006	3	NAV2
825	chr11	20078752	20079558	3	NAV2
826	chr11	20388784	20388910	2	PRMT3
827	chr11	20409924	20410192	2	PRMT3
828	chr11	27487172	27490600	4	LIN7C
829	chr11	33713088	33715067	4	CD59
830	chr11	34052868	34054952	2	CAPRIN1
831	chr11	34655244	34656186	2	EHF
832	chr11	35134964	35135786	3	CD44
833	chr11	36040571	36040575	2	LDLRAD3
834	chr11	44581869	44586118	4	CD82
835	chr11	47237328	47237678	2	ACP2
836	chr11	47429013	47430523	2	PSMC3
837	chr11	47534731	47534846	2	CUGBP1
838	chr11	59329737	59330811	3	OR4D9
839	chr11	59474280	59474833	2	STX3
840	chr11	61160287	61160638	2	TMEM216
841	chr11	62311544	62311607	2	EEF1G
842	chr11	64633289	64633791	2	EHD1
843	chr11	65242992	65244283	2	SCYL1
844	chr11	65547808	65549847	2	OVOL1
845	chr11	65679958	65683999	4	CTSW
846	chr11	65887870	65888100	2	PACS1
847	chr11	67235265	67237066	3	PTPRCAP
848	chr11	67272256	67272422	2	AIP
849	chr11	69065371	69066829	2	MYEOV
850	chr11	69454861	69456525	2	CCND1
851	chr11	69864047	69864197	2	NA
852	chr11	71009730	71009778	2	NA
853	chr11	71852092	71852624	2	FOLR1
854	chr11	75111348	75113174	2	ARRB1
855	chr11	75272820	75272929	2	SERPINH1
856	chr11	76493169	76494813	3	TSKU
857	chr11	76961224	76961950	2	GDPD4
858	chr11	77750984	77751849	2	NDUFC2
859	chr11	79129378	79130752	2	ODZ4
860	chr11	79150845	79150850	2	ODZ4
861	chr11	82995974	82997729	2	CCDC90B
862	chr11	85884625	85886640	3	NA
863	chr11	86269897	86271242	2	ME3
864	chr11	87912206	87914333	2	RAB38
865	chr11	88153148	88154524	2	NA
866	chr11	88269870	88270867	2	GRM5
867	chr11	93671453	93672348	2	NA
868	chr11	94480551	94481501	2	AMOTL1
869	chr11	94502420	94502424	2	AMOTL1
870	chr11	96037761	96039703	2	MAML2
871	chr11	102095024	102096394	2	YAP1
872	chr11	106270651	106271011	2	NA
873	chr11	107712416	107713914	3	SLC35F2
874	chr11	108409204	108409312	2	EXPH5
875	chr11	114031789	114031918	2	ZBTB16
876	chr11	118135379	118136144	3	CD3E
877	chr11	118148480	118149624	2	CD3E
878	chr11	118780312	118780920	3	CXCR5
879	chr11	119248310	119249229	2	THY1
880	chr11	119559756	119562283	4	PVRL1
881	chr11	119597268	119597270	2	PVRL1
882	chr11	121410709	121410850	2	SORL1
883	chr11	122059717	122059724	2	LOC399959
884	chr11	122934267	122934477	2	HSPA8
885	chr11	123844901	123846024	3	OR10G9
886	chr11	124767270	124768833	2	ROBO4
887	chr11	127144731	127146506	2	NA
888	chr11	128079310	128079584	2	NA
889	chr11	128373196	128374449	3	ETS1
890	chr11	129508918	129512496	4	NA
891	chr11	129873922	129874101	2	PRDM10
892	chr11	130504020	130504540	2	NA
893	chr11	130716975	130718978	3	NA
894	chr12	714652	717035	2	NINJ2
895	chr12	753096	754363	2	NINJ2
896	chr12	1224188	1224196	2	ELKS
897	chr12	3563808	3568362	9	PRMT8
898	chr12	4382376	4384215	2	CCND2
899	chr12	4757560	4757628	2	NDUFA9
900	chr12	6324317	6325105	5	CD9
901	chr12	6339550	6340910	2	CD9
902	chr12	6444381	6445404	2	LTBR
903	chr12	6449194	6449880	2	LTBR
904	chr12	6637373	6637377	2	GAPDH
905	chr12	8081795	8081954	2	SLC2A3
906	chr12	9801457	9803916	2	KLRB1
907	chr12	10516457	10518766	3	KLRC4
908	chr12	12956537	12959118	3	DDX47
909	chr12	12989657	12991842	2	DDX47
910	chr12	13024883	13026886	3	GPRC5A
911	chr12	13034306	13036739	5	GPRC5A
912	chr12	13252624	13253965	3	GSG1
913	chr12	13317420	13321736	3	EMP1
914	chr12	14414221	14414265	2	NA
915	chr12	15114382	15116501	2	ARHGDIB
916	chr12	15427381	15433032	6	PTPRO
917	chr12	18875545	18875549	2	PLCZ1
918	chr12	22777808	22777863	2	ETNK1
919	chr12	26426406	26427259	2	NA
920	chr12	27495372	27497722	2	ARNTL2
921	chr12	27774082	27774939	2	PPFIBP1
922	chr12	28140922	28141348	2	PTHLH
923	chr12	31669795	31670571	2	DENND5B
924	chr12	31899690	31904039	4	AMN1
925	chr12	33047765	33049029	2	PKP2
926	chr12	42630118	42630122	2	YAF2
927	chr12	43698590	43700703	2	NA
928	chr12	45628701	45629262	2	RNY5
929	chr12	46823242	46824767	3	NA
930	chr12	47615744	47617208	2	FAM113B
931	chr12	47662014	47667603	7	NA
932	chr12	49896851	49899132	3	KCNH3
933	chr12	50478764	50480314	2	ACCN2
934	chr12	50580451	50580506	2	LIMA1
935	chr12	50615060	50615179	2	LIMA1
936	chr12	52829443	52830789	2	KRT6B
937	chr12	53400911	53401997	2	EIF4B
938	chr12	53772777	53775180	2	AMHR2
939	chr12	53782355	53783074	2	AMHR2
940	chr12	54070144	54070436	2	ATP5G2
941	chr12	56327566	56331576	4	CDK2
942	chr12	56510274	56510613	2	ERBB3
943	chr12	56728570	56728644	2	APOF
944	chr12	57823782	57825254	3	GLI1
945	chr12	58160470	58160676	2	CDK4
946	chr12	60701882	60703084	2	NA
947	chr12	65998514	65999116	2	NA
948	chr12	66025890	66031125	5	NA
949	chr12	66042307	66046298	4	NA
950	chr12	66064080	66066270	2	NA
951	chr12	70050003	70052542	2	BEST3
952	chr12	70146648	70146653	2	RAB3IP
953	chr12	70359284	70359300	2	NA
954	chr12	75783733	75785879	2	GLIPR1L2
955	chr12	76052439	76054416	3	NA
956	chr12	76082114	76082417	2	NA
957	chr12	76115905	76117111	3	NA
958	chr12	76629118	76629659	2	NA
959	chr12	79097605	79097865	2	NA
960	chr12	79939883	79940393	3	NA
961	chr12	89763732	89764337	3	DUSP6
962	chr12	89767499	89767585	2	DUSP6
963	chr12	89844628	89846195	2	WDR51B
964	chr12	94983721	94984668	2	TMCC3
965	chr12	95595416	95595960	2	VEZT
966	chr12	95598810	95598819	2	VEZT
967	chr12	96027518	96028036	2	NA
968	chr12	101147226	101149441	2	ANO4
969	chr12	106682506	106682756	2	CKAP4
970	chr12	107836165	107836170	2	BTBD11
971	chr12	108955499	108955593	2	SART3
972	chr12	109230931	109235528	5	DAO
973	chr12	110326966	110327417	2	GLTP
974	chr12	110749794	110750136	2	ATP2A2
975	chr12	110983711	110983954	2	VPS29
976	chr12	120665351	120667530	2	PXN
977	chr12	120699420	120700675	2	PXN
978	chr12	120967128	120967810	2	DYNLL1
979	chr12	122013145	122014279	2	KDM2B
980	chr12	122239633	122239644	2	SETD1B
981	chr12	123209151	123210359	2	DENR
982	chr12	125349058	125349062	2	SCARB1
983	chr12	125400342	125401574	3	UBC
984	chr12	125412730	125412799	2	UBC
985	chr12	125421815	125422800	4	UBC
986	chr12	125625490	125627681	2	AACS
987	chr12	127715762	127716593	2	NA
988	chr12	132568323	132569622	2	NA
989	chr13	20980636	20981257	2	CRYL1
990	chr13	20984848	20986350	2	CRYL1
991	chr13	24462442	24463292	2	MIPEP
992	chr13	24531069	24533481	3	NA
993	chr13	25237622	25239178	2	ATP12A
994	chr13	26387447	26387452	2	ATP8A2
995	chr13	27826574	27827035	2	RPL21
996	chr13	31619745	31620345	2	NA
997	chr13	33853324	33854790	3	STARD13
998	chr13	34731786	34733073	2	NA
999	chr13	41019107	41019348	2	TTL/TEL fusion
1000	chr13	43631497	43633411	4	DNAJC15
1001	chr13	44733243	44734487	3	NA
1002	chr13	45288800	45289465	4	NA
1003	chr13	48576790	48577213	2	SUCLA2
1004	chr13	48734594	48734638	3	NA
1005	chr13	52150368	52151259	3	WDFY2
1006	chr13	52206206	52206470	2	WDFY2
1007	chr13	52219408	52219479	2	WDFY2
1008	chr13	52249220	52250243	2	WDFY2
1009	chr13	60348480	60350416	2	DIAPH3
1010	chr13	73909031	73910510	6	NA
1011	chr13	76290003	76290434	2	LMO7
1012	chr13	78094822	78096083	4	SCEL
1013	chr13	78109279	78109960	2	SCEL
1014	chr13	91096997	91097282	3	NA
1015	chr13	92001652	92001664	2	GPC5
1016	chr13	97847779	97848995	2	MBNL2
1017	chr13	97926537	97926921	2	MBNL2
1018	chr13	97949304	97949426	2	MBNL2
1019	chr13	97952399	97957613	4	MBNL2
1020	chr13	99561806	99562213	2	DOCK9
1021	chr13	99708046	99709280	2	DOCK9
1022	chr13	107123891	107124015	2	NA
1023	chr13	109807453	109808267	2	MYO16
1024	chr13	110397003	110399059	3	IRS2
1025	chr13	111100291	111101029	2	COL4A2
1026	chr13	111363697	111364971	2	ING1
1027	chr14	21508983	21511132	4	SLC39A2
1028	chr14	21852251	21852259	2	SUPT16H
1029	chr14	21979838	21979985	2	SALL2
1030	chr14	23307812	23308129	2	MMP14
1031	chr14	23447583	23449773	4	PRMT5
1032	chr14	24741117	24745188	4	LTB4R
1033	chr14	24865330	24866183	2	NFATC4
1034	chr14	26750390	26752929	2	NA
1035	chr14	31526833	31527555	2	AP4S1
1036	chr14	32415637	32417132	2	NA
1037	chr14	34033486	34035046	4	NPAS3
1038	chr14	34038568	34038908	3	NPAS3
1039	chr14	34512198	34512636	2	NA
1040	chr14	34530100	34531263	3	NA
1041	chr14	37641168	37641172	2	SLC25A21
1042	chr14	50417313	50418491	3	NA
1043	chr14	50480689	50482889	2	C14orf182
1044	chr14	51802145	51802787	2	NA
1045	chr14	51864115	51866219	2	NA
1046	chr14	51956393	51957391	2	FRMD6
1047	chr14	52009431	52011640	2	FRMD6
1048	chr14	53257471	53257584	2	GNPNAT1
1049	chr14	53958804	53960033	2	NA
1050	chr14	55492802	55493234	2	WDHD1
1051	chr14	55570552	55573469	3	LGALS3
1052	chr14	55770139	55772057	2	FBXO34
1053	chr14	59830110	59833193	4	DAAM1
1054	chr14	62030674	62032522	3	NA
1055	chr14	63157524	63157894	2	NA
1056	chr14	64584375	64585259	2	SYNE2
1057	chr14	65146749	65148749	2	PLEKHG3
1058	chr14	65192726	65192730	2	PLEKHG3
1059	chr14	65770106	65770370	2	NA
1060	chr14	65821939	65822884	3	NA
1061	chr14	68934709	68935444	2	RAD51L1
1062	chr14	69019433	69020487	3	RAD51L1
1063	chr14	69444165	69445716	2	ACTN1
1064	chr14	71239414	71241368	2	MAP3K9
1065	chr14	71838339	71840600	2	SNORD56B
1066	chr14	74223079	74224133	2	PNMA1
1067	chr14	75643817	75644108	2	TMED10
1068	chr14	77508493	77508858	3	C14orf4
1069	chr14	79513127	79513306	2	NRXN3
1070	chr14	81789535	81790188	3	STON2
1071	chr14	85904060	85907260	5	NA
1072	chr14	87729676	87731355	2	NA
1073	chr14	91580849	91582428	4	C14orf159
1074	chr14	91709862	91710657	2	GPR68
1075	chr14	91858479	91859343	2	CCDC88C
1076	chr14	92938175	92938180	2	RIN3
1077	chr14	93507799	93509078	3	ITPK1
1078	chr14	95731004	95731224	2	CLMN
1079	chr14	98967223	98968649	2	NA
1080	chr14	101158903	101160150	3	DLK1
1081	chr14	102197585	102197628	2	PPP2R5C
1082	chr14	102730061	102731100	4	RAGE
1083	chr14	103827936	103828958	4	EIF5
1084	chr14	103838635	103839276	2	EIF5
1085	chr14	104181065	104181107	2	XRCC3
1086	chr15	30212833	30214504	2	NA
1087	chr15	31734331	31734409	2	NA
1088	chr15	32976306	32976426	2	SCG5
1089	chr15	33390000	33390004	2	FMN1
1090	chr15	34531112	34532872	2	SLC12A6
1091	chr15	39487054	39487970	2	NA
1092	chr15	40535031	40535149	2	PAK6
1093	chr15	40746114	40747595	3	IVD
1094	chr15	42067515	42068918	3	MAPKBP1
1095	chr15	42098042	42098266	2	JMJD7-PLA2G4B
1096	chr15	42233522	42235681	2	EHD4
1097	chr15	44367231	44367242	2	FRMD5
1098	chr15	48093119	48094460	2	NA
1099	chr15	50716964	50717269	2	USP8
1100	chr15	52297925	52299473	2	MAPK6
1101	chr15	58732702	58734848	2	LIPC
1102	chr15	60688734	60690697	2	ANXA2
1103	chr15	60698350	60702437	3	ANXA2
1104	chr15	62694340	62694344	2	NA
1105	chr15	63794023	63794869	2	USP3
1106	chr15	64205338	64205708	2	DAPK2
1107	chr15	65184705	65187645	3	ANKDD1A
1108	chr15	67400448	67400806	2	SMAD3
1109	chr15	67441055	67442481	2	SMAD3
1110	chr15	67516543	67518126	3	IQCH
1111	chr15	68521413	68521432	2	FEM1B
1112	chr15	68563935	68564010	2	FEM1B
1113	chr15	69110722	69112254	2	ANP32A
1114	chr15	71586268	71589246	4	THSD4
1115	chr15	72528883	72530207	2	PKM2
1116	chr15	75918860	75919870	2	PTPN9
1117	chr15	75939292	75940825	2	SNUPN
1118	chr15	75961320	75965034	4	CSPG4
1119	chr15	78731232	78732203	2	IREB2
1120	chr15	79280682	79282307	5	CTSH
1121	chr15	80873611	80874924	2	ARNT2
1122	chr15	80879261	80879631	2	ARNT2
1123	chr15	81292565	81292836	2	MESDC2
1124	chr15	81798732	81798896	2	NA
1125	chr15	83954583	83955968	3	BNC1
1126	chr15	83987979	83990348	2	BNC1
1127	chr15	87912921	87912926	2	NA
1128	chr15	90744167	90746198	2	SEMA4B
1129	chr15	91414088	91414308	4	FES
1130	chr15	92408579	92409148	2	SLCO3A1
1131	chr15	92438904	92439843	3	SLCO3A1
1132	chr15	92495959	92496381	2	SLCO3A1
1133	chr15	92917151	92917257	4	ST8SIA2
1134	chr15	93362412	93363448	3	NA
1135	chr15	93424715	93425060	2	CHD2
1136	chr15	95332765	95335404	3	NA
1137	chr15	99440581	99442885	2	IGF1R
1138	chr15	101711421	101714647	3	NA
1139	chr16	2732137	2732223	2	KCTD5
1140	chr16	2801430	2801936	2	TCEB2
1141	chr16	3662070	3662914	2	DNASE1
1142	chr16	4474774	4475266	2	HMOX2
1143	chr16	4661283	4663667	2	MGRN1
1144	chr16	4974979	4974983	2	PPL
1145	chr16	8771388	8772108	2	ABAT
1146	chr16	9161978	9162015	2	C16orf72
1147	chr16	11103768	11103936	2	CLEC16A
1148	chr16	11110566	11110613	2	CLEC16A
1149	chr16	11720935	11722692	2	SNN
1150	chr16	14596394	14597704	2	PARN
1151	chr16	14723869	14727441	5	PARN
1152	chr16	15766019	15767827	3	KIAA0430
1153	chr16	17657986	17660246	2	NA
1154	chr16	20922886	20923035	2	LYRM1
1155	chr16	20981148	20981325	2	DNAH3
1156	chr16	23501663	23503227	2	GGA2
1157	chr16	27332031	27333423	3	IL4R
1158	chr16	30064770	30066098	2	ALDOA
1159	chr16	30075483	30076000	2	ALDOA
1160	chr16	30087124	30087987	2	ALDOA
1161	chr16	30405504	30406443	2	2011-08-31
1162	chr16	31083662	31085459	2	STX4
1163	chr16	48642306	48644314	3	N4BP1
1164	chr16	51573281	51575215	4	NA
1165	chr16	53114021	53114042	2	CHD9
1166	chr16	53117516	53119067	2	CHD9
1167	chr16	56640588	56641034	2	MT1A
1168	chr16	57309836	57312017	3	ARL2BP
1169	chr16	57653014	57654163	2	GPR56
1170	chr16	57832913	57835324	3	KIFC3
1171	chr16	66541005	66545407	3	TK2
1172	chr16	67276859	67277732	3	SLC9A5
1173	chr16	67439365	67441024	3	HSD11B2
1174	chr16	68701379	68701380	2	CDH3
1175	chr16	69564906	69565073	3	NFAT5
1176	chr16	71842268	71842272	2	AP1G1
1177	chr16	72326022	72327986	4	NA
1178	chr16	75412583	75412959	3	CFDP1
1179	chr16	80060199	80061853	3	NA
1180	chr16	81615719	81617110	2	CMIP
1181	chr16	81657384	81659628	2	CMIP
1182	chr16	82662769	82664153	2	CDH13
1183	chr16	82685552	82686336	3	CDH13
1184	chr16	83436957	83439231	3	CDH13
1185	chr16	84914698	84915708	2	CRISPLD2
1186	chr16	85779688	85785134	4	C16orf74
1187	chr16	87422484	87422714	2	FBXO31
1188	chr16	87822630	87824775	3	KLHDC4
1189	chr16	87840100	87841642	2	KLHDC4
1190	chr16	88332387	88332519	2	NA
1191	chr16	89428279	89428722	4	ANKRD11
1192	chr17	814076	814941	2	NXN
1193	chr17	829401	831303	2	NXN
1194	chr17	1667001	1667502	2	SERPINF1
1195	chr17	1671375	1673451	2	SERPINF1
1196	chr17	1890926	1892521	2	DPH1
1197	chr17	2308419	2310137	5	MNT
1198	chr17	2613564	2615474	2	KIAA0664
1199	chr17	2859278	2859668	2	RAP1GAP2
1200	chr17	3570273	3571173	2	CTNS
1201	chr17	4296505	4298853	3	UBE2G1
1202	chr17	4755098	4755497	2	PLD2
1203	chr17	4850169	4851784	2	CHRNE
1204	chr17	6455993	6456068	2	PITPNM3
1205	chr17	6938628	6938976	2	ALOX12
1206	chr17	7347058	7348190	2	CHRNB1
1207	chr17	7379418	7379426	2	CHRNB1
1208	chr17	7786907	7787388	2	CHD3
1209	chr17	11145863	11147225	2	SHISA6
1210	chr17	11845884	11847011	4	DNAH9
1211	chr17	11926273	11927324	2	MAP2K4
1212	chr17	15849649	15851388	3	ADORA2B
1213	chr17	16118497	16119153	2	PIGL
1214	chr17	16342854	16343655	4	SNORD49A
1215	chr17	16738523	16738575	2	FLJ36492
1216	chr17	17861682	17862826	2	LRRC48
1217	chr17	17990869	17991841	2	DRG2
1218	chr17	21116895	21118558	2	TMEM11
1219	chr17	27477904	27478272	3	MYO18A
1220	chr17	27481918	27484207	5	MYO18A
1221	chr17	27948015	27951917	3	GIT1
1222	chr17	29923207	29924056	2	NA
1223	chr17	30114710	30115950	2	NA
1224	chr17	30877707	30878294	2	MYO1D
1225	chr17	31452765	31454609	2	ACCN1
1226	chr17	34115400	34116789	3	TAF15
1227	chr17	34892002	34892770	2	ZNHIT3
1228	chr17	36606548	36607806	3	ARHGAP23
1229	chr17	38177128	38177427	2	CSF3
1230	chr17	38254869	38257993	3	THRA
1231	chr17	38478648	38479035	2	CDC6
1232	chr17	38636472	38636476	2	IGFBP4
1233	chr17	40480651	40480848	3	STAT3
1234	chr17	41116028	41116660	2	IFI35
1235	chr17	41495334	41495969	2	ARL4D
1236	chr17	41521919	41521921	2	ARL4D
1237	chr17	41656335	41657739	2	ETV4
1238	chr17	42263733	42264997	2	UBTF
1239	chr17	43202591	43202777	2	HEXIM1
1240	chr17	43247274	43248760	2	HEXIM1
1241	chr17	43446526	43448747	4	NA
1242	chr17	47723390	47723561	2	SPOP
1243	chr17	52346142	52348830	4	NA
1244	chr17	56030882	56030887	2	VEZF1
1245	chr17	57861191	57862182	2	TMEM49
1246	chr17	59551494	59551671	2	TBX4
1247	chr17	60896891	60898911	5	2011-03-09
1248	chr17	62222853	62224743	3	ERN1
1249	chr17	62701844	62704855	3	SMURF2
1250	chr17	63053721	63054774	3	GNA13
1251	chr17	65417432	65422893	5	PITPNC1
1252	chr17	67173190	67174846	3	ABCA10
1253	chr17	67323622	67323981	2	ABCA5
1254	chr17	69182983	69185357	2	NA
1255	chr17	69526001	69527247	2	NA
1256	chr17	71620571	71621713	2	SDK2
1257	chr17	73682086	73687571	6	ITGB4
1258	chr17	73779181	73781933	4	GALK1
1259	chr17	73872997	73873680	2	WBP2
1260	chr17	73901536	73901540	2	MRPL38
1261	chr17	73976576	73977487	2	ACOX1
1262	chr17	74264145	74264663	2	QRICH2
1263	chr17	74577282	74577338	2	ST6GALNAC2
1264	chr17	74869661	74869665	2	MGAT5B
1265	chr17	75449514	75450173	3	2011-09-08
1266	chr17	75469523	75469769	2	2011-09-08
1267	chr17	76312010	76312710	2	SOCS3
1268	chr17	78828975	78830646	2	RPTOR
1269	chr17	79014684	79015188	3	BAIAP2
1270	chr17	80256471	80257915	2	CD7
1271	chr17	80833243	80835141	5	TBCD
1272	chr18	659251	661119	2	TYMS
1273	chr18	711379	711391	2	ENOSF1
1274	chr18	2304745	2304968	2	NA
1275	chr18	2656674	2657258	2	SMCHD1
1276	chr18	3260981	3261061	2	MYOM1
1277	chr18	3368513	3368622	2	TGIF1
1278	chr18	3595389	3596395	2	DLGAP1
1279	chr18	3604013	3606490	5	DLGAP1
1280	chr18	3983894	3984307	2	DLGAP1
1281	chr18	7414145	7414388	3	NA
1282	chr18	9643383	9644623	2	PPP4R1
1283	chr18	9659480	9659514	2	PPP4R1
1284	chr18	9826503	9828556	5	RAB31
1285	chr18	10416532	10419529	3	APCDD1
1286	chr18	11857892	11860781	5	GNAL
1287	chr18	12037075	12037989	2	NA
1288	chr18	20409493	20410566	2	NA
1289	chr18	20436522	20437586	3	NA
1290	chr18	21406344	21406608	2	LAMA3
1291	chr18	21450951	21453338	5	LAMA3
1292	chr18	21643208	21645234	3	TTC39C
1293	chr18	24059197	24059207	2	KCTD1
1294	chr18	24067895	24068290	2	KCTD1
1295	chr18	28808989	28810816	2	NA
1296	chr18	29033472	29035687	2	DSG2
1297	chr18	29070446	29071228	2	DSG2
1298	chr18	33647390	33649888	2	RPRD1A
1299	chr18	37525927	37528142	2	NA
1300	chr18	42979126	42984258	5	NA
1301	chr18	43380064	43385245	6	SIGLEC15
1302	chr18	45602464	45603021	2	ZBTB7C
1303	chr18	46478693	46479562	2	SMAD7
1304	chr18	55888258	55890332	2	NEDD4L
1305	chr18	55931055	55931767	2	NEDD4L
1306	chr18	58560134	58562441	2	NA
1307	chr18	59273605	59275447	2	NA
1308	chr18	59617529	59618708	2	NA
1309	chr18	61110828	61111820	2	SERPINB5
1310	chr18	61138930	61140851	4	SERPINB5
1311	chr18	61546042	61548227	3	SERPINB2
1312	chr18	61552976	61555408	3	SERPINB2
1313	chr18	65929577	65929769	3	NA
1314	chr18	66097055	66099052	2	NA
1315	chr18	74158702	74160165	2	ZNF516
1316	chr18	74451936	74452843	2	NA
1317	chr18	74839503	74840444	2	MBP
1318	chr18	77665000	77665004	2	KCNG2
1319	chr19	386234	386295	2	THEG
1320	chr19	789121	790717	2	AZU1
1321	chr19	1102977	1103370	2	GPX4
1322	chr19	2089498	2090053	2	MKNK2
1323	chr19	2533140	2535491	2	GNG7
1324	chr19	3035959	3036640	2	AES
1325	chr19	4710210	4712455	2	C19orf10
1326	chr19	7455507	7455616	2	ARHGEF18
1327	chr19	8385697	8387127	2	NDUFA7
1328	chr19	8426773	8428663	2	NDUFA7
1329	chr19	10513728	10513961	2	PDE4A
1330	chr19	10614380	10614413	2	KEAP1
1331	chr19	10664400	10666851	2	CDKN2D
1332	chr19	11197226	11199302	3	LDLR
1333	chr19	12893638	12899908	6	ASNA1
1334	chr19	13962881	13963889	2	NANOS3
1335	chr19	14887092	14887096	2	OR7C1
1336	chr19	19714270	19715991	3	LPAR2
1337	chr19	30300405	30300908	2	CCNE1
1338	chr19	31641091	31641845	2	DKFZp566F0947
1339	chr19	33849601	33849630	2	CEBPG
1340	chr19	35606706	35607722	2	FXYD1
1341	chr19	35615276	35616542	2	FXYD1
1342	chr19	36630344	36631518	2	CAPNS1
1343	chr19	36979247	36979803	3	ZNF566
1344	chr19	37339222	37340277	2	ZNF345
1345	chr19	38493949	38496053	4	SIPA1L3
1346	chr19	38756535	38757234	2	DPF1
1347	chr19	40939356	40939381	2	BLVRB
1348	chr19	41220516	41224867	8	SNRPA
1349	chr19	41870385	41870925	2	BCKDHA
1350	chr19	42616612	42618555	2	GRIK5
1351	chr19	42786179	42786260	2	MEGF8
1352	chr19	43632695	43633441	2	PSG2
1353	chr19	43704446	43705179	2	PSG4
1354	chr19	45278734	45280437	2	BCL3
1355	chr19	45733711	45734669	2	MARK4
1356	chr19	45952090	45953365	2	ERCC1
1357	chr19	46134597	46135795	4	GIPR
1358	chr19	46617714	46619623	3	IGFL2
1359	chr19	47218204	47219726	2	PRKD2
1360	chr19	47290168	47290473	3	SLC1A5
1361	chr19	47405057	47405903	2	GRLF1
1362	chr19	47987759	47987945	2	SLC8A2
1363	chr19	48086138	48086870	2	GLTSCR1
1364	chr19	49495799	49498286	3	BAX
1365	chr19	49991650	49992011	3	FCGRT
1366	chr19	50144534	50144604	2	PRMT1
1367	chr19	51538780	51540580	2	KLK10
1368	chr19	56164102	56167627	4	U2AF2
1369	chr19	58342107	58342447	2	FKBP1P1
1370	chr19	58897317	58897382	2	A1BG
1371	chr20	345188	347636	4	SOX12
1372	chr20	353564	353769	2	SOX12
1373	chr20	1699240	1699445	2	NA
1374	chr20	3777740	3778231	2	CDC25B
1375	chr20	3789453	3793770	5	CDC25B
1376	chr20	4532066	4533227	2	NA
1377	chr20	6107106	6107219	2	FERMT1
1378	chr20	7821085	7823137	2	NA
1379	chr20	10936171	10936502	2	NA
1380	chr20	13009221	13010658	2	SPTLC3
1381	chr20	13265901	13269081	3	ISM1
1382	chr20	14262706	14265362	3	MACROD2
1383	chr20	14317213	14317853	2	FLRT3
1384	chr20	17538681	17541771	5	BFSP1
1385	chr20	19717177	19717502	2	NA
1386	chr20	19956753	19958580	2	NAT5
1387	chr20	22743587	22743653	2	NA
1388	chr20	22755478	22757784	3	NA
1389	chr20	25215318	25217480	3	ENTPD6
1390	chr20	30161424	30161810	2	ID1
1391	chr20	30292976	30293194	2	BCL2L1
1392	chr20	30298988	30305751	6	BCL2L1
1393	chr20	30308572	30308709	2	BCL2L1
1394	chr20	33892381	33892488	2	EIF6
1395	chr20	33902973	33903688	2	EIF6
1396	chr20	34461849	34464267	2	PHF20
1397	chr20	37227739	37228648	2	ADIG
1398	chr20	39630842	39634585	3	TOP1
1399	chr20	42782848	42783898	2	JPH2
1400	chr20	42815603	42816683	2	C20orf111
1401	chr20	43272384	43272388	2	ADA
1402	chr20	43965718	43966668	2	SDC4
1403	chr20	45755404	45756629	2	EYA2
1404	chr20	49046404	49047189	2	NA
1405	chr20	49056366	49056480	2	NA
1406	chr20	49345554	49346066	2	PARD6B
1407	chr20	52353616	52353910	2	NA
1408	chr20	52723103	52724847	2	BCAS1
1409	chr20	55211202	55212714	2	TFAP2C
1410	chr20	56686462	56686712	2	C20orf85
1411	chr20	58615557	58617925	3	CDH26
1412	chr20	60960615	60963008	4	LAMA5
1413	chr20	61557211	61557307	2	DIDO1
1414	chr21	19062353	19064042	3	NA
1415	chr21	19079414	19080783	2	NA
1416	chr21	27106520	27108904	2	ATP5J
1417	chr21	30391272	30391539	2	RWDD2B
1418	chr21	30518294	30519106	2	C21orf7
1419	chr21	30629873	30632190	3	BACH1
1420	chr21	32874933	32877484	3	TIAM1
1421	chr21	34751960	34753450	2	IFNGR2
1422	chr21	34913860	34914218	2	GART
1423	chr21	36179291	36179668	2	RUNX1
1424	chr21	39859192	39861108	2	ERG
1425	chr21	40124960	40125104	2	C21orf24
1426	chr21	43073560	43073772	2	NCRNA00111
1427	chr21	43349984	43352588	3	C2CD2
1428	chr21	44616283	44618381	3	CRYAA
1429	chr21	45018922	45021638	3	HSF2BP
1430	chr21	45203227	45204915	2	CSTB
1431	chr21	46430977	46431305	3	NCRNA00162
1432	chr21	47259632	47261732	2	PCBP3
1433	chr21	47371004	47371327	2	COL6A1
1434	chr21	47875909	47878088	3	DIP2A
1435	chr22	18404177	18404582	2	MICAL3
1436	chr22	18515901	18515962	3	PEX26
1437	chr22	19880220	19880556	2	COMT
1438	chr22	19930506	19930816	2	COMT
1439	chr22	20863238	20863580	2	MED15
1440	chr22	20884353	20885594	4	MED15
1441	chr22	22296355	22296633	2	TOP3B
1442	chr22	23566630	23567835	2	BCR
1443	chr22	28513401	28515125	4	TTC28
1444	chr22	30163767	30163771	2	UCRC
1445	chr22	31238014	31238077	2	OSBP2
1446	chr22	31342139	31342279	2	MORC2
1447	chr22	31645997	31647300	3	LIMK2
1448	chr22	32045879	32047122	2	PISD
1449	chr22	32054972	32056370	2	PISD
1450	chr22	32341398	32341747	2	YWHAH
1451	chr22	33119950	33120245	2	SYN3
1452	chr22	34461962	34461991	2	NA
1453	chr22	36789997	36793100	3	MYH9
1454	chr22	38294233	38294333	2	EIF3L
1455	chr22	38299754	38300423	2	POLR2F
1456	chr22	38708691	38714330	5	CSNK1E
1457	chr22	39692906	39694187	2	RPL3
1458	chr22	40029969	40031451	2	CACNA1I
1459	chr22	45934185	45934820	2	FBLN1
1460	chr22	48231243	48231248	2	NA
1461	chr22	50623995	50626357	3	MOV10L1
1462	chrX	13047254	13047646	2	FAM9C
1463	chrX	13415320	13415975	2	NA
1464	chrX	16040626	16041810	2	NA
1465	chrX	23918932	23919913	3	APOO
1466	chrX	38740091	38741820	2	NA
1467	chrX	46448000	46449398	3	CHST7
1468	chrX	48327353	48327670	2	FTSJ1
1469	chrX	68249209	68252918	4	NA
1470	chrX	68356565	68356667	2	PJA1
1471	chrX	100306420	100307006	2	CENPI
1472	chrX	107637924	107642269	3	COL4A5
1473	chrX	128755784	128757017	2	APLN
1474	chrX	140314134	140314383	2	LDOC1
1475	chrX	149863577	149863587	2	MTMR1
1476	chrX	153192733	153193189	2	ARHGAP4
1477	chrX	154841752	154841819	2	TMLHE
1478	chrY	7637234	7637705	2	TTY12

## Sheet: Intersections with screen hits
				This list corresponds to the overlap between the list of genes associated with human epidermal stem cell-specific regulatory regions and the list of gene target hits from the screens
overlay NHK			overlay SCC13			overlay NHK&SCC13			overlay NHK log2 FC>0			overlay NHK log2 FC<0			overlay SCC13 log2 FC>0			overlay SCC13 log2 FC<0			overlay NHK&SCC13 log2 FC>0			overlay NHK&SCC13 log2 FC<0
YAP1	-1.86782		KIAA1217	-3.47726		YAP1			CLDN12	0.70716		YAP1	-1.86782		EXPH5	0.961002		KIAA1217	-3.47726		empty			YAP1
RPL21	-1.40154		CCT6A	-3.42526		RPL21			CRYZ	0.72962		RPL21	-1.40154		GCLC	1.07022		CCT6A	-3.42526					RPL21
RPL3	-1.38023		MLLT11	-3.22142		RPL3			CASZ1	0.737869		RPL3	-1.38023		ST5	1.11336		MLLT11	-3.22142					RPL3
RPS23	-1.25162		ENTPD6	-3.17726		IGF2BP2			SPTLC3	0.768919		RPS23	-1.25162		CASQ2	1.18115		ENTPD6	-3.17726					IGF2BP2
IGF2BP2	-1.22017		PHF15	-3.16936		SIAH2			KIAA1429	0.797283		IGF2BP2	-1.22017		GOLPH3	1.22315		PHF15	-3.16936					SIAH2
SIAH2	-1.21016		CMIP	-3.05844		SNRPA			GAPDH	0.80162		SIAH2	-1.21016		UBE2H	1.22889		CMIP	-3.05844					SNRPA
SNRPA	-1.07836		SULT1B1	-3.04846		MYO3B			RIN3	0.824295		SNRPA	-1.07836		PLK3	1.25271		SULT1B1	-3.04846					MYO3B
MYO3B	-1.05073		EFEMP1	-2.99306		YTHDC1			KDM2B	0.848916		MYO3B	-1.05073		PARD6B	1.26727		EFEMP1	-2.99306					YTHDC1
YTHDC1	-1.04071		PEX10	-2.98232		N4BP1			FREQ	1.04413		YTHDC1	-1.04071		PLCZ1	1.43209		PEX10	-2.98232					N4BP1
N4BP1	-1.03608		ENOSF1	-2.96518		CSTB			BCAR3	1.23594		N4BP1	-1.03608		SERTAD4	1.44288		ENOSF1	-2.96518					CSTB
CSTB	-0.956027		NOTCH2NL	-2.94921		SCEL			ANKRD11	1.28952		CSTB	-0.956027		SLC12A6	1.63946		NOTCH2NL	-2.94921					SCEL
SCEL	-0.951474		BFSP1	-2.91358		WBP2						SCEL	-0.951474		FLRT3	1.76211		BFSP1	-2.91358					WBP2
WBP2	-0.907486		EYA2	-2.86419		CRYZ						WBP2	-0.907486		PPFIBP1	1.77223		EYA2	-2.86419
PKP3	-0.882155		TSPAN14	-2.84829		GAPDH						PKP3	-0.882155		TBC1D9	1.92957		TSPAN14	-2.84829
C2CD2	-0.741391		SMU1	-2.83447		BCAR3						C2CD2	-0.741391					SMU1	-2.83447
TRIB2	-0.725616		DCTN1	-2.81379								TRIB2	-0.725616					DCTN1	-2.81379
CLDN12	0.70716		PDE4A	-2.80504														PDE4A	-2.80504
CRYZ	0.72962		CLDN20	-2.79743														CLDN20	-2.79743
CASZ1	0.737869		OVOL1	-2.79642														OVOL1	-2.79642
SPTLC3	0.768919		HPCAL1	-2.79205														MED15	-2.77661
KIAA1429	0.797283		ATP8A2	-2.78286														ITGB1	-2.76878
GAPDH	0.80162		MED15	-2.77661														LIMA1	-2.7614
RIN3	0.824295		ITGB1	-2.76878														DSG2	-2.75371
KDM2B	0.848916		LIMA1	-2.7614														LRRC17	-2.7489
FREQ	1.04413		DSG2	-2.75371														MBP	-2.73638
BCAR3	1.23594		LRRC17	-2.7489														ERGIC1	-2.71599
ANKRD11	1.28952		MBP	-2.73638														MYCL1	-2.6813
			ERGIC1	-2.71599														ZNF566	-2.6592
			MYCL1	-2.6813														GRHL2	-2.65797
			ZNF566	-2.6592														MYO3B	-2.65115
			GRHL2	-2.65797														ASTN2	-2.63923
			MYO3B	-2.65115														STRN	-2.63182
			ASTN2	-2.63923														IL1RAP	-2.61399
			STRN	-2.63182														GPR68	-2.6053
			IL1RAP	-2.61399														ASPN	-2.59892
			GPR68	-2.6053														XRCC3	-2.58682
			ASPN	-2.59892														NRXN3	-2.58421
			XRCC3	-2.58682														EEF1G	-2.56431
			NRXN3	-2.58421														YTHDC1	-2.56312
			EEF1G	-2.56431														PPP1R3B	-2.55528
			YTHDC1	-2.56312														ZBTB17	-2.55269
			PPP1R3B	-2.55528														LIPC	-2.55107
			ZBTB17	-2.55269														CDK4	-2.5333
			LIPC	-2.55107														ARID5B	-2.53097
			CDK4	-2.5333														IVL	-2.52874
			ARID5B	-2.53097														MTSS1	-2.5284
			IVL	-2.52874														PRPF3	-2.50941
			MTSS1	-2.5284														ACOX1	-2.5014
			PRPF3	-2.50941														MYOM1	-2.49853
			ACOX1	-2.5014														PRPH2	-2.49263
			MYOM1	-2.49853														TFAP2A	-2.48363
			PRPH2	-2.49263														RHOH	-2.47558
			TFAP2A	-2.48363														SHB	-2.47509
			RHOH	-2.47558														WDR91	-2.47191
			SHB	-2.47509														THEG	-2.45249
			WDR91	-2.47191														AJAP1	-2.45192
			THEG	-2.45249														ASNA1	-2.44441
			AJAP1	-2.45192														VEGFA	-2.44369
			ASNA1	-2.44441														NGF	-2.4208
			VEGFA	-2.44369														MACF1	-2.40792
			NGF	-2.4208														GPC5	-2.40626
			MACF1	-2.40792														FRMD4B	-2.40335
			GPC5	-2.40626														CCL20	-2.39231
			FRMD4B	-2.40335														ANP32A	-2.39214
			CCL20	-2.39231														IRS2	-2.39014
			ANP32A	-2.39214														MSRA	-2.38517
			IRS2	-2.39014														FCGRT	-2.38124
			MSRA	-2.38517														KLHDC4	-2.37349
			FCGRT	-2.38124														TRAPPC3	-2.37195
			KLHDC4	-2.37349														ZNF516	-2.3573
			TRAPPC3	-2.37195														U2AF2	-2.35645
			ZNF516	-2.3573														GUCA1A	-2.35444
			U2AF2	-2.35645														RAD1	-2.35402
			GUCA1A	-2.35444														DDX47	-2.34929
			RAD1	-2.35402														FRMD4A	-2.34554
			DDX47	-2.34929														MRPL15	-2.34283
			FRMD4A	-2.34554														AZU1	-2.33941
			MRPL15	-2.34283														CRYZ	-2.33545
			AZU1	-2.33941														SOX7	-2.33422
			CRYZ	-2.33545														ZNHIT3	-2.33193
			SOX7	-2.33422														LMO7	-2.32497
			ZNHIT3	-2.33193														ST3GAL5	-2.31546
			LMO7	-2.32497														RNF216	-2.30795
			ST3GAL5	-2.31546														CDK2	-2.30653
			RNF216	-2.30795														GHITM	-2.29712
			CDK2	-2.30653														EIF6	-2.29621
			GHITM	-2.29712														SIAH2	-2.2906
			EIF6	-2.29621														ABI1	-2.28867
			SIAH2	-2.2906														PRMT3	-2.28748
			ABI1	-2.28867														FXYD1	-2.2773
			PRMT3	-2.28748														DENR	-2.27704
			FXYD1	-2.2773														FAT1	-2.27213
			DENR	-2.27704														GAPDH	-2.2719
			FAT1	-2.27213														PEX26	-2.26741
			GAPDH	-2.2719														CDKAL1	-2.26129
			PEX26	-2.26741														ATP5J	-2.25823
			CDKAL1	-2.26129														NPNT	-2.25526
			ATP5J	-2.25823														EYS	-2.24985
			NPNT	-2.25526														FBXL2	-2.24673
			EYS	-2.24985														PITPNC1	-2.23752
			FBXL2	-2.24673														DIDO1	-2.21965
			PITPNC1	-2.23752														AACS	-2.21455
			DIDO1	-2.21965														SYN3	-2.21298
			AACS	-2.21455														FCHO2	-2.20562
			SYN3	-2.21298														MYH9	-2.20536
			FCHO2	-2.20562														EMP1	-2.1987
			MYH9	-2.20536														LZTS1	-2.19415
			EMP1	-2.1987														GPR56	-2.19393
			LZTS1	-2.19415														PTHLH	-2.18679
			GPR56	-2.19393														BCL3	-2.18486
			PTHLH	-2.18679														GAB1	-2.18421
			BCL3	-2.18486														RPL3	-2.18401
			GAB1	-2.18421														IER3	-2.18081
			RPL3	-2.18401														SERPINB1	-2.16957
			IER3	-2.18081														PSMC3	-2.16881
			SERPINB1	-2.16957														KIAA0146	-2.16702
			PSMC3	-2.16881														RAB18	-2.16482
			KIAA0146	-2.16702														EEF1A1	-2.16043
			RAB18	-2.16482														MEGF9	-2.16005
			EEF1A1	-2.16043														FBLIM1	-2.15764
			MEGF9	-2.16005														OSBP2	-2.15249
			FBLIM1	-2.15764														DCLRE1A	-2.15066
			OSBP2	-2.15249														ACCN2	-2.14814
			DCLRE1A	-2.15066														OGDH	-2.14464
			ACCN2	-2.14814														FBLN1	-2.14251
			OGDH	-2.14464														UBP1	-2.1403
			FBLN1	-2.14251														GPR128	-2.13416
			UBP1	-2.1403														HNRNPF	-2.12664
			GPR128	-2.13416														BTBD11	-2.1225
			HNRNPF	-2.12664														TRERF1	-2.12228
			BTBD11	-2.1225														ARAP2	-2.1194
			TRERF1	-2.12228														CRABP2	-2.11175
			ARAP2	-2.1194														OR4D9	-2.11128
			CRABP2	-2.11175														HERC3	-2.11026
			OR4D9	-2.11128														TBX15	-2.10942
			HERC3	-2.11026														RPTOR	-2.10076
			TBX15	-2.10942														TOP1	-2.09772
			RPTOR	-2.10076														EIF3E	-2.08636
			TOP1	-2.09772														ZNF782	-2.08632
			EIF3E	-2.08636														CFDP1	-2.08582
			ZNF782	-2.08632														RPL21	-2.08534
			CFDP1	-2.08582														PADI2	-2.08429
			RPL21	-2.08534														SNRPA	-2.08111
			PADI2	-2.08429														RPS12	-2.07747
			SNRPA	-2.08111														ST6GALNAC5	-2.06277
			RPS12	-2.07747														EIF5	-2.06052
			ST6GALNAC5	-2.06277														THUMPD3	-2.05938
			EIF5	-2.06052														RAGE	-2.04947
			THUMPD3	-2.05938														LMNA	-2.04627
			RAGE	-2.04947														SLC2A1	-2.04404
			LMNA	-2.04627														AIM2	-2.04378
			SLC2A1	-2.04404														LRIG1	-2.04061
			AIM2	-2.04378														PNOC	-2.03367
			LRIG1	-2.04061														ARHGAP18	-2.03058
			PNOC	-2.03367														DNAJA1	-2.02784
			ARHGAP18	-2.03058														IGFBP4	-2.02562
			DNAJA1	-2.02784														ERCC1	-2.02296
			IGFBP4	-2.02562														SMARCA2	-2.01959
			ERCC1	-2.02296														FAM178A	-2.01345
			SMARCA2	-2.01959														HSD11B2	-2.01302
			FAM178A	-2.01345														WEE1	-2.00078
			HSD11B2	-2.01302														TAF1B	-1.99793
			WEE1	-2.00078														F3	-1.99667
			TAF1B	-1.99793														CAST	-1.99198
			F3	-1.99667														CHST7	-1.99086
			CAST	-1.99198														ADM	-1.99077
			CHST7	-1.99086														TMCC3	-1.98886
			ADM	-1.99077														CDH26	-1.98756
			TMCC3	-1.98886														FAT2	-1.97961
			CDH26	-1.98756														TFPI2	-1.9771
			FAT2	-1.97961														MMP14	-1.97397
			TFPI2	-1.9771														CSTB	-1.97105
			MMP14	-1.97397														AREG	-1.97042
			CSTB	-1.97105														HEXB	-1.9686
			AREG	-1.97042														SMAD7	-1.96826
			HEXB	-1.9686														FGFBP1	-1.96722
			SMAD7	-1.96826														STK10	-1.96639
			FGFBP1	-1.96722														MYO18A	-1.96286
			STK10	-1.96639														CDK5RAP2	-1.96138
			MYO18A	-1.96286														COL4A2	-1.95906
			CDK5RAP2	-1.96138														DIAPH3	-1.9584
			COL4A2	-1.95906														WBP2	-1.95726
			DIAPH3	-1.9584														TACC2	-1.95648
			WBP2	-1.95726														KIAA0430	-1.95628
			TACC2	-1.95648														FRYL	-1.9561
			KIAA0430	-1.95628														RAB38	-1.95006
			FRYL	-1.9561														NFAT5	-1.94817
			RAB38	-1.95006														MOBKL2B	-1.94342
			NFAT5	-1.94817														NDUFA9	-1.94293
			MOBKL2B	-1.94342														NR6A1	-1.93685
			NDUFA9	-1.94293														LRP11	-1.93537
			NR6A1	-1.93685														ULBP2	-1.93456
			LRP11	-1.93537														S100A2	-1.93089
			ULBP2	-1.93456														FEM1B	-1.92869
			S100A2	-1.93089														KIRREL	-1.92416
			FEM1B	-1.92869														AQP3	-1.92322
			KIRREL	-1.92416														CDKN1A	-1.92216
			AQP3	-1.92322														UCRC	-1.91771
			CDKN1A	-1.92216														CAP1	-1.9126
			UCRC	-1.91771														RXRA	-1.9098
			CAP1	-1.9126														STX4	-1.89552
			RXRA	-1.9098														PPP4R1	-1.89494
			STX4	-1.89552														TAF15	-1.87801
			PPP4R1	-1.89494														DNMBP	-1.87709
			TAF15	-1.87801														ACOT7	-1.87654
			DNMBP	-1.87709														PTK2	-1.87635
			ACOT7	-1.87654														RAB31	-1.8758
			PTK2	-1.87635														THRA	-1.87393
			RAB31	-1.8758														TMED10	-1.87376
			THRA	-1.87393														COL4A5	-1.87344
			TMED10	-1.87376														ROBO4	-1.87293
			COL4A5	-1.87344														NDUFA7	-1.87259
			ROBO4	-1.87293														KCTD5	-1.87185
			NDUFA7	-1.87259														BGLAP	-1.8712
			KCTD5	-1.87185														EGFR	-1.87039
			BGLAP	-1.8712														THY1	-1.86352
			EGFR	-1.87039														GGCX	-1.86188
			THY1	-1.86352														LRBA	-1.85983
			GGCX	-1.86188														BNC1	-1.85599
			LRBA	-1.85983														GTF2IRD1	-1.84188
			BNC1	-1.85599														CLIP4	-1.8418
			GTF2IRD1	-1.84188														DAP3	-1.83593
			CLIP4	-1.8418														UBC	-1.82901
			DAP3	-1.83593														CYP4Z2P	-1.82428
			UBC	-1.82901														DCTN4	-1.82075
			CYP4Z2P	-1.82428														TRAK1	-1.81736
			DCTN4	-1.82075														IGF1R	-1.80499
			TRAK1	-1.81736														DNAJC15	-1.80314
			IGF1R	-1.80499														NFKBIL2	-1.80209
			DNAJC15	-1.80314														TCEB2	-1.79529
			NFKBIL2	-1.80209														TGFBI	-1.79211
			TCEB2	-1.79529														AES	-1.79042
			TGFBI	-1.79211														CSF3	-1.78335
			AES	-1.79042														IL4R	-1.77849
			CSF3	-1.78335														KRT6B	-1.77759
			IL4R	-1.77849														RAP2B	-1.77544
			KRT6B	-1.77759														EPB41L2	-1.76746
			RAP2B	-1.77544														PPP6C	-1.75491
			EPB41L2	-1.76746														NUAK2	-1.75377
			PPP6C	-1.75491														SUPT16H	-1.74531
			NUAK2	-1.75377														HMCN1	-1.74259
			SUPT16H	-1.74531														TRMT11	-1.74133
			HMCN1	-1.74259														PRKCE	-1.73157
			TRMT11	-1.74133														SH3BP4	-1.72645
			PRKCE	-1.73157														ZBTB16	-1.72057
			SH3BP4	-1.72645														KIFC3	-1.71728
			ZBTB16	-1.72057														PDE4D	-1.71453
			KIFC3	-1.71728														AUTS2	-1.70751
			PDE4D	-1.71453														MYO16	-1.70662
			AUTS2	-1.70751														CAV1	-1.7045
			MYO16	-1.70662														ACTR3B	-1.69236
			CAV1	-1.7045														KCNG2	-1.68587
			ACTR3B	-1.69236														RAP1GDS1	-1.68412
			KCNG2	-1.68587														BICD2	-1.67643
			RAP1GDS1	-1.68412														FLNB	-1.67443
			BICD2	-1.67643														PCDH7	-1.66772
			FLNB	-1.67443														PKP1	-1.66681
			PCDH7	-1.66772														LIMK2	-1.66036
			PKP1	-1.66681														TNFAIP3	-1.65453
			LIMK2	-1.66036														TUSC3	-1.65351
			TNFAIP3	-1.65453														BCAR3	-1.65292
			TUSC3	-1.65351														N4BP1	-1.64906
			BCAR3	-1.65292														KEAP1	-1.64789
			N4BP1	-1.64906														PTPN13	-1.64509
			KEAP1	-1.64789														TCEA3	-1.64503
			PTPN13	-1.64509														ODZ2	-1.64374
			TCEA3	-1.64503														SMURF2	-1.63278
			ODZ2	-1.64374														EIF2C2	-1.62427
			SMURF2	-1.63278														SETD1B	-1.61648
			EIF2C2	-1.62427														GUK1	-1.61159
			SETD1B	-1.61648														CYP26B1	-1.60786
			GUK1	-1.61159														ASCC1	-1.60234
			CYP26B1	-1.60786														ZBTB38	-1.60119
			ASCC1	-1.60234														A1BG	-1.59964
			ZBTB38	-1.60119														FASLG	-1.59768
			A1BG	-1.59964														PLCH1	-1.59726
			FASLG	-1.59768														CTSL1	-1.59238
			PLCH1	-1.59726														NDUFC2	-1.5837
			CTSL1	-1.59238														WDFY1	-1.57869
			NDUFC2	-1.5837														CAMK2N1	-1.57502
			WDFY1	-1.57869														EPHA2	-1.57171
			CAMK2N1	-1.57502														INPP4B	-1.57128
			EPHA2	-1.57171														COL12A1	-1.56764
			INPP4B	-1.57128														RGS12	-1.56415
			COL12A1	-1.56764														TTC28	-1.56233
			RGS12	-1.56415														MTHFD1L	-1.56156
			TTC28	-1.56233														COL6A1	-1.55916
			MTHFD1L	-1.56156														IGF2BP2	-1.55702
			COL6A1	-1.55916														PPP3CA	-1.55673
			IGF2BP2	-1.55702														ADAMTS6	-1.54948
			PPP3CA	-1.55673														YAP1	-1.53968
			ADAMTS6	-1.54948														E2F2	-1.53805
			YAP1	-1.53968														P2RY14	-1.53487
			E2F2	-1.53805														JMJD1C	-1.53254
			P2RY14	-1.53487														SEMA3A	-1.52336
			JMJD1C	-1.53254														SCEL	-1.51094
			SEMA3A	-1.52336														FBXO31	-1.48834
			SCEL	-1.51094														IL20RB	-1.48292
			FBXO31	-1.48834														CDC6	-1.48104
			IL20RB	-1.48292														PNMA1	-1.46364
			CDC6	-1.48104														TBX4	-1.46033
			PNMA1	-1.46364														GNAI1	-1.45702
			TBX4	-1.46033														DAAM1	-1.4451
			GNAI1	-1.45702														VAV2	-1.44255
			DAAM1	-1.4451														B4GALT1	-1.44003
			VAV2	-1.44255														YWHAQ	-1.43981
			B4GALT1	-1.44003														CISH	-1.41427
			YWHAQ	-1.43981														ITPR1	-1.41401
			CISH	-1.41427														ATP12A	-1.40662
			ITPR1	-1.41401														PIGL	-1.39887
			ATP12A	-1.40662														THBS2	-1.39403
			PIGL	-1.39887														GPX7	-1.39205
			THBS2	-1.39403														SNUPN	-1.38316
			GPX7	-1.39205														NBEAL2	-1.38212
			SNUPN	-1.38316														ADAM9	-1.38183
			NBEAL2	-1.38212														LDLR	-1.37907
			ADAM9	-1.38183														SH3TC1	-1.36835
			LDLR	-1.37907														PKM2	-1.36642
			SH3TC1	-1.36835														TBC1D2	-1.36525
			PKM2	-1.36642														SYPL1	-1.36069
			TBC1D2	-1.36525														SEMA3C	-1.35655
			SYPL1	-1.36069														GART	-1.3524
			SEMA3C	-1.35655														PAX5	-1.35207
			GART	-1.3524														TRIM34	-1.35135
			PAX5	-1.35207														PARD3	-1.34907
			TRIM34	-1.35135														MAP3K9	-1.34151
			PARD3	-1.34907														MNT	-1.31263
			MAP3K9	-1.34151														MEGF8	-1.31226
			MNT	-1.31263														LTBR	-1.30801
			MEGF8	-1.31226														USP40	-1.30442
			LTBR	-1.30801														GRIK5	-1.29729
			USP40	-1.30442														CD151	-1.26801
			GRIK5	-1.29729														PSG2	-1.26141
			CD151	-1.26801														PDE4DIP	-1.24987
			PSG2	-1.26141														RBMS3	-1.24756
			PDE4DIP	-1.24987														CAMK1D	-1.24587
			RBMS3	-1.24756														PPP1R3C	-1.22824
			CAMK1D	-1.24587														STAT3	-1.20451
			PPP1R3C	-1.22824														EXT1	-1.19789
			STAT3	-1.20451														PRMT1	-1.18589
			EXT1	-1.19789														ME3	-1.16493
			PRMT1	-1.18589														NFE2L2	-1.13142
			ME3	-1.16493														GALK1	-1.05493
			NFE2L2	-1.13142
			GALK1	-1.05493
			EXPH5	0.961002
			GCLC	1.07022
			ST5	1.11336
			CASQ2	1.18115
			GOLPH3	1.22315
			UBE2H	1.22889
			PLK3	1.25271
			PARD6B	1.26727
			PLCZ1	1.43209
			SERTAD4	1.44288
			SLC12A6	1.63946
			FLRT3	1.76211
			PPFIBP1	1.77223
			TBC1D9	1.92957
