# Supplementary material for: A genome-wide screen identifies YAP/WBP2 interplay conferring growth advantage on human epidermal stem cells
Source: Nat Commun. 2017 Mar 23;8:14744. doi: 10.1038/ncomms14744 (PMC5376649; doi:10.1038/ncomms14744)
Supplement: Supplementary Data 12 — Intersection of list of genes associated with human epidermal stem cell- and terminal differentiation-specific enhancers and the lists of screen gene target hits [file ncomms14744-s13.xlsx]

## Sheet: Dataset S12
Supplementary Dataset 12	Intersection of list of genes associated with human epidermal stem cell- and terminal differentiation-specific enhancers and the lists of screen gene target hits
	This table has 1 tab

## Sheet: Intersections with screen hits
This list corresponds to the overlap between the list of enhancers specifically active in human epidermal stem cells, de-novo active enhancers in differentiated human keratinocytes, and enhancers maintained active upon human keratinocyte differentiation, and the list of gene target hits from the screens, according to Rinaldi et al., Cell Stem Cell, 2016.
NHK								SCC13								NHK ^ SCC13
Active Enhancers in EpiSC		De-novo active enhancers in differentiated Keratinocytes		Enhancers mantained active upon Keratinocyte differentiation				Active Enhancers in EpiSC		De-novo active enhancers in differentiated Keratinocytes		Enhancers mantained active upon Keratinocyte differentiation				Active Enhancers in EpiSC	De-novo active enhancers in differentiated Keratinocytes	Enhancers mantained active upon Keratinocyte differentiation
YAP1	-1.86782	SNRPD1	-1.2926	YAP1	-1.86782			SOX21	-3.98068	MGAT3	-3.98157	KIAA1217	-3.47726			AGRN	FAM49A	ALG10
RPS27A	-1.84876	RPS3	-1.24265	RPL31	-1.80007			NUP93	-3.82782	FAM49A	-3.76601	RREB1	-3.21178			ALG10	FGF21	BCAR3
RPL31	-1.80007	SIAH2	-1.21016	RPS26	-1.69879			KIAA1217	-3.47726	RREB1	-3.21178	LSM3	-3.17097			ANKRD55	KCMF1	CASP9
RPS26	-1.69879	KIF11	-1.18146	RPL37A	-1.57726			STXBP6	-3.38809	MYB	-3.13358	CMIP	-3.05844			BCAR3	NFE2L3	EIF2B2
EIF4A3	-1.69678	UBAP2	-1.15018	SNRPE	-1.29927			CENPJ	-3.35981	FGF21	-3.08185	CYP51A1	-3.03655			CEP192	NYNRIN	GAPDH
WDR43	-1.60656	CNOT1	-1.11288	AKNA	-1.25259			CHERP	-3.26857	RPS3	-3.05839	DHX8	-3.03484			CEP68	OSTF1	KCMF1
COPB1	-1.59653	RPL15	-1.05819	SNRPC	-1.24834			MLLT11	-3.22142	RNF24	-2.95593	FADD	-3.01824			CHERP	PITPNA	LSM3
RPL37A	-1.57726	RPS14	-1.05621	SPIRE1	-1.21294			RREB1	-3.21178	WDR26	-2.9497	MALAT1	-3.01703			CSTB	RCE1	MALAT1
RPLP0	-1.42736	FAM49A	-1.05427	UBAP2	-1.15018			FOXK1	-3.20307	SH2D4A	-2.9243	TRIP6	-3.01221			CYB5D2	RPL15	MED16
RPL24	-1.41694	FGF21	-1.05378	RPL27	-1.14866			PSEN2	-3.2013	VPS18	-2.91644	PALB2	-2.98976			DEF6	RPS3	N4BP1
ETF1	-1.40655	KCMF1	-0.971845	ALG10	-1.1303			MSX2	-3.18421	TIPARP	-2.91206	ZSWIM6	-2.95172			DENND2D	SAMD1	NARF
FAM13A	-1.40373	RCE1	-0.923681	CNOT1	-1.11288			ENTPD6	-3.17726	UBE2V1	-2.89572	DDIT4	-2.92956			DSC1	SIAH2	NDUFS5
MKLN1	-1.35776	SAMD1	-0.903666	LSM3	-1.11014			LSM3	-3.17097	EYA2	-2.86419	PAQR8	-2.87405			DVL1	SSR1	NHP2
NHP2L1	-1.34498	OSTF1	-0.838957	MGST2	-1.06973			HEATR1	-3.15639	B3GNT5	-2.84591	EYA2	-2.86419			EGFL7	TTYH1	NRARP
TWIST2	-1.33894	PITPNA	-0.743952	RRP12	-1.0585			ERBB2	-3.15065	LRRC16A	-2.84286	INTS1	-2.85315			EIF2B2	UBAP2	RAPGEF3
DERL1	-1.33716	STK17B	0.756149	NHP2	-1.04566			DDX10	-3.13376	CASC3	-2.84051	CASC3	-2.84051			EIF3D		RASA2
CYB5D2	-1.30416	CNOT8	0.762781	N4BP1	-1.03608			CORO1C	-3.13207	VDAC1	-2.81425	SPG7	-2.80679			EIF3M		SCARA3
SNRPE	-1.29927	CPA6	0.78177	SCARA3	-1.02826			SNX33	-3.12462	MED15	-2.77661	MED15	-2.77661			EIF4A3		SNRPC
SNRPD1	-1.2926	RUFY3	0.833846	YWHAE	-1.02212			PRKAB2	-3.113	ZNF480	-2.76964	YWHAE	-2.76338			ENKUR		SNRPE
AKNA	-1.25259	HMBOX1	0.892771	KCMF1	-0.971845			CBFA2T3	-3.11136	LRRC17	-2.7489	CAMTA1	-2.75751			ETF1		SPIRE1
SNRPC	-1.24834	ANAPC1	0.908793	RIOK1	-0.94523			RAD9B	-3.10244	SH3GLB1	-2.6717	TNK1	-2.75123			FAM13A		TBC1D8
TRMU	-1.23802	NFE2L3	0.912014	PHYH	-0.939122			MOCS1	-3.09821	RCE1	-2.65854	LRRC8D	-2.75027			GAPDH		UBAP2
CEP192	-1.23783	UPK1B	0.915529	ZNF469	-0.897369			TOMM40	-3.08972	CCNL1	-2.60677	CAPZB	-2.7497			GOLGA8B		YAP1
RPS21	-1.23317	TMEM127	0.915651	ERO1L	-0.89491			FGD1	-3.06952	PSMA1	-2.54843	TGFBR2	-2.74075			GPR110		YWHAE
RPL18A	-1.23217	NYNRIN	0.953782	PKP3	-0.882155			MUC13	-3.05864	HTT	-2.54548	MBP	-2.73638			HEATR1		ZNF212
EIF3D	-1.23027	TTYH1	1.03471	RASA2	-0.860427			CMIP	-3.05844	SAMD1	-2.50613	CARM1	-2.71053			HEATR3		ZNF469
DENND2D	-1.22219	KAT5	1.10271	MED16	-0.859089			PJA2	-3.05441	NAPG	-2.50434	YWHAZ	-2.70896			HS3ST4		ZNF577
IGF2BP2	-1.22017	SSR1	1.48909	ZNF577	-0.856241			KRT23	-3.05019	AEBP2	-2.4765	TBC1D8	-2.70666			IGF2BP2
SPIRE1	-1.21294			MN1	-0.800766			SULT1B1	-3.04846	NCALD	-2.39977	FNDC3A	-2.69296			ILKAP
SENP8	-1.21197			MALAT1	-0.761909			EIF3D	-3.04446	KCMF1	-2.38781	CCNH	-2.6826			KCMF1
SIAH2	-1.21016			RAPGEF3	-0.75666			CYP51A1	-3.03655	RORA	-2.36612	NHP2	-2.66265			LRRC20
MDN1	-1.1971			SERF2	0.736519			DHX8	-3.03484	SLAMF7	-2.36384	ISG20	-2.65961			LSM3
TMBIM6	-1.19685			ZMYND8	0.737079			ADRA2A	-3.0283	NFATC3	-2.3258	TRIP13	-2.63391			LSM4
DEF6	-1.19377			CASZ1	0.737869			FADD	-3.01824	LMO7	-2.32497	EML1	-2.63272			MALAT1
NDC80	-1.1871			TBC1D8	0.744984			MALAT1	-3.01703	H1F0	-2.30665	STRN	-2.63182			MDN1
MAB21L2	-1.1815			OSBPL11	0.748814			OSBPL3	-3.01407	FAH	-2.30119	PLXND1	-2.62774			MED30
RPLP1	-1.17424			NRARP	0.755335			EFEMP1	-2.99306	SOD2	-2.29104	CACNG4	-2.62493			MLF2
LSM5	-1.17333			ZNF212	0.755905			TBXAS1	-2.99147	SIAH2	-2.2906	IL1RAP	-2.61399			MORF4L1
LSM4	-1.16298			NARF	0.765859			PALB2	-2.98976	PIWIL3	-2.25969	CCNL1	-2.60677			MRPL1
UBAP2	-1.15018			SHISA2	0.786367			PEX10	-2.98232	CD5	-2.24799	MED16	-2.60646			MTF2
RPL27	-1.14866			NDUFS5	0.793873			COLEC12	-2.98174	PGRMC2	-2.20165	F2RL1	-2.59929			MYO3B
NUFIP1	-1.14816			GAPDH	0.80162			ASAH2	-2.97921	IRF2	-2.1838	XPO1	-2.59648			N4BP1
LRRC20	-1.14033			WDR34	0.810436			CCL28	-2.97612	CYP7B1	-2.16877	ZNF300	-2.58699			NEGR1
QSOX1	-1.13867			FAM124B	0.81875			IRF6	-2.96937	EPN2	-2.16746	ZNF469	-2.55881			NFE2L3
TCEA1	-1.13773			CASP9	0.835139			ENOSF1	-2.96518	TCN1	-2.16746	DCAKD	-2.55609			NHP2
EXOC1	-1.13408			COPS3	0.857615			SERBP1	-2.95639	UBAP2	-2.16067	CD22	-2.5528			NRARP
ZC3HAV1	-1.13217			KIAA1522	0.863893			RNF24	-2.95593	FARP2	-2.1478	LIPC	-2.55107			NUFIP1
ALG10	-1.1303			FBXL19	0.871779			ZSWIM6	-2.95172	FBLN1	-2.14251	OSMR	-2.54636			NYNRIN
RPS6	-1.12177			SGK1	0.904615			WDR26	-2.9497	BTBD11	-2.1225	ANXA10	-2.53695			OGN
EIF3M	-1.11419			EIF2B2	0.944627			NOTCH2NL	-2.94921	FGF1	-2.10951	MRPL33	-2.5329			OSTF1
LSM3	-1.11014			BCAR3	1.23594			TSPAN5	-2.94845	MGAT4A	-2.08292	MED13	-2.52735			PITPNA
ABCF1	-1.10674			S1PR4	1.55939			LPPR1	-2.948	SSU72	-2.08131	MAPKAPK2	-2.52059			PPP4R4
DSC1	-1.09147							STRN4	-2.94622	DGKD	-2.07212	SNRPE	-2.51519			PRG4
TMEM130	-1.09024							PPP4R4	-2.94	ZNF131	-2.06673	ZNF517	-2.50961			PRSS38
ZNF57	-1.08817							EPB42	-2.93859	APOBEC4	-2.0629	TLR6	-2.50288			PSD4
CDH6	-1.08187							MTUS1	-2.93414	MAP3K7	-2.05337	SFN	-2.50092			PSG1
MGST2	-1.06973							RPL24	-2.93346	EPC2	-2.04456	DERA	-2.49278			RAPGEF3
GPR110	-1.06139							TRPV4	-2.93023	SEC62	-2.04155	FAM83A	-2.48943			RASA2
RRP12	-1.0585							DDIT4	-2.92956	MFHAS1	-2.02916	CORO6	-2.48413			RFFL
RPS14	-1.05621							GUCA1C	-2.92104	ANKRD13D	-2.02417	AEBP2	-2.4765			RPL24
HSPA13	-1.05501							BFSP1	-2.91358	SMARCA2	-2.01959	RHOH	-2.47558			RPLP1
TPST2	-1.05369							PSMD4	-2.91308	ZFP1	-2.01288	SHB	-2.47509			RPS21
MYO3B	-1.05073							TIPARP	-2.91206	SAMM50	-2.01186	MAFF	-2.47252			RPS6
PLEKHF2	-1.04833							MDN1	-2.91053	DUSP8	-2.00334	LGALS7	-2.46443			RSL24D1
NHP2	-1.04566							NPB	-2.90406	GGA3	-1.99939	STAT6	-2.45857			SCARA3
YTHDC1	-1.04071							TTLL1	-2.89941	F3	-1.99667	SCARA3	-2.45821			SCEL
N4BP1	-1.03608							UBE2V1	-2.89572	FOXN3	-1.9906	SEC63	-2.45435			SETD2
RFFL	-1.03076							PDLIM2	-2.89155	MED4	-1.98177	GDF15	-2.44867			SIAH2
SCARA3	-1.02826							LPPR2	-2.88726	RUNX2	-1.97279	CHAF1A	-2.43121			SLC4A1AP
CBR4	-1.02633							ZNF148	-2.88712	OSTF1	-1.97124	PTPRH	-2.41218			SMC2
ATL1	-1.02254							LAMA2	-2.88688	PTPRM	-1.96512	ARHGAP1	-2.40074			SNRPC
YWHAE	-1.02212							MRPS35	-2.88633	PITPNA	-1.95721	TTC39A	-2.39913			SNRPE
MTF2	-1.01743							WNK1	-2.88176	TACC2	-1.95648	SPAG5	-2.39218			SPIRE1
MLF2	-1.00804							ME2	-2.88057	MBD4	-1.94541	DUSP5	-2.3902			SRGN
HEATR1	-1.00258							KIF14	-2.87833	DNMT3A	-1.94118	KCMF1	-2.38781			SSR1
RPL11	-0.998558							CWF19L2	-2.8777	RAD23B	-1.93917	NR3C1	-2.3767			TASP1
SMC2	-0.99655							PAQR8	-2.87405	SLC19A3	-1.93719	KLHDC4	-2.37349			TBC1D8
RSL24D1	-0.995606							SFXN3	-2.87363	NR6A1	-1.93685	TRAPPC3	-2.37195			TCP10L
RDH10	-0.995049							UBE2I	-2.87325	MCFD2	-1.92258	ZNF516	-2.3573			TMBIM6
PRSS38	-0.985971							EYA2	-2.86419	FBXO38	-1.9102	TANK	-2.33346			TPCN2
ZNF682	-0.985123							LSM4	-2.85872	EIF1B	-1.90901	EGLN3	-2.33136			TPST2
SLC4A1AP	-0.975097							ADAM17	-2.85513	GPC1	-1.90876	SLC25A20	-2.3239			TRMU
KCMF1	-0.971845							INTS1	-2.85315	KIF5B	-1.89387	SNRPC	-2.32052			UBAP2
OGN	-0.967555							C9	-2.85052	RPL15	-1.88079	MRGPRX2	-2.31816			USP31
TASP1	-0.963875							MFN2	-2.84878	IDE	-1.88001	PPP1R14B	-2.3087			WBP2
MRPL1	-0.962342							TSPAN14	-2.84829	TMED10	-1.87376	GCNT3	-2.30598			WDR43
CSTB	-0.956027							B3GNT5	-2.84591	THY1	-1.86352	GPR156	-2.30397			YAP1
SCEL	-0.951474							SMU1	-2.83447	CIDEA	-1.85848	RCC2	-2.2986			YTHDC1
MED30	-0.951377							VDAC1	-2.81425	NYNRIN	-1.84974	HSD17B1	-2.29496			YWHAE
RIOK1	-0.94523							GFOD1	-2.80732	GJA3	-1.8486	TRAF3	-2.29349			ZC3HAV1
CEP68	-0.926892							UBR5	-2.80191	NTM	-1.83937	ATP8B1	-2.29061			ZNF212
USP31	-0.91787							CCNDBP1	-2.79911	ZNF366	-1.82865	TRPC4AP	-2.28429			ZNF469
ENKUR	-0.914477							SCP2	-2.79247	LCOR	-1.81943	DOK7	-2.27482			ZNF57
ZSCAN5A	-0.908601							HPCAL1	-2.79205	TRAK1	-1.81736	NUBPL	-2.2739			ZNF771
WBP2	-0.907486							SPTLC2	-2.79152	GPI	-1.81293	FAT1	-2.27213
CYP27C1	-0.901544							TWSG1	-2.78687	SMARCD2	-1.80976	GAPDH	-2.2719
ILKAP	-0.901414							URB1	-2.78549	BCLAF1	-1.80469	JAK1	-2.26651
ZNF469	-0.897369							FILIP1L	-2.785	KIAA1147	-1.79351	CDKAL1	-2.26129
ERO1L	-0.89491							DRD1	-2.78441	IQCK	-1.78858	DHX15	-2.25649
SH3BGRL3	-0.884795							SLC16A7	-2.7774	CLINT1	-1.78762	KLF3	-2.25143
TRPM1	-0.884691							MED15	-2.77661	KRT6B	-1.77759	TLE1	-2.24752
SPINK5	-0.882552							LHFP	-2.77639	SH3BP5	-1.77647	IER2	-2.24167
NEGR1	-0.873135							STC2	-2.77484	AHSA2	-1.7718	SH3GL3	-2.24084
DCP2	-0.865718							TBCE	-2.77013	EPB41L2	-1.76746	RASL11B	-2.23873
RASA2	-0.860427							ITGB1	-2.76878	NHLH2	-1.76482	PITPNC1	-2.23752
PPP2R3A	-0.850064							CYB5D2	-2.76409	GATAD2B	-1.76435	TRIB1	-2.2375
DPP9	-0.845746							YWHAE	-2.76338	RYBP	-1.76045	IRS4	-2.22601
HRASLS2	-0.842934							LIMA1	-2.7614	SPTBN5	-1.75686	CDC42EP1	-2.21928
OSTF1	-0.838957							PELI3	-2.75882	PLA2G4D	-1.74738	CHSY3	-2.21927
ZDHHC5	-0.835083							CAMTA1	-2.75751	TRMT11	-1.74133	MYH9	-2.20536
MN1	-0.800766							PRSS8	-2.75475	SSR1	-1.72456	WISP3	-2.20223
TMEM135	-0.797341							DSG2	-2.75371	GABRR2	-1.72381	PGRMC2	-2.20165
HEATR3	-0.785919							PRPF40A	-2.75257	RABIF	-1.71692	SCAND1	-2.19994
PPP4R4	-0.771382							LRRC8D	-2.75027	OGG1	-1.7004	ATP10D	-2.19856
KHDRBS1	-0.771331							CAPZB	-2.7497	SFT2D2	-1.69957	GPR153	-2.18928
SOX5	-0.767488							LRRC17	-2.7489	DDX52	-1.69454	PTHLH	-2.18679
MALAT1	-0.761909							ZHX3	-2.74483	ANK1	-1.68571	NDUFS2	-2.18671
RAPGEF3	-0.75666							ARL2	-2.74266	DTNBP1	-1.66384	PIGV	-2.18613
CHERP	-0.751648							ADSSL1	-2.74213	RNF2	-1.65567	IRF2	-2.1838
PITPNA	-0.743952							TGFBR2	-2.74075	CPO	-1.63509	IER3	-2.18081
C2CD2	-0.741391							MBP	-2.73638	TTYH1	-1.63043	LGR6	-2.16302
TRIB2	-0.725616							LHFPL2	-2.73168	S100A9	-1.61596	PDE3A	-2.16115
TSPYL4	0.707124							TMED3	-2.73127	MGP	-1.61523	UBAP2	-2.16067
CLDN12	0.70716							TACSTD2	-2.72598	CMTM6	-1.59698	EEF1A1	-2.16043
CLPB	0.71154							SPRY1	-2.71966	CDR2L	-1.59454	TREX1	-2.16039
RASGEF1B	0.715533							DSC1	-2.71689	FLT3LG	-1.5933	IFIT3	-2.15837
PEG10	0.715567							TRAM2	-2.71621	PLS1	-1.57836	MAP3K13	-2.15589
ZNF789	0.734287							ERGIC1	-2.71599	CHIT1	-1.57445	OSBP2	-2.15249
ZMYND8	0.737079							CARM1	-2.71053	PLEKHG1	-1.57426	PI4K2A	-2.15015
CASZ1	0.737869							P2RY6	-2.70917	INPP4B	-1.57128	GNLY	-2.14774
ZNF771	0.740336							YWHAZ	-2.70896	MTHFD1L	-1.56156	OGDH	-2.14464
TBC1D8	0.744984							TBC1D8	-2.70666	PPA1	-1.55596	FBLN1	-2.14251
AMOTL2	0.747732							OGN	-2.69658	PROCR	-1.55119	DAG1	-2.14035
OSBPL11	0.748814							FAM20C	-2.69402	THRAP3	-1.49806	LAMB2	-2.13514
ARAP1	0.75448							FNDC3A	-2.69296	NFE2L3	-1.49346	CYTH1	-2.13355
ANKRD13C	0.755221							RNF39	-2.69258	PRDX6	-1.47545	WNT2	-2.12747
NRARP	0.755335							PSTPIP2	-2.68965	OVCH1	-1.43474	ONECUT3	-2.12731
ZNF212	0.755905							GNB4	-2.68465	ATP12A	-1.40662	DEPDC5	-2.12476
MDFIC	0.758214							CCNH	-2.6826	TTLL3	-1.39989	NFKBIB	-2.11895
EHBP1	0.764902							ZNF79	-2.67864	ADCY9	-1.39247	DFNA5	-2.10904
PRG4	0.766419							GPR87	-2.67844	RPN2	-1.38973	PSEN1	-2.10428
SPTLC3	0.768919							PITRM1	-2.67471	DAD1	-1.38639	TELO2	-2.10234
DVL1	0.769074							SH3GLB1	-2.6717	DRG1	-1.36042	SULF2	-2.08447
ENDOD1	0.773281							TNFRSF19	-2.67012	PARP15	-1.3492	SSU72	-2.08131
PSG1	0.773625							IL24	-2.66857	PARD3	-1.34907	FOS	-2.08037
EGFL7	0.77519							COL22A1	-2.66683	MAP3K9	-1.34151	CANX	-2.08012
CPA6	0.78177							RBX1	-2.66513	ZNF48	-1.33494	LMTK2	-2.0742
PRDM14	0.782206							NIPBL	-2.66499	SPON1	-1.28321	PCGF3	-2.07024
SHISA2	0.786367							NHP2	-2.66265	SPINK2	-1.22793	MAP1B	-2.07004
ERMP1	0.787903							GRHL2	-2.65797	ZC3H7B	-1.22777	CPEB3	-2.06765
TRAF7	0.79193							KCNH7	-2.65332	XYLT1	-1.22273	NDUFS5	-2.06512
CLPP	0.796594							ADARB1	-2.65119	TCF7L2	-1.19701	NARF	-2.06464
ZNF703	0.801143							MYO3B	-2.65115	KLF5	-1.17616	GALC	-2.06263
GAPDH	0.80162							RPGRIP1	-2.6486	PNN	-1.14711	EIF2B2	-2.05983
WSB2	0.802147							RCN3	-2.64776	MARCO	-1.04088	UBE2R2	-2.05755
GOLGA8B	0.804152							ZNF57	-2.64619	TMEM115	1.27256	MED29	-2.05746
WDR34	0.810436							SLC19A1	-2.64346	RGS10	1.3571	GTF2F2	-2.05727
FAM124B	0.81875							UBE2E1	-2.64208			TULP4	-2.05159
SERPINB8	0.820887							ILKAP	-2.64207			UBE2J2	-2.0511
CD86	0.822391							INPP5F	-2.64067			SORBS2	-2.05108
RIN3	0.824295							COL8A1	-2.63768			DSN1	-2.05007
TCP10L	0.82976							GPR110	-2.63743			ACTL7B	-2.04785
NFRKB	0.833775							NPFFR1	-2.6372			LMNA	-2.04627
RUFY3	0.833846							KRT39	-2.63571			NSMCE2	-2.04323
KDM2B	0.848916							NANOG	-2.6342			ARRDC4	-2.04212
SRGN	0.857715							TRIP13	-2.63391			ZNF589	-2.03578
KIAA1522	0.863893							EML1	-2.63272			ARHGAP18	-2.03058
FBXL19	0.871779							STRN	-2.63182			PNPLA2	-2.02561
VPS45	0.874659							PLXND1	-2.62774			UMPS	-2.01947
HS3ST4	0.875071							NAGS	-2.62661			YWHAG	-2.01719
HEXIM2	0.880516							CACNG4	-2.62493			RIN1	-2.01365
MORF4L1	0.884698							SEMA3B	-2.62218			AGGF1	-2.01199
HMBOX1	0.892771							KCNJ15	-2.62043			SENP2	-2.01199
AGRN	0.895501							RAMP1	-2.62014			PPP2R4	-2.0113
SGK1	0.904615							MPHOSPH6	-2.61668			SLC9A7	-2.00861
ANKRD55	0.906415							IL1RAP	-2.61399			NUBP1	-2.00724
ANAPC1	0.908793							STAC	-2.61332			DUSP8	-2.00334
NFE2L3	0.912014							SMC2	-2.60964			ZC3H4	-2.00111
UPK1B	0.915529							DNAH5	-2.60755			TTLL4	-2.00086
TMEM127	0.915651							LRCH1	-2.60304			WEE1	-2.00078
KCNIP2	0.932112							SIN3A	-2.60254			SERPINA3	-1.99918
BCAP29	0.933738							SPINK9	-2.6004			TAF1B	-1.99793
SETX	0.938823							AIFM1	-2.6001			TFDP2	-1.99632
EIF2B2	0.944627							F2RL1	-2.59929			SPINK6	-1.99433
NYNRIN	0.953782							ASPN	-2.59892			ZXDA	-1.97797
TPCN2	0.970325							ANXA2P2	-2.5975			TMEM30B	-1.97411
PSD4	0.978879							XPO1	-2.59648			MAGI1	-1.97242
UCN3	0.980474							EEF2	-2.59432			SMAD7	-1.96826
TBC1D7	1.03101							UBE2N	-2.59429			PTPRM	-1.96512
COX7A2L	1.03628							GUCY2D	-2.58445			IL17RC	-1.96239
SETD2	1.04362							NRXN3	-2.58421			ANGPTL4	-1.96041
BAZ2A	1.0756							PSMB7	-2.58257			CTR9	-1.96007
COPS7A	1.07726							TPST2	-2.5813			PHF21A	-1.95943
BCAR3	1.23594							PLAUR	-2.58119			HMGA2	-1.95926
ANKRD11	1.28952							FHIT	-2.58056			FAM20A	-1.95791
FBN2	1.35722							NSMCE4A	-2.57801			YIPF4	-1.9573
SSR1	1.48909							SLC22A3	-2.57696			TACC2	-1.95648
ZNF774	1.5294							SERINC3	-2.5761			SERPINE1	-1.95549
S1PR4	1.55939							STARD4	-2.5753			FNBP4	-1.95245
								ST13	-2.5721			EI24	-1.95234
								PTPRC	-2.56926			DHRS11	-1.94882
								AQP9	-2.56342			SH3RF1	-1.94729
								YTHDC1	-2.56312			UPP1	-1.94578
								LRRC20	-2.56141			GTPBP8	-1.93189
								CTSC	-2.56015			S100A2	-1.93089
								ZNF469	-2.55881			MCFD2	-1.92258
								RPLP1	-2.55625			HGS	-1.90958
								DCAKD	-2.55609			WDR47	-1.9038
								NTN4	-2.55558			MAPKAP1	-1.89893
								ARPC5	-2.55312			PPP4R1	-1.89494
								CD22	-2.5528			FZD7	-1.88403
								ZBTB17	-2.55269			TIMP2	-1.8798
								LIPC	-2.55107			RALBP1	-1.87801
								ACADS	-2.55096			CCNY	-1.8779
								NCOA7	-2.55022			PVT1	-1.87771
								TOLLIP	-2.54981			DNMBP	-1.87709
								OSMR	-2.54636			ACOT7	-1.87654
								HTT	-2.54548			TMED10	-1.87376
								SLC5A1	-2.54515			CRLF3	-1.87289
								RASSF2	-2.54365			EGFR	-1.87039
								SMAD4	-2.54147			SP3	-1.86562
								FERMT2	-2.5395			TMOD3	-1.86545
								ANXA10	-2.53695			EIF4A1	-1.86485
								ZNF254	-2.53689			RBM34	-1.86022
								GFRA1	-2.53403			POLR1E	-1.8597
								TIMP3	-2.53341			ZNF746	-1.85556
								CPSF4	-2.533			NR2E3	-1.84893
								MRPL33	-2.5329			ACACA	-1.84857
								ATXN7	-2.53246			SAMD4A	-1.8413
								TMEM173	-2.53169			FAM104B	-1.84011
								ARID5B	-2.53097			DLG2	-1.82546
								MYL12A	-2.52942			CLCA2	-1.82348
								ACSL3	-2.52861			CLDN1	-1.82051
								PTPRD	-2.52843			LCOR	-1.81943
								MTSS1	-2.5284			BAIAP2L1	-1.81829
								KRT33A	-2.5278			OSGIN1	-1.81757
								MED13	-2.52735			CDC20	-1.81508
								COPS8	-2.5246			NRAS	-1.81108
								RPS21	-2.52438			CALM1	-1.80798
								NOBOX	-2.52392			PHYHIP	-1.8001
								TCFL5	-2.52378			MRPL48	-1.79674
								EHMT1	-2.52375			KPNA1	-1.79551
								UBA1	-2.52272			TCEB2	-1.79529
								MAPKAPK2	-2.52059			TGFBI	-1.79211
								METAP1	-2.51895			AES	-1.79042
								ZNF652	-2.51891			IL21R	-1.78708
								SPACA1	-2.51628			IL4R	-1.77849
								CDC42SE2	-2.51615			KRT6B	-1.77759
								SNRPE	-2.51519			RAP2B	-1.77544
								NRF1	-2.51438			ZNF212	-1.77331
								CD58	-2.51382			ZNF577	-1.76877
								CCT5	-2.51332			ZIC3	-1.76551
								FGD3	-2.51277			CTNNB1	-1.75543
								DNM3	-2.51194			NUAK2	-1.75377
								AGTR2	-2.51169			GRIA1	-1.74738
								ASCC2	-2.5111			CDADC1	-1.74285
								ZNF517	-2.50961			N4BP2	-1.73414
								PLLP	-2.50721			DNAJB2	-1.73283
								DTNA	-2.50335			PRKCE	-1.73157
								CLDND1	-2.50109			KLHDC10	-1.73048
								SFN	-2.50092			CRKL	-1.72984
								CAMK2B	-2.50073			ZMIZ2	-1.72967
								FGD6	-2.49715			BAG3	-1.72477
								YY1	-2.49534			DUSP7	-1.71901
								TRPC6	-2.49459			RABIF	-1.71692
								DERA	-2.49278			TARS2	-1.71601
								TLE2	-2.4896			PLEKHM2	-1.71528
								FAM83A	-2.48943			KRT14	-1.71312
								ANK2	-2.48929			IL7	-1.70407
								CAMK2A	-2.48854			POLR3GL	-1.70195
								OLFM2	-2.48619			DDX52	-1.69454
								CORO6	-2.48413			NUTF2	-1.68964
								CIT	-2.48163			TMEM160	-1.68547
								TSC22D1	-2.47945			CDC42BPA	-1.68465
								NT5DC2	-2.47803			RAP1GDS1	-1.68412
								AEBP2	-2.4765			RAPGEF3	-1.68395
								RHOH	-2.47558			MAP4K2	-1.68219
								SHB	-2.47509			ALPK2	-1.67686
								TMBIM6	-2.47338			BICD2	-1.67643
								MAFF	-2.47252			PSD3	-1.67552
								DHRS7	-2.47073			GSPT1	-1.66901
								NKX1-2	-2.46937			PKP1	-1.66681
								RDH14	-2.46887			E2F7	-1.66067
								PNRC2	-2.46702			LIMK2	-1.66036
								SLC4A7	-2.46531			NUMBL	-1.65611
								LGALS7	-2.46443			MAGEB2	-1.65592
								SSR2	-2.46152			BCAR3	-1.65292
								TKT	-2.45988			N4BP1	-1.64906
								ZP4	-2.45937			MRPL53	-1.64824
								SCARA3	-2.45821			KEAP1	-1.64789
								GMPR	-2.45477			MCF2L2	-1.64491
								ANKRD46	-2.45458			ABCB8	-1.64153
								SEC63	-2.45435			NLRP1	-1.64047
								DRAM1	-2.45273			SMURF2	-1.63278
								THEG	-2.45249			ZNF575	-1.62675
								AJAP1	-2.45192			FAM63B	-1.62015
								BCAT2	-2.45153			CDC42BPB	-1.61582
								GDF15	-2.44867			TEX14	-1.61235
								CHD5	-2.44851			ZBTB38	-1.60119
								MANSC1	-2.44839			CPT2	-1.59498
								UBAP2L	-2.44772			CDR2L	-1.59454
								NEK2	-2.44675			GRAMD1C	-1.58798
								MAP2K6	-2.44674			EPHA2	-1.57171
								VEGFA	-2.44369			TIAM2	-1.57123
								CDK5RAP3	-2.44243			TBC1D13	-1.56373
								TNRC6C	-2.43964			MTHFD1L	-1.56156
								KLF4	-2.43875			FAM184A	-1.5515
								RSPRY1	-2.43533			PROCR	-1.55119
								VHLL	-2.43162			PDGFD	-1.54665
								CHAF1A	-2.43121			SLC5A12	-1.54508
								TBC1D10A	-2.43107			YAP1	-1.53968
								CPT1C	-2.42874			TP53BP2	-1.53874
								PPP1R14A	-2.42717			CXXC5	-1.53609
								FJX1	-2.42599			AP2S1	-1.5353
								PIN4	-2.42351			FAM118A	-1.53344
								PHTF1	-2.42292			CHST3	-1.52909
								NGF	-2.4208			STK40	-1.52752
								GATAD2A	-2.41895			CPVL	-1.52621
								CDCA2	-2.41527			SEMA3A	-1.52336
								ZC3H3	-2.41478			RARRES3	-1.51663
								MYO18B	-2.41435			MRPL11	-1.51492
								PTPRH	-2.41218			SPIRE1	-1.51084
								PRNP	-2.41112			ALG10	-1.50861
								IFI27L1	-2.40996			DNAJB11	-1.50723
								CKAP5	-2.40955			AZIN1	-1.50354
								CCDC88B	-2.40879			ASB2	-1.50121
								UGCG	-2.40816			THRAP3	-1.49806
								MACF1	-2.40792			FEM1A	-1.49505
								HIVEP2	-2.40702			PKN2	-1.49375
								KCNK15	-2.40383			NDUFV2	-1.49193
								FRMD4B	-2.40335			FZR1	-1.48348
								ARHGAP1	-2.40074			USP19	-1.47103
								NCALD	-2.39977			BAGE	-1.47035
								TTC39A	-2.39913			OPA3	-1.47005
								FGD4	-2.39757			EBNA1BP2	-1.4693
								EIF3A	-2.39704			CAMK2G	-1.46738
								CCL20	-2.39231			CRTAM	-1.46085
								EIF4EBP2	-2.39202			TEAD3	-1.46015
								DOCK8	-2.39103			AKAP12	-1.45114
								CUL2	-2.39059			TFAP4	-1.44577
								DUSP5	-2.3902			RASA2	-1.44225
								IRS2	-2.39014			GJD2	-1.43849
								GRHPR	-2.38973			SLC38A2	-1.43838
								GLMN	-2.38825			GFPT1	-1.42944
								LAX1	-2.38824			ING4	-1.42385
								KCMF1	-2.38781			IER5L	-1.41698
								RGMA	-2.38581			PC	-1.40631
								MSRA	-2.38517			MADD	-1.4014
								CCAR1	-2.38298			PLD1	-1.39495
								ELF2	-2.38277			MORC3	-1.3946
								WDR43	-2.38059			TMTC3	-1.39055
								N6AMT1	-2.37873			EEF1D	-1.39053
								VAMP8	-2.37817			DAD1	-1.38639
								NUFIP1	-2.3778			PCSK1	-1.38139
								NR3C1	-2.3767			CD200	-1.38035
								GPIHBP1	-2.37522			USP53	-1.37523
								MCTP1	-2.37509			HDAC1	-1.37392
								RAB12	-2.37509			BDP1	-1.37176
								KLHDC4	-2.37349			EEF2K	-1.36434
								OLA1	-2.37318			RHOV	-1.36165
								TRAPPC3	-2.37195			NUDCD3	-1.36162
								KDM6B	-2.37172			DRG1	-1.36042
								TAC3	-2.3679			SEMA3C	-1.35655
								NACA	-2.36758			ZMYM1	-1.35086
								GOLGA8B	-2.36711			RASGRF1	-1.34472
								CHGB	-2.36668			MAP3K9	-1.34151
								RORA	-2.36612			PDXK	-1.34065
								SLAMF7	-2.36384			ZNF48	-1.33494
								ANKRD30A	-2.361			TRAP1	-1.31331
								MAOA	-2.36043			PPP1CB	-1.31282
								STH	-2.35822			MNT	-1.31263
								ZNF648	-2.3581			EGR3	-1.30925
								ZNF516	-2.3573			LEP	-1.30481
								NGLY1	-2.35696			ELF1	-1.30478
								CSTA	-2.35583			USP40	-1.30442
								FABP5	-2.35481			UXS1	-1.28401
								PANK1	-2.35467			CD28	-1.257
								GUCA1A	-2.35444			PDE4DIP	-1.24987
								CNGA3	-2.35422			ZC3H7B	-1.22777
								TNFRSF21	-2.35133			XYLT1	-1.22273
								FIG4	-2.34979			CXCL13	-1.22225
								DDX47	-2.34929			OLFML3	-1.19272
								SRRM1	-2.34753			KRT8	-1.19176
								FRMD4A	-2.34554			KLF5	-1.17616
								MTPN	-2.34297			DEGS1	-1.16091
								MRPL15	-2.34283			AHNAK2	-1.1014
								UBE4B	-2.34248			TSPAN15	-1.10014
								NRM	-2.34177			ESR1	-1.05337
								SLC22A11	-2.33711			MARCO	-1.04088
								RIMS3	-2.33688			PIGP	-1.02755
								MANBA	-2.3359			MAGEF1	0.86633
								SOX7	-2.33422			ACY1	1.04208
								TANK	-2.33346			ART3	1.17624
								STEAP3	-2.3319			TCP11	1.17857
								EGLN3	-2.33136			CASQ2	1.18115
								MRPS16	-2.32836			KRT7	1.18402
								BSN	-2.32747			ATG5	1.21471
								LMO7	-2.32497			NRARP	1.21915
								FMNL1	-2.32319			UBE2H	1.22889
								SNRPC	-2.32052			F11R	1.29632
								RNF19B	-2.32012			PHACTR4	1.44132
								AKAP2	-2.31959			HFE2	1.54803
								MRGPRX2	-2.31816			CASP9	1.63696
								XIAP	-2.31811			CROCC	1.73414
								TNFAIP2	-2.31639			OR10S1	1.79748
								ST3GAL5	-2.31546			SLC20A1	1.88558
								LMOD3	-2.3149			TBC1D9	1.92957
								BTRC	-2.31425			LTA4H	2.04971
								HOOK2	-2.31326
								SNAPC5	-2.31119
								LDLRAP1	-2.30893
								RNF216	-2.30795
								DCPS	-2.30777
								CUL9	-2.30757
								ARHGAP21	-2.307
								H1F0	-2.30665
								GCNT3	-2.30598
								ZFP36	-2.30416
								GPR156	-2.30397
								USP25	-2.30392
								STAU2	-2.30266
								ARHGAP25	-2.30196
								ATXN7L3	-2.30163
								ARNTL	-2.29999
								KATNAL1	-2.2994
								ZNF574	-2.2988
								PDCD6IP	-2.29873
								RCC2	-2.2986
								KATNB1	-2.29851
								ZNF18	-2.29835
								TRAFD1	-2.29608
								CD70	-2.29545
								HSD17B1	-2.29496
								XCL1	-2.29482
								VHL	-2.29475
								TRAF3	-2.29349
								SOD2	-2.29104
								ATP8B1	-2.29061
								SIAH2	-2.2906
								HSD17B6	-2.28954
								ABI1	-2.28867
								SH2D6	-2.28748
								PRMT3	-2.28748
								LIMS1	-2.28728
								CENPA	-2.28575
								GALNT3	-2.28517
								CSF3R	-2.28469
								TRPC4AP	-2.28429
								CALML4	-2.28428
								SIAH1	-2.28305
								TASP1	-2.2818
								S100A6	-2.28163
								EIF4A3	-2.28097
								SCAPER	-2.28061
								ERAP1	-2.27935
								NYX	-2.27909
								CCR5	-2.27895
								GTF3C4	-2.27468
								NUBPL	-2.2739
								ANKRD28	-2.27293
								TMEM100	-2.27286
								OR11H4	-2.27283
								FAT1	-2.27213
								GAPDH	-2.2719
								CYB5R4	-2.2714
								DNAJC5	-2.27019
								PEX26	-2.26741
								BDNF	-2.26664
								JAK1	-2.26651
								PRSS12	-2.26577
								TMEM158	-2.26338
								ZNF532	-2.2628
								CDKAL1	-2.26129
								ENTPD7	-2.26122
								ETF1	-2.25975
								DPEP2	-2.25805
								DOCK4	-2.25802
								DHX15	-2.25649
								EIF3M	-2.25629
								SULT1E1	-2.25544
								NPNT	-2.25526
								GLYAT	-2.25343
								KLF3	-2.25143
								B4GALT4	-2.25021
								TLE1	-2.24752
								FBXL2	-2.24673
								TRIM16	-2.2467
								ARPC5L	-2.24667
								ZNF705A	-2.24593
								NT5C2	-2.24384
								TMEM189	-2.24263
								HNRNPA1L2	-2.24256
								GNE	-2.24228
								IER2	-2.24167
								PSG1	-2.24089
								SH3GL3	-2.24084
								RASL11B	-2.23873
								CCNJ	-2.23862
								HAUS6	-2.23773
								PITPNC1	-2.23752
								TRIB1	-2.2375
								RFFL	-2.23674
								VPS13A	-2.23354
								COMMD1	-2.22931
								TREH	-2.22904
								ATF7	-2.22789
								IL33	-2.22724
								IRS4	-2.22601
								CCDC86	-2.2239
								DIDO1	-2.21965
								CDC42EP1	-2.21928
								CHSY3	-2.21927
								DAXX	-2.21843
								LAMB4	-2.21651
								TPBG	-2.21474
								AACS	-2.21455
								SYN3	-2.21298
								BRD4	-2.21196
								ADAM12	-2.21185
								HUWE1	-2.21139
								HSPB8	-2.21071
								SDCCAG8	-2.20972
								RGS9	-2.20807
								NR4A1	-2.20789
								PTPRB	-2.20745
								MBNL1	-2.2069
								VDR	-2.20658
								TRPV2	-2.20654
								FCHO2	-2.20562
								MYH9	-2.20536
								CNTF	-2.20405
								RYK	-2.20237
								WISP3	-2.20223
								PGRMC2	-2.20165
								LRRTM3	-2.20124
								SCAND1	-2.19994
								DCBLD2	-2.19907
								ZNF552	-2.19901
								EMP1	-2.1987
								ATP10D	-2.19856
								TBC1D5	-2.19848
								SHROOM2	-2.19761
								SOD1	-2.19733
								ZNRF2	-2.19652
								IPO8	-2.19616
								GPR56	-2.19393
								SNX27	-2.19293
								CDK7	-2.19088
								SYTL2	-2.19022
								CEP70	-2.19017
								STK17A	-2.18989
								GPR153	-2.18928
								RDX	-2.1889
								PARS2	-2.18824
								F2R	-2.18718
								ATP2C1	-2.18706
								PTHLH	-2.18679
								PIGV	-2.18613
								CST3	-2.18544
								BCL3	-2.18486
								UBB	-2.18441
								GAB1	-2.18421
								IRF2	-2.1838
								UQCRC1	-2.18317
								GSTCD	-2.18309
								NLRP10	-2.18232
								IER3	-2.18081
								TLE3	-2.1798
								RNF7	-2.17852
								PSMD9	-2.17843
								STAM	-2.17792
								PURB	-2.17789
								IDI2	-2.17752
								SLC2A4RG	-2.17683
								MYT1L	-2.17611
								CHRM1	-2.17505
								ZNF573	-2.17294
								PSD4	-2.17097
								GLTSCR2	-2.17047
								SERPINB1	-2.16957
								RALB	-2.16948
								CENPE	-2.16928
								CYP7B1	-2.16877
								DEK	-2.16821
								FGF3	-2.16777
								TCN1	-2.16746
								WASF2	-2.16687
								RBCK1	-2.16526
								GRAP2	-2.16495
								RAB18	-2.16482
								HDAC7	-2.16434
								LGR6	-2.16302
								STK38L	-2.16252
								PDE3A	-2.16115
								UBAP2	-2.16067
								EEF1A1	-2.16043
								SLC8A1	-2.16015
								MEGF9	-2.16005
								GPR157	-2.15965
								CXCL5	-2.1596
								GIT2	-2.15931
								CYB5B	-2.1591
								IFIT3	-2.15837
								PPP1R13B	-2.15692
								NFKBIA	-2.15642
								PSKH2	-2.15637
								RPS15	-2.15603
								MAP3K13	-2.15589
								RANBP9	-2.15589
								LAMA1	-2.15522
								GAP43	-2.15441
								RPS6KL1	-2.15412
								AVEN	-2.15376
								PAFAH1B1	-2.15348
								CRYBA1	-2.15276
								ZNF582	-2.15273
								OSBP2	-2.15249
								TNFSF10	-2.15084
								ICK	-2.15068
								PI4K2A	-2.15015
								XRCC5	-2.14823
								FARP2	-2.1478
								GNLY	-2.14774
								SEC23A	-2.14741
								LYPD6	-2.14738
								USP48	-2.14668
								OGDH	-2.14464
								AGMAT	-2.14445
								DHFRL1	-2.14377
								KIF9	-2.14266
								FBLN1	-2.14251
								PTPLAD1	-2.14067
								DAG1	-2.14035
								UBP1	-2.1403
								ATG4D	-2.13888
								CRADD	-2.13859
								SUMO2	-2.13838
								WNT3	-2.13764
								TNKS1BP1	-2.13548
								FAM13A	-2.13448
								GPR128	-2.13416
								ARPP19	-2.13397
								CYTH1	-2.13355
								YRDC	-2.13226
								AMN	-2.13216
								ZAN	-2.1309
								LIPM	-2.13084
								MAPK13	-2.12792
								WNT2	-2.12747
								TSEN2	-2.12732
								ONECUT3	-2.12731
								DEPDC5	-2.12476
								MOAP1	-2.12366
								BTBD11	-2.1225
								AHCYL2	-2.12235
								TRERF1	-2.12228
								DHRS1	-2.12125
								TMPRSS12	-2.12068
								ARAP2	-2.1194
								SYMPK	-2.11856
								ZMAT3	-2.11692
								SH3KBP1	-2.11661
								MTA2	-2.11443
								AKR1C3	-2.11434
								MTBP	-2.11301
								UBE2Q2	-2.11126
								NTRK1	-2.11069
								HERC3	-2.11026
								MPP4	-2.10983
								MBOAT2	-2.10967
								FGF1	-2.10951
								DFNA5	-2.10904
								CHD4	-2.10744
								PKD1L1	-2.107
								SCHIP1	-2.1061
								B3GALNT2	-2.10482
								PSEN1	-2.10428
								KIAA0226	-2.10402
								SLC38A1	-2.10154
								RPTOR	-2.10076
								EFHD1	-2.10036
								KLRK1	-2.09989
								RAG2	-2.09887
								C8B	-2.09829
								TOP1	-2.09772
								ARFGAP3	-2.09749
								PRPF18	-2.09669
								HRG	-2.09574
								CCNA2	-2.09193
								PROM2	-2.09187
								PYGM	-2.09116
								COQ2	-2.08925
								CAPN12	-2.08761
								ZNF782	-2.08632
								CFDP1	-2.08582
								ALDH1L1	-2.08514
								SRMS	-2.08473
								SULF2	-2.08447
								NUDT5	-2.08433
								PADI2	-2.08429
								MGAT4A	-2.08292
								MOCS3	-2.08278
								P2RY1	-2.08276
								FOS	-2.08037
								RPS6KA2	-2.08002
								EXOSC7	-2.07988
								LRRC4C	-2.07934
								HHIP	-2.07932
								ENKUR	-2.07849
								FBXW8	-2.07508
								TRMU	-2.07469
								LMTK2	-2.0742
								SNX11	-2.07366
								CLDN23	-2.07263
								PDLIM5	-2.07237
								RNF180	-2.07166
								ZFYVE19	-2.07154
								PPARGC1B	-2.07127
								PCGF3	-2.07024
								MAP1B	-2.07004
								MMP3	-2.06855
								MRPL23	-2.06811
								TBX19	-2.06767
								CPEB3	-2.06765
								DENND2D	-2.06725
								ITGB3	-2.06623
								ATOX1	-2.06591
								FAM89A	-2.06475
								ANKRD39	-2.06315
								CDKL3	-2.06315
								APOBEC4	-2.0629
								JDP2	-2.06286
								GALC	-2.06263
								MAEA	-2.06122
								BAZ2B	-2.06114
								ZNF398	-2.06065
								EIF5	-2.06052
								GK5	-2.06016
								CHD1L	-2.06016
								EIF2B2	-2.05983
								WIF1	-2.05953
								CD300C	-2.05938
								UBE2R2	-2.05755
								ELK3	-2.05754
								MED29	-2.05746
								GTF2F2	-2.05727
								KIF16B	-2.05709
								AHSG	-2.05709
								DEPDC1B	-2.05634
								LYRM4	-2.05578
								ZSCAN22	-2.05456
								ZNF436	-2.05379
								HK2	-2.05362
								MAP3K7	-2.05337
								CCNB1	-2.05236
								KIAA0195	-2.05189
								CSNK1A1	-2.05164
								TULP4	-2.05159
								UBE2J2	-2.0511
								SORBS2	-2.05108
								HLA-E	-2.05084
								ACYP2	-2.05081
								CPA2	-2.0501
								DSN1	-2.05007
								TRIM44	-2.04948
								KSR2	-2.0493
								SH3YL1	-2.04856
								ACTL7B	-2.04785
								SDPR	-2.04768
								NUP205	-2.04709
								CDC73	-2.04645
								LMNA	-2.04627
								OR4E2	-2.04455
								SLC2A1	-2.04404
								AIM2	-2.04378
								SETD5	-2.04328
								NSMCE2	-2.04323
								PSME4	-2.04223
								ARRDC4	-2.04212
								BCL11A	-2.04205
								LRIG1	-2.04061
								BANP	-2.04057
								SRI	-2.04041
								SLC4A1AP	-2.03589
								ZNF589	-2.03578
								HADH	-2.03527
								MT4	-2.0347
								PNOC	-2.03367
								LMNB2	-2.03362
								WNT16	-2.03362
								ANP32C	-2.03147
								ARHGAP18	-2.03058
								B3GNT2	-2.03048
								IFNB1	-2.02987
								TAS2R41	-2.02968
								ETV5	-2.02961
								PHC3	-2.0292
								ADCY7	-2.02902
								MTF2	-2.02749
								IGFBP4	-2.02562
								MDM4	-2.02422
								SPIN1	-2.02403
								HES2	-2.02299
								ERCC1	-2.02296
								GSTO1	-2.02234
								ST8SIA6	-2.02223
								ARHGEF1	-2.02194
								GLCE	-2.02035
								VWA5A	-2.02011
								SMARCA2	-2.01959
								UMPS	-2.01947
								KBTBD4	-2.01923
								SEC31A	-2.01922
								CLDN4	-2.01865
								HAS3	-2.01817
								VPS13D	-2.01803
								IL12RB2	-2.01803
								EMR1	-2.01782
								WFDC12	-2.01736
								YWHAG	-2.01719
								RSL24D1	-2.01606
								NAALADL2	-2.01556
								STAC3	-2.01551
								PANX1	-2.01441
								RIN1	-2.01365
								IKZF3	-2.01361
								FAM178A	-2.01345
								TLR2	-2.01311
								VPS53	-2.01239
								PPP2R4	-2.0113
								SLC9A7	-2.00861
								DUSP8	-2.00334
								NMNAT3	-2.0033
								DHX30	-2.00275
								LGALS4	-2.00266
								PRCP	-2.00197
								ITPR2	-2.00115
								ZC3H4	-2.00111
								TTLL4	-2.00086
								WEE1	-2.00078
								CCNG2	-2.00056
								SERPINA3	-1.99918
								CXCR1	-1.99848
								TAX1BP3	-1.99816
								TAF1B	-1.99793
								TMEM68	-1.99768
								SYNJ1	-1.99768
								SPDEF	-1.99729
								F3	-1.99667
								TFDP2	-1.99632
								SCLY	-1.99539
								SPINK6	-1.99433
								CDH24	-1.99394
								SORD	-1.99226
								CAST	-1.99198
								DAZL	-1.99176
								PSMB4	-1.99145
								CHST7	-1.99086
								FOXN3	-1.9906
								USP28	-1.99009
								APP	-1.98916
								TMCC3	-1.98886
								KBTBD2	-1.98846
								KIAA0232	-1.98831
								LMO4	-1.98764
								CDH26	-1.98756
								TM4SF1	-1.98725
								UNC5CL	-1.98477
								CHN2	-1.98393
								MED4	-1.98177
								LDB1	-1.98099
								FAT2	-1.97961
								MAST3	-1.97946
								DUSP22	-1.97935
								LARP4	-1.9789
								ZXDA	-1.97797
								IGFBP3	-1.97616
								EGF	-1.97601
								MTMR10	-1.97596
								EPM2AIP1	-1.97503
								FAM105A	-1.97482
								COL13A1	-1.97427
								TMEM30B	-1.97411
								MMP14	-1.97397
								TSPAN2	-1.97315
								RUNX2	-1.97279
								MAGI1	-1.97242
								OSTF1	-1.97124
								CSTB	-1.97105
								AREG	-1.97042
								RNF4	-1.97042
								MMP20	-1.96941
								RPIA	-1.96865
								SMAD7	-1.96826
								FAT4	-1.96759
								FGFBP1	-1.96722
								MRC2	-1.96709
								CALML5	-1.96696
								WWTR1	-1.96663
								STK10	-1.96639
								PTPRM	-1.96512
								GRIP1	-1.96358
								DNAJB12	-1.96344
								IL6	-1.96308
								MYO18A	-1.96286
								NFASC	-1.96257
								MIPOL1	-1.96192
								PLK4	-1.96181
								DBNDD1	-1.96142
								CDK5RAP2	-1.96138
								USP9X	-1.96119
								ANGPTL4	-1.96041
								CTR9	-1.96007
								IQGAP1	-1.95972
								PHF21A	-1.95943
								HMGA2	-1.95926
								COL4A2	-1.95906
								REEP5	-1.9583
								FAM20A	-1.95791
								NARFL	-1.95733
								YIPF4	-1.9573
								WBP2	-1.95726
								PITPNA	-1.95721
								EGR2	-1.95705
								CTNNBIP1	-1.95695
								TACC2	-1.95648
								FRYL	-1.9561
								FBXL20	-1.95594
								SERPINE1	-1.95549
								BFAR	-1.95409
								PHTF2	-1.95409
								EI24	-1.95234
								MGAT5	-1.9495
								CCL24	-1.94915
								FURIN	-1.94882
								DHRS11	-1.94882
								MLF2	-1.94878
								NFAT5	-1.94817
								SH3RF1	-1.94729
								CLASP2	-1.94603
								UPP1	-1.94578
								MBD4	-1.94541
								RPS6	-1.94508
								DSTYK	-1.94508
								SSH2	-1.94338
								NDUFA9	-1.94293
								TIPIN	-1.9422
								RELN	-1.94172
								ULK4	-1.94142
								AGAP3	-1.94141
								PLEK2	-1.9412
								DNMT3A	-1.94118
								CGA	-1.93984
								RAD23B	-1.93917
								ARHGAP6	-1.93913
								COL16A1	-1.93808
								AAK1	-1.93751
								NR6A1	-1.93685
								TMEM205	-1.93658
								PSPH	-1.93517
								RAB8A	-1.93459
								MED13L	-1.93244
								BCL6	-1.93219
								CHEK2	-1.93205
								GTPBP8	-1.93189
								S100A2	-1.93089
								EYA3	-1.92993
								RPS6KA5	-1.92984
								PKIB	-1.92959
								PRSS38	-1.92874
								FEM1B	-1.92869
								CARHSP1	-1.92848
								SPPL2A	-1.92524
								ADK	-1.92523
								RNF213	-1.92521
								NES	-1.92476
								KIRREL	-1.92416
								UBIAD1	-1.92361
								RALGAPA2	-1.92271
								MCFD2	-1.92258
								CDKN1A	-1.92216
								MUC12	-1.92173
								DBT	-1.92135
								TUBA1C	-1.92004
								MGAM	-1.9189
								KRAS	-1.91881
								ABHD3	-1.91832
								AGPAT4	-1.91758
								HAP1	-1.9174
								PLAGL2	-1.91698
								MTERF	-1.91486
								SKAP2	-1.91429
								MYH3	-1.91412
								ELL	-1.91405
								PKP4	-1.91368
								CAP1	-1.9126
								KCNC1	-1.91102
								CCM2	-1.91028
								GAPVD1	-1.91013
								RXRA	-1.9098
								PGLS	-1.90927
								TMED5	-1.90819
								SMYD3	-1.90813
								GAL	-1.9073
								ITSN1	-1.90699
								TXK	-1.90687
								RAB4A	-1.90606
								GNG2	-1.90566
								USP6NL	-1.9051
								WDR47	-1.9038
								VSIG8	-1.90145
								NIT2	-1.90136
								CTSZ	-1.9013
								RNF217	-1.90112
								TNFRSF10A	-1.90073
								FZD1	-1.9006
								SLC27A5	-1.90055
								KIF21B	-1.90035
								MAPKAP1	-1.89893
								PLXNB3	-1.89866
								CDS1	-1.89837
								FBXO28	-1.89654
								CNOT6	-1.89648
								SH3GL2	-1.89625
								KIAA0247	-1.89607
								LHX3	-1.89589
								STXBP1	-1.89505
								PPP4R1	-1.89494
								OR10V1	-1.89451
								KIF5B	-1.89387
								AKR1B10	-1.89357
								GDF7	-1.89271
								BRWD1	-1.89252
								TARS	-1.89207
								CPD	-1.8909
								DAND5	-1.89042
								CHCHD3	-1.88834
								CREB5	-1.88673
								RASSF9	-1.88653
								SGIP1	-1.88612
								DUSP4	-1.88579
								ALKBH8	-1.88405
								FZD7	-1.88403
								KCNB1	-1.88383
								RNF43	-1.8833
								RAB3GAP1	-1.88291
								AKAP8	-1.88022
								TIMP2	-1.8798
								SF3A3	-1.87901
								SFXN5	-1.87896
								RALBP1	-1.87801
								CCNY	-1.8779
								PVT1	-1.87771
								DNMBP	-1.87709
								KCNJ2	-1.87671
								ACOT7	-1.87654
								RRP1B	-1.87649
								PTK2	-1.87635
								RAB31	-1.8758
								TMED10	-1.87376
								CRLF3	-1.87289
								CAPN11	-1.87261
								FABP4	-1.87254
								CAPN13	-1.87205
								SNCA	-1.87162
								MBD3	-1.87067
								EGFR	-1.87039
								P2RX7	-1.86906
								ERP44	-1.86863
								RGS2	-1.86757
								SP3	-1.86562
								TMOD3	-1.86545
								MED30	-1.86539
								THY1	-1.86352
								DHRS13	-1.86342
								XK	-1.86171
								SLC10A1	-1.86071
								LRBA	-1.85983
								INSIG2	-1.85808
								RAB2A	-1.85805
								SPOPL	-1.85741
								CEBPZ	-1.85721
								BICD1	-1.85708
								BNC1	-1.85599
								ZNF746	-1.85556
								ZBTB4	-1.85482
								FAM69A	-1.85478
								PYHIN1	-1.85411
								RND1	-1.85366
								HEATR3	-1.85316
								RHOBTB3	-1.85288
								SLC25A31	-1.85217
								PTGFRN	-1.85206
								ZCCHC11	-1.85084
								LEMD2	-1.85079
								GNG8	-1.85059
								NYNRIN	-1.84974
								ATP9A	-1.84922
								NR2E3	-1.84893
								ACACA	-1.84857
								HLA-DOB	-1.84781
								ESF1	-1.84775
								COL5A2	-1.8469
								MTMR11	-1.84603
								NAP1L5	-1.84545
								ARC	-1.84483
								LSM14A	-1.84341
								KCNK10	-1.84319
								CDH20	-1.84262
								GTF2IRD1	-1.84188
								CLIP4	-1.8418
								SAMD4A	-1.8413
								FAM104B	-1.84011
								SYNE1	-1.83954
								NTM	-1.83937
								ARFGEF1	-1.83886
								DPYSL2	-1.83866
								GREM1	-1.8384
								ACO1	-1.83699
								HSPB3	-1.83697
								DDX42	-1.83626
								DAP3	-1.83593
								GYPA	-1.83471
								TTC13	-1.83406
								RALGPS1	-1.83391
								KCNC2	-1.83151
								ZNF366	-1.82865
								RTN4IP1	-1.8284
								GLOD4	-1.82647
								DLG2	-1.82546
								AURKB	-1.82534
								ESCO2	-1.82394
								CLCA2	-1.82348
								CCND3	-1.82123
								USP31	-1.82083
								CLDN1	-1.82051
								HLCS	-1.82027
								SPRED1	-1.82023
								STK39	-1.81984
								LCOR	-1.81943
								GRID1	-1.81868
								SRP9	-1.81867
								SARS	-1.8185
								BAIAP2L1	-1.81829
								OSGIN1	-1.81757
								TRAK1	-1.81736
								TNC	-1.81644
								RAB6A	-1.81514
								CDC20	-1.81508
								INPP5B	-1.81378
								GPI	-1.81293
								TJP1	-1.81236
								LASP1	-1.81173
								PRDX3	-1.80984
								CARD10	-1.80934
								OTUD4	-1.80865
								TNFAIP8	-1.80831
								CALM1	-1.80798
								SETD3	-1.80797
								HN1	-1.80788
								EGFL7	-1.80608
								SIK2	-1.8057
								IGF1R	-1.80499
								BCLAF1	-1.80469
								IGF2BP3	-1.80434
								WBSCR17	-1.80402
								DNAJC15	-1.80314
								GPNMB	-1.80296
								ALKBH1	-1.80224
								HTR7	-1.80185
								NAV3	-1.80013
								PHYHIP	-1.8001
								SLCO4A1	-1.79917
								MME	-1.79888
								MRPL48	-1.79674
								KPNA1	-1.79551
								KDR	-1.7953
								RTN4RL1	-1.7949
								KIAA1147	-1.79351
								PRPS2	-1.79345
								SPP2	-1.79321
								TRAF3IP2	-1.79293
								HMGB1	-1.79274
								FEZ1	-1.7922
								TGFBI	-1.79211
								TBC1D16	-1.79169
								ARHGAP29	-1.79167
								AES	-1.79042
								CLINT1	-1.78762
								BET1	-1.78732
								IL21R	-1.78708
								RBM7	-1.7868
								MATN2	-1.78651
								EVL	-1.78503
								CSF2	-1.78417
								RUNX3	-1.78371
								LSM8	-1.7818
								POP1	-1.781
								WTAP	-1.77994
								LYN	-1.77939
								ADAMTS8	-1.77907
								IL4R	-1.77849
								STX6	-1.77713
								SH3BP5	-1.77647
								NARG2	-1.77628
								MYC	-1.77601
								ARID1B	-1.77545
								RAP2B	-1.77544
								GAS1	-1.7752
								ZNF212	-1.77331
								CDC42EP4	-1.77243
								AHSA2	-1.7718
								ANXA5	-1.76894
								ACY3	-1.76714
								ITGA2	-1.76712
								CYFIP1	-1.76678
								MAP4K1	-1.76604
								CPA5	-1.76567
								ZIC3	-1.76551
								DHX32	-1.76545
								IL20RA	-1.76542
								SLC9A2	-1.76528
								FAM132A	-1.76522
								FDPS	-1.76503
								NHLH2	-1.76482
								CTGF	-1.76479
								TADA2A	-1.76434
								LAMA4	-1.76121
								ZNF524	-1.76113
								FLRT1	-1.76091
								SALL1	-1.76017
								WWC2	-1.75926
								CD180	-1.75887
								SLC25A18	-1.75801
								PARVB	-1.75788
								MUM1L1	-1.75744
								SPTBN5	-1.75686
								ELP4	-1.7565
								MLLT1	-1.75619
								NCKIPSD	-1.75581
								CTNNB1	-1.75543
								NDUFB7	-1.75444
								SAR1A	-1.75407
								NUAK2	-1.75377
								AHNAK	-1.75365
								PGAM1	-1.75335
								ABCC2	-1.75228
								PTPRK	-1.75179
								HERC5	-1.74931
								PLA2G4D	-1.74738
								GRIA1	-1.74738
								TMTC2	-1.74607
								SUPT16H	-1.74531
								HGFAC	-1.74378
								CDADC1	-1.74285
								XRCC2	-1.74269
								HMCN1	-1.74259
								AGRN	-1.74125
								ZNF580	-1.74092
								TRPM7	-1.74091
								TMEM106C	-1.73956
								EIF2AK1	-1.73614
								PTEN	-1.73569
								ARG2	-1.73561
								KLHL28	-1.73511
								OSBPL5	-1.73501
								N4BP2	-1.73414
								ETV1	-1.73397
								UGT8	-1.73318
								DNAJB2	-1.73283
								NEU3	-1.73208
								FADS1	-1.73186
								PRKCE	-1.73157
								SLC27A2	-1.73093
								FGFR2	-1.73079
								HOMER2	-1.73042
								NFAM1	-1.73041
								KCNN2	-1.73013
								CRKL	-1.72984
								ZMIZ2	-1.72967
								SLC44A2	-1.72873
								SECTM1	-1.7286
								ITGBL1	-1.72817
								SH3BP4	-1.72645
								BAG3	-1.72477
								SSR1	-1.72456
								PHOX2B	-1.72358
								PTGS2	-1.72259
								S100P	-1.72205
								FSD1L	-1.72183
								ZBTB16	-1.72057
								DUSP7	-1.71901
								FRMPD4	-1.71879
								NEGR1	-1.71863
								SPINT1	-1.71678
								TARS2	-1.71601
								PLEKHM2	-1.71528
								ALDH2	-1.71493
								QPCT	-1.71491
								PDE4D	-1.71453
								ZNF282	-1.7139
								UTY	-1.71378
								KRT14	-1.71312
								PTBP2	-1.71221
								SPOCK3	-1.71199
								ZMYM5	-1.71189
								ACTR3	-1.71037
								TTLL5	-1.70958
								VPS4B	-1.70846
								LRIT3	-1.70824
								SCTR	-1.70787
								CSNK1G3	-1.7062
								TGFB3	-1.70483
								CAV1	-1.7045
								AOX1	-1.7044
								IL7	-1.70407
								RCSD1	-1.70253
								PDLIM1	-1.70233
								PTPN3	-1.70216
								POLR3GL	-1.70195
								DOK1	-1.7
								AKR1B1	-1.6997
								NEK6	-1.69939
								TNS4	-1.69852
								FAM3A	-1.69507
								ACPP	-1.69466
								DDX52	-1.69454
								STK38	-1.69342
								ACTR3B	-1.69236
								PRODH	-1.69194
								IRF1	-1.69072
								GUCY1A2	-1.69055
								SLC25A3	-1.69008
								CEP68	-1.68793
								SOCS1	-1.6867
								PTAFR	-1.68653
								ANK1	-1.68571
								TMEM160	-1.68547
								CDC42BPA	-1.68465
								XCL2	-1.68465
								RAP1GDS1	-1.68412
								RAPGEF3	-1.68395
								DLG1	-1.68215
								SPG11	-1.68171
								FZD2	-1.68101
								FBXW11	-1.68052
								SMEK2	-1.67977
								FOXC1	-1.67943
								ALPK2	-1.67686
								KIF2A	-1.67656
								BICD2	-1.67643
								DNAJC9	-1.6757
								RSAD1	-1.67569
								CEP72	-1.67567
								PSD3	-1.67552
								FOXK2	-1.67445
								FLNB	-1.67443
								AP3B1	-1.67369
								ADAMTSL5	-1.6729
								GLRB	-1.67063
								POU2F1	-1.66978
								PRKCA	-1.66966
								PCDH7	-1.66772
								PKP1	-1.66681
								VDAC3	-1.66402
								ZNF280D	-1.66311
								ITLN2	-1.66288
								SIRPD	-1.66261
								E2F7	-1.66067
								LIMK2	-1.66036
								MCCC1	-1.66015
								LDB2	-1.65893
								CSNK1D	-1.65811
								SLC6A11	-1.65795
								CNTN6	-1.65669
								PLIN2	-1.65622
								NUMBL	-1.65611
								HSD17B2	-1.65611
								BACE2	-1.65604
								MAGEB2	-1.65592
								RNF2	-1.65567
								KCNQ5	-1.65464
								TNFAIP3	-1.65453
								TUSC3	-1.65351
								SLC39A13	-1.65311
								BCAR3	-1.65292
								TIMM50	-1.65203
								OR2K2	-1.65171
								SETD1A	-1.65017
								N4BP1	-1.64906
								TCEAL1	-1.64884
								KEAP1	-1.64789
								PTPN13	-1.64509
								TCEA3	-1.64503
								MCF2L2	-1.64491
								PPP2R1B	-1.64338
								SETD2	-1.64307
								ATP6V1G1	-1.64152
								SUSD2	-1.63999
								PAG1	-1.63735
								OIT3	-1.63639
								GTF2H5	-1.63557
								SMURF2	-1.63278
								OR5K1	-1.63275
								NDUFB9	-1.63245
								ISYNA1	-1.63148
								SP6	-1.63122
								SLC4A8	-1.62895
								GMCL1	-1.62829
								HSPA9	-1.62743
								AGAP1	-1.62733
								EMP2	-1.62161
								ETV3	-1.62146
								BMP6	-1.62106
								FAM63B	-1.62015
								STT3B	-1.61974
								VSIG1	-1.61871
								MAPK1	-1.61785
								UCHL5	-1.61769
								NDUFS4	-1.61748
								CDC42BPB	-1.61582
								BTBD2	-1.61419
								OR10AD1	-1.61401
								CA2	-1.61347
								TEX14	-1.61235
								MRPL1	-1.60971
								SF3B1	-1.60648
								TNFSF8	-1.6058
								STAMBP	-1.6038
								FGF18	-1.60237
								ZBTB38	-1.60119
								APPL2	-1.60052
								PSRC1	-1.59994
								FASLG	-1.59768
								PLCH1	-1.59726
								DKK3	-1.59663
								FSTL1	-1.59548
								CPT2	-1.59498
								SPTAN1	-1.59484
								CDR2L	-1.59454
								CLDN14	-1.59371
								CDC42EP3	-1.59362
								GYLTL1B	-1.59157
								PRRT1	-1.59068
								NFX1	-1.58932
								FGF2	-1.58859
								GRAMD1C	-1.58798
								HS3ST4	-1.58784
								LRP8	-1.58559
								CAPG	-1.58284
								TMEFF2	-1.58253
								GTPBP1	-1.58236
								PNPLA4	-1.58199
								KCTD10	-1.58188
								PLS1	-1.57836
								ODC1	-1.57757
								CCDC64	-1.57514
								ATXN2	-1.57511
								CAMK2N1	-1.57502
								CHIT1	-1.57445
								CD36	-1.57364
								ZNF365	-1.5722
								EPHA2	-1.57171
								INPP4B	-1.57128
								TIAM2	-1.57123
								RPAIN	-1.57101
								CDC7	-1.57068
								GJB1	-1.57025
								HPGD	-1.56846
								RIC3	-1.56816
								CYB561	-1.56813
								COL12A1	-1.56764
								CDH5	-1.56688
								SLC16A4	-1.56676
								ICOSLG	-1.56552
								COG7	-1.56456
								RGS12	-1.56415
								SPR	-1.5636
								TTC28	-1.56233
								IL22	-1.56177
								MTHFD1L	-1.56156
								FIGN	-1.56146
								SAV1	-1.56135
								WDR1	-1.56082
								HERC1	-1.56033
								MAP3K5	-1.55965
								RPS4Y1	-1.55948
								TMCO2	-1.55927
								NFIL3	-1.55806
								PSMG3	-1.55719
								SH3GL1	-1.55716
								SRGN	-1.55704
								IGF2BP2	-1.55702
								DAB2IP	-1.55697
								PPP3CA	-1.55673
								PTPRE	-1.55636
								PPA1	-1.55596
								UBQLN2	-1.55584
								ADH7	-1.55244
								FAM184A	-1.5515
								PROCR	-1.55119
								EPHA5	-1.55021
								WDYHV1	-1.54998
								ADAMTS6	-1.54948
								PMAIP1	-1.54911
								ZNF354C	-1.54879
								SLC43A3	-1.54873
								LRRC32	-1.54813
								SULT1A1	-1.54682
								PDGFD	-1.54665
								HEBP2	-1.54581
								SLC5A12	-1.54508
								ST6GAL1	-1.54504
								AP1S2	-1.53984
								YAP1	-1.53968
								TP53BP2	-1.53874
								LRRN3	-1.53841
								EPGN	-1.53812
								CXXC5	-1.53609
								PDE9A	-1.53405
								FAM118A	-1.53344
								FAM65B	-1.53283
								KIT	-1.53028
								DUSP16	-1.52971
								CHST3	-1.52909
								CAPRIN2	-1.52887
								STK40	-1.52752
								PPP2R1A	-1.52706
								S100A11	-1.52667
								CPVL	-1.52621
								COBLL1	-1.52615
								ARID2	-1.52563
								SFMBT1	-1.52508
								COLQ	-1.52451
								PDE7A	-1.52407
								SEMA3A	-1.52336
								CSF1R	-1.52316
								CNN2	-1.52205
								MARCKS	-1.51766
								NFIB	-1.51705
								RARRES3	-1.51663
								SYT5	-1.51599
								WNT10A	-1.51588
								PEBP1	-1.51306
								SCEL	-1.51094
								SPIRE1	-1.51084
								PHKA2	-1.51045
								ALG10	-1.50861
								SYK	-1.50856
								DNAJB11	-1.50723
								LRRTM2	-1.50448
								AZIN1	-1.50354
								OTUD7B	-1.50293
								CTCF	-1.50198
								RALA	-1.50189
								SEC23B	-1.50159
								ABLIM2	-1.50122
								ASB2	-1.50121
								TIAF1	-1.50086
								PAPSS2	-1.49813
								THRAP3	-1.49806
								FOXA1	-1.49772
								FEM1A	-1.49505
								PKN2	-1.49375
								SLC6A2	-1.49369
								NFE2L3	-1.49346
								PLXDC2	-1.49317
								ACVR1B	-1.49293
								NDUFV2	-1.49193
								IQSEC1	-1.49131
								TMEM200B	-1.49097
								ZBTB43	-1.48951
								FBXO31	-1.48834
								SLC27A1	-1.48495
								FZR1	-1.48348
								ZNF672	-1.48258
								CDC6	-1.48104
								SASH1	-1.47776
								SPOCK1	-1.47764
								RHBDD2	-1.4774
								TAF1A	-1.4748
								GOLGB1	-1.47098
								BAGE	-1.47035
								OPA3	-1.47005
								EBNA1BP2	-1.4693
								SLC7A13	-1.46791
								CAMK2G	-1.46738
								HSPA4L	-1.46395
								CRTAM	-1.46085
								TBX4	-1.46033
								TEAD3	-1.46015
								SEMA6D	-1.46012
								HGSNAT	-1.45919
								GNAI1	-1.45702
								DYSF	-1.45691
								CTXN3	-1.45543
								ADSS	-1.45228
								REL	-1.452
								AKAP12	-1.45114
								IL15RA	-1.45095
								HSPBAP1	-1.45062
								HTRA1	-1.45026
								ATXN1	-1.44965
								NAGLU	-1.44882
								SIPA1L1	-1.44788
								ZC3HAV1	-1.44653
								TFAP4	-1.44577
								DAAM1	-1.4451
								PARP12	-1.44486
								HTR1B	-1.44345
								VAV2	-1.44255
								RASA2	-1.44225
								SERTAD2	-1.44113
								YWHAQ	-1.43981
								ZNF44	-1.43968
								GJD2	-1.43849
								SLC38A2	-1.43838
								RAB27A	-1.43838
								POLB	-1.43721
								SIK3	-1.43455
								RPL22L1	-1.43372
								GGT1	-1.43338
								SQRDL	-1.43248
								GFPT1	-1.42944
								PDLIM4	-1.42753
								HEY1	-1.42692
								LRP5	-1.42688
								CEP192	-1.42496
								SEC24A	-1.42401
								RSBN1L	-1.42324
								SLC2A8	-1.42233
								KRT20	-1.4212
								PHGDH	-1.42109
								ARMC8	-1.41903
								ZNF644	-1.41756
								IER5L	-1.41698
								BCHE	-1.4154
								NEDD9	-1.41519
								SPOCK2	-1.41444
								CISH	-1.41427
								DENND5A	-1.41361
								KIAA0020	-1.41297
								ZNF114	-1.41061
								SLC22A2	-1.41005
								APLP2	-1.40807
								TRIO	-1.4072
								ATP12A	-1.40662
								PC	-1.40631
								ZNF827	-1.40261
								POLDIP3	-1.40213
								PIGL	-1.39887
								FZD5	-1.39811
								GCNT4	-1.3968
								POU4F3	-1.39589
								PLD1	-1.39495
								MORC3	-1.3946
								THBS2	-1.39403
								ADCY9	-1.39247
								ATP4A	-1.3923
								TMTC3	-1.39055
								DAD1	-1.38639
								GPLD1	-1.38623
								RAPGEF1	-1.38554
								PCSK1	-1.38139
								CD200	-1.38035
								SLC16A2	-1.37965
								LDLR	-1.37907
								FOSL2	-1.3778
								PARK7	-1.37742
								MYOZ1	-1.37695
								SSBP2	-1.37691
								ACD	-1.37691
								MAF	-1.3768
								USP53	-1.37523
								FGF9	-1.37077
								SH3TC1	-1.36835
								TBC1D2	-1.36525
								KLF15	-1.36458
								EEF2K	-1.36434
								RHOV	-1.36165
								NUDCD3	-1.36162
								GTF2H1	-1.36107
								SYPL1	-1.36069
								SKAP1	-1.35887
								SEMA3C	-1.35655
								SMS	-1.35109
								ZMYM1	-1.35086
								HSD17B7	-1.35043
								CLNS1A	-1.34985
								FAM177A1	-1.34947
								PARP15	-1.3492
								PARD3	-1.34907
								B3GNTL1	-1.34502
								RASGRF1	-1.34472
								GSR	-1.34308
								SLC1A2	-1.3416
								MAP3K9	-1.34151
								PDXK	-1.34065
								ANKRD55	-1.33972
								PDE1C	-1.33693
								ARHGAP12	-1.33657
								RAB24	-1.33592
								PLCG1	-1.33505
								SLC7A14	-1.33409
								IRG1	-1.33293
								ZNF318	-1.33198
								SSH1	-1.33062
								ARPC1B	-1.32905
								BBS10	-1.32833
								NT5M	-1.32823
								RCAN1	-1.32382
								ACACB	-1.32224
								MYBL2	-1.32195
								CHGA	-1.31673
								PPP1CB	-1.31282
								MNT	-1.31263
								CYP4A22	-1.31049
								CMTM4	-1.3099
								EGR3	-1.30925
								NPSR1	-1.30886
								LEP	-1.30481
								ELF1	-1.30478
								USP40	-1.30442
								CPA3	-1.30186
								SH2D1B	-1.29741
								GRIK5	-1.29729
								IL23R	-1.29715
								MUCL1	-1.29113
								CNOT2	-1.28647
								UXS1	-1.28401
								PIK3C2B	-1.2835
								SPON1	-1.28321
								AKAP1	-1.2816
								FGG	-1.27207
								IQGAP2	-1.26958
								CD151	-1.26801
								CELSR2	-1.26697
								SLC1A7	-1.26567
								CREB3L1	-1.2643
								BAK1	-1.261
								MIDN	-1.25885
								CDK8	-1.25879
								CD28	-1.257
								TIMP4	-1.25216
								PDE4DIP	-1.24987
								P4HA2	-1.24845
								RBMS3	-1.24756
								CAMK1D	-1.24587
								DEF6	-1.24387
								MAPRE2	-1.24297
								TSHZ2	-1.24054
								USP43	-1.2399
								OR2V2	-1.2389
								LRCH3	-1.22885
								PPP1R3C	-1.22824
								ZC3H7B	-1.22777
								NUDT3	-1.22648
								PIKFYVE	-1.2253
								HMHB1	-1.22496
								XYLT1	-1.22273
								CXCL13	-1.22225
								DNAJC7	-1.22064
								FEZ2	-1.21819
								HMMR	-1.21802
								QSOX2	-1.21036
								SLC7A1	-1.20837
								STAT3	-1.20451
								SMOX	-1.2011
								SLTM	-1.1988
								EXT1	-1.19789
								SSPN	-1.19749
								TCF7L2	-1.19701
								OLFML3	-1.19272
								KRT8	-1.19176
								IL1RL2	-1.18987
								CNGB1	-1.18931
								PAK2	-1.18619
								PRMT1	-1.18589
								TCP11L1	-1.1856
								RHBDF2	-1.18138
								HIVEP3	-1.18123
								KLF5	-1.17616
								RCN1	-1.16766
								ME3	-1.16493
								RCN2	-1.1647
								DEGS1	-1.16091
								TNFAIP1	-1.15934
								ZNF430	-1.15854
								DYM	-1.15157
								KIFAP3	-1.15145
								FNIP1	-1.14756
								PPP1R14C	-1.14704
								GNAT3	-1.14036
								MPHOSPH8	-1.13923
								DUSP10	-1.13569
								RCBTB2	-1.13067
								SLC25A4	-1.12877
								WNT2B	-1.12573
								ACVR1C	-1.12428
								ALDH7A1	-1.11251
								WDTC1	-1.11063
								AHNAK2	-1.1014
								TSPAN15	-1.10014
								TM2D2	-1.09658
								DGKZ	-1.08503
								KRT15	-1.08487
								ZNF771	-1.08092
								THSD1	-1.06782
								SPRY4	-1.06401
								TWF2	-1.05488
								ESR1	-1.05337
								MARCO	-1.04088
								RNF185	-1.04015
								SMPDL3A	-1.03637
								MORF4L1	-1.03193
								CUZD1	-1.02916
								HIST1H1C	-1.02695
								GALNT1	-0.98829
								KCTD4	-0.983429
								HIF3A	-0.956592
								EFHD2	-0.944569
								UHRF2	-0.939068
								BMP7	-0.921864
								MAN1A1	0.862206
								MAGEF1	0.86633
								CCR7	0.919599
								EXPH5	0.961002
								ARF6	1.01728
								ZNF675	1.0573
								GCLC	1.07022
								STK11	1.10058
								ST5	1.11336
								BAALC	1.12269
								TCP10L	1.14674
								MAPKAPK3	1.14867
								ZDHHC3	1.1514
								ART3	1.17624
								TCP11	1.17857
								CASQ2	1.18115
								GFM2	1.18343
								KRT7	1.18402
								PPP2CA	1.1856
								APLNR	1.19242
								ATG5	1.21471
								NRARP	1.21915
								DVL3	1.22248
								PAPPA	1.225
								UBE2H	1.22889
								TNFSF11	1.23608
								OMG	1.23869
								CYSLTR2	1.24331
								EMP3	1.24605
								DTX4	1.25764
								COL4A1	1.26705
								PARD6B	1.26727
								TP53TG1	1.26735
								TMEM115	1.27256
								F11R	1.29632
								TP73	1.31721
								HIGD1A	1.31832
								GAS7	1.32672
								CNTN1	1.34286
								MYO1B	1.37497
								HAS2	1.38548
								PLA2G4A	1.39038
								CBL	1.4
								SORCS3	1.41221
								ST3GAL6	1.42328
								TPCN2	1.4297
								PLCZ1	1.43209
								CCL16	1.43482
								CRY1	1.43664
								PHACTR4	1.44132
								GPRC5C	1.44205
								HELB	1.46309
								KRT33B	1.48466
								PARM1	1.49201
								IBTK	1.52917
								PTPRS	1.54179
								HFE2	1.54803
								CAMK1	1.55103
								LRRK1	1.58926
								DVL1	1.60757
								PRKG1	1.609
								TBKBP1	1.61979
								LAD1	1.65668
								CACNA1E	1.68576
								PDC	1.68777
								PRSS23	1.73193
								CROCC	1.73414
								PRG4	1.74722
								BMP8B	1.76123
								FLRT3	1.76211
								PPFIBP1	1.77223
								OR10S1	1.79748
								EFHC2	1.80195
								GTF3C2	1.838
								GPR150	1.84493
								PRLHR	1.8815
								SLC20A1	1.88558
								TBC1D9	1.92957
								PRR5	1.95015
								CABLES1	2.01396
								LTA4H	2.04971
								CTDSP2	2.11967
