# Supplementary material for: A genome-wide screen identifies YAP/WBP2 interplay conferring growth advantage on human epidermal stem cells
Source: Nat Commun. 2017 Mar 23;8:14744. doi: 10.1038/ncomms14744 (PMC5376649; doi:10.1038/ncomms14744)
Supplement: Supplementary Data 13 — List of antibodies [file ncomms14744-s14.xlsx]

## Sheet: Antibody list
Supplementary Dataset 13	List of antibodies
Antibody information					Dilution
Antibody	Company/Source	Catalog Number/Reference	Clone number	Description	Western Blot	IFM-cells	IFM-tissues	PLA
anti-YAP	Santa Cruz Biotechnology	sc-101199	63.7	Mouse monoclonal	1:500	1:150		1:150
anti-YAP	Cell Signaling Technology	14074	D8H1x	Rabbit monoclonal	1:1000	1:200	1:100	1:200
anti-YAP/TAZ	Cell Signaling Technology	8418	D24E4	Rabbit monoclonal	1:1000
anti-Phospho YAP (Ser127)	Cell Signaling Technology	4911		Rabbit polyclonal	1:1000	1:100
anti-Phospho LATS1/2 (Ser909/Ser872)	Cell Signaling Technology	9175		Rabbit polyclonal	1:1000
anti-LATS1	Cell Signaling Technology	9153		Rabbit monoclonal	1:1000
anti-CYR61	Cell Signaling Technology	14479	D4H5D	Rabbit monoclonal	1:1000
anti-CTGF	Cell Signaling Technology	ab6992		Rabbit polyclonal	1:1000
anti-TEF1 (TEAD1)	Antibodies-online	ABIN968251	TFR-01	Mouse monoclonal		1:200		1:200
anti-Pan-TEAD	Cell Signaling Technology	13295	D3F7L	Rabbit polyclonal	1:1000
anti-WBP2	Aviva Systems Biology	OAAB04839		Rabbit polyclonal		1:100	1:100; 1:50*	1:100
anti-WBP2	Sigma-Aldrich	SAB1101619		Rabbit polyclonal	1:1000
anti-WBP2	Cell Signaling Technology	11831		Rabbit polyclonal	1:1000
anti-Integrin α6	Abcam	ab105669	GoH3	Rat monoclonal			1:200
anti-Integrin β1	Cell Signaling Technology	4706		Rabbit polyclonal	1:1000
anti-Integrin β1		EA Wayner et al., JCB (1993), 121(5):1141-1152	P5D2	Mouse monoclonal		1:1000
anti-Keratin 14	Covance	PRB-155P		Rabbit polyclonal	1:1000	1:2000	1:500
anti-TGM1		Thacher SM and Rice RH, Cell (1985), 40:685-695	BC.1	Mouse monoclonal		1:1500
anti-α-Tubulin	Sigma-Aldrich	T6199	DM1A	Mouse monoclonal	1:2000
anti-Involucrin		D Hudson et al., Hybridoma (1992), 11(3):367-379	SY7	Mouse monoclonal	1:1000	1:1500
anti-E-cadherin		Shimoyama et al., Cancer Res (1989), 49:2128-2133	HECD-1	Mouse monoclonal	1:500
anti-α-E-catenin	Cell Signaling Technology	3236		Rabbit monoclonal	1:1000	1:200
anti-Ki67	Dako	M7249	TEC-3	Rat monoclonal			1:50
anti-Ki67	Cell Signaling Technology	9449	8D5	Mouse monoclonal		1:800
Combinations of primary antibodies used for PLA assays
Figure in article	Mouse (M)	Rabbit (R)
Fig. 2d,e,f; Fig. S10f	anti-YAP (Santa Cruz Biotech)	anti-WBP2 (Aviva Systems Biology)
Fig. 2h,i; Fig. S4i,m	anti-TEF1 (Antibodies online)	anti-WBP2 (Aviva Systems Biology)
	anti-TEF1 (Antibodies online)	anti-YAP (Cell Signalling Technology)
*directly conjugated
